# Supplementary material for: Landscape of the Plasmodium Interactome Reveals Both Conserved and Species-Specific Functionality
Source: Cell Rep. 2019 Aug 6;28(6):1635–1647.e5. doi: 10.1016/j.celrep.2019.07.019 (PMC6693557; doi:10.1016/j.celrep.2019.07.019)
Supplement: Table S1. List of All Proteins Identified by LC-MS/MS, with Total Spectral Counts across All Fractions Per Sample, Related to Figure 1 — Accession numbers are from PlasmoDB database (P. berghei). Column headers indicate the experimental sample. [file mmc2.xlsx]

## Sheet: MSMScounts
Gene ID	PbONE(1)	PbONE(2)	PbPOINT(1)	PbPOINT(2)	PbZERO(1)	PbZERO(2)	PfONE(1)	PfONE(2)	PfPOINT(1)	PfPOINT(2)	PfZERO(1)	PfZERO(2)	PkONE(1)	PkONE(2)	PkPOINT(1)	PkPOINT(2)	PkZERO(1)	PkZERO(2)
PBANKA_0000200	1	0	2	3	0	0	0	0	0	0	0	0	0	0	0	0	0	0
PBANKA_0002200	286	94	400	0	23	0	0	0	0	0	0	0	0	0	0	0	0	0
PBANKA_0005100	85	14	112	0	4	0	0	0	0	0	0	0	0	0	0	0	0	0
PBANKA_0010300	0	0	0	0	1	0	0	0	0	0	0	0	0	0	0	0	0	0
PBANKA_0100400	247	54	317	20	13	0	0	0	0	0	0	0	0	0	0	0	0	0
PBANKA_0100500	19	1	27	6	1	0	0	0	0	0	0	0	0	0	0	0	0	0
PBANKA_0100700	23	3	44	0	15	0	0	0	0	0	0	0	0	0	0	0	0	0
PBANKA_0200400	2	0	0	0	0	0	0	0	0	0	0	0	0	0	0	0	0	0
PBANKA_0200900	0	1	0	0	0	0	0	0	0	0	0	0	0	0	0	0	0	0
PBANKA_0201500	9	0	3	6	10	5	0	0	0	0	0	0	0	0	0	0	0	0
PBANKA_0201600	258	236	258	187	27	51	0	0	0	0	0	0	0	0	0	0	0	0
PBANKA_0215200	5	0	6	0	1	0	0	0	0	0	0	0	0	0	0	0	0	0
PBANKA_0216000	0	0	1	0	0	0	0	0	0	0	0	0	0	0	0	0	0	0
PBANKA_0300600	43	0	63	29	33	26	0	0	0	0	0	0	0	0	0	0	0	0
PBANKA_0316200	0	0	0	18	0	4	0	0	0	0	0	0	0	0	0	0	0	0
PBANKA_0316800	0	7	0	0	0	0	0	0	0	0	0	0	0	0	0	0	0	0
PBANKA_0500500	0	0	0	0	7	6	0	0	0	0	0	0	0	0	0	0	0	0
PBANKA_0502650	1	0	0	0	0	0	0	0	0	0	0	0	0	0	0	0	0	0
PBANKA_0506100	0	0	0	11	0	0	0	0	0	0	0	0	0	0	0	0	0	0
PBANKA_0517000	167	80	100	70	20	20	0	0	0	0	0	0	0	0	0	0	0	0
PBANKA_0519000	28	8	26	38	30	20	0	0	0	0	0	0	0	0	0	0	0	0
PBANKA_0519100	111	32	126	34	78	73	0	0	0	0	0	0	0	0	0	0	0	0
PBANKA_0519200	238	92	180	47	169	18	0	0	0	0	0	0	0	0	0	0	0	0
PBANKA_0519300	74	11	73	20	51	17	0	0	0	0	0	0	0	0	0	0	0	0
PBANKA_0519400	68	23	23	40	28	13	0	0	0	0	0	0	0	0	0	0	0	0
PBANKA_0524200	61	19	50	55	0	0	0	0	0	0	0	0	0	0	0	0	0	0
PBANKA_0524300	0	0	2	3	29	0	0	0	0	0	0	0	0	0	0	0	0	0
PBANKA_0524800	88	23	78	0	0	0	0	0	0	0	0	0	0	0	0	0	0	0
PBANKA_0623000	0	0	5	0	0	0	0	0	0	0	0	0	0	0	0	0	0	0
PBANKA_0623100	77	9	46	49	89	72	0	0	0	0	0	0	0	0	0	0	0	0
PBANKA_0623200	0	0	0	2	0	0	0	0	0	0	0	0	0	0	0	0	0	0
PBANKA_0623300	29	7	59	48	33	0	0	0	0	0	0	0	0	0	0	0	0	0
PBANKA_0623500	0	1	0	0	0	0	0	0	0	0	0	0	0	0	0	0	0	0
PBANKA_0623800	0	1	0	0	0	0	0	0	0	0	0	0	0	0	0	0	0	0
PBANKA_0800400	38	8	33	47	37	32	0	0	0	0	0	0	0	0	0	0	0	0
PBANKA_0825300	2	0	0	0	2	0	0	0	0	0	0	0	0	0	0	0	0	0
PBANKA_0836200	24	19	60	53	0	0	0	0	0	0	0	0	0	0	0	0	0	0
PBANKA_0836800	46	0	23	3	3	0	0	0	0	0	0	0	0	0	0	0	0	0
PBANKA_0900300	0	1	0	0	0	0	0	0	0	0	0	0	0	0	0	0	0	0
PBANKA_0900800	407	90	441	0	27	20	0	0	0	0	0	0	0	0	0	0	0	0
PBANKA_0900900	72	0	0	0	0	0	0	0	0	0	0	0	0	0	0	0	0	0
PBANKA_0903100	0	0	2	0	0	3	0	0	0	0	0	0	0	0	0	0	0	0
PBANKA_0913400	2	0	0	0	0	0	0	0	0	0	0	0	0	0	0	0	0	0
PBANKA_0917200	0	2	5	0	5	6	0	0	0	0	0	0	0	0	0	0	0	0
PBANKA_093720.20	17	0	11	40	0	0	0	0	0	0	0	0	0	0	0	0	0	0
PBANKA_1000100	254	0	274	35	0	0	0	0	0	0	0	0	0	0	0	0	0	0
PBANKA_1000600	58	32	57	0	0	0	0	0	0	0	0	0	0	0	0	0	0	0
PBANKA_1007700	0	0	0	2	0	0	0	0	0	0	0	0	0	0	0	0	0	0
PBANKA_1020300	0	1	0	0	0	0	0	0	0	0	0	0	0	0	0	0	0	0
PBANKA_1023900	6	0	31	0	27	21	0	0	0	0	0	0	0	0	0	0	0	0
PBANKA_1033000	1	0	0	0	1	0	0	0	0	0	0	0	0	0	0	0	0	0
PBANKA_1101300	0	0	17	29	0	0	0	0	0	0	0	0	0	0	0	0	0	0
PBANKA_1101400	770	183	651	136	398	202	0	0	0	0	0	0	0	0	0	0	0	0
PBANKA_1111100	8	10	4	5	19	18	0	0	0	0	0	0	0	0	0	0	0	0
PBANKA_1138700	0	0	0	0	2	0	0	0	0	0	0	0	0	0	0	0	0	0
PBANKA_1145800	67	27	92	276	72	64	0	0	0	0	0	0	0	0	0	0	0	0
PBANKA_1145900	42	0	40	58	0	0	0	0	0	0	0	0	0	0	0	0	0	0
PBANKA_1200600	0	0	0	0	0	2	0	0	0	0	0	0	0	0	0	0	0	0
PBANKA_1207900	0	0	15	0	0	0	0	0	0	0	0	0	0	0	0	0	0	0
PBANKA_1218900	101	48	79	37	144	103	0	0	0	0	0	0	0	0	0	0	0	0
PBANKA_1220200	0	0	9	0	0	0	0	0	0	0	0	0	0	0	0	0	0	0
PBANKA_1223900	0	1	0	0	0	0	0	0	0	0	0	0	0	0	0	0	0	0
PBANKA_1229000	80	24	119	296	102	43	0	0	0	0	0	0	0	0	0	0	0	0
PBANKA_1245900	3	0	0	0	0	0	0	0	0	0	0	0	0	0	0	0	0	0
PBANKA_1246000	0	0	0	1	0	0	0	0	0	0	0	0	0	0	0	0	0	0
PBANKA_1300300	8	2	22	7	7	4	0	0	0	0	0	0	0	0	0	0	0	0
PBANKA_1327300	147	73	119	29	82	69	0	0	0	0	0	0	0	0	0	0	0	0
PBANKA_1332700	235	48	232	52	0	0	0	0	0	0	0	0	0	0	0	0	0	0
PBANKA_1341300	0	0	0	2	0	0	0	0	0	0	0	0	0	0	0	0	0	0
PBANKA_1349300	0	0	2	0	0	0	0	0	0	0	0	0	0	0	0	0	0	0
PBANKA_1365500	121	29	108	48	201	151	0	0	0	0	0	0	0	0	0	0	0	0
PBANKA_1400600	1124	184	1093	428	326	196	0	0	0	0	0	0	0	0	0	0	0	0
PBANKA_1400700	46	24	19	8	103	103	0	0	0	0	0	0	0	0	0	0	0	0
PBANKA_1403300	0	0	0	1	0	0	0	0	0	0	0	0	0	0	0	0	0	0
PBANKA_1421500	3	0	0	0	0	0	0	0	0	0	0	0	0	0	0	0	0	0
PBANKA_1465700	1	0	0	0	1	0	0	0	0	0	0	0	0	0	0	0	0	0
PBANKA_MIT00030	9	0	3	0	0	0	0	0	0	0	0	0	0	0	0	0	0	0
Pf_M7661101900,mal_mito_3	0	0	0	0	0	0	0	0	0	0	0	0	8	4	0	0	0	0
PF3D7_0102200	0	0	0	0	0	0	30	0	8	4	0	0	0	0	0	0	0	0
PF3D7_0102500	0	0	0	0	0	0	53	42	153	24	28	2	0	0	0	0	0	0
PF3D7_0102900	12	0	32	7	17	9	13	16	30	27	19	47	126	0	127	0	205	176
PF3D7_0103100	0	1	0	0	0	0	0	0	0	0	0	0	0	0	0	0	0	0
PF3D7_0103200	0	0	0	0	0	0	28	45	0	0	0	0	84	213	0	39	0	0
PF3D7_0103400	3	0	0	0	0	0	0	0	0	0	0	0	0	0	0	0	0	0
PF3D7_0103500	0	0	0	0	0	0	0	0	0	0	0	1	0	0	0	0	0	0
PF3D7_0103700	0	0	0	0	0	0	0	0	0	0	0	0	0	0	0	0	0	2
PF3D7_0103800	5	0	14	0	20	0	0	0	0	0	0	0	0	0	0	0	0	0
PF3D7_0103900	2	0	19	0	0	0	5	177	8	22	0	0	0	9	0	0	0	0
PF3D7_0104100	3	2	6	0	0	0	1	0	3	0	0	0	5	0	4	0	0	0
PF3D7_0104200	5	0	0	0	0	0	73	74	91	47	0	0	52	383	50	234	0	0
PF3D7_0104300	0	1	0	0	0	0	0	0	0	0	0	0	0	0	0	0	0	0
PF3D7_0104400	0	0	0	0	0	0	0	0	0	0	0	0	0	10	0	16	0	0
PF3D7_0104500	0	0	0	0	11	6	0	9	0	0	0	10	0	0	4	0	17	3
PF3D7_0104800	8	0	2	0	0	0	0	0	0	0	0	0	15	233	0	32	0	0
PF3D7_0105200	0	0	9	0	0	0	0	102	108	148	10	19	91	48	92	41	57	37
PF3D7_0105300	9	0	8	0	0	0	5	22	8	17	6	10	7	0	13	0	16	10
PF3D7_0105600	0	0	0	0	0	0	0	0	0	0	0	1	0	0	0	0	0	0
PF3D7_0105700	0	0	0	0	0	0	0	0	0	0	0	2	0	0	0	0	0	0
PF3D7_0105800	0	0	0	0	0	0	0	0	0	0	0	0	0	1	0	0	0	0
PF3D7_0106100	0	0	0	0	0	0	0	29	20	47	0	62	2	0	0	0	14	1
PF3D7_0106300	80	17	61	15	0	0	200	568	192	134	0	0	92	298	49	124	0	0
PF3D7_0106400	4	2	14	0	2	0	0	11	0	3	7	1	5	0	13	0	9	8
PF3D7_0106500	0	3	0	0	2	2	0	0	0	0	0	0	0	0	0	0	0	0
PF3D7_0106800	0	0	0	0	0	0	20	28	3	0	0	0	0	9	0	5	1	0
PF3D7_0107000	10	0	16	2	0	0	6	12	23	8	2	0	11	53	12	45	4	3
PF3D7_0107100	0	0	0	0	0	0	0	1	0	0	0	0	0	0	0	0	0	0
PF3D7_0107400	15	0	0	0	0	0	0	0	0	0	0	0	67	50	7	31	0	0
PF3D7_0107500	18	2	3	0	0	0	13	0	0	0	0	0	0	0	0	0	0	0
PF3D7_0107600	0	0	0	0	1	0	0	0	0	0	0	0	0	0	0	0	0	0
PF3D7_0108000	51	21	43	21	63	47	47	135	206	178	104	236	84	1	109	6	191	132
PF3D7_0108300	0	0	0	13	0	0	0	54	11	17	17	26	17	0	24	0	13	4
PF3D7_0108500	3	1	20	12	14	20	5	30	16	23	5	22	0	0	0	0	0	0
PF3D7_0108700	5	0	0	9	0	0	0	71	13	103	0	0	5	173	12	155	0	0
PF3D7_0109000	0	0	0	0	0	0	13	16	1	6	1	7	23	67	0	25	4	4
PF3D7_0109100	46	2	80	55	6	25	0	0	0	0	0	0	0	0	0	0	0	0
PF3D7_0109200	0	0	0	0	0	0	0	2	6	21	0	38	0	0	0	0	3	1
PF3D7_0109400	45	10	54	9	55	44	0	12	24	27	19	29	41	0	23	0	24	20
PF3D7_0109800	0	0	7	0	13	2	0	21	12	17	5	42	45	0	100	0	157	116
PF3D7_0109850,PF3D7_0109950	0	0	0	0	0	0	0	0	0	0	0	0	0	32	0	0	0	0
PF3D7_0110400	22	0	7	0	23	0	0	18	8	11	23	27	0	0	0	24	0	0
PF3D7_0110700	359	66	243	149	259	161	0	137	144	147	46	118	445	44	373	106	571	383
PF3D7_0110900	10	0	5	0	0	0	0	9	21	16	4	13	8	0	3	0	6	3
PF3D7_0111000	1	0	4	20	0	1	0	0	0	0	0	3	0	0	0	0	0	0
PF3D7_0111400	0	0	0	0	0	0	0	0	0	0	0	0	0	2	0	0	0	0
PF3D7_0111500	12	0	12	0	20	7	37	237	195	253	105	169	127	0	76	0	79	71
PF3D7_0112000	0	0	0	0	0	0	1	8	4	10	0	6	0	0	0	0	0	0
PF3D7_0112200	0	0	0	0	0	0	0	46	13	2	0	0	0	0	0	0	0	0
PF3D7_0113000	0	0	0	0	0	0	0	0	0	2	9	0	0	0	0	0	0	0
PF3D7_0200100;PF3D7_0420900	0	0	0	0	0	0	0	0	0	2	0	0	0	0	0	0	0	0
PF3D7_0202200	0	0	0	0	0	0	20	25	0	6	0	0	0	0	0	0	0	0
PF3D7_0202400	0	0	0	0	0	0	0	131	53	199	20	212	0	0	0	0	0	0
PF3D7_0202500	0	0	0	0	0	0	97	14	96	12	20	0	486	500	304	685	163	137
PF3D7_0203000,PF3D7_0216700	5	0	0	0	0	0	0	0	0	0	0	0	6	2	4	0	0	4
PF3D7_0203400	0	2	0	12	0	14	0	0	0	0	7	37	0	0	0	0	0	0
PF3D7_0203700	0	0	0	0	0	0	0	0	0	0	0	0	0	0	2	0	2	2
PF3D7_0204000	0	0	0	0	1	0	0	0	0	0	0	0	0	0	0	0	0	0
PF3D7_0204100	0	0	0	0	0	0	0	3	11	0	0	0	19	20	14	70	0	0
PF3D7_0204200	1	0	0	0	0	0	0	0	0	0	0	0	0	12	0	0	0	0
PF3D7_0204400	0	0	0	0	2	0	0	0	0	0	0	0	0	0	0	0	0	0
PF3D7_0204500	0	0	0	0	0	0	73	148	200	188	146	206	58	0	55	0	89	85
PF3D7_0204600	0	0	0	0	0	2	0	0	0	0	0	0	0	0	0	0	0	0
PF3D7_0204700	50	27	21	45	0	0	193	70	10	0	0	0	84	481	9	180	0	0
PF3D7_0204900	0	0	0	0	0	0	0	0	0	0	0	0	27	79	6	189	9	5
PF3D7_0205300	0	0	0	0	0	0	0	0	0	0	0	0	0	1	0	0	0	0
PF3D7_0205600	0	0	0	0	0	0	0	0	0	1	0	0	0	0	0	0	0	0
PF3D7_0205900	317	58	244	251	262	201	102	416	508	400	368	556	361	0	285	32	281	256
PF3D7_0206000	0	0	0	0	0	0	2	0	0	0	0	3	0	1	0	0	0	0
PF3D7_0206200	9	2	3	6	0	0	0	0	0	0	0	0	0	0	0	0	0	0
PF3D7_0206300	0	0	0	0	0	0	0	1	0	0	0	0	0	0	0	0	0	0
PF3D7_0206500	0	0	0	0	0	0	0	3	0	0	0	0	0	2	0	0	0	0
PF3D7_0206700	8	2	10	10	14	14	0	79	98	103	84	152	77	0	97	0	208	211
PF3D7_0206800	0	0	0	0	0	0	58	77	47	4	0	0	0	0	0	0	0	0
PF3D7_0206900	0	0	0	0	0	0	0	0	0	0	0	0	0	12	0	8	0	0
PF3D7_0207000	0	0	0	0	0	0	0	10	0	0	0	0	1	10	0	8	0	0
PF3D7_0207400	0	0	0	0	0	0	1	0	0	0	0	1	0	0	0	0	0	0
PF3D7_0207400,PF3D7_0207500,PF3D7_0207600,PF3D7_0207700,PF3D7_0207800,PF3D7_0207900,PF3D7_0208000	3	67	10	10	5	4	0	0	0	0	0	0	755	538	841	675	1307	907
PF3D7_0207500	0	0	0	0	0	0	28	545	370	566	278	428	0	0	0	0	0	0
PF3D7_0207600	0	0	0	0	0	0	163	320	201	340	238	362	0	0	0	0	0	0
PF3D7_0207700	0	0	0	0	0	0	3	0	0	3	8	12	0	0	0	0	0	0
PF3D7_0207800	0	0	0	0	0	0	0	0	0	0	0	11	0	0	0	0	0	0
PF3D7_0208100	0	0	0	0	0	0	0	5	0	0	0	0	0	0	0	0	0	0
PF3D7_0208200	0	1	0	0	0	0	0	0	0	0	0	0	0	2	0	0	0	0
PF3D7_0208300	0	0	0	0	0	0	0	0	0	0	0	0	0	6	0	0	0	0
PF3D7_0208400	0	0	0	0	0	0	0	0	0	0	0	0	0	1	8	0	0	0
PF3D7_0208500	2	0	5	0	0	0	0	0	0	0	0	0	0	0	0	0	0	0
PF3D7_0208800	4	0	0	0	0	0	13	6	0	0	0	0	0	6	0	0	0	0
PF3D7_0208900	4	0	0	0	0	0	0	0	0	0	0	0	0	0	0	0	0	0
PF3D7_0209400	4	0	2	0	1	2	0	45	47	53	18	30	5	0	5	0	6	0
PF3D7_0209500	0	0	0	0	0	0	0	0	0	0	0	0	0	1	0	0	0	0
PF3D7_0209800	271	111	261	183	126	127	244	819	777	927	404	761	254	0	212	9	255	133
PF3D7_0210000	64	10	24	0	0	0	53	120	23	43	0	0	17	23	13	20	0	0
PF3D7_0210100	85	17	72	29	81	20	0	0	9	0	0	14	180	36	189	75	226	194
PF3D7_0210200	0	0	0	9	0	0	0	5	2	20	0	41	0	0	0	0	0	0
PF3D7_0210500	0	1	0	0	0	0	0	0	0	0	0	0	0	0	0	0	0	0
PF3D7_0210700	0	0	0	0	0	0	0	3	0	0	0	0	0	0	4	0	0	0
PF3D7_0210900	66	10	59	70	65	19	5	61	18	129	30	203	10	11	18	202	23	0
PF3D7_0211200	0	0	0	0	4	0	0	0	0	0	0	0	0	0	0	0	0	0
PF3D7_0211400	0	0	0	0	0	0	0	0	0	0	0	0	0	0	3	0	0	7
PF3D7_0211700	0	0	0	0	0	0	0	0	0	0	0	0	0	1	0	0	0	0
PF3D7_0211800	150	54	245	121	169	189	73	292	308	286	334	414	414	0	414	0	615	576
PF3D7_0211900	0	0	0	0	0	0	0	1	0	0	0	0	0	0	0	0	0	0
PF3D7_0212100	0	0	0	0	0	0	0	0	0	1	0	0	0	0	0	0	0	0
PF3D7_0212300	0	0	0	0	0	0	0	10	4	12	0	34	12	0	0	0	16	4
PF3D7_0212400	0	0	0	12	0	0	0	0	0	0	0	0	0	0	0	0	0	0
PF3D7_0212500	0	0	0	0	0	0	0	0	0	10	0	0	0	0	0	0	0	0
PF3D7_0212700	0	0	0	0	0	0	0	1	0	0	0	0	0	0	0	0	0	0
PF3D7_0212900	0	0	0	0	0	0	0	7	18	17	40	14	0	0	0	0	0	0
PF3D7_0213100	46	4	98	25	11	0	11	26	77	45	62	59	0	0	12	0	36	22
PF3D7_0213600	4	5	2	9	0	3	0	0	0	0	0	8	0	0	0	0	0	0
PF3D7_0213700	0	0	0	0	0	0	0	0	0	0	0	6	0	1	2	0	35	31
PF3D7_0213900	0	1	0	0	0	0	0	0	0	0	0	0	0	0	0	0	0	0
PF3D7_0214000	362	96	341	230	487	256	53	309	192	356	217	610	158	20	132	28	290	227
PF3D7_0214100	22	2	20	78	29	0	1	21	26	12	24	76	3	0	15	0	45	18
PF3D7_0214400	0	0	0	0	0	0	0	0	0	0	0	2	0	0	0	0	0	0
PF3D7_0214700	0	4	0	0	0	0	0	0	0	0	0	0	0	0	0	0	0	0
PF3D7_0214900	9	2	1	1	0	0	0	3	0	4	0	0	0	0	0	0	0	3
PF3D7_0215000	0	0	0	0	0	0	3	3	7	4	0	0	0	0	0	0	0	0
PF3D7_0215100	0	0	0	0	0	0	0	0	0	0	0	0	5	0	0	0	0	1
PF3D7_0215300	99	78	198	20	0	1	0	0	0	0	0	0	55	177	144	538	65	34
PF3D7_0215500	0	1	0	0	0	0	0	0	0	0	0	0	0	0	0	0	0	0
PF3D7_0215700	42	0	45	58	39	9	0	98	134	179	162	289	13	10	42	369	82	15
PF3D7_0215800	0	0	0	0	0	0	0	0	0	0	0	0	9	0	0	0	14	0
PF3D7_0216000	0	0	3	0	0	0	0	0	0	0	0	0	0	1	0	0	0	0
PF3D7_0216300	0	0	0	0	1	0	0	0	0	0	0	0	0	0	0	0	0	0
PF3D7_0216700	0	0	0	0	0	0	0	0	0	0	0	2	0	0	0	0	0	0
PF3D7_0216900	0	1	0	0	0	0	2	0	0	0	8	7	0	0	0	0	0	0
PF3D7_0217100	89	4	12	0	0	0	0	0	0	0	0	0	494	779	192	467	17	17
PF3D7_0217300	0	0	0	0	0	0	0	4	0	0	0	0	0	2	0	0	0	0
PF3D7_0217500	0	0	0	6	0	0	3	0	0	0	0	0	7	15	5	3	0	2
PF3D7_0217700	0	0	1	0	0	0	0	0	2	0	0	0	0	0	0	0	0	0
PF3D7_0217800	130	30	185	114	126	96	31	168	131	191	165	235	249	40	157	116	226	215
PF3D7_0217900	9	5	32	5	5	19	0	66	33	33	7	74	6	0	5	0	31	34
PF3D7_0218000	0	0	0	0	0	0	0	51	41	62	0	60	16	0	5	0	6	0
PF3D7_0218500	0	0	0	0	0	0	0	0	0	0	0	0	0	0	0	17	0	0
PF3D7_0218600	0	0	0	0	0	0	0	0	0	0	0	11	0	0	0	0	0	0
PF3D7_0218700	0	0	6	0	0	0	0	1	0	9	0	19	0	0	0	0	0	0
PF3D7_0219400	15	5	0	8	0	0	20	54	0	0	0	0	71	269	16	187	0	0
PF3D7_0219600	0	0	6	5	0	0	0	14	39	55	4	42	9	0	10	0	0	5
PF3D7_0220000	0	0	0	0	0	0	6	32	32	108	6	19	0	0	0	0	0	0
PF3D7_0220800	0	0	0	0	0	0	193	345	429	388	170	323	0	0	0	0	0	0
PF3D7_0222500	0	0	0	0	0	0	0	0	0	0	0	2	0	0	0	0	0	0
PF3D7_0300100	0	0	0	0	0	0	8	17	27	15	21	16	0	0	0	0	0	0
PF3D7_0301100	0	0	0	0	0	0	19	0	0	0	0	0	0	0	0	0	0	0
PF3D7_0301200	0	0	0	0	0	0	0	0	0	0	0	1	0	0	0	0	0	0
PF3D7_0301700	0	0	0	0	0	0	0	0	0	6	7	27	0	0	0	0	0	0
PF3D7_0302000	0	0	0	0	0	0	0	0	0	2	0	0	0	1	0	1	0	0
PF3D7_0302200	0	0	0	0	0	0	0	3140	3833	3433	0	2906	0	0	0	0	0	0
PF3D7_0302500	0	0	0	0	0	0	0	4155	5061	4494	0	3808	0	0	0	0	0	0
PF3D7_0302500;PF3D7_0302200	0	0	0	0	0	0	1737	0	0	0	2305	0	0	0	0	0	0	0
PF3D7_0302600	0	0	0	0	0	0	3	0	0	0	0	0	0	0	0	0	0	0
PF3D7_0302800	0	0	0	2	0	0	0	0	0	0	0	0	0	0	0	0	5	0
PF3D7_0302900	58	29	133	23	84	126	79	111	174	132	123	284	126	0	78	0	135	106
PF3D7_0303000	6	0	12	13	0	0	0	6	0	0	0	0	5	0	2	0	0	0
PF3D7_0303100	0	0	0	0	1	0	0	0	0	0	0	0	0	0	0	0	0	0
PF3D7_0303200	1	0	0	7	0	0	0	2	0	9	0	6	0	0	0	0	0	0
PF3D7_0303300	0	0	0	0	0	0	4	0	6	0	0	0	3	2	5	2	5	1
PF3D7_0303400	0	0	0	0	6	0	0	0	0	0	0	0	0	0	0	0	0	0
PF3D7_0303500	0	0	0	0	0	0	0	0	1	0	0	0	0	0	0	0	0	0
PF3D7_0303700	46	20	39	25	21	34	0	65	56	70	5	0	243	16	225	45	271	266
PF3D7_0304100	0	0	0	0	0	0	0	0	0	0	0	0	0	1	0	0	0	0
PF3D7_0304200	0	0	4	8	0	0	0	0	0	0	0	0	0	0	0	0	2	0
PF3D7_0304400	40	8	50	18	33	13	0	80	55	90	40	80	65	0	101	45	109	79
PF3D7_0304800	0	0	0	0	2	0	0	0	0	0	0	0	0	0	0	0	0	0
PF3D7_0304900	0	0	0	1	0	0	0	0	0	0	0	0	0	0	0	0	0	0
PF3D7_0305100	0	0	0	3	0	0	0	0	0	0	0	0	0	0	0	0	0	0
PF3D7_0305200	0	0	0	3	0	0	0	0	0	9	0	21	0	0	0	0	0	0
PF3D7_0305300	63	25	25	26	20	17	0	0	0	0	0	1	17	60	5	7	0	0
PF3D7_0305500	4	0	10	5	0	0	0	19	0	17	0	23	7	5	0	0	0	3
PF3D7_0305600	0	0	0	0	0	0	0	20	33	21	4	28	0	0	0	0	1	1
PF3D7_0305700	69	24	64	44	75	79	90	156	154	195	167	215	112	4	77	6	138	150
PF3D7_0306000	5	0	0	0	0	0	0	0	0	0	0	0	7	22	0	0	0	0
PF3D7_0306100	0	0	0	0	0	0	0	1	0	3	8	5	0	0	0	0	0	0
PF3D7_0306200	18	0	23	0	29	5	6	28	39	34	3	24	26	0	15	0	37	40
PF3D7_0306300	83	4	86	38	101	95	0	41	57	44	72	102	86	0	108	10	131	167
PF3D7_0306400	129	42	109	56	0	0	0	34	8	19	0	0	64	365	71	424	0	0
PF3D7_0306500	0	0	0	0	0	0	0	0	0	0	0	0	10	3	0	0	0	0
PF3D7_0306600	0	0	0	0	0	0	0	0	0	0	0	0	20	17	7	0	0	0
PF3D7_0306700	0	0	0	0	0	0	0	0	0	0	0	0	3	25	0	0	0	0
PF3D7_0306800	345	59	349	245	413	271	177	516	409	564	310	808	398	19	224	20	345	286
PF3D7_0306900	142	68	143	74	132	108	43	219	179	295	105	338	252	45	335	168	372	210
PF3D7_0307100	197	43	181	102	175	156	95	221	222	151	149	113	272	425	231	503	257	285
PF3D7_0307200	352	88	307	210	282	212	119	673	533	731	664	855	497	126	483	462	586	508
PF3D7_0307400	0	0	0	0	0	0	0	3	13	2	0	0	0	0	0	0	0	0
PF3D7_0308000	0	0	0	1	0	0	0	21	9	11	12	1	1	0	0	0	0	0
PF3D7_0308200	316	100	369	213	373	309	147	502	459	676	432	817	467	0	486	19	494	399
PF3D7_0308300	0	0	0	0	0	0	0	7	12	6	0	0	0	0	0	3	0	0
PF3D7_0308500	0	0	14	0	9	10	0	15	10	23	29	57	9	0	17	0	34	33
PF3D7_0308600	16	0	0	4	6	0	0	16	28	38	21	31	34	10	98	209	85	52
PF3D7_0308900	0	0	0	0	0	0	0	0	3	5	0	14	0	0	0	2	4	0
PF3D7_0309000	0	0	0	0	0	0	0	0	0	0	0	1	3	0	0	0	3	1
PF3D7_0309100	12	5	25	9	9	15	0	0	0	0	0	0	0	0	0	0	0	0
PF3D7_0309200	0	0	0	0	0	0	0	0	0	0	0	0	5	4	0	0	0	0
PF3D7_0309300	0	0	0	0	0	0	0	0	2	2	0	8	0	0	0	0	0	0
PF3D7_0309500	258	63	300	116	256	145	26	84	101	117	181	217	111	0	125	0	195	97
PF3D7_0309600	174	15	130	7	156	75	220	764	808	783	575	797	353	478	617	428	678	542
PF3D7_0309700	0	0	0	0	0	0	0	0	0	0	5	0	0	0	0	0	0	0
PF3D7_0309900	0	0	0	0	0	0	0	0	0	0	0	0	0	2	0	0	0	0
PF3D7_0310200	0	0	0	0	0	1	0	4	0	0	0	0	0	0	0	0	0	0
PF3D7_0310300	14	0	15	83	71	25	0	0	0	0	0	2	21	0	67	19	65	19
PF3D7_0310400	0	2	6	11	0	0	5	103	138	148	67	83	34	0	11	7	9	10
PF3D7_0310500	0	0	0	0	0	0	0	0	0	1	0	3	0	0	0	0	0	0
PF3D7_0310600	98	0	94	46	127	43	53	137	58	123	85	170	108	10	56	27	94	112
PF3D7_0310700	0	0	0	0	0	0	6	8	13	22	10	46	41	0	27	0	38	37
PF3D7_0310800	0	0	0	0	0	0	0	1	0	0	0	0	0	0	0	0	0	0
PF3D7_0311100	0	0	0	0	0	0	0	0	0	0	0	0	0	0	4	0	0	0
PF3D7_0311200	0	0	0	0	0	0	0	1	0	0	0	0	0	0	0	0	0	0
PF3D7_0311300	0	0	0	0	0	0	0	0	0	0	9	1	0	0	0	0	0	0
PF3D7_0311400	0	0	0	0	2	0	0	0	0	0	2	0	0	0	0	0	0	0
PF3D7_0311500	0	0	0	0	0	0	1	0	2	0	0	0	0	0	0	0	0	0
PF3D7_0311600	0	1	0	0	0	0	0	0	0	0	0	0	0	0	0	0	0	0
PF3D7_0311800	46	10	39	0	0	0	0	0	0	0	0	0	108	115	52	69	0	0
PF3D7_0312100	0	0	0	1	0	0	0	0	0	0	0	0	0	0	0	0	0	0
PF3D7_0312200	0	0	0	0	0	0	0	0	0	0	0	3	0	0	0	0	0	0
PF3D7_0312300	143	26	92	81	127	85	42	182	227	197	153	206	114	0	171	12	149	122
PF3D7_0312400	0	0	0	0	0	0	0	42	88	36	15	73	0	0	0	0	0	0
PF3D7_0312500	0	0	0	0	0	0	0	0	0	0	0	0	0	6	0	0	0	0
PF3D7_0312800	105	21	83	6	79	21	0	295	221	353	304	367	272	113	262	273	358	348
PF3D7_0313000	0	0	0	0	0	0	5	0	3	0	0	1	0	0	0	0	0	0
PF3D7_0313500	0	0	0	3	0	0	0	0	0	0	0	0	0	0	0	0	0	0
PF3D7_0314000	0	0	0	0	0	0	12	48	65	70	23	21	4	0	2	0	6	0
PF3D7_0314700	0	1	0	0	0	0	0	0	0	0	0	0	0	0	0	0	0	0
PF3D7_0314800	0	0	0	0	1	0	0	1	0	0	0	0	0	0	0	0	0	0
PF3D7_0315100	7	0	9	0	11	1	0	11	40	10	33	33	3	0	11	0	10	8
PF3D7_0315400	0	0	0	0	0	0	0	0	0	0	0	0	0	0	0	4	0	0
PF3D7_0315600	0	0	0	0	0	0	0	0	0	0	0	2	0	0	0	0	0	0
PF3D7_0316200	0	0	0	0	0	0	0	0	0	0	4	0	0	0	0	0	0	0
PF3D7_0316300	17	7	5	5	8	13	0	95	93	137	35	130	0	0	0	0	0	0
PF3D7_0316500	0	1	0	0	0	0	0	0	0	0	0	0	0	0	0	0	0	0
PF3D7_0316600	25	13	13	6	0	0	86	105	28	21	0	0	21	58	4	8	0	0
PF3D7_0316700	10	6	7	0	21	14	49	147	77	120	37	23	12	105	7	40	0	0
PF3D7_0316800	222	46	205	58	85	48	29	266	206	316	129	268	205	7	302	76	247	187
PF3D7_0317000	25	25	46	34	42	40	60	153	226	214	158	257	147	6	201	22	330	202
PF3D7_0317100	0	0	0	0	0	0	0	0	0	2	0	0	0	0	0	5	0	0
PF3D7_0317200	1	0	0	0	0	0	0	22	2	21	0	16	0	0	0	0	0	0
PF3D7_0317300	2	0	7	32	0	0	0	5	0	3	0	1	0	1	0	13	0	0
PF3D7_0317400	0	0	0	0	0	0	0	6	1	6	0	10	0	0	4	14	9	6
PF3D7_0317600	341	101	360	243	327	179	124	484	409	590	411	624	670	101	621	364	794	701
PF3D7_0317700	0	0	0	0	0	0	0	2	0	4	0	0	0	0	0	17	0	0
PF3D7_0317800	0	0	0	0	0	0	0	7	0	16	27	83	8	0	4	0	10	6
PF3D7_0318100	3	0	0	0	0	0	0	69	0	3	0	0	7	26	13	20	0	0
PF3D7_0318200	44	0	46	94	47	11	3	133	130	223	163	291	27	56	61	587	98	69
PF3D7_0318500	0	0	0	0	3	0	0	2	0	0	0	0	0	0	0	0	0	0
PF3D7_0318800	0	0	0	0	0	0	0	0	0	0	0	0	0	0	1	0	0	0
PF3D7_0318900	0	0	0	0	0	0	0	0	0	0	0	0	0	3	0	5	0	0
PF3D7_0319100	0	0	0	0	0	0	0	14	5	21	5	16	3	0	0	0	0	0
PF3D7_0319200	0	0	1	0	0	0	0	0	0	0	0	0	0	0	0	0	0	0
PF3D7_0319400	0	1	0	0	0	0	0	0	0	1	0	0	0	0	0	0	0	0
PF3D7_0319600	0	0	0	0	0	0	106	272	361	335	219	362	0	0	0	0	0	0
PF3D7_0319900	11	0	19	0	18	6	4	32	19	43	21	25	23	0	19	0	20	21
PF3D7_0320000	0	0	0	0	0	0	0	12	0	13	0	0	0	1	0	0	0	0
PF3D7_0320300	254	42	250	66	267	108	36	353	187	277	127	459	161	0	122	31	186	180
PF3D7_0320400	0	0	0	0	0	0	0	0	0	0	0	11	0	0	0	0	0	0
PF3D7_0320500	0	0	0	0	0	0	9	132	103	133	34	57	0	0	0	0	0	0
PF3D7_0320700	0	0	0	0	0	0	81	55	0	0	0	0	0	74	0	4	0	0
PF3D7_0320800	123	8	176	88	163	118	0	0	0	0	0	9	10	0	4	0	5	0
PF3D7_0320900	437	290	318	269	296	277	489	659	1098	1090	1114	1028	533	1910	527	2613	689	507
PF3D7_0321100	0	1	0	0	0	0	0	0	0	0	0	0	0	3	0	0	0	0
PF3D7_0321300	0	3	0	0	0	0	0	0	0	0	0	0	0	0	0	0	0	0
PF3D7_0321400	0	0	0	0	0	0	19	32	0	0	0	0	0	0	0	0	0	0
PF3D7_0321500	2	3	8	8	13	3	0	0	0	0	0	0	0	0	15	0	52	14
PF3D7_0321700	1	0	0	0	0	0	0	0	0	0	0	0	0	0	0	0	0	0
PF3D7_0321800	0	0	0	0	0	0	0	0	0	0	2	0	0	0	0	4	0	0
PF3D7_0321900	0	0	0	0	0	0	5	6	0	7	0	0	0	1	0	0	0	0
PF3D7_0322000	403	147	399	241	498	420	236	469	375	436	341	592	342	0	401	0	771	672
PF3D7_0322100	0	0	0	0	0	0	0	0	0	0	0	6	0	0	0	0	0	0
PF3D7_0322400	0	0	0	0	0	0	0	3	0	2	0	8	0	0	0	0	0	0
PF3D7_0322600	0	0	0	0	0	0	0	0	0	0	0	0	0	2	0	0	0	0
PF3D7_0322900	738	154	563	256	527	245	69	826	677	981	594	1039	1297	147	1136	657	1291	1054
PF3D7_0323000	0	0	0	0	0	0	0	13	0	0	0	8	0	0	0	0	0	0
PF3D7_0323100	0	1	0	0	0	0	0	0	0	0	0	0	0	0	0	0	0	0
PF3D7_0323200	0	0	0	0	1	0	0	0	0	0	0	0	0	0	0	0	0	0
PF3D7_0323400	0	0	0	0	0	0	0	0	0	0	3	0	0	0	0	0	0	0
PF3D7_0323600	0	0	0	0	0	0	0	0	0	0	24	0	0	0	0	0	0	0
PF3D7_0323700	0	1	0	0	0	6	0	0	0	0	0	0	0	0	0	0	0	0
PF3D7_0323800	19	2	14	22	68	44	0	0	0	0	8	0	0	0	0	0	0	3
PF3D7_0401800	0	0	0	0	0	0	29	43	53	27	55	22	0	0	0	0	0	0
PF3D7_0402000	0	0	0	0	0	0	53	223	151	128	105	110	0	0	0	0	0	0
PF3D7_0402100	0	0	0	0	0	0	0	3	5	0	0	0	0	0	0	0	0	0
PF3D7_0402300	0	0	0	0	0	0	0	11	0	0	0	0	0	0	0	0	0	0
PF3D7_0402400	0	0	0	0	0	0	2	7	0	0	6	3	0	0	0	0	0	0
PF3D7_0403800	0	0	0	0	0	0	0	0	0	0	0	0	0	2	0	0	0	0
PF3D7_0403900	0	0	0	0	0	0	0	0	0	0	0	0	3	0	0	0	0	0
PF3D7_0404100	0	0	0	0	0	0	0	0	0	0	0	0	0	1	0	0	0	0
PF3D7_0404300	1	0	13	0	5	2	0	3	1	13	3	11	2	0	0	0	0	0
PF3D7_0404600	0	0	0	0	0	0	0	0	0	0	0	0	1	0	0	0	0	0
PF3D7_0404700	0	0	0	0	0	0	0	6	0	0	0	6	0	0	0	0	0	0
PF3D7_0404900	51	27	12	0	0	0	12	26	9	0	0	0	59	203	11	133	5	9
PF3D7_0405100	0	0	0	0	0	0	0	0	0	0	0	0	0	0	3	0	2	5
PF3D7_0405200	0	0	0	0	0	0	0	0	0	0	0	0	0	1	0	0	0	0
PF3D7_0405300	0	2	1	0	4	0	0	0	0	0	0	1	0	0	0	0	0	0
PF3D7_0405400	9	0	14	7	12	4	38	77	76	102	39	183	23	59	26	187	23	0
PF3D7_0405600	0	0	0	0	0	0	0	9	0	1	0	0	0	46	0	36	0	0
PF3D7_0405700	0	0	0	7	0	0	0	0	0	0	0	0	0	0	0	0	0	0
PF3D7_0405900	5	2	2	0	0	0	33	59	12	0	3	0	0	32	0	0	0	0
PF3D7_0406000	0	0	0	0	0	0	0	1	0	0	0	2	0	2	0	0	0	0
PF3D7_0406100	77	25	53	47	32	33	161	452	536	515	308	457	221	64	176	35	257	144
PF3D7_0406200	0	0	0	0	0	0	3	46	9	19	0	0	65	582	75	227	2	0
PF3D7_0406400	0	0	16	0	16	12	0	11	0	7	35	66	38	0	56	0	136	82
PF3D7_0406500	0	0	0	0	0	0	0	2	0	0	0	0	0	0	0	0	0	0
PF3D7_0406700	0	0	0	0	0	0	0	0	0	0	7	0	0	0	0	0	0	0
PF3D7_0406900	0	2	0	0	1	0	0	6	0	6	0	0	0	7	0	0	0	0
PF3D7_0407000	0	0	0	0	0	0	0	0	0	0	0	0	0	1	0	0	0	0
PF3D7_0407200	7	7	1	0	0	0	4	2	0	0	0	0	0	14	0	0	0	0
PF3D7_0407300	0	0	0	1	0	0	0	0	0	0	0	0	0	0	0	0	0	0
PF3D7_0407600	1	1	0	0	0	0	0	0	0	0	0	0	0	0	0	0	0	0
PF3D7_0407800	0	0	0	0	0	0	0	0	0	0	0	0	21	0	0	11	0	0
PF3D7_0408200	0	1	0	0	0	0	0	0	0	0	0	0	0	0	0	0	0	0
PF3D7_0408500	0	0	0	6	0	0	0	0	0	0	0	6	0	0	0	0	0	0
PF3D7_0408700	0	0	1	0	0	0	0	0	0	0	0	0	0	0	0	0	0	0
PF3D7_0409100	9	0	3	0	0	4	0	2	3	9	3	6	0	0	0	0	0	0
PF3D7_0409600	0	0	0	0	0	0	2	0	7	0	4	0	11	4	8	6	17	12
PF3D7_0409700	0	0	0	0	0	0	0	0	0	0	0	0	0	2	0	0	0	0
PF3D7_0409800	0	0	0	0	0	0	0	0	0	0	0	0	0	3	0	0	0	0
PF3D7_0410300	0	0	0	0	0	0	0	0	0	0	0	0	0	12	0	0	0	0
PF3D7_0410400	0	0	0	0	0	1	0	0	0	0	0	0	0	0	0	0	0	0
PF3D7_0410600	13	0	11	6	7	2	0	54	77	45	12	50	19	0	15	0	34	28
PF3D7_0410900	3	0	4	5	4	0	0	0	0	7	1	9	0	0	0	0	0	0
PF3D7_0411000	0	5	0	0	0	0	0	0	0	0	0	0	0	0	0	0	0	0
PF3D7_0411100	0	0	0	0	0	0	0	0	0	4	0	5	0	0	0	0	0	0
PF3D7_0411200	0	0	0	0	0	0	0	1	0	0	0	0	0	0	0	0	0	0
PF3D7_0411300	0	0	0	0	0	0	0	0	0	0	0	0	0	0	6	0	0	0
PF3D7_0411900	4	0	3	0	0	0	0	0	0	0	0	0	0	0	0	0	7	0
PF3D7_0412000	0	0	0	0	0	0	0	2	0	0	0	0	0	8	0	0	0	0
PF3D7_0412200	0	0	0	0	0	0	0	0	0	0	0	0	18	0	7	2	30	15
PF3D7_0412300	0	0	0	0	0	0	0	0	0	0	0	0	3	1	0	0	0	0
PF3D7_0412400	0	0	0	0	0	0	0	1	0	0	0	0	0	0	0	0	0	0
PF3D7_0412700	0	0	0	0	0	0	0	0	0	2	0	0	0	0	0	0	0	0
PF3D7_0413500	114	34	46	17	0	0	48	107	3	3	0	0	257	364	85	235	0	0
PF3D7_0413600	358	84	327	271	313	263	126	530	606	603	384	691	429	0	423	63	383	299
PF3D7_0413700	29	7	14	22	13	16	21	16	32	27	32	51	51	0	47	0	52	48
PF3D7_0413900	48	0	59	45	46	23	13	128	65	109	62	151	164	1	116	0	206	186
PF3D7_0414000	0	0	0	2	0	0	0	7	1	18	0	28	0	2	0	60	0	0
PF3D7_0414600	2	3	0	0	0	0	0	0	0	0	0	0	0	0	0	0	0	0
PF3D7_0414900	34	7	29	0	0	0	94	111	66	64	73	17	57	77	9	95	4	12
PF3D7_0415000	2	0	13	10	8	4	0	32	16	27	39	21	118	1	68	11	62	63
PF3D7_0415300	0	0	0	0	0	0	69	5	14	12	24	37	0	0	0	0	0	0
PF3D7_0415400	50	13	50	41	37	20	0	26	15	36	0	11	156	462	136	336	93	95
PF3D7_0415500	0	0	0	5	0	1	0	6	0	3	18	28	0	16	0	17	5	7
PF3D7_0415600	0	0	0	0	0	0	0	0	0	0	0	0	0	0	0	0	17	9
PF3D7_0415700	0	0	0	0	0	0	0	16	0	0	0	0	0	0	0	0	0	0
PF3D7_0415900	149	14	109	38	94	31	55	388	325	388	324	504	444	74	366	371	506	415
PF3D7_0416000	0	0	0	0	0	0	0	0	0	0	0	0	0	0	0	0	2	1
PF3D7_0416100	0	0	0	0	0	0	0	0	0	0	0	0	8	13	5	0	0	2
PF3D7_0416400	0	0	0	0	0	0	0	3	36	13	59	39	0	0	0	0	0	0
PF3D7_0416500	0	0	0	0	0	0	0	4	1	4	0	5	0	0	0	0	0	0
PF3D7_0416600	0	0	0	0	0	0	0	0	0	0	0	0	0	5	0	0	0	0
PF3D7_0416800	103	12	96	6	9	2	205	258	356	308	125	90	183	78	69	370	47	21
PF3D7_0416900	0	0	0	0	0	0	0	0	0	0	0	3	0	0	0	0	0	0
PF3D7_0417200	22	6	63	36	48	83	8	108	97	91	129	182	11	0	27	0	58	63
PF3D7_0417400	0	0	0	2	0	0	0	0	0	0	0	0	0	0	0	0	0	0
PF3D7_0417500	0	0	0	0	6	1	0	7	4	0	18	24	0	0	0	0	15	8
PF3D7_0417700	0	1	0	0	0	0	0	0	0	0	0	0	0	1	0	0	0	0
PF3D7_0417800	0	0	0	0	0	0	0	0	0	2	0	2	0	0	0	0	0	0
PF3D7_0417900	0	0	0	0	0	0	0	1	0	0	0	0	0	0	0	0	0	0
PF3D7_0418000	1	2	2	9	0	2	0	0	0	0	0	0	0	0	0	2	0	0
PF3D7_0418100	0	0	0	6	0	0	0	0	0	0	0	0	0	0	0	0	0	0
PF3D7_0418200	100	12	124	53	83	26	0	128	75	120	39	133	37	0	32	12	102	47
PF3D7_0418500	0	0	2	0	0	0	0	22	4	25	0	5	0	0	1	0	0	5
PF3D7_0418600	0	0	0	0	0	0	0	0	0	1	0	0	0	0	0	0	0	0
PF3D7_0419000	0	0	0	0	0	0	0	0	0	0	0	0	0	1	0	0	0	0
PF3D7_0419100	0	2	0	0	0	1	0	0	0	0	0	0	0	0	0	0	0	0
PF3D7_0419400	0	0	0	0	0	0	6	29	33	29	0	2	0	0	0	4	0	0
PF3D7_0419500	0	0	0	0	0	0	0	0	0	0	0	0	0	4	0	0	0	0
PF3D7_0419600	184	81	90	95	145	96	80	385	364	413	383	469	387	0	331	11	592	575
PF3D7_0419700	0	0	0	0	0	0	7	9	0	0	0	0	5	75	0	2	0	0
PF3D7_0419900	0	0	0	0	0	0	0	0	7	0	0	4	0	0	0	4	0	0
PF3D7_0420300	61	14	40	13	7	7	0	0	0	0	0	2	0	0	0	33	0	0
PF3D7_0420400	0	0	0	0	0	0	0	0	0	0	4	4	7	0	0	0	14	13
PF3D7_0420600	0	0	0	0	0	0	0	2	2	0	0	0	0	0	0	46	0	0
PF3D7_0420700	0	0	0	0	0	0	0	0	0	3	0	0	0	0	0	0	0	0
PF3D7_0422000	0	0	0	0	0	0	0	10	0	4	0	0	0	0	0	0	0	0
PF3D7_0422100	0	0	0	0	0	0	45	128	0	7	0	0	0	4	0	0	0	0
PF3D7_0422200	0	0	0	0	0	0	0	0	0	0	0	0	0	14	0	0	0	0
PF3D7_0422300	1078	430	958	770	650	575	0	725	0	645	0	0	731	0	588	0	672	554
PF3D7_0422400	723	292	746	491	675	493	403	971	1131	1240	1208	1230	1279	556	1084	883	1231	1092
PF3D7_0422500	11	11	54	9	25	0	0	62	50	75	17	43	4	0	62	81	54	4
PF3D7_0422600	0	0	0	0	0	0	0	0	0	0	0	0	39	220	9	39	0	0
PF3D7_0422700	0	0	0	0	0	0	0	4	13	8	0	23	5	0	3	23	15	0
PF3D7_0423200	0	0	0	0	0	0	0	0	0	0	0	0	1	20	0	12	0	0
PF3D7_0423300	33	5	33	0	22	9	0	0	0	0	0	0	0	0	0	0	0	0
PF3D7_0423500	8	0	0	2	4	4	178	140	0	9	0	0	51	341	0	12	0	0
PF3D7_0423600	8	0	1	0	4	0	0	12	0	23	0	0	0	0	0	40	0	0
PF3D7_0423700	0	0	0	0	0	0	12	0	0	0	0	0	0	0	0	0	0	0
PF3D7_0423800	0	0	0	0	0	0	0	0	0	3	0	0	0	0	0	0	0	0
PF3D7_0424100	0	0	0	0	0	0	0	4	7	20	0	6	0	0	0	0	0	0
PF3D7_0424200	0	0	0	0	0	0	0	3	63	12	45	6	0	0	0	0	0	0
PF3D7_0424400	0	0	0	0	0	0	0	7	15	17	0	7	0	0	0	0	0	0
PF3D7_0424600	0	0	0	0	0	0	30	0	3	0	0	0	0	0	0	0	0	0
PF3D7_0425300	0	0	0	0	0	0	4	0	0	0	0	3	0	0	0	0	0	0
PF3D7_0500800	0	0	0	0	0	0	203	82	215	22	224	25	0	0	0	0	0	0
PF3D7_0501000	0	0	0	0	0	0	11	26	14	6	0	3	0	0	0	0	0	0
PF3D7_0501100	0	0	0	0	0	0	0	25	0	0	0	0	0	0	0	0	0	0
PF3D7_0501200	0	0	0	0	0	0	2	23	10	12	0	2	0	0	0	0	0	0
PF3D7_0501300	0	0	0	0	0	0	65	163	85	119	4	11	0	0	0	0	0	0
PF3D7_0501500	0	0	0	0	0	0	468	618	522	342	60	36	0	0	0	0	0	0
PF3D7_0501600	0	0	0	0	0	0	1390	1793	1398	889	134	115	690	1441	301	1759	28	0
PF3D7_0501800	0	0	0	3	0	0	0	12	6	13	21	25	0	0	0	2	0	0
PF3D7_0501900	0	0	0	0	0	0	0	0	0	0	0	4	0	0	0	0	0	0
PF3D7_0502200	0	0	0	0	0	0	0	0	0	0	0	0	0	1	0	0	0	0
PF3D7_0502400	701	366	448	128	31	19	0	0	0	0	0	1	38	382	7	145	0	0
PF3D7_0502600	0	1	0	0	1	0	0	0	0	0	0	0	0	0	0	0	0	0
PF3D7_0502700	0	0	0	0	0	0	0	0	0	0	0	0	0	0	0	1	0	0
PF3D7_0502900	0	0	0	3	0	0	0	0	0	0	0	0	0	0	0	0	0	0
PF3D7_0503000	0	0	0	0	5	0	0	0	0	0	0	0	0	0	0	0	0	0
PF3D7_0503200	0	1	0	0	0	0	0	0	0	0	0	0	0	0	0	0	0	0
PF3D7_0503300	4	0	12	14	4	0	0	15	0	15	4	22	105	179	86	427	135	58
PF3D7_0503400	362	150	216	89	378	278	379	508	608	514	457	654	895	111	770	124	897	952
PF3D7_0503800	99	5	33	16	33	12	0	51	48	82	72	102	187	27	170	78	150	99
PF3D7_0504600	24	10	37	18	24	23	3	57	79	85	31	17	340	0	286	15	374	355
PF3D7_0504700	0	0	0	0	0	0	0	6	0	0	0	0	0	0	0	0	0	0
PF3D7_0504800	0	0	0	0	0	0	0	0	0	0	0	0	0	1	0	0	0	6
PF3D7_0505000	0	0	0	0	0	1	0	0	0	0	0	0	0	0	0	0	0	0
PF3D7_0505100	0	0	0	0	0	0	2	2	0	3	0	22	0	1	0	0	0	0
PF3D7_0505200	15	0	7	0	4	9	0	9	0	0	0	1	0	0	0	5	4	0
PF3D7_0505500	4	0	7	3	6	0	0	77	21	118	0	195	0	0	5	0	14	0
PF3D7_0505700	0	0	0	0	0	0	0	0	23	36	0	0	0	0	0	0	0	0
PF3D7_0505800	103	33	95	116	113	79	102	202	218	148	210	206	105	16	106	30	83	58
PF3D7_0505900	4	0	7	3	1	2	14	19	25	25	30	47	1	0	5	0	8	14
PF3D7_0506100	0	0	0	0	0	0	0	0	0	0	0	0	0	0	0	1	0	0
PF3D7_0506500	0	0	0	0	0	0	0	1	0	0	3	0	0	0	0	0	0	0
PF3D7_0506700	0	0	0	0	0	0	0	4	0	0	0	0	0	0	0	0	0	0
PF3D7_0506900	0	0	0	0	0	0	30	20	0	0	0	0	2	8	0	0	0	0
PF3D7_0507100	883	308	967	849	840	621	347	1185	1245	1354	1443	1653	1399	467	1247	1254	1566	1384
PF3D7_0507500	0	0	3	5	0	0	0	11	17	4	0	2	0	0	0	0	1	0
PF3D7_0507600	0	0	0	0	0	0	0	6	0	18	0	17	0	0	0	0	0	0
PF3D7_0507700	0	0	0	0	0	0	14	28	35	64	38	84	67	6	69	7	80	53
PF3D7_0507800	0	2	0	0	0	0	0	3	0	0	0	0	0	0	0	0	0	0
PF3D7_0508000	2	0	1	0	0	0	106	126	86	39	114	0	7	0	0	0	1	1
PF3D7_0508300	0	0	0	0	0	0	18	74	0	0	0	0	0	0	0	0	0	0
PF3D7_0508400	0	0	0	2	0	0	0	0	0	0	0	0	0	0	0	0	0	0
PF3D7_0508800	0	0	0	0	0	0	0	0	0	0	0	0	4	37	0	55	0	0
PF3D7_0508900	0	1	0	0	0	0	0	0	0	0	0	0	0	0	0	1	0	2
PF3D7_0509000	22	0	5	3	0	0	5	63	29	26	0	0	12	11	0	19	0	0
PF3D7_0509100	0	1	0	0	0	0	0	28	0	27	19	59	0	27	0	0	0	0
PF3D7_0509200	0	0	0	0	0	0	0	0	0	0	0	0	0	2	0	0	0	0
PF3D7_0509300	0	0	0	0	0	0	0	0	0	1	1	4	0	0	0	0	0	0
PF3D7_0509400	5	0	22	11	7	6	0	0	0	0	0	0	0	0	5	0	5	5
PF3D7_0509800	0	0	0	2	0	0	0	0	1	0	0	0	0	0	0	0	0	0
PF3D7_0509900	0	0	0	0	0	0	0	0	0	0	0	0	0	0	0	1	0	0
PF3D7_0510100	0	0	0	0	0	0	0	0	0	0	0	0	0	0	9	0	9	0
PF3D7_0510200	0	0	0	0	0	0	0	2	0	4	0	0	0	0	0	0	0	0
PF3D7_0510500	0	2	0	0	0	0	0	0	0	5	0	21	0	0	0	0	7	3
PF3D7_0511000	62	57	91	96	55	130	57	108	109	87	122	163	139	3	120	13	95	167
PF3D7_0511300	0	0	0	0	0	0	0	0	0	0	0	1	0	0	0	0	0	0
PF3D7_0511400	0	0	0	1	0	0	0	0	0	0	0	0	0	0	0	0	0	0
PF3D7_0511500	4	1	0	8	4	6	0	23	0	15	16	18	50	7	38	0	77	30
PF3D7_0511700	0	0	0	0	0	0	0	0	0	0	3	14	0	0	0	0	0	0
PF3D7_0511800	175	20	215	127	224	67	658	1274	1822	1480	1044	2047	1110	4	1263	6	1741	1400
PF3D7_0512000	0	0	4	3	0	0	20	17	21	8	39	23	15	0	10	0	7	8
PF3D7_0512100	0	0	0	0	0	0	0	0	0	0	0	0	0	1	0	0	0	0
PF3D7_0512200	0	0	2	2	4	0	0	18	21	23	65	29	0	0	0	0	0	0
PF3D7_0512450	0	0	0	0	0	0	0	0	0	0	0	0	0	1	0	0	0	0
PF3D7_0512600	192	4	43	0	55	13	209	387	184	130	75	38	180	93	119	239	159	104
PF3D7_0512700	0	0	0	0	0	0	13	85	106	104	64	178	72	0	38	0	61	53
PF3D7_0512800	0	0	0	0	5	0	0	0	0	0	0	0	0	0	0	0	0	0
PF3D7_0513100	0	0	0	1	0	0	7	6	15	7	19	11	1	0	0	0	7	6
PF3D7_0513200	0	1	0	0	0	0	0	0	0	0	0	0	0	1	0	0	0	0
PF3D7_0513300	425	207	558	352	542	499	428	520	466	332	374	641	363	19	403	57	750	513
PF3D7_0513600	0	0	0	0	0	0	0	94	38	106	14	95	0	3	0	0	0	0
PF3D7_0513700	279	21	175	98	69	47	0	0	0	0	0	0	0	0	0	0	0	0
PF3D7_0513800	10	0	4	0	12	4	4	12	0	2	3	0	0	0	0	0	10	16
PF3D7_0514000	0	0	0	0	0	0	0	0	0	0	0	1	0	0	0	0	0	0
PF3D7_0514900	0	1	0	0	0	0	0	15	8	28	4	31	0	0	0	0	0	0
PF3D7_0515000	0	0	0	0	0	0	0	0	7	0	0	13	0	0	0	0	0	0
PF3D7_0515300	0	0	0	0	0	0	0	0	0	12	0	0	0	0	0	0	0	0
PF3D7_0515400	0	0	0	0	0	0	10	4	2	0	0	0	0	0	0	0	0	0
PF3D7_0515600	11	0	38	34	114	52	0	0	0	0	0	0	0	0	0	0	0	0
PF3D7_0515700	16	0	0	0	10	9	29	43	0	2	0	5	0	79	0	2	0	0
PF3D7_0515800	0	0	0	0	0	0	0	0	0	0	0	0	0	0	2	0	21	18
PF3D7_0515900	0	0	0	0	0	0	0	12	0	11	0	0	0	0	0	0	0	0
PF3D7_0516200	439	187	447	545	311	187	126	446	415	499	439	584	606	49	632	226	613	468
PF3D7_0516300	0	0	0	0	0	0	0	0	0	0	0	2	0	0	0	0	0	0
PF3D7_0516400	3	0	2	2	15	0	0	10	29	20	22	19	14	0	4	0	1	0
PF3D7_0516600	0	0	0	0	0	0	0	0	2	0	0	0	0	0	0	0	0	0
PF3D7_0516700	5	0	11	31	6	4	0	3	0	13	16	26	27	0	11	0	59	37
PF3D7_0516800	0	2	2	0	0	0	0	0	0	0	0	0	0	0	0	0	0	0
PF3D7_0516900	309	48	335	92	308	137	47	539	527	542	482	608	729	154	577	459	734	670
PF3D7_0517000	162	16	179	116	180	72	302	648	737	654	373	672	656	294	449	431	387	338
PF3D7_0517300	95	12	57	5	40	38	31	234	137	230	49	143	68	117	51	162	96	64
PF3D7_0517400	150	27	187	72	135	86	121	192	299	278	261	264	94	227	62	385	63	74
PF3D7_0517700	224	6	213	74	166	44	0	201	74	187	34	122	270	0	258	37	275	128
PF3D7_0518100	2	0	0	0	0	0	0	0	0	0	0	0	0	0	0	0	0	0
PF3D7_0518200	0	0	0	0	0	0	0	130	117	198	10	43	17	0	5	37	9	0
PF3D7_0518300	25	15	23	8	46	43	36	102	170	130	96	178	35	4	116	6	206	74
PF3D7_0518500	0	0	2	4	0	0	0	0	0	0	0	0	0	0	0	0	0	0
PF3D7_0518600	0	0	0	0	0	0	0	0	0	0	0	0	0	4	0	0	0	0
PF3D7_0518700	0	0	0	1	0	0	0	0	0	0	0	0	0	0	0	0	0	0
PF3D7_0519200	27	7	11	0	0	0	56	108	39	43	0	0	61	210	103	221	0	0
PF3D7_0519400	251	56	189	82	159	96	59	368	311	460	210	495	444	36	549	224	475	348
PF3D7_0519500	0	0	0	0	0	0	0	0	0	0	0	0	0	8	0	0	0	0
PF3D7_0519700	0	0	13	76	13	5	0	24	5	57	29	110	28	0	44	31	118	17
PF3D7_0519800	0	1	0	0	0	0	0	11	0	7	0	6	0	0	0	29	0	0
PF3D7_0520000	456	86	467	196	498	267	64	379	349	544	200	671	550	65	579	378	562	522
PF3D7_0520100	0	0	0	0	0	0	3	0	0	0	0	0	0	0	0	0	0	0
PF3D7_0520200	0	0	0	0	0	0	1	3	0	6	4	16	0	0	0	0	0	0
PF3D7_0520300	0	0	0	0	0	0	0	8	5	0	0	0	0	0	0	0	0	0
PF3D7_0520400	0	0	0	0	0	0	0	0	0	0	0	0	10	22	9	42	13	15
PF3D7_0520500	0	0	0	0	0	0	0	0	0	0	0	4	38	0	25	0	29	26
PF3D7_0520600	9	1	2	5	12	8	5	23	36	19	9	15	69	0	58	5	67	64
PF3D7_0520700	0	0	0	0	0	0	25	16	0	7	7	0	0	0	0	0	0	0
PF3D7_0520800	3	0	0	0	0	0	0	0	0	0	0	0	0	3	0	13	0	0
PF3D7_0520900	575	128	472	266	598	308	532	1151	1092	1374	870	1357	702	0	528	18	743	474
PF3D7_0521300	0	0	0	0	0	0	0	0	0	0	0	0	0	17	0	0	0	0
PF3D7_0521400	0	0	0	0	0	0	0	0	0	0	0	0	0	3	0	0	0	2
PF3D7_0521700	0	0	18	0	6	0	0	7	17	2	0	19	24	0	9	0	16	10
PF3D7_0522200	0	0	0	0	0	0	0	0	0	0	0	0	0	0	0	10	0	0
PF3D7_0522400	0	5	0	0	1	0	0	0	0	5	0	0	0	2	0	0	0	0
PF3D7_0522600	0	0	0	0	1	0	6	0	0	0	0	0	4	39	0	0	0	0
PF3D7_0522800	1	0	0	0	1	0	0	0	0	0	11	4	5	0	0	0	7	4
PF3D7_0522900	0	0	0	0	0	0	0	0	0	0	0	0	0	1	0	0	0	0
PF3D7_0523000	330	48	70	0	0	0	447	439	76	63	0	0	321	1009	145	926	0	0
PF3D7_0523100	47	6	12	8	0	0	8	48	0	2	0	0	179	202	26	11	2	0
PF3D7_0523400	0	0	0	1	0	0	0	0	0	0	0	0	0	39	0	35	0	0
PF3D7_0523900	9	7	6	0	0	0	0	0	0	0	0	0	0	0	0	0	0	0
PF3D7_0524000	720	281	905	414	621	659	517	1274	1261	1253	863	1509	853	12	882	52	1139	919
PF3D7_0524100	0	0	0	3	0	0	0	0	0	0	0	0	0	0	0	0	0	0
PF3D7_0524300	3	0	0	0	0	0	0	0	0	0	0	0	7	3	10	0	3	5
PF3D7_0524400	0	0	1	7	0	0	2	3	10	16	15	12	77	0	29	0	46	53
PF3D7_0524500	0	0	0	0	0	0	0	0	0	0	0	0	0	0	0	0	0	2
PF3D7_0524600	0	0	0	0	0	0	0	7	5	0	0	0	0	0	0	0	0	0
PF3D7_0525100	146	19	126	48	37	7	39	193	284	288	210	146	215	392	226	595	130	48
PF3D7_0525200	0	0	0	0	0	0	0	0	0	0	0	0	0	1	0	8	8	0
PF3D7_0525500	0	0	0	0	0	0	0	0	0	0	0	0	3	1	0	2	0	0
PF3D7_0525600	0	2	0	0	0	1	0	0	0	0	0	0	0	0	0	0	0	0
PF3D7_0525800	0	0	0	0	0	0	51	209	0	0	4	0	25	0	0	0	0	0
PF3D7_0526500	0	0	0	12	0	0	0	11	0	10	0	16	0	0	0	1	0	0
PF3D7_0526600	0	0	0	0	0	0	0	0	0	0	0	6	0	0	0	0	0	0
PF3D7_0526900	0	0	0	0	0	0	0	42	0	0	0	0	0	17	0	0	0	0
PF3D7_0527000	0	0	0	12	0	0	0	22	22	52	35	101	0	0	0	0	0	0
PF3D7_0527100	128	57	83	64	132	109	39	94	128	72	243	161	168	0	91	0	194	172
PF3D7_0527200	0	0	0	0	0	0	6	29	27	35	43	121	44	0	34	0	37	20
PF3D7_0527500	188	22	182	147	137	52	15	394	428	508	300	501	93	10	107	5	183	153
PF3D7_0527600	0	0	0	0	0	0	0	5	0	0	10	11	0	0	0	9	0	0
PF3D7_0527900	0	1	0	0	0	0	0	0	0	0	0	0	0	0	0	5	0	0
PF3D7_0528100	0	0	0	0	14	0	0	89	73	95	13	152	32	9	52	3	66	31
PF3D7_0528200	62	1	51	65	83	46	10	58	28	108	68	116	26	1	61	14	111	31
PF3D7_0528700	4	0	3	0	0	0	10	22	9	25	19	17	0	1	0	4	0	0
PF3D7_0528900	0	0	0	0	0	0	0	0	0	0	0	0	0	1	0	0	0	0
PF3D7_0529000	7	1	0	0	0	0	19	20	5	7	0	0	59	654	16	92	0	0
PF3D7_0529400	0	0	0	0	0	2	0	7	4	0	4	0	0	0	0	9	0	2
PF3D7_0529500	0	0	0	0	0	0	0	0	0	0	0	0	0	0	0	0	7	1
PF3D7_0530000	10	6	6	3	12	19	5	20	17	11	11	13	0	0	0	0	0	0
PF3D7_0530100	0	0	0	0	0	0	0	0	0	0	0	0	0	0	0	9	0	0
PF3D7_0530200	0	0	0	0	0	0	0	0	0	0	0	0	28	122	5	80	0	0
PF3D7_0530900	1	0	0	3	0	0	0	0	0	0	0	0	0	0	0	0	0	0
PF3D7_0531000	0	0	0	0	0	0	0	0	0	0	0	0	0	0	0	0	0	1
PF3D7_0531100	0	0	0	2	0	0	0	0	0	0	0	0	0	0	0	0	0	0
PF3D7_0531300	0	0	0	0	0	0	0	0	0	0	0	0	0	0	0	0	4	0
PF3D7_0531400	0	0	0	4	0	0	0	0	0	0	6	0	0	1	0	0	0	0
PF3D7_0532100	0	0	0	0	0	0	233	151	175	69	9	0	0	0	0	0	0	0
PF3D7_0532300	0	0	0	0	0	0	0	130	49	95	16	83	0	0	0	0	0	0
PF3D7_0532400	0	0	0	0	0	0	6	0	0	0	3	0	0	0	0	0	0	0
PF3D7_0601900	0	0	0	0	0	0	16	200	28	166	72	118	0	0	0	0	0	0
PF3D7_0602000	1	0	0	0	0	0	0	0	0	0	0	0	0	0	0	0	0	0
PF3D7_0602100	0	3	10	0	3	7	0	16	10	38	10	54	12	0	25	0	30	29
PF3D7_0602200	8	3	4	2	3	1	0	0	4	0	27	6	3	0	0	0	2	4
PF3D7_0602300	0	1	0	0	0	0	0	0	0	0	0	0	0	0	0	0	0	0
PF3D7_0602400	0	0	0	0	0	0	0	0	0	3	0	0	0	0	0	0	0	0
PF3D7_0602500	6	0	0	0	0	0	0	0	0	0	0	0	4	0	0	0	11	8
PF3D7_0602900	0	0	0	0	0	0	0	0	0	0	2	0	0	0	0	0	0	0
PF3D7_0603000	0	0	0	0	0	0	2	0	0	0	0	0	0	0	0	0	0	0
PF3D7_0603200	0	0	0	0	0	0	0	2	0	0	0	0	0	0	3	26	0	0
PF3D7_0603300	0	0	0	0	0	0	7	0	0	0	0	11	0	34	0	25	0	0
PF3D7_0603400	0	5	0	0	0	0	0	16	0	4	0	5	0	0	0	0	0	0
PF3D7_0603500	0	0	0	1	0	0	0	2	0	0	0	0	0	0	0	0	0	0
PF3D7_0603600	1	0	0	0	0	0	0	0	0	0	0	0	7	0	0	57	0	9
PF3D7_0603700	0	0	0	0	0	0	0	0	0	0	0	0	0	0	0	0	7	0
PF3D7_0603900	0	0	0	0	0	0	0	0	0	0	0	0	0	1	0	0	0	0
PF3D7_0604100	0	0	0	0	0	0	0	2	0	0	0	0	0	0	0	0	0	0
PF3D7_0604500	6	0	4	3	0	0	0	8	6	15	29	35	11	0	0	0	9	7
PF3D7_0604700	0	0	0	0	0	0	0	6	0	5	0	0	0	0	0	0	0	0
PF3D7_0604800	0	1	0	0	0	0	0	0	0	0	0	0	0	0	0	0	0	0
PF3D7_0605000	0	0	0	0	0	0	0	2	0	0	0	0	0	0	1	0	0	0
PF3D7_0605100	1	0	19	12	0	3	0	49	44	69	24	97	52	0	33	20	15	9
PF3D7_0605400	0	0	0	2	0	0	0	0	0	0	0	0	0	0	0	0	0	0
PF3D7_0605800	0	1	0	0	3	4	0	6	0	0	0	0	0	0	0	0	0	0
PF3D7_0605900	10	5	18	0	0	0	20	4	0	0	0	0	4	28	7	19	0	0
PF3D7_0606000	0	0	0	0	0	0	0	0	0	0	2	0	0	0	0	0	0	0
PF3D7_0606100	0	0	0	0	0	0	5	0	0	0	0	3	0	28	14	0	0	4
PF3D7_0606500	0	0	0	0	0	0	0	0	0	0	0	1	13	271	47	269	31	11
PF3D7_0606600	0	0	7	0	0	0	0	3	4	0	0	0	17	0	14	2	8	5
PF3D7_0606700	50	2	81	53	124	58	29	131	113	253	90	267	28	0	12	0	22	15
PF3D7_0606800	0	0	0	0	0	0	24	5	2	0	0	0	0	0	0	0	0	0
PF3D7_0606900	31	0	20	3	49	42	13	116	75	80	54	112	43	0	40	2	46	45
PF3D7_0607000	0	0	11	12	0	0	0	18	15	20	41	68	8	3	3	0	28	15
PF3D7_0607300	0	0	0	0	0	0	0	0	0	0	0	0	0	0	1	0	3	1
PF3D7_0607700	0	0	0	0	0	0	0	0	0	13	0	7	0	0	0	0	0	0
PF3D7_0608000	0	0	0	0	0	0	0	3	2	3	0	2	0	0	0	0	0	0
PF3D7_0608300,PF3D7_0608310	0	0	0	0	0	0	0	0	0	0	0	0	0	1	0	0	0	0
PF3D7_0608400	0	0	0	0	0	0	0	0	0	0	0	0	2	2	0	12	0	0
PF3D7_0608500	80	31	75	45	85	60	73	120	213	168	179	224	102	11	172	27	290	178
PF3D7_0608700	162	6	145	44	258	82	25	227	200	223	140	440	92	0	103	0	263	171
PF3D7_0608800	157	51	152	111	208	213	1551	2523	2960	2397	2356	2841	1414	8	1166	54	1793	1708
PF3D7_0608900	0	0	0	0	0	0	0	0	0	0	0	2	0	0	0	0	1	0
PF3D7_0609000	0	0	0	6	2	2	0	19	13	23	5	10	0	0	0	0	0	0
PF3D7_0609200	0	0	0	0	0	0	0	0	3	7	0	0	0	0	0	0	0	0
PF3D7_0610000	0	0	0	0	0	0	0	0	0	0	0	0	4	0	0	5	0	0
PF3D7_0610200	0	0	0	1	0	0	0	0	0	0	4	1	1	0	7	0	4	0
PF3D7_0610400	854	299	503	186	727	418	1787	1461	2525	2391	2354	1983	1299	3653	1436	3909	1596	1484
PF3D7_0610500	7	0	8	0	0	6	0	13	4	14	0	0	0	0	0	0	0	0
PF3D7_0610700	0	0	0	0	0	0	0	2	0	2	0	0	0	0	0	0	0	0
PF3D7_0610800	212	29	226	140	238	135	55	221	247	231	260	338	146	0	155	0	293	274
PF3D7_0610900	0	0	1	0	0	0	0	3	3	2	9	5	0	0	0	67	0	0
PF3D7_0611100	0	0	0	0	0	0	0	1	0	0	0	0	0	0	0	0	0	0
PF3D7_0611300	15	2	2	0	0	0	0	0	0	0	0	0	52	96	5	38	0	0
PF3D7_0611400	0	0	0	0	0	0	0	13	6	7	14	27	0	0	3	82	8	3
PF3D7_0611600	0	0	0	0	0	0	0	0	0	0	0	0	0	0	0	0	0	3
PF3D7_0611700	0	0	0	0	0	0	0	0	0	0	0	0	43	0	46	0	56	42
PF3D7_0611800	0	0	0	0	0	0	5	4	0	0	0	0	0	0	0	0	0	0
PF3D7_0612100	154	23	113	95	159	91	11	210	146	207	43	172	57	0	55	0	60	60
PF3D7_0612200	0	0	0	0	0	0	0	0	0	0	0	0	0	0	0	0	0	2
PF3D7_0612700	59	31	19	0	0	4	39	89	31	4	0	0	30	135	8	95	4	9
PF3D7_0612800	0	0	0	0	0	0	0	0	0	0	0	0	0	20	0	0	0	0
PF3D7_0613300	0	0	0	0	0	10	0	1	0	0	0	0	0	0	0	0	0	0
PF3D7_0613500	0	0	0	0	0	0	0	0	0	0	0	1	0	0	0	0	0	0
PF3D7_0613600	0	1	0	0	0	0	0	0	0	0	0	0	0	0	0	0	0	0
PF3D7_0613700	0	0	0	0	0	0	1	0	4	0	6	5	0	0	0	0	0	0
PF3D7_0613800	5	0	0	151	6	0	0	101	0	99	15	136	0	0	0	110	5	11
PF3D7_0613900	13	0	6	0	0	0	7	0	0	0	0	8	0	41	5	15	11	7
PF3D7_0614100,PF3D7_0614200	0	0	0	0	1	0	0	0	0	0	0	0	0	0	0	0	0	0
PF3D7_0614300	2	0	0	0	0	0	22	48	0	5	0	0	0	0	0	1	0	0
PF3D7_0614500	247	58	230	116	258	147	60	322	237	347	310	430	440	75	423	318	558	438
PF3D7_0615200	0	0	0	10	0	0	0	0	0	0	0	0	0	0	0	0	0	0
PF3D7_0615400	0	0	0	0	2	0	0	0	0	0	0	2	0	0	0	0	0	0
PF3D7_0615600	0	0	0	0	0	0	0	0	0	0	3	0	0	0	0	0	0	0
PF3D7_0615800	0	0	0	0	0	0	0	0	0	0	0	4	0	0	0	0	0	0
PF3D7_0616000	4	0	0	0	1	2	0	0	0	0	0	0	0	0	0	0	0	0
PF3D7_0616300	0	0	0	0	0	0	0	0	0	0	0	0	0	0	0	45	0	0
PF3D7_0616800	0	0	2	0	18	0	0	3	0	6	0	0	142	140	46	293	48	34
PF3D7_0617000	0	6	0	0	0	0	5	15	0	0	0	0	19	67	0	0	0	0
PF3D7_0617200	74	3	95	100	63	44	11	139	147	285	125	383	154	0	62	20	125	108
PF3D7_0617300	0	0	0	0	0	0	0	1	6	0	0	2	0	0	0	0	0	0
PF3D7_0617800	547	330	443	310	392	554	1387	1167	1612	1546	1839	1387	988	2964	861	3767	1003	1011
PF3D7_0617900	446	272	277	85	453	249	1143	804	1560	1438	1578	1253	968	2754	975	3075	1223	1136
PF3D7_0618000	0	0	0	0	0	0	10	35	8	9	10	8	1	0	2	0	2	0
PF3D7_0618200	30	0	28	5	8	0	43	111	115	101	63	102	50	0	28	0	40	34
PF3D7_0618300	258	49	224	56	207	112	0	192	141	260	185	295	357	40	307	186	388	312
PF3D7_0618500	160	23	99	8	69	39	5	68	57	78	35	92	1153	35	766	160	1178	994
PF3D7_0618600	0	0	0	0	0	0	0	0	0	0	0	0	0	12	0	0	0	0
PF3D7_0618700	0	0	0	0	0	0	0	3	0	2	0	0	0	0	0	0	0	0
PF3D7_0619000	0	0	0	0	0	0	0	4	0	10	0	11	0	0	0	0	0	0
PF3D7_0619300	0	0	3	0	0	0	0	0	0	4	0	0	0	1	0	0	1	0
PF3D7_0619400	633	240	737	550	429	442	1100	1634	2207	1691	1550	1871	1823	1784	1538	938	1670	1611
PF3D7_0619500	4	0	9	6	12	8	0	59	73	63	16	128	0	0	14	0	45	15
PF3D7_0619800	0	0	0	0	0	0	0	0	0	0	0	0	0	39	0	11	0	0
PF3D7_0620100	0	0	0	0	0	0	0	0	0	0	0	0	102	98	19	89	0	0
PF3D7_0620200	0	0	0	0	0	0	0	0	0	0	0	0	0	1	0	0	0	0
PF3D7_0620400	0	0	0	0	0	0	19	4	44	8	0	6	0	0	0	10	0	0
PF3D7_0620500	0	0	0	0	0	0	0	0	0	0	0	0	0	0	0	7	0	0
PF3D7_0620700	0	0	0	1	0	0	0	0	0	0	0	0	0	0	0	0	0	0
PF3D7_0621100	0	0	5	0	15	3	0	0	4	0	34	20	0	0	11	0	16	0
PF3D7_0621200	0	0	2	5	0	0	166	441	1019	546	777	761	568	57	563	177	877	648
PF3D7_0621400	0	0	0	0	0	0	0	0	0	0	0	0	0	0	5	0	2	2
PF3D7_0621800	36	9	39	29	16	28	146	251	297	233	173	231	198	5	152	11	182	241
PF3D7_0621900	0	0	6	0	4	4	0	63	50	76	17	137	9	0	37	6	65	19
PF3D7_0622300	0	0	0	0	0	0	0	0	0	0	0	0	0	1	0	0	0	0
PF3D7_0622500	0	0	0	0	0	0	2	1	0	0	0	0	0	0	0	0	0	0
PF3D7_0622600	7	0	9	0	0	0	0	32	0	0	0	0	17	40	0	0	0	0
PF3D7_0622800	123	14	195	108	168	61	4	148	107	213	197	234	190	0	166	0	336	304
PF3D7_0623000	0	5	0	1	0	0	0	0	0	0	0	2	0	0	0	0	0	0
PF3D7_0623100	0	0	3	0	0	0	0	0	0	0	0	1	0	0	0	0	0	0
PF3D7_0623500	0	0	0	0	0	0	0	4	0	2	0	0	0	0	0	0	0	0
PF3D7_0623600	1	0	1	0	0	0	0	6	11	33	4	28	2	0	0	0	0	0
PF3D7_0623900	8	7	19	9	0	13	0	17	12	28	0	29	11	0	12	0	3	12
PF3D7_0624000	254	54	320	150	343	232	129	697	664	587	314	904	409	0	697	0	1102	805
PF3D7_0624200	0	0	0	0	0	0	0	0	3	0	0	1	0	0	0	0	0	0
PF3D7_0624400	0	0	0	0	0	0	0	1	0	0	0	0	0	0	0	0	0	0
PF3D7_0624600	17	0	23	10	7	5	0	49	25	153	77	179	9	2	8	111	7	0
PF3D7_0624900	0	0	0	0	0	0	0	1	0	0	0	1	0	0	0	0	0	0
PF3D7_0625200	0	0	0	0	0	0	0	0	0	0	0	1	0	0	0	0	0	0
PF3D7_0625300	0	0	0	0	0	1	0	15	0	0	10	6	0	14	0	0	0	0
PF3D7_0625400	24	4	35	3	0	0	0	0	0	0	0	0	1	22	4	40	0	0
PF3D7_0625600	0	0	0	1	0	0	0	0	0	0	0	0	0	0	0	0	0	0
PF3D7_0625700	0	0	0	0	0	0	0	3	0	0	0	0	0	7	0	0	0	0
PF3D7_0626000	0	0	1	0	0	0	0	0	0	0	0	4	48	0	97	0	117	100
PF3D7_0626700	25	10	17	8	16	8	62	187	145	181	43	115	153	0	126	0	190	124
PF3D7_0626800	1467	546	1531	884	1334	962	1737	3150	3580	2921	2595	4382	2612	0	2868	39	3279	3078
PF3D7_0626900	3	0	0	0	0	2	0	0	0	0	0	0	0	0	0	0	0	0
PF3D7_0627100	0	0	0	0	0	0	1	0	0	0	0	0	0	0	0	0	0	0
PF3D7_0627200	0	0	0	0	0	0	0	0	0	2	0	2	0	0	0	0	0	0
PF3D7_0627300	0	0	0	0	1	0	0	0	0	0	0	0	0	0	0	0	0	0
PF3D7_0627500	63	32	141	40	93	92	151	315	334	209	162	313	319	0	152	0	181	164
PF3D7_0627700	9	0	33	25	10	16	24	58	85	76	70	166	19	0	21	0	40	44
PF3D7_0627800	62	9	61	48	83	27	6	85	89	106	41	130	2	0	2	8	4	5
PF3D7_0628100	0	0	0	0	0	0	0	5	0	7	11	7	2	5	6	8	2	0
PF3D7_0628200	0	1	0	0	0	0	0	24	2	5	0	0	0	2	0	0	0	0
PF3D7_0628300	159	5	27	0	0	0	66	173	14	36	0	0	39	11	0	0	0	0
PF3D7_0628400	0	3	0	0	0	0	0	0	0	0	1	0	0	0	0	0	0	0
PF3D7_0628600	0	0	0	0	0	0	0	0	0	0	0	3	0	0	0	4	0	0
PF3D7_0629000	1	0	0	0	4	0	0	0	0	0	0	0	0	1	0	0	0	0
PF3D7_0629100	75	22	94	62	66	51	0	45	40	25	29	80	31	0	79	0	119	66
PF3D7_0629200	0	0	3	19	0	0	20	97	89	80	7	3	33	10	0	39	0	0
PF3D7_0629400	9	0	6	0	0	0	0	0	0	0	4	0	0	0	0	0	0	0
PF3D7_0629700	0	0	0	0	0	0	0	6	0	0	4	3	0	0	0	0	0	5
PF3D7_0629800	0	0	0	0	0	0	0	1	0	0	0	11	0	0	0	8	0	0
PF3D7_0630100	0	0	0	0	0	0	0	5	0	0	0	0	0	0	0	0	0	0
PF3D7_0630300	0	0	0	0	0	0	1	3	5	13	0	56	0	0	0	0	0	0
PF3D7_0630400	0	0	0	0	1	0	0	0	0	0	0	0	0	0	0	0	0	0
PF3D7_0630500	0	0	0	0	0	0	0	14	11	6	0	0	6	0	2	0	2	3
PF3D7_0630800	0	0	0	1	0	0	0	0	0	0	0	0	0	0	0	0	0	0
PF3D7_0631000	0	0	0	0	0	0	0	0	0	0	0	0	2	24	0	19	0	0
PF3D7_0631000;PF3D7_0601600	0	0	0	0	0	0	0	9	1	6	0	0	0	0	0	0	0	0
PF3D7_0702000	0	0	0	0	0	0	0	0	0	0	0	3	0	0	0	0	0	0
PF3D7_0702200	0	0	0	0	0	0	0	0	32	32	0	39	0	0	0	0	0	0
PF3D7_0702400	0	0	0	0	0	0	83	304	82	216	145	297	0	0	0	0	0	0
PF3D7_0702500	0	0	0	0	0	0	8	113	38	144	89	307	0	0	0	0	0	0
PF3D7_0703000	0	0	0	0	0	0	0	7	0	0	0	8	0	0	0	0	0	0
PF3D7_0703200	0	0	0	0	0	0	0	0	0	0	0	3	0	0	0	0	0	0
PF3D7_0703500	2	0	7	12	0	0	6	106	161	113	57	166	83	1	124	0	83	56
PF3D7_0703600	0	0	0	0	0	0	0	86	45	51	0	64	0	2	0	0	0	0
PF3D7_0703700	6	0	0	0	2	0	0	3	8	0	19	7	43	0	25	19	29	48
PF3D7_0703800	0	0	0	0	1	0	0	0	0	0	0	0	0	0	0	0	0	0
PF3D7_0703900	2	3	4	0	2	0	0	0	0	0	0	0	2	3	5	0	0	2
PF3D7_0704100	3	0	0	0	0	0	0	0	0	0	0	3	0	4	0	0	0	0
PF3D7_0704200	0	0	6	0	0	0	0	0	0	0	0	6	8	0	0	0	26	10
PF3D7_0704300	0	0	0	0	0	0	0	0	0	0	0	8	0	0	0	0	0	0
PF3D7_0704400	0	1	0	0	0	0	0	3	0	13	0	8	0	0	0	0	0	0
PF3D7_0704600	0	0	0	8	0	0	0	15	46	49	42	132	6	0	0	13	0	3
PF3D7_0704800	0	1	0	0	0	0	0	0	0	0	0	0	0	0	0	0	0	0
PF3D7_0705000	0	0	0	0	0	0	0	0	0	7	0	19	0	0	10	1	9	0
PF3D7_0705200	0	1	0	1	0	0	0	0	0	0	0	0	0	0	0	0	0	0
PF3D7_0705300	0	0	0	0	0	0	0	0	0	0	0	2	0	0	0	0	0	0
PF3D7_0705400	25	0	2	84	41	21	0	15	11	43	3	57	0	0	0	2	5	0
PF3D7_0705500	0	0	5	0	0	0	0	0	0	0	0	0	0	0	0	0	0	0
PF3D7_0705700	11	2	7	0	13	0	0	58	18	79	16	66	89	0	62	0	114	48
PF3D7_0706000	34	0	40	19	69	45	50	153	272	270	186	368	48	2	54	6	96	104
PF3D7_0706400	13	0	0	0	17	0	0	33	0	76	47	70	95	21	58	75	94	71
PF3D7_0706500	4	0	0	2	0	0	0	16	0	28	0	31	2	13	12	0	21	0
PF3D7_0706700	0	0	0	0	0	0	0	0	1	0	0	0	0	0	0	0	0	0
PF3D7_0707200	0	0	0	0	0	0	0	0	0	0	0	10	0	0	0	0	0	0
PF3D7_0707300	9	7	2	0	0	0	19	217	105	121	32	101	17	205	10	37	16	13
PF3D7_0707400	0	0	0	0	0	0	0	19	3	0	0	2	8	23	0	0	0	0
PF3D7_0707500	0	0	0	0	0	0	0	6	0	0	0	3	8	65	4	125	0	0
PF3D7_0707600	0	0	0	0	0	0	0	2	0	1	0	2	0	0	0	0	0	0
PF3D7_0708300	0	0	0	0	0	0	0	0	0	0	1	0	0	0	0	0	0	0
PF3D7_0708400	2012	1014	2407	1974	2194	1936	1365	2735	2883	2724	2149	4315	3485	135	3743	157	5421	5114
PF3D7_0708700	0	0	0	0	0	0	0	0	0	0	0	0	9	0	0	0	0	0
PF3D7_0708800	680	202	684	401	580	483	439	1112	1422	1239	1196	1641	1117	19	1102	130	1678	1423
PF3D7_0708900	0	0	0	0	0	0	0	0	0	0	0	1	0	0	0	0	0	0
PF3D7_0709000	0	0	0	0	0	0	141	45	1	0	0	0	18	88	2	15	0	0
PF3D7_0709300	0	0	0	0	0	0	0	4	0	11	0	22	0	0	0	0	0	0
PF3D7_0709500	0	0	0	0	0	0	0	7	5	2	0	5	0	0	0	0	0	0
PF3D7_0709700	0	0	0	0	9	0	0	61	30	51	7	17	13	1	0	9	0	0
PF3D7_0710000	4	0	0	0	0	0	0	0	0	0	0	0	14	0	12	0	12	0
PF3D7_0710100	0	0	0	0	0	0	0	16	0	0	0	0	0	107	1	123	0	0
PF3D7_0710200	0	0	0	0	0	0	0	0	0	0	0	0	0	1	0	0	0	0
PF3D7_0710600	117	0	44	17	95	0	0	158	78	126	238	183	111	17	92	90	119	130
PF3D7_0710700	0	0	0	0	0	0	0	0	0	0	2	0	0	1	0	0	0	0
PF3D7_0711000	3	0	20	6	2	3	9	26	24	24	0	25	5	9	5	0	5	13
PF3D7_0711300	0	0	0	0	0	0	0	1	0	1	0	4	0	0	0	0	0	2
PF3D7_0711500	10	1	5	7	0	0	0	29	60	38	23	42	0	6	0	22	0	0
PF3D7_0713500	0	0	0	0	0	0	0	5	0	0	3	0	0	0	0	0	0	0
PF3D7_0713600	0	0	0	0	0	0	0	0	0	0	0	0	0	0	0	4	0	0
PF3D7_0713700	5	0	0	0	0	0	35	75	26	24	0	0	5	42	8	22	0	0
PF3D7_0713900	0	0	0	0	0	0	0	0	0	5	7	7	0	4	0	0	0	3
PF3D7_0714000	573	73	412	85	310	209	1291	1609	2383	2355	1834	2224	1291	3262	1491	4654	1581	1490
PF3D7_0714100	0	0	0	0	0	0	0	0	0	0	0	0	0	0	0	0	0	2
PF3D7_0714200	0	0	0	1	0	0	0	0	0	0	0	0	0	0	0	0	0	0
PF3D7_0714500	7	0	0	6	6	4	2	10	11	18	3	4	11	0	9	0	11	13
PF3D7_0715000	0	0	1	0	0	0	3	15	11	8	19	13	0	0	0	0	0	2
PF3D7_0715100	0	0	0	0	0	0	0	0	0	0	0	0	0	0	1	0	0	0
PF3D7_0715800	1	0	0	0	0	0	0	0	0	0	0	0	0	0	0	7	0	0
PF3D7_0715900	0	0	0	0	0	0	0	24	0	0	0	0	0	5	0	0	0	0
PF3D7_0716000	0	0	0	0	0	0	0	2	5	0	3	0	0	0	0	0	0	0
PF3D7_0716100	0	0	0	0	0	0	0	0	0	0	0	0	0	1	0	0	0	0
PF3D7_0716300	0	0	0	4	0	0	0	0	0	0	0	0	0	27	2	5	0	0
PF3D7_0716400	13	0	0	9	5	2	0	11	0	9	0	0	0	0	0	0	0	0
PF3D7_0716500	0	1	0	0	0	0	0	0	0	0	0	0	0	0	5	0	0	0
PF3D7_0716800	170	14	125	88	134	33	24	200	108	149	96	157	87	0	84	37	103	49
PF3D7_0717200	0	0	0	0	0	0	0	0	0	1	0	0	0	0	0	0	0	0
PF3D7_0717400	0	0	0	0	0	0	0	8	0	2	2	14	0	2	0	0	0	0
PF3D7_0717500	15	0	6	38	0	5	0	0	0	0	0	2	0	0	0	0	0	0
PF3D7_0717700	129	37	224	118	192	121	59	201	189	203	216	307	329	0	260	0	514	472
PF3D7_0717900	0	0	2	0	0	0	0	0	0	0	0	0	0	0	0	0	0	0
PF3D7_0718000	0	0	0	0	0	0	0	0	0	0	0	0	0	0	6	0	0	4
PF3D7_0718100	0	0	0	0	0	0	0	2	0	0	0	3	0	0	0	0	0	0
PF3D7_0718300	0	1	0	0	0	0	0	0	0	0	0	0	0	0	0	1	0	0
PF3D7_0718500	3	2	3	5	2	1	23	34	46	38	55	50	36	0	16	0	15	23
PF3D7_0718600	0	0	0	0	0	0	0	0	0	0	0	0	0	3	0	0	0	0
PF3D7_0719000	0	0	4	0	0	0	0	0	0	0	0	0	0	0	0	0	0	0
PF3D7_0719200	6	0	2	1	0	0	0	0	0	0	0	0	0	0	0	0	0	0
PF3D7_0719300	0	0	0	0	0	0	0	6	11	4	13	20	0	0	0	20	0	0
PF3D7_0719400	0	0	0	0	0	0	0	12	0	0	0	0	0	0	0	0	0	0
PF3D7_0719600	107	8	66	13	75	23	43	181	209	201	134	195	353	29	293	127	365	346
PF3D7_0719700	112	0	92	4	45	36	0	43	30	95	22	90	38	0	6	21	43	40
PF3D7_0719900	0	0	0	1	0	0	0	4	0	0	0	12	0	0	0	0	2	0
PF3D7_0720200	0	0	0	0	0	0	0	0	0	0	0	0	0	0	1	0	0	2
PF3D7_0720400	2	0	18	6	1	0	0	40	44	35	0	37	3	0	24	0	33	12
PF3D7_0720500	0	0	0	0	0	0	0	0	0	0	0	0	0	1	0	1	0	0
PF3D7_0720700	0	0	0	0	0	0	0	0	0	0	0	0	36	19	10	0	0	0
PF3D7_0720800	0	0	0	5	0	0	0	31	22	15	24	21	1	0	0	0	15	18
PF3D7_0720900	0	0	0	0	0	0	0	10	15	14	27	15	0	0	0	0	0	0
PF3D7_0721000	0	0	0	0	0	0	0	0	0	0	0	0	9	0	5	0	6	7
PF3D7_0721100	8	0	1	10	0	0	12	59	37	14	0	0	3	2	8	9	0	0
PF3D7_0721200	0	0	0	0	0	0	0	0	0	0	0	1	0	5	0	0	0	0
PF3D7_0721400	58	6	55	26	58	51	31	97	122	122	110	167	23	0	20	0	66	45
PF3D7_0721600	195	7	159	112	169	29	74	621	478	571	389	514	631	1	656	175	845	685
PF3D7_0721700	153	25	243	162	193	187	0	0	0	0	0	0	0	0	0	0	0	0
PF3D7_0721800	13	0	9	0	14	0	11	0	6	0	8	28	21	5	13	0	13	27
PF3D7_0722200	78	60	52	0	0	0	57	346	132	330	26	127	18	67	4	106	0	0
PF3D7_0722300	1	0	1	0	0	0	0	0	0	0	0	0	0	0	0	0	0	0
PF3D7_0722400	23	4	31	18	9	11	60	274	319	219	103	276	25	0	55	0	119	44
PF3D7_0722500	6	0	3	0	0	0	0	9	2	16	2	2	0	0	0	0	0	0
PF3D7_0722700	0	0	0	0	0	0	0	0	0	0	0	0	12	19	0	0	0	0
PF3D7_0723300	0	0	0	0	0	0	0	1	0	0	3	3	0	0	0	0	0	0
PF3D7_0723600	0	0	0	0	0	0	0	11	4	4	0	0	9	0	0	0	7	8
PF3D7_0723700	0	0	0	1	0	0	0	0	0	0	0	0	0	0	0	0	0	0
PF3D7_0723800	0	0	0	0	0	0	0	3	0	2	10	2	0	0	0	15	0	0
PF3D7_0723900	3	1	4	0	0	0	0	5	9	0	0	0	0	0	19	0	0	0
PF3D7_0724000	0	0	0	0	0	0	0	0	14	0	0	30	0	0	9	0	0	0
PF3D7_0724100	0	0	0	0	0	0	0	0	0	0	0	0	0	0	2	1	0	0
PF3D7_0724700	0	0	2	0	0	0	0	13	10	11	0	24	0	0	0	13	0	0
PF3D7_0724900	0	0	0	0	0	0	0	0	0	0	0	0	0	2	0	0	0	0
PF3D7_0725200	0	0	0	0	0	0	0	0	0	0	0	0	8	10	8	8	16	5
PF3D7_0725300	0	0	0	0	0	0	0	0	0	0	0	0	0	1	0	0	0	0
PF3D7_0726300	0	1	0	0	0	0	0	0	0	1	0	0	0	0	0	0	0	0
PF3D7_0726400	0	0	0	0	0	0	0	13	0	7	0	0	0	0	0	0	0	0
PF3D7_0726500	6	0	0	19	7	3	0	4	0	0	0	63	0	0	0	35	0	0
PF3D7_0727400	133	62	150	111	137	118	205	398	547	613	367	659	250	4	269	26	448	310
PF3D7_0727800	0	0	0	0	0	0	0	12	0	0	0	0	8	13	0	0	0	0
PF3D7_0727900	0	0	0	0	0	0	0	0	0	0	0	0	0	0	0	0	0	2
PF3D7_0728000	14	4	8	14	10	34	0	81	65	112	46	186	75	18	60	16	100	86
PF3D7_0728100	0	0	0	0	0	0	0	0	0	0	0	8	0	0	0	0	0	0
PF3D7_0728700	0	0	0	0	0	0	0	0	0	0	0	0	2	0	2	0	6	9
PF3D7_0728800	0	0	0	0	0	0	0	0	0	1	0	0	0	0	0	0	0	0
PF3D7_0729000	0	0	0	0	0	1	0	0	0	0	0	0	0	1	0	0	0	0
PF3D7_0729200	4	1	0	0	0	0	11	16	32	35	4	0	28	31	29	36	0	3
PF3D7_0729300	0	0	1	0	0	0	0	0	0	0	0	0	0	2	0	0	0	0
PF3D7_0729900	0	0	0	0	3	0	0	0	0	0	0	0	0	0	0	0	0	0
PF3D7_0730200	0	0	0	0	0	0	0	2	0	1	0	0	4	0	0	0	0	3
PF3D7_0730400	0	0	0	0	5	2	4	0	0	0	0	5	0	0	0	0	0	0
PF3D7_0730500	0	0	0	0	0	0	0	1	0	0	0	0	0	0	0	0	0	0
PF3D7_0730800	0	0	0	0	0	0	0	3	0	3	0	0	0	0	0	0	0	0
PF3D7_0730900	0	0	0	0	0	0	0	19	6	6	0	35	0	0	0	0	0	0
PF3D7_0731300	0	0	0	0	0	0	0	0	0	0	0	8	0	0	0	0	0	0
PF3D7_0731500	0	0	0	0	0	0	71	87	326	211	204	6	0	0	0	0	0	0
PF3D7_0731600	0	0	0	0	0	0	115	661	770	1081	29	7	0	0	0	0	0	0
PF3D7_0801000	0	0	0	0	0	0	0	71	18	0	2	0	183	99	135	381	193	17
PF3D7_0801500	0	0	0	0	0	0	0	0	0	0	0	0	0	3	0	0	0	0
PF3D7_0801600	0	0	5	0	0	0	0	0	0	0	0	0	28	54	8	9	0	0
PF3D7_0801800	9	5	36	18	17	14	10	126	99	119	146	203	3	0	0	0	6	9
PF3D7_0801900	0	0	0	0	0	0	2	0	0	0	0	0	0	0	0	0	0	0
PF3D7_0802000	4	0	0	0	3	0	0	3	7	4	22	26	76	0	187	0	290	102
PF3D7_0802200	59	8	77	26	98	51	183	304	393	265	408	529	252	0	166	0	365	300
PF3D7_0802300	0	2	2	0	0	0	0	0	0	0	0	2	0	0	0	9	0	0
PF3D7_0802400	0	0	0	0	0	0	3	0	3	0	0	0	12	0	0	0	0	0
PF3D7_0802500	14	23	10	23	18	33	0	0	0	0	0	0	0	0	0	0	0	0
PF3D7_0802600	0	1	0	0	0	0	0	0	0	2	3	0	0	0	0	0	0	0
PF3D7_0802800	0	2	0	0	0	0	0	6	0	10	0	8	0	0	0	0	0	0
PF3D7_0802900	0	0	0	0	0	0	0	0	0	0	0	3	0	0	0	0	0	0
PF3D7_0803000	0	0	0	0	0	0	3	0	0	0	11	9	0	0	0	0	0	0
PF3D7_0803200	0	0	0	0	0	0	0	0	0	0	0	1	0	0	0	0	0	0
PF3D7_0803600	0	0	0	0	0	0	28	0	0	0	0	0	0	0	0	0	0	0
PF3D7_0803700	3	2	7	56	9	13	0	0	0	0	16	7	0	0	0	5	0	0
PF3D7_0803800	83	30	83	60	111	80	72	200	332	291	162	318	107	0	185	4	314	167
PF3D7_0804400	0	0	0	0	0	2	0	0	0	0	0	0	0	0	0	0	0	0
PF3D7_0804500	0	0	0	4	0	0	0	20	0	25	4	13	0	1	0	0	0	0
PF3D7_0804600	0	0	0	0	0	0	0	0	0	0	0	0	0	0	0	0	2	0
PF3D7_0804700	0	0	0	0	0	0	0	5	0	0	0	0	0	0	0	0	0	0
PF3D7_0804800	2	0	0	0	0	0	0	0	1	0	0	0	0	0	0	0	0	0
PF3D7_0804900	0	0	3	4	0	0	9	19	30	25	20	34	0	0	0	0	0	0
PF3D7_0805000	0	0	0	0	0	0	0	6	5	7	0	0	0	0	0	0	0	0
PF3D7_0805100	0	0	0	1	0	0	0	0	0	0	0	0	0	0	0	0	0	0
PF3D7_0805700	0	0	0	0	0	0	0	3	2	0	17	4	0	1	0	0	0	0
PF3D7_0806500	7	2	63	48	10	5	0	0	0	0	0	0	0	0	0	0	0	0
PF3D7_0806600	0	0	0	0	0	0	0	6	0	7	0	0	0	0	0	0	0	0
PF3D7_0806800	66	9	28	4	0	0	86	154	26	28	0	0	61	138	32	78	0	0
PF3D7_0806900	0	0	0	2	0	0	0	0	0	0	0	0	0	0	0	0	0	0
PF3D7_0807300	0	0	0	0	0	0	37	44	5	2	13	4	43	0	4	0	41	36
PF3D7_0807500	78	34	78	59	88	74	105	221	331	306	242	370	198	23	298	48	490	241
PF3D7_0807600	0	0	2	0	0	0	0	57	45	59	45	96	43	0	72	0	120	53
PF3D7_0807800	70	10	71	76	67	42	22	31	55	50	17	46	90	0	94	6	99	62
PF3D7_0807900	20	4	21	27	18	21	67	100	110	123	215	219	0	0	5	0	43	35
PF3D7_0808000	0	1	0	0	0	0	0	0	0	0	0	0	0	0	0	0	0	0
PF3D7_0808100	0	0	0	0	0	0	0	0	0	0	0	5	0	0	0	0	0	0
PF3D7_0808200	0	0	5	0	0	0	0	4	23	15	0	0	0	0	0	0	0	0
PF3D7_0808300	13	0	10	12	9	9	0	0	2	0	3	10	17	0	20	0	24	28
PF3D7_0808400	55	14	52	26	31	23	35	74	85	89	73	107	65	0	25	0	32	33
PF3D7_0808450	0	0	0	0	0	0	0	0	0	0	0	1	0	0	0	0	0	0
PF3D7_0808600	0	0	0	0	0	0	1	0	0	0	0	0	0	0	0	0	0	0
PF3D7_0809200	0	0	0	0	0	0	0	0	0	0	0	0	0	1	0	0	0	0
PF3D7_0809600	0	1	0	0	0	0	0	3	0	0	5	0	9	0	12	0	0	3
PF3D7_0809900	0	0	0	0	0	0	0	0	0	0	0	0	0	40	10	0	5	13
PF3D7_0810000	18	5	23	13	16	14	0	20	55	37	26	30	123	0	99	13	129	132
PF3D7_0810200	0	0	0	0	0	0	0	0	0	0	0	0	0	0	0	17	0	0
PF3D7_0810300	0	0	0	0	0	0	15	23	32	32	7	0	0	0	0	0	0	0
PF3D7_0810500	0	0	0	0	0	0	0	37	36	42	22	33	36	0	19	3	27	15
PF3D7_0810600	9	0	21	30	14	13	0	4	10	0	43	10	272	5	166	29	167	181
PF3D7_0810700	1	0	0	0	0	0	0	0	0	0	0	0	0	0	0	0	0	0
PF3D7_0810800	14	9	36	12	28	22	59	98	119	107	147	179	33	0	9	0	21	22
PF3D7_0811000	0	0	0	0	0	0	0	0	0	0	0	1	0	0	0	0	0	0
PF3D7_0811100	0	0	0	0	0	0	0	0	0	0	0	0	0	6	0	0	0	0
PF3D7_0811200	2	5	13	0	0	0	86	137	49	19	0	0	11	50	0	0	0	0
PF3D7_0811300	1	0	0	0	12	0	0	3	0	0	0	0	1	0	0	0	0	0
PF3D7_0811400	6	0	0	11	0	0	31	143	155	193	79	238	50	0	89	0	99	61
PF3D7_0811500	1	0	2	0	0	0	0	0	0	8	0	12	1	0	7	0	21	8
PF3D7_0811600	389	93	399	117	116	43	31	238	333	216	19	6	9	5	43	114	23	6
PF3D7_0811800	0	0	0	0	0	0	0	0	0	0	0	0	0	2	0	0	0	0
PF3D7_0812000	0	0	0	0	0	0	0	2	0	0	0	0	0	0	0	0	0	0
PF3D7_0812100	0	0	2	0	4	0	0	16	0	71	33	117	20	0	29	0	46	45
PF3D7_0812300	0	0	0	0	1	0	0	0	0	0	0	0	0	0	0	0	0	0
PF3D7_0812400	10	6	25	56	0	12	60	253	180	265	154	260	80	9	70	41	88	69
PF3D7_0812500	0	0	0	2	0	0	0	0	0	0	0	0	0	0	0	0	0	0
PF3D7_0812600	0	0	0	0	0	0	0	13	11	11	10	21	0	0	0	0	2	0
PF3D7_0813100	0	0	0	0	0	0	0	0	0	0	0	0	0	1	0	0	0	0
PF3D7_0813200	4	0	1	3	0	0	0	0	0	0	23	48	0	0	0	0	0	4
PF3D7_0813300	199	56	388	220	172	174	55	403	364	382	277	444	125	116	76	161	159	176
PF3D7_0813400	21	2	30	18	1	0	53	131	135	127	71	98	103	0	67	6	75	64
PF3D7_0813500	0	0	0	0	0	0	0	0	0	0	3	0	0	0	0	0	0	0
PF3D7_0813600	0	0	0	0	0	0	0	0	0	0	7	0	0	0	0	0	0	0
PF3D7_0813700	0	0	0	0	0	0	42	21	0	21	22	20	0	0	0	0	0	1
PF3D7_0813900	380	125	368	224	347	219	79	445	426	518	504	669	599	18	598	287	717	550
PF3D7_0814000	297	64	283	194	257	177	21	570	592	682	638	767	587	113	461	449	618	551
PF3D7_0814200	1469	349	1283	839	1364	1048	307	1566	1276	1763	1130	1854	1184	1737	1237	1900	1472	1071
PF3D7_0814900	17	0	15	3	9	0	0	42	35	16	9	11	23	0	51	0	51	33
PF3D7_0815200	43	18	73	10	54	79	37	167	164	186	112	240	189	0	176	13	226	189
PF3D7_0815300	0	1	0	0	0	0	0	0	0	0	0	0	0	0	0	0	0	0
PF3D7_0815400	0	0	0	0	0	0	0	0	0	0	0	0	10	24	5	8	0	0
PF3D7_0815500	0	1	0	0	0	0	0	0	0	0	0	0	0	21	0	0	3	0
PF3D7_0815600	60	3	60	53	25	1	0	119	81	138	19	89	81	0	22	0	56	41
PF3D7_0815800	0	0	0	0	0	0	0	0	0	0	0	0	0	5	0	0	0	0
PF3D7_0816000	4	0	0	0	0	0	0	0	0	0	0	0	0	0	0	0	2	2
PF3D7_0816100	0	0	0	0	0	0	0	13	2	10	0	0	0	0	0	0	0	0
PF3D7_0816400	0	0	0	0	0	0	0	0	0	7	0	0	6	0	5	0	3	2
PF3D7_0816600	6	7	43	31	0	0	3	100	106	79	0	2	28	52	39	125	4	0
PF3D7_0816700	0	0	0	0	0	0	0	0	0	0	0	0	1	0	0	0	0	0
PF3D7_0816900	52	0	51	2	59	26	0	0	0	0	0	0	2	0	6	0	8	2
PF3D7_0817500	25	0	25	2	16	17	58	82	110	74	29	60	0	0	0	0	0	0
PF3D7_0817700	1164	357	897	137	355	160	240	762	906	1206	553	774	320	160	245	963	223	64
PF3D7_0817900	90	12	82	25	67	53	258	621	711	592	556	571	0	0	0	0	0	0
PF3D7_0818200	1196	413	935	662	1187	1147	1389	2618	2474	2322	1751	2239	1851	1266	1712	1401	1951	1370
PF3D7_0818700	0	0	0	0	11	0	0	29	6	58	0	57	0	0	0	0	0	0
PF3D7_0818900	3946	1499	3662	3308	3231	2195	3115	5869	5751	6002	5205	6318	5961	1808	5707	2529	6075	5908
PF3D7_0819000	0	0	0	0	0	0	0	0	0	3	0	0	0	0	0	4	0	0
PF3D7_0819100	0	0	0	0	0	0	0	16	0	19	0	7	0	0	0	0	0	0
PF3D7_0819300	0	1	0	0	0	0	0	0	0	0	0	0	0	0	0	0	0	0
PF3D7_0819500	0	0	0	0	0	0	0	1	0	0	0	0	0	0	0	0	0	0
PF3D7_0819600	26	2	26	0	0	0	48	92	48	19	0	0	49	394	20	101	0	0
PF3D7_0819800	0	0	0	0	0	0	0	0	0	0	0	0	0	2	0	0	0	0
PF3D7_0819900	0	0	0	6	0	0	1	16	20	4	22	5	8	3	2	3	7	9
PF3D7_0820000	0	0	0	0	0	0	0	2	0	1	2	3	0	0	0	25	0	0
PF3D7_0820400	3	0	0	0	0	0	0	0	0	0	0	0	0	0	0	0	0	0
PF3D7_0820500	0	0	0	0	0	0	0	0	0	0	0	4	0	0	0	0	0	0
PF3D7_0820700	29	7	24	21	29	24	0	45	10	29	0	3	24	7	56	58	65	62
PF3D7_0820900	0	0	0	0	0	0	0	0	0	0	0	0	0	0	0	0	2	0
PF3D7_0821000	0	0	3	0	0	0	18	134	95	128	0	0	2	15	0	0	0	0
PF3D7_0821300	0	1	0	0	0	0	0	0	0	0	0	0	0	0	0	0	0	0
PF3D7_0821400	7	0	4	3	0	0	0	0	5	0	0	0	0	0	0	0	0	0
PF3D7_0821600	0	0	0	0	0	0	0	0	0	0	0	19	0	0	0	0	0	0
PF3D7_0821700	60	13	120	6	41	15	42	147	134	164	102	161	110	5	150	79	76	41
PF3D7_0821800	59	7	5	12	0	0	45	99	0	36	0	0	0	104	0	17	0	0
PF3D7_0822000	0	0	0	0	0	0	0	0	0	0	0	0	0	0	0	2	0	0
PF3D7_0822100	0	0	0	0	0	0	0	0	0	0	0	1	0	0	0	0	0	0
PF3D7_0822200	0	1	0	0	0	0	0	0	0	0	0	0	0	0	0	0	0	0
PF3D7_0822500	0	0	0	0	3	0	0	0	0	0	0	0	0	0	0	0	0	0
PF3D7_0822600	75	3	88	49	20	8	0	120	137	138	74	167	13	1	76	0	101	62
PF3D7_0822800	8	0	11	7	23	6	0	0	6	10	19	9	11	35	8	46	26	14
PF3D7_0822900	70	0	0	0	6	0	0	15	0	0	0	0	0	107	0	130	0	0
PF3D7_0823100	2	0	7	4	5	5	0	2	0	2	6	6	0	0	4	0	9	5
PF3D7_0823200	37	2	26	22	29	13	18	356	133	266	124	228	1	0	0	0	4	0
PF3D7_0823300	0	0	3	9	0	0	0	0	0	0	0	10	0	0	0	33	0	0
PF3D7_0823700	0	0	0	0	0	0	0	0	0	0	0	0	1	32	0	0	0	0
PF3D7_0823800	88	8	35	5	0	0	396	1260	222	282	0	0	195	371	118	423	0	0
PF3D7_0823900	0	0	0	0	0	0	0	19	0	0	0	0	0	57	0	33	0	0
PF3D7_0824200	0	0	0	0	0	0	0	0	0	0	0	9	0	0	0	0	0	0
PF3D7_0824400	0	0	0	0	0	0	0	2	0	0	0	0	0	13	0	6	0	0
PF3D7_0824600	0	0	0	0	0	0	0	0	0	0	0	0	14	0	0	0	1	2
PF3D7_0824800	0	0	0	0	0	0	0	11	4	15	11	6	0	0	0	18	0	0
PF3D7_0824900	0	0	0	1	0	0	0	2	0	3	0	0	0	0	0	0	0	0
PF3D7_0825000	0	3	0	0	11	0	0	0	0	0	0	0	0	0	0	0	0	0
PF3D7_0825400	15	0	0	0	0	0	0	0	0	0	0	0	0	0	0	0	0	0
PF3D7_0825500	13	0	0	0	8	9	0	0	0	0	0	0	0	0	0	0	0	0
PF3D7_0825900	123	16	133	279	330	199	0	0	0	0	0	0	0	0	0	0	0	0
PF3D7_0826000	0	0	0	0	0	0	0	0	0	0	0	1	0	0	0	0	0	0
PF3D7_0826100	78	8	65	131	110	59	0	71	27	86	46	181	10	0	19	11	35	19
PF3D7_0826400	0	0	0	0	0	0	0	1	0	0	0	0	0	0	0	0	0	0
PF3D7_0826500	14	0	19	11	43	26	0	61	47	80	58	144	30	0	32	0	85	74
PF3D7_0826600	0	0	0	0	0	0	0	0	0	0	0	0	0	1	0	0	0	0
PF3D7_0826700	174	50	241	123	213	157	215	580	605	449	583	621	726	274	593	323	908	604
PF3D7_0826900	0	0	0	0	0	2	0	0	0	0	0	0	0	0	0	0	0	0
PF3D7_0827000	0	2	0	0	0	0	0	0	0	0	0	0	0	0	0	0	0	0
PF3D7_0827100	0	0	0	0	0	0	0	0	0	0	0	0	0	33	0	0	0	0
PF3D7_0827300	0	0	0	0	0	0	0	0	0	0	0	0	0	2	0	0	0	0
PF3D7_0827600	0	0	0	0	3	0	0	0	0	0	0	0	0	0	0	0	0	0
PF3D7_0827700	0	0	0	3	0	0	0	0	0	0	0	0	0	0	0	0	0	0
PF3D7_0827800	0	0	0	0	0	0	0	0	0	0	0	0	0	0	0	7	0	0
PF3D7_0827900	754	426	690	452	358	393	1092	1394	1545	1507	786	943	999	1708	623	1099	1007	571
PF3D7_0828200	0	0	0	0	0	0	0	0	0	0	0	0	0	2	0	0	0	0
PF3D7_0828300	0	0	0	0	0	0	0	0	2	1	0	3	0	0	0	0	0	0
PF3D7_0828500	0	0	0	0	0	0	0	17	9	19	4	6	0	0	0	0	0	0
PF3D7_0828800	0	0	3	2	0	0	45	18	69	16	20	11	0	0	5	0	2	0
PF3D7_0828900	4	3	11	0	7	2	18	60	57	56	43	51	15	2	12	2	14	25
PF3D7_0829000	0	0	0	0	0	0	0	0	0	6	0	16	0	0	0	0	0	0
PF3D7_0829100	0	0	0	0	0	0	0	1	0	0	0	0	17	0	9	0	3	3
PF3D7_0829200	14	2	0	0	0	0	0	3	0	0	0	0	0	63	0	0	0	0
PF3D7_0829300	0	0	0	0	0	0	0	6	2	0	0	13	0	0	3	0	0	0
PF3D7_0830400	0	0	0	0	0	0	0	15	0	7	0	0	0	0	0	0	0	0
PF3D7_0830500	0	0	0	0	0	0	0	2	0	0	0	4	5	81	0	117	0	0
PF3D7_0831400	0	0	0	0	0	0	0	32	26	10	19	14	0	0	0	0	0	0
PF3D7_0831600	0	0	0	0	0	0	92	331	379	391	132	265	0	0	0	0	0	0
PF3D7_0831700	0	0	0	0	0	0	374	626	611	598	584	618	0	0	0	0	0	0
PF3D7_0900100	0	0	0	0	0	0	0	0	0	0	0	2	0	0	0	0	0	0
PF3D7_0903200	51	8	24	6	13	5	285	276	121	75	48	18	74	97	30	66	32	45
PF3D7_0903300	0	0	0	0	0	0	0	0	0	0	0	0	0	0	4	0	0	0
PF3D7_0903400	41	3	52	59	42	19	0	65	64	66	37	154	66	0	93	0	256	134
PF3D7_0903500	0	1	0	0	0	0	0	0	0	0	0	0	0	0	0	0	0	0
PF3D7_0903600	18	1	42	8	16	0	0	0	0	0	0	0	8	3	19	0	29	7
PF3D7_0903700	894	320	845	653	537	457	0	1197	0	1242	0	0	1101	0	984	0	1122	839
PF3D7_0903700;PF3D7_0422300	0	0	0	0	0	0	625	0	1437	0	1226	1260	0	0	0	0	0	0
PF3D7_0903800	0	0	0	0	0	0	0	1	0	0	0	0	0	0	0	0	0	0
PF3D7_0903900	102	18	110	93	152	82	0	226	97	250	133	295	315	23	277	225	345	237
PF3D7_0904000	14	0	5	0	29	13	0	34	0	34	19	51	0	0	3	0	29	21
PF3D7_0904100	0	0	0	0	0	0	0	0	0	0	4	16	0	0	2	0	0	2
PF3D7_0904300	1	0	0	2	0	0	0	0	0	0	0	0	0	0	0	0	0	0
PF3D7_0904400	0	0	0	0	0	0	12	67	0	0	0	0	15	152	0	0	0	0
PF3D7_0904500	0	0	0	0	0	0	0	6	8	4	0	4	0	0	0	0	0	0
PF3D7_0904600	0	0	0	0	0	0	0	0	0	0	0	1	4	0	2	0	4	3
PF3D7_0904700	0	0	0	0	0	0	9	43	20	53	0	0	0	163	0	120	0	0
PF3D7_0904800	52	17	41	55	35	13	16	135	80	96	43	135	25	25	19	24	22	11
PF3D7_0904900	0	0	0	0	0	0	0	5	0	0	0	0	2	8	8	8	11	13
PF3D7_0905000	7	0	0	0	0	0	0	0	0	0	0	0	21	71	16	0	0	5
PF3D7_0905200	0	0	0	0	0	0	0	0	0	0	0	1	0	0	0	0	0	0
PF3D7_0905300	0	0	9	60	65	43	0	2	7	0	3	6	0	1	0	0	1	0
PF3D7_0905400	1036	159	893	287	308	134	2349	4059	4523	4790	3175	4114	2264	1508	2117	3000	1586	922
PF3D7_0905700	0	0	0	0	0	0	0	5	4	5	0	0	0	0	0	0	0	0
PF3D7_0905800	0	0	0	0	0	0	0	0	0	0	0	0	0	1	0	0	0	0
PF3D7_0905900	0	0	2	0	42	12	0	5	8	26	42	66	6	12	10	0	23	8
PF3D7_0906200	1	0	0	0	0	0	0	0	0	0	0	0	0	0	0	0	0	0
PF3D7_0906300	3	0	3	9	0	3	0	0	0	0	0	0	0	0	0	0	0	0
PF3D7_0906400	0	0	0	0	0	0	0	0	0	0	0	0	0	1	0	0	0	0
PF3D7_0906500	0	0	0	0	0	0	0	1	0	3	0	6	0	0	0	0	0	1
PF3D7_0907000	0	0	0	0	0	0	0	0	0	0	0	0	4	0	1	0	8	5
PF3D7_0907100	0	1	0	0	0	0	0	0	0	0	0	0	0	0	0	0	1	0
PF3D7_0907300	0	0	0	0	2	0	0	2	0	5	3	5	0	0	0	0	0	0
PF3D7_0907400	0	2	0	2	0	0	0	21	18	25	0	0	155	0	160	50	99	46
PF3D7_0907600	0	0	0	0	0	0	0	12	16	63	2	109	0	0	0	0	0	0
PF3D7_0907700	49	16	66	54	49	31	55	106	153	123	106	138	45	0	58	0	100	55
PF3D7_0908000	0	0	0	0	0	0	0	14	0	0	0	0	0	0	0	0	0	0
PF3D7_0908100	0	0	0	0	0	0	0	0	0	0	0	0	0	0	5	0	0	3
PF3D7_0908600	0	0	0	0	0	0	27	7	23	13	11	12	0	0	0	0	0	0
PF3D7_0908800	0	0	0	0	0	0	0	0	0	16	0	0	0	0	0	0	0	0
PF3D7_0909100	0	0	0	0	0	0	0	0	0	0	0	0	0	4	0	0	0	0
PF3D7_0909300	0	0	0	24	12	23	0	0	0	0	19	38	7	0	0	0	21	20
PF3D7_0909400	4	0	3	3	0	0	0	2	0	9	20	9	0	0	0	0	0	0
PF3D7_0909600	13	3	8	6	0	0	4	5	6	12	2	4	13	0	18	0	0	0
PF3D7_0909800	0	0	0	0	0	0	0	1	0	0	0	4	0	0	0	16	0	0
PF3D7_0910000	0	0	0	0	0	0	0	0	0	0	0	0	0	1	0	0	0	0
PF3D7_0910100	11	2	14	9	19	8	0	14	14	15	4	42	13	2	15	0	7	5
PF3D7_0910400	0	0	0	0	0	0	0	0	0	0	0	0	76	27	70	154	44	17
PF3D7_0910800	0	0	0	0	0	0	0	0	0	0	0	0	37	34	0	17	0	2
PF3D7_0910900	0	0	0	0	0	0	0	0	0	0	0	1	0	0	0	0	2	0
PF3D7_0911100	8	0	1	0	0	0	0	0	0	0	0	0	0	0	0	2	0	0
PF3D7_0911200	0	0	0	0	0	0	0	9	7	18	21	9	0	0	0	0	0	0
PF3D7_0911400	0	0	0	0	0	0	0	0	0	0	0	1	0	0	0	0	0	0
PF3D7_0911500	0	0	0	0	0	0	0	0	0	0	0	0	0	2	0	0	0	0
PF3D7_0911900	10	3	1	1	0	1	8	11	16	3	38	0	79	13	84	25	47	42
PF3D7_0912000	0	0	0	0	0	0	0	0	0	0	0	0	0	2	0	0	0	0
PF3D7_0912400	13	0	11	17	0	0	75	358	134	58	0	0	17	318	24	436	0	0
PF3D7_0912500	0	0	0	6	0	0	0	3	1	12	3	42	0	0	0	0	0	0
PF3D7_0912800	0	0	0	0	0	0	0	0	0	0	0	0	15	0	2	0	3	17
PF3D7_0912900	132	9	93	49	83	59	17	143	146	140	98	165	69	0	71	4	51	33
PF3D7_0913100	0	0	0	0	0	0	0	0	0	0	2	0	0	0	0	0	0	0
PF3D7_0913200	195	87	267	192	283	245	255	591	777	540	638	657	552	6	565	93	881	646
PF3D7_0913600	0	0	0	0	0	0	0	0	0	0	1	11	0	2	0	0	0	0
PF3D7_0913700	0	0	0	0	0	0	0	0	0	0	0	0	0	1	0	0	0	0
PF3D7_0913800	0	0	0	0	0	0	5	0	0	0	0	0	0	0	0	0	0	0
PF3D7_0913900	0	0	0	0	0	0	0	0	0	0	0	0	0	2	0	0	0	0
PF3D7_0914000	0	0	0	0	0	0	0	0	0	2	0	0	0	0	0	0	0	0
PF3D7_0914200	0	0	0	0	0	0	0	0	0	0	0	0	15	0	0	9	0	0
PF3D7_0914400	5	7	8	0	2	3	0	24	26	26	34	46	0	0	0	0	4	6
PF3D7_0914500	0	0	0	0	2	0	0	0	0	0	0	0	0	0	0	0	0	0
PF3D7_0914600	0	0	0	0	0	0	0	0	13	12	8	5	0	0	0	14	0	0
PF3D7_0914700	4	0	0	0	0	0	192	186	20	13	0	0	8	260	0	14	0	0
PF3D7_0914900	3	0	0	1	0	0	0	0	0	0	0	0	0	0	0	2	0	0
PF3D7_0915000	0	0	0	0	1	0	0	0	0	0	0	0	0	0	0	21	0	0
PF3D7_0915100	29	5	11	0	36	23	0	38	81	26	35	39	38	0	45	0	81	29
PF3D7_0915200	0	0	0	6	0	0	0	0	0	0	0	0	0	0	0	0	0	0
PF3D7_0915400	400	185	561	346	565	440	414	1672	2033	1433	1108	2117	1203	0	1448	25	1930	1312
PF3D7_0915700	0	0	0	0	0	0	0	2	0	0	0	0	0	116	7	0	1	0
PF3D7_0916100	1	2	18	0	13	0	0	0	0	0	0	0	0	37	0	3	0	0
PF3D7_0916200	0	1	0	0	0	0	0	0	0	0	0	0	0	0	0	0	0	0
PF3D7_0916400	1	0	0	0	0	0	0	0	0	0	0	0	0	0	0	0	0	0
PF3D7_0916600	2	0	2	3	0	2	0	0	0	3	0	5	15	0	14	0	10	11
PF3D7_0916700	32	0	20	12	27	12	24	114	220	118	92	146	36	41	23	38	33	18
PF3D7_0916800	0	0	0	0	0	0	0	0	0	0	0	0	4	0	0	0	0	0
PF3D7_0917000	0	0	0	0	0	0	0	0	1	2	3	13	0	0	0	0	0	0
PF3D7_0917500	0	0	2	23	0	0	0	0	0	0	0	1	0	0	0	0	8	6
PF3D7_0917600	0	0	0	0	0	0	0	2	3	0	2	5	0	0	0	0	4	5
PF3D7_0917900	1707	752	1668	1467	332	451	2446	4193	4323	4146	2419	2025	2157	1156	1956	1284	1547	1322
PF3D7_0918000	66	0	5	0	66	12	583	788	40	12	9	17	143	789	0	32	0	0
PF3D7_0918100	2	0	5	6	5	5	0	0	0	0	0	0	3	0	2	0	4	3
PF3D7_0918300	101	1	62	45	84	25	0	94	59	109	65	120	127	8	170	76	222	123
PF3D7_0918600	0	1	0	0	0	0	0	0	0	0	0	0	0	0	0	0	0	0
PF3D7_0918900	0	0	5	0	0	7	0	77	34	74	20	110	0	0	0	0	0	0
PF3D7_0919000	347	84	270	108	197	222	149	485	705	449	236	494	219	72	215	94	303	195
PF3D7_0919100	52	0	5	0	0	0	139	223	10	0	0	0	61	354	0	22	0	0
PF3D7_0919400	23	0	0	0	0	0	9	147	199	94	29	86	36	0	32	0	21	2
PF3D7_0919700	0	0	0	0	1	0	0	3	0	13	0	0	0	0	0	0	0	0
PF3D7_0919800	0	2	0	0	0	0	0	0	0	0	0	0	0	0	0	0	0	0
PF3D7_0919900	1	1	0	2	0	0	0	0	0	0	0	0	2	0	0	0	0	1
PF3D7_0920100	0	0	0	0	0	0	0	0	0	0	0	0	1	0	1	0	1	1
PF3D7_0920200	0	0	0	0	0	0	0	0	0	0	0	0	0	3	0	0	0	0
PF3D7_0920700	0	0	10	0	0	0	0	0	0	0	0	0	0	0	0	0	0	0
PF3D7_0920800	121	25	160	86	151	76	90	243	346	291	352	443	392	0	495	11	667	610
PF3D7_0920900	3	0	0	0	3	1	0	0	0	0	0	0	0	0	0	0	0	0
PF3D7_0921000	36	2	25	14	36	21	0	32	52	59	26	28	33	0	38	0	32	26
PF3D7_0921200	0	0	3	0	0	0	0	0	0	0	0	0	0	0	0	0	0	0
PF3D7_0921300	0	0	0	0	0	0	0	0	0	0	0	0	0	4	0	0	0	0
PF3D7_0921400	9	0	5	1	0	0	0	8	7	9	0	0	11	50	26	41	0	0
PF3D7_0921600	0	0	0	0	0	0	0	0	0	3	0	9	0	0	0	0	0	0
PF3D7_0921700	0	0	0	0	0	0	0	0	0	1	0	0	0	0	0	0	0	0
PF3D7_0921900	1	0	4	0	0	0	0	0	0	8	0	16	0	0	2	0	0	0
PF3D7_0922000	0	0	0	0	1	0	0	0	0	0	0	0	0	0	0	0	0	0
PF3D7_0922100	204	80	254	228	199	147	0	84	41	0	60	11	46	0	30	23	35	14
PF3D7_0922200	113	18	60	27	80	49	1478	2581	2944	2182	2044	2302	1234	10	1192	35	1000	613
PF3D7_0922500	1281	569	1067	986	1281	1033	2235	3297	3596	2977	2994	3391	2222	12	1399	119	2601	2022
PF3D7_0922600	11	4	21	22	11	11	85	316	285	246	190	335	227	0	308	10	421	335
PF3D7_0922800	0	0	0	0	0	1	0	0	0	0	0	11	0	0	2	0	0	0
PF3D7_0923000	25	7	26	18	25	15	0	56	63	72	73	83	10	33	24	115	31	24
PF3D7_0923300	0	0	0	0	0	0	0	0	0	0	0	0	0	1	0	0	0	0
PF3D7_0923800	53	21	78	61	108	71	16	160	203	107	98	230	52	0	101	0	250	128
PF3D7_0923900	0	0	3	0	0	0	0	107	34	135	57	166	0	0	0	0	0	19
PF3D7_0924300	0	0	0	0	0	0	0	0	0	0	0	0	59	0	58	0	0	52
PF3D7_0924700	0	0	0	0	0	0	0	0	0	0	0	0	13	0	6	8	10	0
PF3D7_0925500	0	0	0	0	0	0	0	3	6	0	10	0	10	3	6	23	6	4
PF3D7_0925700	19	3	21	0	11	0	0	17	0	20	3	31	19	6	10	122	19	17
PF3D7_0925800	0	0	0	0	2	0	0	0	0	0	0	0	0	0	0	0	0	0
PF3D7_0925900	154	47	69	59	51	26	137	336	199	220	77	94	144	0	64	27	62	30
PF3D7_0926400	1	0	1	0	0	0	0	0	0	0	0	0	11	53	0	0	0	0
PF3D7_0926700	32	5	38	22	78	48	0	23	32	40	38	82	109	0	124	0	173	160
PF3D7_0926900	0	0	0	0	0	0	0	0	0	0	0	0	0	1	0	0	0	0
PF3D7_0927000	0	0	0	0	0	0	0	0	0	17	30	64	0	0	0	0	14	6
PF3D7_0927100	0	0	0	0	0	0	0	0	0	0	0	0	30	57	9	21	0	0
PF3D7_0927200	3	0	0	0	0	0	23	0	0	0	0	0	0	0	0	0	0	0
PF3D7_0927300	0	0	7	0	0	0	0	6	0	31	0	0	11	0	26	0	39	17
PF3D7_0927600	0	0	0	0	0	0	0	0	0	0	0	0	0	4	0	0	5	0
PF3D7_0927800	0	0	0	0	0	0	0	0	0	0	0	0	48	79	3	9	0	0
PF3D7_0927900	0	0	0	0	0	0	0	0	0	0	0	0	2	26	0	65	0	0
PF3D7_0928000	0	0	0	0	0	0	0	2	0	0	0	0	0	0	0	0	0	0
PF3D7_0928300	0	1	0	1	0	0	0	0	0	0	0	0	0	0	0	0	0	0
PF3D7_0928600	0	0	0	0	0	0	0	8	0	0	0	0	0	0	0	0	0	0
PF3D7_0928700	0	0	0	0	2	0	0	0	0	0	0	0	0	2	0	0	0	0
PF3D7_0928900	0	0	0	0	0	0	0	3	0	0	2	2	47	14	24	20	51	29
PF3D7_0929000	0	0	0	0	0	1	0	0	0	0	0	0	0	0	0	0	0	0
PF3D7_0929200	15	1	19	27	0	0	0	19	17	26	6	32	0	0	9	48	9	4
PF3D7_0929400	1369	355	1350	525	415	238	3373	8076	9061	9209	4877	7618	2941	1875	3004	3800	2160	1349
PF3D7_0929900	0	0	0	0	0	0	0	0	0	0	0	0	0	12	0	9	0	0
PF3D7_0930000	0	0	0	4	0	1	0	0	0	0	0	0	0	0	0	0	0	0
PF3D7_0930300	2394	1048	1710	600	91	64	6420	6862	7954	4914	4973	1791	3011	12951	2409	8217	1659	935
PF3D7_0930500	0	0	0	0	0	0	0	0	0	0	0	0	0	1	0	0	0	0
PF3D7_0930600	0	0	0	0	0	0	0	0	0	0	0	0	0	0	0	0	9	6
PF3D7_0930800	0	1	0	0	0	0	0	0	0	0	0	0	0	1	0	0	0	0
PF3D7_0930900	0	0	1	2	0	0	0	0	0	0	0	0	9	0	10	3	6	7
PF3D7_0931000	0	0	0	0	0	0	0	0	0	0	0	2	0	0	0	0	0	0
PF3D7_0931400	0	0	0	0	0	0	5	0	0	2	6	30	0	0	0	0	14	10
PF3D7_0931600	0	0	0	1	0	0	0	0	0	0	0	1	0	0	0	0	0	0
PF3D7_0931800	101	32	79	46	116	84	38	201	253	259	173	292	53	0	122	4	280	142
PF3D7_0931900	0	0	0	0	0	0	0	0	0	0	0	0	0	1	0	0	0	0
PF3D7_0932000	2	0	0	0	0	0	0	0	0	0	0	0	14	102	0	38	0	0
PF3D7_0932100	0	0	0	0	0	0	0	6	0	0	0	0	0	0	0	0	0	0
PF3D7_0932200	68	42	167	56	55	95	36	93	64	41	25	61	99	10	83	10	147	129
PF3D7_0932300	188	46	152	133	295	179	10	221	271	183	245	206	107	1	184	0	259	177
PF3D7_0932600	0	0	0	0	0	0	0	0	0	0	0	0	0	0	0	0	1	0
PF3D7_0932800	84	10	85	39	135	79	16	134	87	160	79	193	334	0	339	14	413	329
PF3D7_0933000	0	0	0	0	0	0	0	0	0	9	0	0	0	0	0	0	0	0
PF3D7_0933200	23	12	16	8	19	23	0	0	0	21	13	65	18	0	18	0	32	24
PF3D7_0933500	0	0	0	0	0	0	13	0	0	2	0	6	0	0	0	0	0	0
PF3D7_0933600	28	0	16	7	4	0	0	5	0	0	0	0	162	162	35	36	28	21
PF3D7_0933700	0	0	0	0	0	0	0	0	0	0	0	5	0	0	0	0	0	0
PF3D7_0934500	7	3	15	0	6	7	30	205	294	254	144	246	35	7	87	9	127	80
PF3D7_0934700	0	1	0	0	0	0	0	0	0	0	0	0	0	0	0	0	0	0
PF3D7_0934800	0	5	8	0	6	6	66	97	115	54	113	107	3	0	2	0	7	0
PF3D7_0935000	2	0	7	0	0	1	0	20	18	22	0	2	7	47	1	77	8	3
PF3D7_0935200	0	0	0	0	0	0	0	0	0	1	0	0	0	2	0	0	0	0
PF3D7_0935400	0	0	0	0	0	0	0	0	0	0	0	0	0	0	0	102	0	0
PF3D7_0935800	0	0	0	0	0	0	427	1027	1274	1291	963	1272	645	374	653	992	135	36
PF3D7_0935900	0	0	0	0	0	0	11	64	0	57	31	36	0	0	0	0	0	0
PF3D7_0936000	0	0	0	0	0	0	109	155	63	107	0	0	0	0	0	0	0	0
PF3D7_0936600	0	0	0	0	0	0	0	4	0	0	0	0	0	0	0	0	0	0
PF3D7_0936800	0	0	0	0	0	0	5	0	0	0	0	0	0	0	0	0	0	0
PF3D7_1001100	0	0	0	0	0	0	0	8	8	8	0	3	0	0	0	0	0	0
PF3D7_1001200	0	0	0	0	0	0	0	8	5	6	32	31	0	0	0	0	0	0
PF3D7_1001500	0	0	0	0	0	0	8	0	19	4	0	0	0	0	0	0	0	0
PF3D7_1001600	0	0	0	0	0	0	0	2	0	0	0	0	0	0	0	0	0	0
PF3D7_1001700	0	0	0	0	0	0	0	0	0	0	2	0	0	0	0	0	0	0
PF3D7_1001900	0	0	0	0	0	0	0	61	0	17	0	0	0	0	0	0	0	0
PF3D7_1002000	0	0	0	0	0	0	0	0	0	0	0	1	0	0	0	0	0	0
PF3D7_1002400	13	0	4	6	0	0	0	108	17	105	76	108	26	64	21	57	60	38
PF3D7_1002700	0	0	0	0	2	0	0	13	0	37	19	39	3	0	4	0	24	3
PF3D7_1002900	7	0	2	11	0	1	31	49	48	67	0	0	7	189	10	88	0	0
PF3D7_1003300	0	0	0	0	0	0	0	0	0	0	0	0	0	0	0	0	0	2
PF3D7_1003400	0	0	0	0	0	0	1	0	0	2	0	0	59	14	36	0	0	0
PF3D7_1003500	163	0	82	39	59	17	14	189	201	197	161	228	295	0	341	112	377	269
PF3D7_1003600	15	0	0	0	0	0	33	243	0	2	0	19	57	5	0	0	0	0
PF3D7_1003800	0	0	3	10	0	0	0	52	21	64	33	130	0	0	7	124	4	1
PF3D7_1003900	2	0	0	0	0	0	0	0	0	0	0	0	0	0	0	0	0	0
PF3D7_1004000	366	91	308	190	294	180	48	399	347	458	506	572	756	175	701	593	869	663
PF3D7_1004100	0	0	0	0	0	0	5	0	0	0	0	4	0	0	0	0	0	0
PF3D7_1004200	0	0	0	0	0	0	0	5	10	7	2	37	0	2	0	0	0	0
PF3D7_1004400	0	0	0	0	0	0	0	0	1	0	0	0	13	31	19	64	37	6
PF3D7_1004500	0	0	0	0	0	0	0	10	0	1	1	0	0	0	0	0	0	0
PF3D7_1005500	0	0	0	0	0	0	0	2	0	0	0	14	0	0	0	0	0	3
PF3D7_1006200	235	54	365	148	231	148	214	982	688	844	532	950	236	621	167	568	216	222
PF3D7_1006600	0	0	0	0	0	0	0	0	0	0	0	8	0	0	0	0	0	0
PF3D7_1006700	0	0	0	0	0	0	0	0	0	0	0	2	0	0	0	0	0	0
PF3D7_1006800	32	0	8	9	11	25	41	486	224	427	184	400	702	556	778	546	1014	499
PF3D7_1006900	0	0	0	0	0	0	0	0	0	2	0	0	5	0	2	0	0	0
PF3D7_1007200	0	0	7	0	0	0	0	0	19	12	0	10	0	0	0	0	0	0
PF3D7_1007400	0	1	0	0	0	0	0	0	0	0	0	0	0	0	0	0	0	0
PF3D7_1007500	0	0	0	0	0	0	0	0	0	0	0	2	0	0	0	0	0	0
PF3D7_1007700	9	5	10	7	2	0	0	0	0	2	0	1	0	0	0	2	1	2
PF3D7_1007900	117	21	113	156	173	63	2	286	253	415	227	420	148	0	149	54	312	160
PF3D7_1008000	0	0	0	0	0	0	6	0	0	0	0	0	0	1	0	0	0	0
PF3D7_1008100	5	2	11	5	0	4	0	19	5	33	11	29	0	17	0	181	0	0
PF3D7_1008200	0	0	0	0	0	0	0	0	0	0	0	0	0	0	0	4	0	0
PF3D7_1008400	304	117	266	220	315	267	74	493	496	536	340	746	354	0	370	27	370	220
PF3D7_1008700	1882	996	1908	1827	1524	1533	353	1665	1921	1697	1229	2024	1786	27	2018	117	2227	1423
PF3D7_1008800	0	0	0	0	0	0	0	50	20	66	0	103	26	0	12	6	10	12
PF3D7_1008900	81	2	81	19	0	1	233	539	670	535	307	117	179	86	72	49	138	132
PF3D7_1009000	15	0	21	0	7	0	0	0	0	0	0	0	142	0	85	18	101	95
PF3D7_1009300	0	0	0	0	0	0	0	0	0	0	0	0	0	2	0	0	0	0
PF3D7_1009400	0	0	0	0	0	0	0	0	0	0	0	4	0	0	0	0	0	0
PF3D7_1009600	0	0	0	0	0	0	0	0	0	0	0	0	9	0	0	0	4	0
PF3D7_1009900	0	0	0	0	0	0	0	0	0	0	0	0	0	1	0	0	0	0
PF3D7_1010200	0	0	0	0	0	0	0	0	0	0	0	0	0	0	1	0	1	0
PF3D7_1010300	4	0	4	0	0	0	46	158	49	47	0	0	20	0	0	0	0	0
PF3D7_1010600	6	0	6	34	3	16	0	78	164	127	245	209	131	0	70	0	116	148
PF3D7_1010700	1	0	0	0	0	0	0	28	40	16	0	0	25	24	0	25	32	10
PF3D7_1011000	10	0	5	2	0	0	0	0	0	0	0	0	0	4	0	0	0	0
PF3D7_1011100	0	2	0	0	0	0	0	0	0	0	0	2	0	0	0	0	0	0
PF3D7_1011400	20	7	27	8	29	19	20	76	122	101	46	131	32	0	58	0	105	46
PF3D7_1011500	9	4	0	8	0	0	0	0	0	0	0	0	0	0	0	0	0	0
PF3D7_1011700	7	7	17	9	9	0	0	16	19	13	12	18	0	0	0	0	10	5
PF3D7_1011800	52	5	101	41	60	10	188	958	828	1202	879	1430	816	783	910	1579	1249	902
PF3D7_1012200	0	2	5	2	2	2	0	47	16	29	0	54	0	0	0	0	0	0
PF3D7_1012300	52	5	17	0	0	0	7	39	0	2	0	0	126	178	12	72	0	0
PF3D7_1012400	357	137	440	240	446	382	617	1328	1569	1044	885	1626	390	0	456	4	717	610
PF3D7_1012500	92	8	97	33	93	87	0	14	0	0	0	0	28	0	10	0	31	17
PF3D7_1012600	76	33	94	59	104	85	68	150	158	127	157	250	233	0	199	0	342	236
PF3D7_1012700	3	0	2	3	4	0	0	52	7	105	29	144	0	0	0	0	0	0
PF3D7_1012800	0	1	0	0	0	0	0	0	0	0	0	0	0	0	0	0	0	0
PF3D7_1012900	2	0	0	4	0	0	21	60	2	0	0	0	38	15	6	37	0	0
PF3D7_1013000	0	0	0	0	0	0	0	3	0	0	0	0	14	10	1	2	0	0
PF3D7_1013100	0	0	0	1	0	0	0	0	0	0	0	0	0	0	0	0	0	0
PF3D7_1013300	106	5	17	2	0	0	30	69	0	0	0	0	0	2	0	0	0	0
PF3D7_1013500	0	0	0	0	0	0	0	0	0	0	1	1	0	0	0	0	0	0
PF3D7_1013600	0	0	0	0	1	0	0	0	0	0	0	1	0	0	0	23	2	0
PF3D7_1013800	0	0	0	0	0	0	0	0	0	0	0	0	0	0	0	0	0	1
PF3D7_1014100	0	0	6	0	1	0	10	10	57	94	76	199	491	25	437	382	358	159
PF3D7_1014300	0	0	0	0	3	0	0	0	0	0	0	6	0	0	0	4	0	0
PF3D7_1014400	0	0	0	0	0	0	0	0	0	6	0	10	0	0	0	0	0	0
PF3D7_1014500	0	2	0	0	0	0	0	0	0	0	0	0	0	0	0	0	0	0
PF3D7_1014600	0	0	0	16	0	0	0	23	10	39	10	28	12	21	7	172	4	0
PF3D7_1014700	0	0	0	0	0	0	0	9	0	0	0	0	0	20	0	0	0	0
PF3D7_1014900	0	0	0	0	0	0	0	0	0	0	2	0	0	0	0	0	0	0
PF3D7_1015100	0	0	0	0	0	0	0	0	0	0	0	0	0	7	0	0	0	0
PF3D7_1015200	56	11	66	47	34	63	26	54	43	56	84	96	109	0	113	0	157	133
PF3D7_1015300	0	0	0	0	0	0	0	0	0	0	0	0	2	0	0	0	0	3
PF3D7_1015600	382	120	359	356	341	201	267	498	687	675	143	131	921	323	987	545	1104	1002
PF3D7_1015700	0	0	0	0	0	0	0	0	0	1	0	20	17	0	25	0	4	5
PF3D7_1015800	58	22	44	65	49	45	44	166	171	141	141	161	49	0	40	0	48	56
PF3D7_1015900	1933	1034	2399	2247	3142	3456	3101	5780	7807	6591	5378	7758	3147	40	3266	82	4766	3887
PF3D7_1016300	0	0	0	0	0	0	100	214	186	234	76	228	0	0	0	0	0	0
PF3D7_1016400	0	0	0	0	0	0	0	7	0	0	0	0	0	0	0	0	0	0
PF3D7_1016800	0	0	0	0	0	0	10	0	0	0	0	0	0	0	0	0	0	0
PF3D7_1017000	0	0	44	5	12	12	0	37	45	45	14	92	30	0	43	1	32	27
PF3D7_1017100	87	48	55	27	16	10	2	30	82	1	0	0	5	0	1	0	0	6
PF3D7_1017400	3	0	10	0	0	0	0	0	0	0	0	4	28	0	13	0	51	27
PF3D7_1017500	2	11	12	5	0	0	28	14	14	3	11	7	9	31	0	6	0	0
PF3D7_1017900	162	28	136	115	150	93	72	334	366	341	206	349	235	0	389	90	310	217
PF3D7_1018200	0	0	0	0	0	0	0	0	0	0	0	0	0	1	0	0	0	0
PF3D7_1018300	0	0	0	0	0	0	0	0	0	0	0	0	2	201	0	24	0	0
PF3D7_1018500	0	0	0	0	0	0	0	0	0	0	0	7	0	0	0	0	0	0
PF3D7_1018700	0	0	0	0	0	0	0	1	0	0	0	0	0	1	0	0	0	0
PF3D7_1018900	0	0	0	0	0	0	0	0	0	0	0	0	0	5	0	0	0	0
PF3D7_1019000	0	0	0	0	0	0	0	5	10	22	31	30	0	0	0	0	0	0
PF3D7_1019400	106	16	73	42	29	10	70	248	159	192	245	182	272	61	276	152	255	205
PF3D7_1019900	0	0	0	0	0	0	0	0	0	0	0	0	13	107	0	88	0	0
PF3D7_1020100,PF3D7_1020200	0	1	1	3	0	3	0	0	0	0	0	0	1	2	0	0	0	0
PF3D7_1020700	0	0	0	0	0	0	0	0	0	0	0	0	0	0	0	6	0	0
PF3D7_1020900	172	42	213	35	60	46	187	460	416	422	121	216	330	109	164	404	100	43
PF3D7_1021000	0	0	0	0	0	0	0	0	0	0	0	0	0	4	0	0	0	0
PF3D7_1021100	0	0	0	0	0	0	0	0	6	8	0	14	0	0	0	0	4	8
PF3D7_1021200	0	0	0	5	0	0	0	0	0	0	0	0	0	0	0	0	0	0
PF3D7_1021400	0	0	0	0	0	0	0	7	0	0	0	0	0	1	0	0	0	0
PF3D7_1021600	44	0	70	38	122	51	7	38	42	28	58	65	15	0	0	0	9	5
PF3D7_1021700	0	1	0	0	0	0	0	0	0	0	0	0	9	0	0	0	0	0
PF3D7_1021900	0	0	0	0	0	0	0	9	0	49	0	35	0	0	0	0	0	0
PF3D7_1022000	1	0	0	0	0	0	0	0	0	0	0	0	0	0	0	0	0	0
PF3D7_1022100	0	0	0	0	0	0	0	0	0	0	0	0	0	0	2	0	0	0
PF3D7_1022400	0	0	0	0	0	0	0	97	68	116	42	108	6	4	4	5	22	13
PF3D7_1022500	0	0	4	0	1	0	0	0	0	0	0	0	21	0	50	0	136	79
PF3D7_1022700	3	0	0	0	0	0	0	0	0	0	0	0	0	0	0	0	0	0
PF3D7_1022900	0	0	0	0	0	0	0	0	0	0	0	0	15	41	0	0	0	0
PF3D7_1023100	0	0	0	21	23	11	0	0	0	0	0	0	0	0	0	0	0	0
PF3D7_1023200	5	0	0	4	2	0	0	5	0	0	10	4	7	0	1	0	12	10
PF3D7_1023600	0	0	0	0	0	0	1	0	0	0	0	0	0	0	0	0	0	0
PF3D7_1023800	0	0	0	0	0	0	0	0	2	0	2	1	0	0	0	0	0	0
PF3D7_1023900	0	0	0	3	0	0	0	10	20	0	8	18	0	1	0	36	2	0
PF3D7_1024000	0	1	0	0	0	0	0	0	0	0	0	0	0	0	0	0	0	0
PF3D7_1024100	0	0	0	0	0	0	1	0	0	0	0	0	0	0	0	0	0	0
PF3D7_1024300	0	0	2	6	0	0	0	0	0	0	11	12	46	31	0	13	0	0
PF3D7_1024800	0	0	0	0	29	0	0	0	0	0	0	0	0	0	0	1	0	0
PF3D7_1025000	0	0	6	14	8	0	0	1	18	0	0	1	10	0	8	0	5	2
PF3D7_1025100	1	0	0	0	0	0	0	0	0	0	0	0	0	2	0	0	0	0
PF3D7_1025300	2	1	0	0	0	0	0	0	0	0	0	0	0	0	0	0	0	0
PF3D7_1025500	0	1	0	0	0	0	0	0	0	0	0	0	0	1	12	0	0	0
PF3D7_1025800	12	0	0	0	0	0	0	0	0	0	0	0	0	0	0	0	0	0
PF3D7_1026000	0	0	0	4	0	0	0	0	0	0	0	0	0	0	0	0	0	0
PF3D7_1026500	0	0	0	0	0	0	0	0	0	0	1	0	0	0	0	0	0	0
PF3D7_1026800	108	20	111	117	39	21	191	417	500	325	259	367	456	72	555	172	570	338
PF3D7_1027100	0	0	0	0	0	0	0	0	0	0	0	0	0	0	6	1	0	0
PF3D7_1027300	110	30	171	77	64	28	184	427	356	533	182	533	334	621	320	874	333	253
PF3D7_1027400	0	0	0	0	0	0	0	0	0	0	0	0	0	0	0	6	0	0
PF3D7_1027700	0	0	3	0	0	0	0	4	9	3	0	0	3	23	8	6	0	0
PF3D7_1027800	419	154	392	189	396	281	110	938	824	1102	844	1179	789	129	698	523	887	794
PF3D7_1028100	0	0	0	0	0	0	0	0	0	0	0	0	0	3	0	8	0	0
PF3D7_1028200	0	0	0	0	0	0	0	2	0	2	0	0	0	0	0	0	0	0
PF3D7_1028400	0	0	0	0	0	1	0	0	0	0	0	0	0	0	0	0	0	0
PF3D7_1028500	0	0	0	0	0	0	0	0	0	0	0	0	0	1	0	0	0	0
PF3D7_1028600	19	3	16	4	0	0	0	5	0	4	0	4	0	1	0	0	0	0
PF3D7_1028700	65	16	63	34	0	0	19	42	48	50	11	17	2	21	21	9	17	2
PF3D7_1028800	0	0	0	0	0	0	0	0	0	0	0	0	1	1	0	0	0	0
PF3D7_1029100	0	0	0	0	1	0	0	0	0	0	0	0	0	0	0	0	0	0
PF3D7_1029200	0	0	0	0	0	0	0	0	0	5	0	0	4	0	0	0	0	3
PF3D7_1029400	0	0	0	0	0	0	0	0	0	0	0	0	0	26	0	2	0	0
PF3D7_1029600	220	41	314	129	293	225	511	615	520	605	420	565	2303	486	1617	492	2317	1861
PF3D7_1030000	0	0	0	0	0	0	0	0	0	0	0	10	8	0	0	1	8	0
PF3D7_1030500	136	10	88	113	121	79	27	150	186	187	154	254	51	0	94	0	79	48
PF3D7_1030600	0	0	0	0	0	0	0	0	0	0	0	1	0	0	0	0	0	0
PF3D7_1031000	3	6	0	0	0	0	0	0	0	0	0	0	0	0	0	0	0	0
PF3D7_1031200	0	0	0	0	0	0	0	5	4	0	0	0	0	0	0	0	0	0
PF3D7_1031600	0	0	0	0	0	0	0	0	0	5	7	0	0	0	0	0	0	0
PF3D7_1031700	0	0	0	0	0	0	0	4	0	0	0	6	0	0	0	0	0	0
PF3D7_1031800	0	0	0	0	0	1	0	1	0	0	0	5	0	0	0	0	0	0
PF3D7_1032100	0	0	0	0	0	0	0	0	0	0	1	0	0	0	2	0	0	0
PF3D7_1032300	0	0	0	0	0	0	0	0	0	0	0	1	0	0	0	0	0	0
PF3D7_1032400	0	0	0	0	0	0	0	0	0	0	0	0	0	1	0	0	0	0
PF3D7_1032500	0	0	0	0	0	0	24	32	0	0	0	0	0	0	0	0	0	0
PF3D7_1032700	0	0	0	0	0	0	0	0	0	0	0	0	0	0	0	8	0	0
PF3D7_1032800	15	0	10	0	15	0	4	35	38	52	42	61	15	0	8	0	8	9
PF3D7_1032900	0	0	0	0	0	0	0	0	0	0	0	0	17	0	0	22	8	16
PF3D7_1033100	0	0	0	0	0	0	0	3	0	3	0	22	11	0	11	0	0	10
PF3D7_1033200	0	0	0	0	0	0	123	135	150	97	8	2	0	3	0	6	0	0
PF3D7_1033400	13	3	32	39	38	33	140	405	403	422	241	301	62	0	43	0	67	53
PF3D7_1033500	0	0	0	0	4	2	0	0	0	0	0	0	0	0	0	0	0	0
PF3D7_1033600	0	0	0	0	0	0	0	1	1	0	2	8	0	0	0	16	0	0
PF3D7_1033700	0	0	0	0	0	0	0	7	0	1	32	32	48	48	38	140	34	28
PF3D7_1033900	1	0	0	0	0	0	0	26	22	19	5	7	15	0	15	0	18	8
PF3D7_1034000	20	0	0	0	1	0	0	13	7	21	0	3	0	0	0	0	0	0
PF3D7_1034100	0	0	0	1	0	0	0	0	0	0	0	0	0	0	0	0	0	0
PF3D7_1034400	0	0	1	0	0	0	1	1	0	6	0	0	17	33	0	4	0	6
PF3D7_1034700	0	0	0	0	0	0	0	0	0	0	0	0	0	0	0	0	4	0
PF3D7_1034900	25	6	24	9	4	28	137	529	816	648	574	885	118	0	167	0	309	253
PF3D7_1035200	0	0	0	0	0	0	4	14	4	37	6	22	0	0	0	0	0	0
PF3D7_1035300	0	0	0	0	0	0	87	397	490	450	98	3	0	0	0	0	0	0
PF3D7_1035400	0	0	0	0	0	0	0	1	0	0	0	0	0	0	0	0	0	0
PF3D7_1035500	0	0	0	0	0	0	4	0	0	0	5	0	0	0	0	0	0	0
PF3D7_1035600	0	0	0	0	0	0	0	4	0	0	0	0	0	0	0	0	0	0
PF3D7_1035700	0	0	0	0	0	0	0	15	29	54	54	1	0	0	0	0	0	0
PF3D7_1035900	0	0	0	0	0	0	0	4	0	8	0	0	0	0	0	0	0	0
PF3D7_1036900	0	0	0	27	0	0	0	35	18	16	16	53	4	0	8	0	6	3
PF3D7_1037000	0	0	0	0	0	0	0	1	0	0	1	0	0	2	0	0	0	0
PF3D7_1037100	0	0	0	2	0	0	0	2	2	10	0	0	0	0	0	0	0	0
PF3D7_1037300	96	8	8	1	0	0	218	725	0	3	0	0	389	945	48	415	0	0
PF3D7_1037500	0	0	0	0	0	0	0	29	13	12	7	21	16	0	6	12	9	4
PF3D7_1037600	1	0	0	0	0	0	0	0	0	0	0	0	0	0	0	0	0	0
PF3D7_1037700	51	0	30	0	34	14	0	65	60	81	23	45	31	37	41	50	23	21
PF3D7_1038000	12	0	5	0	0	0	0	148	13	10	0	0	44	82	61	94	0	0
PF3D7_1038100	0	0	0	0	0	0	0	0	0	0	0	2	0	0	0	0	0	0
PF3D7_1041000	0	0	0	0	0	0	0	4	0	0	0	0	0	0	0	0	0	0
PF3D7_1102400	0	0	0	0	0	0	0	0	6	6	0	0	0	0	0	0	0	0
PF3D7_1103100	15	0	68	20	64	26	113	295	416	198	131	333	108	238	126	180	149	112
PF3D7_1103400	0	1	0	0	0	0	0	0	0	0	0	0	0	0	0	0	0	0
PF3D7_1103600	0	0	0	0	1	0	0	0	0	1	0	0	0	0	0	43	0	0
PF3D7_1103700	0	0	0	0	0	0	0	29	79	40	31	48	14	0	31	0	27	11
PF3D7_1103800	0	0	0	17	0	0	0	0	0	0	0	4	0	0	0	0	0	0
PF3D7_1104000	9	1	7	0	17	14	31	65	77	70	39	122	52	0	104	0	176	97
PF3D7_1104100	0	0	0	1	0	0	0	0	0	0	0	0	0	0	0	9	0	0
PF3D7_1104200	0	0	0	12	1	0	0	26	56	16	7	36	0	0	0	46	0	0
PF3D7_1104300	0	0	0	0	0	0	0	0	0	0	0	1	0	0	0	0	0	0
PF3D7_1104400	216	111	213	272	22	66	116	561	767	1051	251	269	166	39	97	24	160	112
PF3D7_1104600	0	0	0	7	0	0	0	0	0	0	0	0	0	0	0	0	0	0
PF3D7_1105000	645	212	613	397	567	358	2133	1812	3278	2741	1900	2425	1808	4315	1715	5436	1981	1843
PF3D7_1105100	1543	231	1376	141	619	476	3408	4469	5757	5898	5146	5458	3355	9378	3505	10360	3865	4160
PF3D7_1105300	0	0	0	0	0	0	0	0	0	0	0	0	6	249	0	211	0	0
PF3D7_1105400	482	121	504	63	368	185	118	816	598	920	448	1074	965	77	920	365	912	768
PF3D7_1105500	0	0	0	0	0	0	0	0	0	0	0	0	0	0	0	0	0	1
PF3D7_1105600	72	0	23	0	0	0	2	82	61	80	30	19	11	49	25	112	4	2
PF3D7_1105700	0	0	0	0	0	0	0	0	0	0	0	11	44	0	0	0	11	11
PF3D7_1105800	6	11	25	12	0	0	48	171	34	32	2	0	107	815	55	375	9	3
PF3D7_1106000	36	0	16	0	13	0	0	64	26	45	48	77	16	16	8	107	10	0
PF3D7_1106700	0	0	6	0	0	0	0	0	0	0	0	0	0	0	0	0	0	0
PF3D7_1107000	5	0	2	4	0	0	0	18	16	14	20	8	4	11	0	4	0	0
PF3D7_1107100	0	0	0	0	0	0	0	0	0	0	0	0	3	0	0	0	12	10
PF3D7_1107200	0	1	0	0	0	0	0	0	0	0	0	22	0	0	0	0	0	0
PF3D7_1107300	28	0	6	22	3	0	0	74	70	59	56	84	0	0	0	0	0	0
PF3D7_1107300,PF3D7_1136000,PF3D7_1146800	0	0	0	0	0	0	0	0	0	0	0	0	40	1	44	0	60	28
PF3D7_1107400	0	0	0	0	0	0	0	16	17	17	4	23	3	0	0	0	0	0
PF3D7_1107500	0	0	0	0	0	0	0	0	1	1	6	1	0	0	0	0	0	0
PF3D7_1107800	12	0	8	61	4	0	1	117	75	157	54	165	5	6	0	41	1	0
PF3D7_1107900	0	1	0	0	0	0	0	0	0	0	0	0	0	2	0	0	0	0
PF3D7_1108300	0	0	0	0	0	0	0	0	0	3	0	0	0	0	3	0	0	0
PF3D7_1108400	38	0	17	0	35	3	0	253	264	307	52	364	119	0	108	22	175	116
PF3D7_1108500	5	0	18	13	4	5	0	6	0	1	0	0	65	0	53	0	82	51
PF3D7_1108600	55	38	118	40	15	25	170	266	240	267	144	152	229	362	233	333	184	208
PF3D7_1108700	236	40	117	20	21	9	87	333	335	384	136	156	4	0	33	1	0	5
PF3D7_1109200	0	0	0	0	0	0	0	0	0	0	0	0	0	0	0	0	0	1
PF3D7_1109900	179	45	196	56	153	125	0	299	320	321	358	450	458	161	432	432	517	500
PF3D7_1110100	0	0	0	0	0	0	0	18	0	0	0	0	0	2	0	0	0	0
PF3D7_1110400	0	0	0	0	0	0	0	74	16	109	14	139	4	0	11	0	12	5
PF3D7_1110500	4	0	10	14	0	0	0	0	0	2	5	4	0	3	0	1	0	0
PF3D7_1110700	57	5	30	7	26	21	0	81	95	143	70	92	172	5	182	18	166	175
PF3D7_1111100	0	0	17	0	0	0	0	0	3	9	0	3	0	0	8	0	6	0
PF3D7_1111200	0	0	0	0	0	0	0	0	0	0	0	0	3	0	0	0	2	2
PF3D7_1111500	0	0	0	0	0	0	0	1	4	0	12	22	0	0	0	0	0	0
PF3D7_1112100	2	0	0	0	0	0	0	0	0	0	0	0	0	0	0	0	0	0
PF3D7_1112200	0	1	0	0	0	0	0	0	0	0	0	0	0	0	0	0	0	0
PF3D7_1112400	0	0	0	0	0	0	2	0	14	0	6	0	24	5	16	8	30	18
PF3D7_1112500	0	0	0	0	0	0	0	0	4	0	0	4	9	0	3	0	12	0
PF3D7_1113000	0	0	0	0	0	0	4	6	0	0	0	3	11	0	0	7	5	0
PF3D7_1113300	0	0	0	0	0	0	2	0	0	0	0	0	0	0	0	0	0	0
PF3D7_1113400	286	94	177	159	147	159	146	313	198	279	51	198	0	0	0	0	0	0
PF3D7_1113400,PF3D7_1132000	0	0	0	0	0	0	0	0	0	0	0	0	223	16	213	22	216	191
PF3D7_1113600	0	0	0	0	0	0	0	1	0	0	3	0	0	0	0	0	0	0
PF3D7_1113700	37	4	32	20	54	59	31	198	129	193	52	70	45	0	41	0	75	35
PF3D7_1113900	0	0	0	0	0	3	0	0	0	0	0	0	0	0	0	0	0	0
PF3D7_1114100	0	0	0	0	0	0	31	11	0	0	0	0	0	28	0	0	0	0
PF3D7_1114700	0	0	0	0	0	0	0	0	0	4	0	0	0	0	0	0	0	0
PF3D7_1115000	0	0	0	0	0	0	0	0	0	0	0	0	0	1	0	0	0	0
PF3D7_1115100	0	0	0	0	0	0	0	0	0	0	0	0	0	2	0	0	0	0
PF3D7_1115200	0	0	0	0	0	0	0	0	0	0	4	1	0	0	0	0	0	0
PF3D7_1115300,PF3D7_1115400,PF3D7_1115700	16	0	19	3	0	0	0	0	0	0	0	0	85	43	94	20	47	72
PF3D7_1115300;PF3D7_1115700	0	0	0	0	0	0	39	95	130	108	99	63	0	0	0	0	0	0
PF3D7_1115400	0	0	0	0	0	0	51	75	69	85	73	59	0	0	0	0	0	0
PF3D7_1115500	0	0	0	0	0	0	0	4	4	8	0	8	0	0	0	0	0	0
PF3D7_1115600	120	44	119	55	44	63	182	417	608	452	328	564	70	0	102	0	137	81
PF3D7_1115800	0	0	0	0	0	0	0	0	0	0	0	9	0	0	0	0	0	0
PF3D7_1116000	520	124	400	37	80	62	28	201	204	336	74	190	149	98	124	352	112	48
PF3D7_1116200	0	0	0	0	3	4	24	46	67	40	40	52	59	0	29	0	85	77
PF3D7_1116300	0	0	3	4	0	4	6	29	32	21	5	29	0	0	0	0	0	2
PF3D7_1116400	0	0	0	0	0	0	0	1	0	0	0	0	0	90	0	2	0	0
PF3D7_1116500	1	0	1	0	0	0	34	32	8	5	0	0	11	59	0	3	0	0
PF3D7_1116700	88	22	40	40	23	14	75	177	253	198	178	91	295	0	205	22	450	301
PF3D7_1116800	544	140	452	109	68	27	219	638	688	621	57	0	257	262	148	904	17	0
PF3D7_1116900	13	0	6	11	10	6	0	0	0	0	0	0	49	0	48	0	42	35
PF3D7_1117100	16	2	1	16	1	0	14	22	17	10	9	12	79	0	47	3	84	46
PF3D7_1117300	3	2	13	0	12	8	30	178	122	160	32	24	73	136	90	220	0	0
PF3D7_1117500	0	0	0	0	0	0	0	6	0	6	0	0	0	0	0	0	0	0
PF3D7_1117700	945	392	898	633	630	413	979	1821	2253	2045	1717	2051	1640	7	1565	7	2005	1644
PF3D7_1117900	0	0	0	0	0	0	0	2	0	0	0	4	0	0	0	0	0	0
PF3D7_1118000	0	0	0	0	0	0	0	15	13	12	11	6	51	18	55	25	69	61
PF3D7_1118200	17	14	52	44	0	18	0	64	27	99	0	2	90	0	71	0	29	34
PF3D7_1118300	11	2	43	21	19	7	59	204	205	253	187	313	217	3	227	0	311	288
PF3D7_1118400	0	0	0	0	0	0	0	23	33	20	5	10	0	0	2	0	18	13
PF3D7_1118500	0	0	15	0	0	0	0	107	40	180	8	167	37	0	44	11	53	9
PF3D7_1118600	0	0	0	0	0	0	0	0	0	0	0	0	0	0	0	15	0	0
PF3D7_1119000	3	0	9	0	0	0	0	0	0	0	0	0	0	0	0	10	0	0
PF3D7_1119100	0	0	0	0	0	0	0	0	0	0	0	0	0	0	14	0	24	10
PF3D7_1119300	0	0	0	0	0	0	0	14	0	13	1	0	0	0	1	5	12	0
PF3D7_1119700	0	0	0	0	0	1	0	0	0	0	0	0	0	0	0	0	0	0
PF3D7_1119800	0	0	0	0	0	0	0	1	0	0	13	7	0	0	0	0	0	0
PF3D7_1119900	1	0	0	0	0	0	0	0	0	0	0	0	0	0	0	0	0	0
PF3D7_1120000	16	3	37	15	7	8	0	19	10	87	3	131	24	0	27	0	40	27
PF3D7_1120100	436	151	392	165	439	318	394	906	1061	899	675	1044	942	0	644	7	866	666
PF3D7_1120500	0	0	9	0	0	0	0	10	17	8	0	14	13	0	8	0	0	7
PF3D7_1120700	0	0	0	0	0	0	0	0	0	0	0	0	0	2	2	0	0	0
PF3D7_1121000	0	0	0	0	0	0	0	0	0	0	0	0	0	0	0	1	0	0
PF3D7_1121100	4	0	6	0	4	0	0	4	21	7	19	12	0	0	0	0	0	0
PF3D7_1121300	0	0	0	0	0	0	0	0	0	0	0	0	0	0	0	0	0	8
PF3D7_1121400	0	0	0	0	0	0	0	0	0	0	0	0	0	1	0	0	0	0
PF3D7_1121600	642	364	501	191	206	143	159	122	114	77	0	0	450	1283	198	1070	45	14
PF3D7_1121700	0	0	0	0	0	0	0	0	0	0	0	0	0	0	0	0	6	3
PF3D7_1121900	0	0	0	1	0	0	0	0	0	0	0	0	0	0	0	0	0	0
PF3D7_1122400	6	0	9	0	2	0	0	0	0	0	0	0	0	0	0	62	0	0
PF3D7_1122700	5	0	0	0	0	0	0	0	0	0	0	0	0	0	0	0	0	0
PF3D7_1122900	5	0	5	118	31	22	0	0	0	0	0	0	0	0	0	0	0	0
PF3D7_1123100	0	0	0	0	0	0	0	0	2	0	0	0	0	0	0	0	0	0
PF3D7_1123400	65	37	33	47	26	38	13	152	92	183	37	124	85	0	51	0	80	46
PF3D7_1123500	45	2	56	9	0	0	0	9	11	7	0	0	139	601	117	292	0	0
PF3D7_1123800	0	0	0	0	0	0	0	0	0	3	0	6	0	2	0	0	2	0
PF3D7_1123900	87	41	162	27	64	76	75	162	179	184	92	156	159	40	124	106	168	126
PF3D7_1124000	0	0	0	0	0	0	0	0	0	0	0	0	0	3	0	0	0	0
PF3D7_1124400	0	0	0	4	2	0	0	0	1	0	3	0	0	0	0	0	8	2
PF3D7_1124600	11	0	10	15	6	11	328	451	734	462	553	639	115	0	106	0	145	99
PF3D7_1124700	0	0	1	8	0	0	18	36	44	27	3	6	38	0	11	0	18	9
PF3D7_1124900	43	13	42	10	57	35	0	72	91	97	155	126	160	55	91	139	179	167
PF3D7_1125100	51	9	16	6	0	0	0	0	0	0	0	0	151	137	32	110	0	0
PF3D7_1125300	3	0	5	0	0	0	0	0	0	0	0	0	0	0	0	0	0	0
PF3D7_1125400	0	0	0	0	0	0	0	0	0	0	0	0	4	9	5	10	1	0
PF3D7_1125500	17	3	48	7	24	8	15	166	171	193	78	196	76	0	74	130	106	76
PF3D7_1125600	0	0	0	0	0	0	0	0	0	0	0	0	7	0	0	0	0	0
PF3D7_1125800	214	33	192	118	150	46	0	0	0	0	0	0	0	0	18	0	16	10
PF3D7_1125900	0	0	0	0	0	0	0	0	0	0	0	0	6	0	10	0	4	6
PF3D7_1126000	78	10	125	58	108	86	20	268	353	303	207	417	166	0	295	0	483	368
PF3D7_1126200	246	24	221	55	60	51	189	463	487	526	240	574	526	41	542	267	427	398
PF3D7_1126500	0	0	0	0	0	0	0	6	0	2	0	5	0	0	0	3	0	0
PF3D7_1126700	0	5	0	2	0	0	0	2	1	0	0	0	0	0	0	0	0	0
PF3D7_1127000	0	0	0	0	0	0	188	170	88	68	10	18	241	1215	42	290	0	10
PF3D7_1127100	77	35	80	98	118	95	48	115	147	125	136	207	90	23	78	26	105	95
PF3D7_1127300	0	0	0	0	0	0	0	2	0	1	0	0	6	0	2	0	0	0
PF3D7_1127400	0	0	0	0	0	0	1	0	0	0	0	0	0	0	0	0	0	0
PF3D7_1127500	10	2	0	5	0	0	0	0	0	0	0	0	0	33	0	38	0	0
PF3D7_1127600	36	15	23	32	42	9	42	19	40	27	45	22	62	0	53	9	75	42
PF3D7_1127800	0	0	0	0	0	0	0	0	0	0	0	0	0	0	0	0	0	2
PF3D7_1127900	7	0	10	2	4	0	0	0	0	0	0	0	3	0	20	0	26	10
PF3D7_1128000	0	0	0	12	0	0	0	0	0	5	0	0	0	0	0	0	0	0
PF3D7_1128100	9	0	16	3	21	0	16	41	42	36	40	77	22	0	16	0	11	22
PF3D7_1128200	0	0	2	0	0	0	0	2	0	2	0	39	0	0	0	0	1	0
PF3D7_1128300	0	0	5	2	0	0	0	0	0	0	0	0	0	0	0	0	0	0
PF3D7_1128400	0	0	0	0	0	0	0	48	23	34	9	21	27	0	23	0	26	21
PF3D7_1129000	1	0	0	0	0	0	98	318	65	57	0	0	136	667	61	446	0	0
PF3D7_1129100	171	84	142	102	48	29	105	176	143	96	84	66	166	82	195	66	141	77
PF3D7_1129200	154	25	108	94	161	77	51	215	291	238	277	330	169	0	174	13	169	96
PF3D7_1129400	0	0	0	0	6	0	3	36	16	19	64	60	0	0	5	0	0	0
PF3D7_1129600	0	0	0	0	0	0	0	0	7	0	0	0	0	0	0	0	0	0
PF3D7_1129900	24	3	2	3	0	0	4	0	0	0	0	0	13	212	0	71	0	0
PF3D7_1130000	0	0	0	0	0	0	0	0	0	0	0	0	0	4	0	0	0	0
PF3D7_1130100	89	26	73	36	31	43	0	52	6	100	13	75	149	15	155	108	68	45
PF3D7_1130200	425	79	324	173	396	211	477	1002	1112	781	559	1178	687	547	926	363	1033	683
PF3D7_1130400	414	162	393	337	372	365	151	571	611	691	280	862	366	0	307	67	406	263
PF3D7_1130500	0	0	0	0	0	0	0	0	0	0	0	24	0	0	0	0	0	0
PF3D7_1130600	0	0	0	0	0	0	0	0	0	0	0	0	0	1	0	0	0	0
PF3D7_1130700	0	0	0	53	0	1	0	3	0	11	0	34	0	0	0	167	0	0
PF3D7_1130800	0	0	0	9	0	0	0	0	0	0	0	0	0	0	0	0	0	0
PF3D7_1131000	0	0	0	0	0	0	0	5	2	0	0	0	0	0	0	0	0	0
PF3D7_1131100	0	0	0	0	0	0	0	5	0	0	0	0	0	7	0	0	0	0
PF3D7_1131200	1	0	0	0	0	0	0	0	0	0	0	0	1	0	0	0	0	0
PF3D7_1131400	1	0	0	0	0	0	0	0	0	0	0	0	0	0	0	0	0	0
PF3D7_1131700	0	0	0	0	1	0	0	0	0	0	0	0	0	0	0	0	0	0
PF3D7_1132000	0	0	1	8	0	0	0	0	0	0	0	0	0	0	0	0	0	0
PF3D7_1132100	0	0	0	0	0	1	0	0	0	0	0	0	0	0	0	0	0	0
PF3D7_1132200	521	108	502	417	543	447	215	661	778	836	436	1081	633	0	653	24	675	596
PF3D7_1132300	29	21	38	44	40	42	21	29	51	16	34	48	0	0	0	0	5	8
PF3D7_1132500	0	0	0	0	0	0	0	0	0	0	0	1	0	0	0	0	0	0
PF3D7_1132800	6	1	4	0	0	0	54	79	6	0	0	0	49	169	7	39	0	0
PF3D7_1132900	7	0	19	0	10	4	0	26	6	25	5	6	2	0	7	0	11	3
PF3D7_1133200	0	0	1	0	0	0	0	0	0	0	2	3	29	74	0	203	28	24
PF3D7_1133400	447	206	310	62	0	0	121	66	48	18	0	0	175	682	17	491	0	0
PF3D7_1133700	0	0	0	0	0	0	0	0	0	0	0	0	0	1	0	0	0	0
PF3D7_1133800	0	0	0	0	0	0	0	5	0	9	3	7	0	0	0	0	0	0
PF3D7_1134000	82	42	123	197	112	110	27	642	549	675	96	56	868	6	574	4	658	589
PF3D7_1134100	268	16	224	139	34	10	16	60	210	100	94	32	203	0	219	9	168	128
PF3D7_1134200	0	0	0	0	0	0	0	0	2	0	0	0	0	0	0	0	0	0
PF3D7_1134700	0	0	15	11	16	4	0	0	0	0	0	0	0	0	0	0	0	0
PF3D7_1134800	17	0	3	18	63	26	2	24	25	42	13	20	13	0	4	13	7	7
PF3D7_1135100	0	0	0	0	0	0	37	49	71	59	77	59	0	0	0	0	0	0
PF3D7_1135400	0	0	0	0	0	0	0	25	12	10	2	1	0	0	0	0	0	0
PF3D7_1135900	0	0	0	0	0	0	0	1	0	0	0	0	0	9	0	0	0	0
PF3D7_1136000,PF3D7_1146800	1	0	0	2	0	0	0	0	0	0	0	0	0	0	0	0	0	0
PF3D7_1136200	0	3	0	1	0	0	0	0	0	0	0	0	0	0	0	0	0	0
PF3D7_1136300	131	18	172	87	113	72	11	175	152	236	91	241	116	88	141	244	212	210
PF3D7_1136400	0	0	0	0	0	0	0	0	0	0	0	0	0	1	0	0	33	0
PF3D7_1136500	16	0	14	5	13	6	0	92	35	106	40	91	4	0	43	35	29	12
PF3D7_1136800	0	0	0	0	0	0	0	9	0	4	0	0	0	0	0	0	0	0
PF3D7_1137300	0	0	0	0	0	0	0	32	0	32	0	0	34	116	14	67	0	0
PF3D7_1137400	0	0	0	0	0	0	0	0	0	0	0	0	0	0	0	32	0	0
PF3D7_1137900	0	0	0	0	1	0	0	0	0	0	0	0	0	5	0	0	0	0
PF3D7_1138000	0	0	0	0	0	0	1	0	0	0	0	0	0	0	0	0	0	2
PF3D7_1138100	5	0	11	0	3	0	0	16	8	25	6	21	17	0	13	0	5	15
PF3D7_1138400	0	0	0	9	0	0	0	0	0	2	0	0	0	0	0	0	0	1
PF3D7_1138500	21	14	52	36	63	34	30	109	117	215	139	243	47	0	83	0	117	52
PF3D7_1138600	0	0	0	0	0	0	0	3	0	7	0	8	0	0	2	0	0	0
PF3D7_1138800	0	0	0	0	0	1	0	17	3	22	0	8	41	63	29	123	16	18
PF3D7_1139100	0	0	0	2	0	0	0	0	0	0	0	0	0	0	0	0	0	0
PF3D7_1139300	0	0	0	0	0	0	0	0	0	0	0	0	0	1	0	0	0	0
PF3D7_1139800	0	0	0	0	0	0	0	0	0	1	0	9	0	0	0	0	0	0
PF3D7_1139900	0	0	0	0	0	0	2	0	0	0	0	0	0	0	0	0	0	0
PF3D7_1140100	0	4	0	0	0	8	22	34	56	48	29	39	45	0	28	6	39	36
PF3D7_1140200	60	18	91	29	35	27	3	46	60	60	46	91	0	0	12	8	8	8
PF3D7_1140400	0	0	0	0	0	0	24	51	17	17	2	3	0	3	1	0	0	0
PF3D7_1140500	4	0	0	0	1	0	0	0	0	0	0	0	0	0	0	0	0	0
PF3D7_1140700	0	0	0	0	0	1	0	0	0	0	0	0	0	0	0	0	0	0
PF3D7_1140800	0	0	0	0	0	0	0	0	0	0	0	0	0	29	0	0	0	0
PF3D7_1140900	0	0	0	0	0	0	0	1	0	0	0	0	0	0	0	0	0	0
PF3D7_1141000	0	0	0	0	0	0	0	0	0	0	0	0	0	0	0	0	0	3
PF3D7_1141200	0	0	0	0	0	0	0	0	0	0	0	0	30	36	4	20	0	0
PF3D7_1141700	0	0	0	0	0	0	0	25	21	22	18	6	34	0	32	0	20	26
PF3D7_1141800	14	0	8	0	2	0	0	5	0	6	0	10	0	0	0	29	0	0
PF3D7_1142100	0	1	0	17	0	0	0	0	0	0	5	1	0	1	0	0	0	0
PF3D7_1142300	0	0	0	0	0	0	0	0	2	0	0	0	0	0	0	0	0	0
PF3D7_1142400	0	0	10	0	0	1	0	51	61	63	23	61	33	0	0	4	12	34
PF3D7_1142500	232	85	223	171	183	175	0	202	35	251	37	252	345	76	289	202	371	348
PF3D7_1142600	379	169	316	476	448	326	19	174	142	196	291	281	207	73	181	161	279	238
PF3D7_1142700	8	0	24	0	0	0	0	2	0	2	0	0	5	0	9	0	3	0
PF3D7_1142800	0	0	0	0	0	0	0	0	0	0	0	0	42	55	2	21	0	0
PF3D7_1143100	1	0	0	0	0	1	0	0	0	0	0	0	0	1	0	0	0	0
PF3D7_1143200	0	0	0	0	0	0	2	35	38	23	0	0	0	0	0	0	0	0
PF3D7_1143300	0	0	10	7	7	4	0	0	0	0	0	0	10	0	8	0	15	1
PF3D7_1143400	41	7	25	18	33	19	34	79	72	64	86	64	79	18	27	30	56	49
PF3D7_1144000	1	0	4	0	0	4	2	23	31	33	20	82	65	0	61	0	95	73
PF3D7_1144500	0	0	0	5	0	0	0	0	0	0	6	3	9	0	0	0	0	0
PF3D7_1144900	34	0	24	6	20	16	109	256	112	54	10	8	128	392	57	442	32	29
PF3D7_1145100	0	1	5	5	86	31	0	20	15	18	19	70	35	0	30	23	43	25
PF3D7_1145200	0	4	0	0	0	0	0	0	0	0	0	0	0	8	0	0	0	5
PF3D7_1145400	281	33	328	130	51	39	105	466	698	597	644	616	449	17	551	141	595	400
PF3D7_1145600	0	0	0	0	0	0	0	0	0	0	0	0	0	0	0	0	0	3
PF3D7_1146300	0	0	0	0	0	1	0	0	0	0	0	0	0	0	0	0	0	0
PF3D7_1146500	0	0	0	0	0	0	0	0	2	0	0	0	0	0	0	0	0	0
PF3D7_1146600	0	0	0	0	0	0	0	0	0	0	0	0	0	0	0	17	0	0
PF3D7_1146700	0	2	0	2	0	0	0	0	0	0	0	0	0	0	0	0	0	0
PF3D7_1147000	0	0	0	0	2	0	0	0	0	0	0	0	0	0	0	0	0	0
PF3D7_1147200	0	0	0	2	0	0	0	0	0	0	0	0	0	0	0	0	0	0
PF3D7_1147300	0	0	0	1	0	0	0	2	0	3	0	1	0	0	0	0	0	0
PF3D7_1147500	0	1	0	0	0	0	0	0	0	0	0	0	0	0	0	0	0	0
PF3D7_1147600	0	0	0	0	0	0	0	0	0	0	0	0	0	1	0	0	0	0
PF3D7_1147700	11	2	0	0	0	0	0	0	0	0	0	0	30	45	23	29	0	0
PF3D7_1148000	0	0	0	0	0	0	0	0	0	0	0	0	0	0	0	3	0	3
PF3D7_1149000	0	0	0	0	0	0	8	74	100	77	88	79	0	0	0	0	0	0
PF3D7_1149200	0	0	0	0	0	0	9	0	0	0	0	0	0	0	0	0	0	0
PF3D7_1149400	0	0	0	0	0	0	0	16	0	3	0	0	0	0	0	0	0	0
PF3D7_1149600	0	0	0	0	0	0	0	1	0	0	0	0	0	0	0	0	0	0
PF3D7_1200700	0	0	0	0	0	0	0	0	0	0	4	5	0	0	0	0	0	0
PF3D7_1201000	0	0	0	0	0	0	51	62	74	57	55	36	0	0	0	0	0	0
PF3D7_1201100	0	0	0	0	0	0	0	1	0	0	0	0	0	0	0	0	0	0
PF3D7_1202100	0	0	0	0	0	0	0	21	24	23	0	0	0	0	0	0	0	0
PF3D7_1202200	0	0	0	0	0	0	0	0	0	0	0	0	55	101	9	117	0	0
PF3D7_1202300	2	4	10	1	8	6	0	8	0	0	0	7	0	0	0	0	0	0
PF3D7_1202600	1	0	0	0	0	1	4	29	20	23	10	37	0	0	0	0	11	3
PF3D7_1202900	159	19	118	8	96	55	178	409	462	324	311	371	255	42	154	49	180	158
PF3D7_1203000	0	1	0	0	0	0	0	1	0	0	0	0	0	0	0	0	0	0
PF3D7_1203500	0	1	0	0	0	0	0	12	0	8	0	11	8	0	3	24	3	1
PF3D7_1203600	0	0	0	0	0	0	0	0	0	0	0	0	0	3	0	0	0	0
PF3D7_1203700	205	122	225	141	139	130	172	449	444	341	216	335	339	351	274	374	369	301
PF3D7_1203900	26	9	21	0	32	34	30	74	114	93	49	74	75	0	63	4	83	37
PF3D7_1204300	169	51	141	118	87	107	186	547	530	471	272	356	389	40	366	46	369	275
PF3D7_1205000	0	1	0	0	0	0	0	0	0	0	0	0	0	0	0	0	0	0
PF3D7_1205100	0	0	0	1	0	0	0	0	0	0	0	0	0	0	0	0	0	0
PF3D7_1205200	0	0	0	0	0	0	0	0	0	0	0	0	0	0	1	0	0	0
PF3D7_1205300	0	0	0	0	0	0	0	7	6	0	0	0	0	0	0	1	0	0
PF3D7_1205400	0	0	0	0	0	0	0	0	0	0	0	0	0	1	0	0	0	0
PF3D7_1205500	0	0	0	0	0	0	0	0	0	0	0	0	5	0	10	3	28	5
PF3D7_1205600	236	38	275	191	82	96	76	341	235	389	149	193	507	23	437	63	319	200
PF3D7_1205900	0	0	0	0	0	0	0	1	0	3	0	4	0	0	0	0	0	0
PF3D7_1206200	203	16	214	219	199	124	3	376	302	362	319	465	242	1	323	78	497	279
PF3D7_1206300	1	0	2	0	1	0	0	1	0	0	0	0	0	0	0	0	0	0
PF3D7_1206400	1	0	2	0	0	0	0	0	0	0	0	0	0	0	0	0	0	0
PF3D7_1206600	0	0	0	0	0	0	0	0	0	0	0	2	0	0	0	0	0	0
PF3D7_1206700	69	0	30	40	44	7	0	43	29	75	21	50	3	0	2	0	6	0
PF3D7_1206800	38	0	18	17	25	13	0	0	0	0	14	11	58	11	48	0	65	59
PF3D7_1207000	2	0	0	3	0	0	0	0	0	0	0	0	0	0	0	0	0	0
PF3D7_1207100	0	0	0	0	1	0	0	0	0	0	0	0	0	0	0	0	0	0
PF3D7_1208100	0	0	0	0	3	0	0	0	0	0	0	0	0	0	0	0	0	1
PF3D7_1208200	0	0	0	0	0	0	0	0	0	0	0	0	0	0	0	0	0	3
PF3D7_1208300	0	0	0	0	0	0	0	0	0	0	0	0	0	2	0	0	0	0
PF3D7_1208400	0	3	0	0	0	0	0	0	0	0	0	0	0	0	0	0	0	0
PF3D7_1208600	0	0	0	0	0	0	0	1	0	0	0	0	0	0	0	7	1	7
PF3D7_1208700	0	0	0	0	0	0	0	0	0	0	0	0	0	1	0	0	0	0
PF3D7_1208800	0	0	0	0	0	0	0	0	0	0	0	0	3	0	0	0	0	0
PF3D7_1208900	0	0	0	0	4	0	0	0	0	0	0	0	0	0	0	0	0	0
PF3D7_1209200	5	0	6	8	0	0	2	30	25	25	21	14	19	5	18	2	15	10
PF3D7_1209300	0	0	0	0	0	0	2	0	4	3	2	4	0	15	0	37	0	0
PF3D7_1209900	0	0	0	0	0	0	0	0	0	3	0	2	0	0	0	0	0	0
PF3D7_1210300	0	0	0	0	0	0	0	18	9	7	0	17	0	0	0	0	0	0
PF3D7_1210500	0	0	0	0	0	0	0	0	0	0	0	0	0	1	0	0	0	0
PF3D7_1210700	4	0	0	0	1	0	0	0	0	0	0	0	0	0	0	0	0	0
PF3D7_1211200	3	0	0	0	0	0	0	0	0	2	0	1	0	0	0	0	0	0
PF3D7_1211300	0	0	0	3	0	0	0	0	0	4	0	0	0	0	0	0	0	0
PF3D7_1211400	0	0	0	7	0	0	4	90	79	108	61	60	0	0	0	0	11	7
PF3D7_1211700	0	0	0	0	0	0	0	85	34	87	11	133	0	0	0	0	8	0
PF3D7_1211800	0	0	0	0	0	0	0	0	0	0	0	0	348	537	348	647	425	276
PF3D7_1211900	45	0	23	8	0	0	317	287	61	41	0	0	96	425	40	351	0	0
PF3D7_1212000	0	0	0	0	0	0	75	364	241	296	40	138	0	0	20	0	0	0
PF3D7_1212100	0	0	0	0	0	0	0	8	0	0	0	0	2	0	0	0	0	0
PF3D7_1212500	5	0	0	0	0	0	41	114	96	132	0	0	38	320	25	375	0	0
PF3D7_1212700	423	85	351	505	525	279	61	824	592	785	622	1036	855	37	822	266	1243	782
PF3D7_1212800	0	0	0	0	0	0	0	0	0	0	0	0	0	3	0	0	0	0
PF3D7_1213200	0	0	0	0	0	0	3	6	6	0	7	6	0	0	0	0	0	0
PF3D7_1213500	0	0	0	0	2	0	0	0	0	0	0	0	0	0	0	0	0	0
PF3D7_1213600	0	0	0	0	11	12	0	0	0	0	0	4	0	0	0	0	30	26
PF3D7_1213700	9	5	27	9	7	4	4	24	10	28	4	17	18	0	18	0	24	14
PF3D7_1213800	79	23	132	92	125	89	7	117	133	136	132	336	181	0	353	0	608	546
PF3D7_1213900	0	0	0	0	0	0	0	3	0	3	0	20	0	0	0	0	0	0
PF3D7_1214100	0	0	0	0	0	0	0	0	0	0	0	0	143	646	33	241	0	0
PF3D7_1214300	0	0	0	0	0	0	0	0	0	0	0	0	23	113	1	13	0	0
PF3D7_1214600	0	3	3	3	3	3	0	8	3	0	4	2	3	0	3	0	6	5
PF3D7_1214900	18	8	3	0	0	0	40	62	10	15	0	3	16	86	6	14	0	0
PF3D7_1215000	15	0	0	7	14	10	0	3	0	25	0	0	0	0	0	0	0	0
PF3D7_1215300	0	0	0	9	4	0	21	13	30	8	15	3	82	8	93	19	74	69
PF3D7_1215400	0	0	0	0	0	0	0	0	0	0	0	0	0	3	0	0	0	0
PF3D7_1215500	0	0	0	0	0	0	0	0	0	0	0	0	0	0	1	0	0	0
PF3D7_1215800	1	0	1	0	1	0	0	0	0	0	0	0	0	0	0	0	0	0
PF3D7_1215900	0	0	0	0	0	0	3	0	0	0	0	0	0	102	0	8	0	0
PF3D7_1216200	0	0	0	0	0	4	12	135	113	111	74	120	81	0	172	0	132	31
PF3D7_1216300	0	0	1	0	0	0	0	0	0	2	14	10	0	0	0	0	3	0
PF3D7_1216400	0	0	0	0	0	0	0	0	0	0	0	0	0	11	0	0	0	0
PF3D7_1216500	73	33	146	128	106	70	0	0	0	0	0	0	0	0	0	0	0	0
PF3D7_1216700	0	0	0	6	0	0	0	0	0	0	0	0	0	0	0	0	0	0
PF3D7_1216900	0	2	7	2	7	0	0	26	16	34	4	59	6	0	1	0	16	6
PF3D7_1217300	0	0	0	0	0	0	0	0	0	0	0	0	0	1	0	0	0	0
PF3D7_1217400	2	0	0	0	1	1	0	0	0	0	0	0	0	0	0	0	0	0
PF3D7_1217900	0	0	4	0	4	0	0	3	0	5	8	10	27	2	21	0	32	21
PF3D7_1218000	0	0	0	0	0	0	0	0	0	0	0	0	2	3	0	9	0	0
PF3D7_1218100	0	0	0	0	0	0	0	0	0	0	0	0	0	21	0	3	0	0
PF3D7_1218200	0	0	0	0	0	0	0	0	0	0	0	15	0	8	0	9	0	0
PF3D7_1218300	0	0	0	0	0	0	0	0	0	0	0	0	0	2	0	0	1	0
PF3D7_1218500	13	0	53	25	6	2	19	143	179	122	57	66	4	1	5	0	0	0
PF3D7_1218600	10	4	9	11	11	6	3	77	61	76	17	86	280	0	295	0	396	211
PF3D7_1218900	0	0	0	0	0	0	0	3	0	0	0	9	0	0	0	0	0	0
PF3D7_1219100	229	97	290	201	163	105	0	454	158	284	65	251	187	17	86	101	119	46
PF3D7_1219600	0	0	0	0	0	0	0	0	0	0	0	5	0	65	2	39	0	0
PF3D7_1219900	6	0	7	0	16	6	4	11	9	15	27	19	27	0	23	0	29	28
PF3D7_1220000	14	0	5	2	29	7	0	0	0	0	0	0	0	0	0	0	0	0
PF3D7_1220300	2	1	0	8	0	0	0	0	0	0	0	0	0	0	0	0	0	0
PF3D7_1220400	0	0	0	0	0	0	0	0	0	0	0	1	0	0	0	0	0	0
PF3D7_1220700	0	0	0	0	0	0	0	1	0	0	1	0	0	0	0	0	0	0
PF3D7_1220900	0	0	0	0	0	0	0	123	38	56	82	46	5	166	49	308	15	25
PF3D7_1221500	0	0	0	0	0	0	0	3	0	0	0	0	0	0	0	0	0	0
PF3D7_1221600	0	0	0	0	0	0	0	3	0	0	0	0	21	16	14	3	27	18
PF3D7_1221900	0	2	0	1	4	0	0	0	0	0	0	0	0	0	0	3	0	0
PF3D7_1222100	0	0	0	0	0	0	0	0	0	0	0	0	7	14	3	9	5	0
PF3D7_1222300	550	302	939	676	147	209	1142	2437	2861	2828	1282	2008	0	0	0	0	0	0
PF3D7_1222400,PF3D7_1222600	0	0	0	0	0	0	0	0	0	0	0	0	0	0	2	0	0	0
PF3D7_1222500	7	0	11	0	0	0	0	6	6	10	0	4	6	0	0	0	8	3
PF3D7_1222700	18	0	0	0	0	0	137	78	0	0	0	0	25	189	0	57	0	0
PF3D7_1222900	0	0	0	0	0	0	0	1	0	0	0	0	0	0	0	0	0	0
PF3D7_1223100	20	0	16	20	16	8	142	191	192	339	213	300	30	0	14	0	28	27
PF3D7_1223200	0	0	0	2	0	0	0	8	2	10	2	0	0	0	0	0	0	0
PF3D7_1223300	2	0	0	0	0	0	0	0	0	0	0	0	0	0	3	0	0	0
PF3D7_1223400	0	0	0	0	0	0	3	4	0	0	0	0	0	33	0	1	2	0
PF3D7_1223500	0	0	0	1	0	0	0	0	0	0	0	8	0	7	0	0	0	0
PF3D7_1223600	0	0	0	1	0	5	0	0	0	0	0	0	0	0	0	0	0	0
PF3D7_1223700	0	0	0	0	0	0	32	39	9	13	0	0	16	179	8	42	0	0
PF3D7_1224000	0	0	0	0	0	0	0	20	11	33	23	26	6	0	6	0	49	6
PF3D7_1224100	0	0	0	0	0	0	0	0	0	0	0	0	7	106	8	43	0	0
PF3D7_1224300	328	124	344	346	256	185	301	1019	1004	1200	801	1395	759	922	640	910	1017	758
PF3D7_1224500	20	9	42	25	27	13	16	95	50	96	48	92	69	7	93	5	74	81
PF3D7_1224700	0	0	0	0	0	1	0	0	0	0	0	0	0	0	0	0	0	0
PF3D7_1225100	0	1	0	0	0	0	0	0	0	0	0	0	0	0	0	0	0	0
PF3D7_1225200	1	0	0	0	0	0	0	4	9	24	0	45	3	7	22	132	13	7
PF3D7_1225400	0	0	0	0	0	0	0	0	0	0	1	0	0	0	0	0	0	0
PF3D7_1225500	0	0	0	0	0	0	0	0	0	0	0	0	4	0	0	4	1	6
PF3D7_1225600	0	0	0	0	0	0	0	0	0	0	0	5	0	0	0	0	0	0
PF3D7_1225700	0	0	0	0	0	0	0	5	7	14	3	28	0	0	0	0	4	0
PF3D7_1225800	80	79	201	101	109	166	87	296	287	255	280	483	153	0	271	0	516	377
PF3D7_1225900	0	0	0	0	1	0	0	0	0	0	0	0	0	0	0	0	0	0
PF3D7_1226000	0	0	0	0	0	0	0	0	0	0	0	0	0	1	0	0	0	0
PF3D7_1226100	0	0	0	0	0	0	0	0	0	0	0	0	4	0	0	20	0	0
PF3D7_1226300	159	37	212	129	280	171	185	339	312	250	229	363	122	0	127	0	266	175
PF3D7_1226400	0	0	0	0	0	0	0	0	0	0	7	10	0	0	0	0	0	0
PF3D7_1226600	71	0	23	0	38	27	37	211	160	249	56	73	176	83	102	103	148	121
PF3D7_1226700	0	0	3	0	0	0	0	2	0	0	0	0	0	0	0	0	0	0
PF3D7_1226800	0	0	0	0	0	0	0	3	6	2	2	9	21	0	11	0	6	6
PF3D7_1226900	0	0	0	0	0	0	0	12	0	10	0	0	76	407	59	1349	0	0
PF3D7_1227000	0	0	0	0	0	0	0	0	0	2	0	0	0	0	0	0	0	0
PF3D7_1227300	0	0	0	0	0	0	0	0	0	0	0	0	0	1	0	0	0	0
PF3D7_1227400	0	0	0	0	0	0	0	2	9	0	0	0	0	0	0	0	0	0
PF3D7_1227500	0	0	0	0	0	0	0	0	0	0	0	0	0	2	0	0	0	8
PF3D7_1227600	0	0	0	0	0	0	0	0	0	0	4	0	0	1	0	0	0	0
PF3D7_1228600	328	204	443	474	387	422	334	360	424	521	316	459	2576	1509	2692	2805	3521	2025
PF3D7_1228700	0	0	0	0	0	0	0	0	0	0	0	0	2	4	3	0	4	4
PF3D7_1228800	0	1	8	6	0	0	0	30	0	30	0	60	0	4	0	36	0	0
PF3D7_1228900	0	0	0	0	0	1	0	0	0	0	0	0	0	1	0	0	0	0
PF3D7_1229000	0	0	0	1	0	0	0	0	0	0	0	2	0	0	0	0	0	0
PF3D7_1229300	4	1	1	0	0	0	20	200	149	241	0	0	0	16	0	20	0	0
PF3D7_1229400	0	0	23	11	0	10	0	66	43	13	77	33	118	0	180	0	239	137
PF3D7_1229500	410	57	335	136	468	234	149	477	432	562	400	819	507	0	446	10	617	535
PF3D7_1229600	0	0	0	0	0	0	0	0	0	0	0	6	0	0	0	0	0	0
PF3D7_1230000	0	0	0	0	0	0	0	0	0	0	0	0	0	1	0	0	0	0
PF3D7_1230400	0	0	5	4	4	0	15	36	26	26	0	2	49	52	28	45	24	23
PF3D7_1230500	0	0	0	0	0	0	0	0	0	0	0	4	0	0	0	0	0	0
PF3D7_1230700	32	0	37	78	12	0	25	36	41	27	71	44	25	0	7	0	9	11
PF3D7_1230800	0	0	12	23	3	0	0	5	1	4	0	10	0	0	0	6	0	0
PF3D7_1230900	0	0	0	0	0	0	0	0	0	0	0	0	0	0	0	5	0	0
PF3D7_1231100	26	1	5	2	17	9	74	205	96	36	26	7	32	0	18	6	21	8
PF3D7_1231300	0	0	0	0	0	0	0	0	0	0	0	0	0	1	0	0	0	0
PF3D7_1231400	0	4	0	0	0	0	0	0	0	0	0	0	0	2	0	0	0	0
PF3D7_1231500	1	0	0	0	0	1	0	6	10	11	0	11	7	7	11	4	9	2
PF3D7_1231600	0	0	0	0	0	0	0	0	0	12	0	4	0	0	0	0	0	0
PF3D7_1232100	443	57	432	278	14	0	386	676	898	749	67	14	273	412	380	1015	6	0
PF3D7_1232200	51	4	45	11	9	0	0	50	48	107	11	13	183	0	297	0	499	256
PF3D7_1232300	0	0	0	0	0	0	0	0	0	0	0	0	0	48	0	0	0	0
PF3D7_1232500	0	0	0	0	0	0	0	0	0	0	2	0	0	0	0	0	0	0
PF3D7_1232900	0	1	0	0	0	0	0	0	0	0	0	0	0	0	0	0	0	0
PF3D7_1233000	0	0	2	0	0	0	0	0	0	0	0	0	0	0	0	0	0	0
PF3D7_1233400	0	0	0	0	0	0	0	0	0	0	0	0	0	1	0	0	0	0
PF3D7_1233600	14	0	22	48	23	10	0	31	22	52	23	118	6	0	28	0	37	14
PF3D7_1234100	0	0	0	0	0	0	0	10	0	16	0	14	0	0	1	18	0	0
PF3D7_1234200	2	0	0	0	0	0	3	0	0	0	0	0	0	0	0	0	0	0
PF3D7_1234400	96	20	140	166	91	68	0	0	0	0	0	0	0	0	0	0	0	0
PF3D7_1234500	0	0	0	0	0	0	0	0	0	0	0	2	0	0	0	0	4	0
PF3D7_1234600	0	0	0	0	1	0	0	7	0	0	0	0	0	0	0	0	0	0
PF3D7_1234700	0	0	0	0	0	0	0	0	0	0	0	11	0	0	0	0	0	0
PF3D7_1234800	0	0	3	0	0	0	0	31	7	87	13	70	0	0	0	103	0	0
PF3D7_1234900	0	0	0	0	0	0	0	0	0	0	0	1	162	106	10	12	0	0
PF3D7_1235100	0	0	4	0	5	0	0	0	0	0	0	0	0	0	0	0	0	0
PF3D7_1235200	0	0	0	0	0	0	0	0	0	0	0	0	0	12	0	0	0	0
PF3D7_1235300	0	0	0	0	0	0	0	2	0	0	0	0	0	1	0	0	0	0
PF3D7_1235600	125	39	140	153	188	198	212	248	354	270	409	372	353	21	262	0	567	448
PF3D7_1235700	334	84	136	63	13	8	72	226	203	288	24	31	992	2129	438	1333	184	129
PF3D7_1235900	0	0	0	0	0	0	0	0	0	0	0	0	0	0	0	0	0	1
PF3D7_1236100	66	34	76	82	28	30	61	198	150	140	160	199	5	0	0	0	8	10
PF3D7_1236300	0	0	0	0	0	0	0	2	1	12	12	28	0	0	0	0	0	0
PF3D7_1236400	0	1	0	0	0	0	0	0	0	0	0	0	0	0	0	0	0	0
PF3D7_1236900	0	0	0	2	2	0	0	0	0	0	0	5	0	0	0	0	0	0
PF3D7_1237000	4	0	4	8	5	4	0	2	0	0	0	7	0	0	0	0	9	6
PF3D7_1237200	0	0	0	0	0	0	0	11	6	5	4	6	0	1	0	0	0	0
PF3D7_1237400	0	0	0	0	0	0	1	16	0	8	3	4	0	0	0	0	0	0
PF3D7_1237500	0	0	0	0	0	0	0	0	0	0	0	1	0	0	0	0	0	0
PF3D7_1237700	9	0	2	0	0	0	241	368	17	4	0	0	352	529	17	215	0	0
PF3D7_1237900	0	0	0	0	0	0	0	13	0	0	0	0	0	122	0	52	0	0
PF3D7_1238100	77	7	94	44	33	17	20	284	235	334	130	351	79	0	86	0	211	125
PF3D7_1238600	0	0	0	0	0	0	0	9	0	3	0	0	0	0	0	0	0	0
PF3D7_1238800	86	34	190	68	80	8	9	153	140	117	9	84	91	23	66	76	63	25
PF3D7_1238900	0	0	0	1	0	0	0	0	0	0	0	0	0	0	0	0	0	0
PF3D7_1239200	0	0	0	0	0	0	0	0	0	0	0	0	0	0	0	13	0	1
PF3D7_1239500	0	0	0	0	0	0	0	0	0	0	0	0	0	0	1	0	0	0
PF3D7_1239600	0	0	0	0	0	0	0	7	32	20	3	0	60	27	106	11	137	87
PF3D7_1239700	3	0	13	0	0	0	8	113	73	70	0	0	62	26	23	34	0	0
PF3D7_1239800	3	1	3	0	0	0	0	0	0	0	0	0	5	6	1	0	0	7
PF3D7_1239900	0	0	0	0	0	0	0	13	0	17	0	23	7	0	1	0	0	0
PF3D7_1241700	0	0	0	7	0	0	0	46	14	51	0	69	0	0	0	0	0	0
PF3D7_1241900	0	0	0	3	0	0	0	0	0	0	4	0	0	0	0	0	0	0
PF3D7_1242200	0	0	0	0	0	0	0	0	0	0	1	0	0	0	2	0	0	0
PF3D7_1242300	0	1	0	0	0	0	0	0	0	0	0	0	1	11	0	0	0	0
PF3D7_1242600	0	0	0	0	0	0	0	0	0	0	0	0	0	0	0	0	0	5
PF3D7_1242700	196	25	175	53	106	45	6	313	107	458	93	477	240	6	360	201	341	247
PF3D7_1242800	34	8	37	10	9	10	71	141	140	71	14	179	54	0	31	0	147	68
PF3D7_1242900	0	0	1	3	0	0	0	9	1	0	5	0	6	0	0	0	4	3
PF3D7_1243100	0	0	0	0	0	0	0	0	0	0	0	2	0	0	0	0	0	0
PF3D7_1243600	27	7	59	15	23	20	0	17	10	41	13	97	52	0	21	0	58	38
PF3D7_1243700	10	0	20	0	7	0	0	0	0	0	0	0	1	0	4	0	13	0
PF3D7_1243800	0	0	0	0	0	0	0	0	0	1	0	0	0	0	0	0	0	0
PF3D7_1243900	0	0	0	0	0	0	0	0	0	0	0	0	8	0	0	0	0	0
PF3D7_1244000	1	0	0	0	0	0	0	0	7	0	0	0	0	0	0	0	0	0
PF3D7_1244100	0	0	3	3	0	0	3	25	44	48	52	76	0	0	4	0	8	13
PF3D7_1244500	0	0	0	0	0	0	0	0	0	0	0	0	0	0	0	22	0	0
PF3D7_1244600	86	36	66	53	22	15	2	46	45	66	63	65	91	0	80	9	43	37
PF3D7_1244800	0	0	0	1	0	0	0	0	0	0	0	0	6	0	0	0	9	0
PF3D7_1245000	0	1	0	0	0	0	0	0	0	0	0	0	0	0	0	0	0	0
PF3D7_1245100	0	0	0	0	0	0	0	0	0	0	1	1	0	0	0	0	0	0
PF3D7_1245200	0	0	0	0	0	0	0	0	0	0	0	0	0	2	0	0	0	0
PF3D7_1245300	4	0	3	0	6	2	0	9	5	1	5	2	4	0	0	0	19	17
PF3D7_1245400	0	0	0	0	0	0	0	0	0	0	0	0	0	0	0	3	0	0
PF3D7_1245900	0	0	0	0	0	0	0	41	28	36	4	17	57	1	54	0	41	30
PF3D7_1246200	1871	850	1875	1434	1398	1179	1212	2392	2267	2452	1477	2564	1970	245	1510	519	1818	1518
PF3D7_1246400	6	2	3	0	0	0	162	42	10	7	5	0	0	3	0	0	1	0
PF3D7_1246700	0	0	0	0	0	0	0	0	0	0	0	0	0	4	0	0	0	0
PF3D7_1246800	0	0	16	0	0	0	2	116	79	114	0	0	0	117	0	94	0	0
PF3D7_1247100	0	0	0	0	0	0	0	0	0	0	0	1	0	0	0	0	0	0
PF3D7_1247400	275	106	170	96	138	126	49	196	174	220	118	110	160	0	66	0	106	79
PF3D7_1247600,PF3D7_1247700	0	0	0	0	0	0	0	0	0	0	0	0	0	1	0	0	0	0
PF3D7_1247800	0	0	0	0	0	0	0	0	0	0	0	1	0	0	0	0	0	0
PF3D7_1247900	0	0	0	0	3	0	0	0	0	0	0	0	0	0	0	0	0	0
PF3D7_1248200	0	0	0	0	0	0	0	0	0	0	0	0	0	0	0	6	0	0
PF3D7_1248500	0	0	0	0	0	0	0	0	0	0	0	0	4	31	3	12	0	0
PF3D7_1248600	0	0	0	0	0	0	0	0	0	0	0	0	0	7	0	0	0	0
PF3D7_1248700	0	0	13	4	0	0	0	12	6	13	53	72	4	0	0	91	0	4
PF3D7_1248900	354	52	231	234	267	195	41	447	511	597	395	667	327	0	354	15	316	194
PF3D7_1249100	43	7	41	0	17	9	7	95	57	103	46	45	33	0	19	0	32	17
PF3D7_1249300	0	0	0	0	0	0	0	0	0	0	0	8	0	0	0	0	0	0
PF3D7_1249500	0	0	0	0	0	0	0	0	4	0	0	0	0	0	0	0	0	0
PF3D7_1249800	9	2	4	14	0	0	0	17	0	1	0	4	0	0	0	112	0	0
PF3D7_1250000	0	0	0	0	0	0	2	0	0	0	0	0	0	0	0	0	0	0
PF3D7_1250100	1322	42	647	429	135	78	0	0	0	0	0	0	0	0	0	0	0	0
PF3D7_1250300	0	0	0	0	0	0	0	0	0	0	0	2	0	0	0	0	0	0
PF3D7_1250500	2	2	0	0	1	0	0	2	2	3	0	1	0	0	4	0	2	4
PF3D7_1250700	0	0	0	0	0	0	0	6	0	13	0	0	0	0	0	0	0	0
PF3D7_1250800	0	0	0	0	0	0	0	1	0	0	0	5	0	0	0	0	0	0
PF3D7_1251200	0	0	0	0	0	0	45	12	38	54	63	20	0	0	0	0	0	0
PF3D7_1251300	5	0	0	7	0	0	24	89	100	102	38	67	27	0	23	0	42	18
PF3D7_1251400	0	1	0	0	1	0	0	0	0	0	0	0	0	0	0	0	0	0
PF3D7_1251800	0	0	0	0	0	0	0	1	0	4	0	5	0	0	0	0	0	0
PF3D7_1252100	1	0	36	2	0	0	1263	2533	2883	3124	1657	1764	61	19	114	163	73	9
PF3D7_1253000	0	0	0	0	0	0	0	17	6	12	0	3	0	0	0	0	0	0
PF3D7_1253400;PF3D7_1372400	0	0	0	0	0	0	0	0	0	2	0	0	0	0	0	0	0	0
PF3D7_1301600	0	0	0	0	0	0	0	0	21	0	73	0	0	0	0	0	0	0
PF3D7_1302000	0	0	0	0	0	0	20	11	20	19	1	0	60	322	25	314	0	0
PF3D7_1302100	0	0	0	0	0	0	0	300	42	358	19	424	0	0	0	0	0	0
PF3D7_1302700	0	1	0	0	0	0	0	0	0	0	0	0	0	1	0	0	0	0
PF3D7_1302800	395	127	281	64	178	147	142	895	772	1187	292	769	627	146	830	356	518	553
PF3D7_1302900	0	0	0	0	0	0	0	0	0	1	0	0	0	0	0	0	0	0
PF3D7_1303000	2	0	0	0	0	0	0	0	0	0	0	0	13	27	0	7	0	0
PF3D7_1303200	4	0	3	0	0	0	0	24	11	6	0	0	61	247	19	130	3	0
PF3D7_1303500	0	1	0	0	0	0	0	0	0	0	0	0	0	11	0	0	0	0
PF3D7_1303700	0	0	0	0	0	0	0	0	0	0	0	2	0	0	0	0	0	0
PF3D7_1303800	0	0	1	0	0	0	0	0	0	0	0	5	0	2	0	51	0	0
PF3D7_1304000	0	0	0	0	0	0	0	1	0	0	0	0	0	0	0	0	0	0
PF3D7_1304100	0	0	24	20	3	9	0	18	0	15	0	39	7	0	5	0	3	0
PF3D7_1304200	0	0	0	0	0	0	0	0	0	0	0	0	4	8	0	0	0	0
PF3D7_1304400	0	0	0	0	0	0	0	0	0	0	0	0	2	0	0	0	0	2
PF3D7_1304500	0	0	0	0	0	0	27	65	102	111	50	145	0	0	0	0	0	0
PF3D7_1304600	0	0	0	0	0	0	0	0	0	0	0	0	0	0	0	1	0	0
PF3D7_1304900	0	0	0	7	0	0	0	46	64	59	107	85	0	0	1	22	0	1
PF3D7_1305000	0	0	0	0	0	0	0	2	0	0	6	9	31	0	14	39	19	17
PF3D7_1305300	0	0	5	0	4	0	0	39	2	31	16	69	23	5	23	2	57	24
PF3D7_1305400	5	0	0	5	4	0	0	2	0	0	0	9	0	0	0	0	0	2
PF3D7_1305500	0	3	0	0	0	0	0	0	0	0	0	0	0	0	0	0	0	0
PF3D7_1305800	0	0	0	0	0	0	0	0	0	0	0	0	0	5	0	0	0	0
PF3D7_1306200	5	0	3	0	3	0	52	216	118	152	0	0	5	30	33	108	0	0
PF3D7_1306300	0	0	0	0	0	0	0	0	0	0	0	0	0	0	0	7	0	0
PF3D7_1306400	299	59	240	239	250	167	94	382	389	373	332	590	404	0	435	57	397	258
PF3D7_1306500	0	0	0	0	0	0	0	14	0	0	0	13	0	0	0	0	0	0
PF3D7_1306600	13	0	0	0	6	0	10	23	9	14	10	33	1	2	4	0	9	3
PF3D7_1306900	0	0	0	0	0	0	0	0	0	0	0	0	0	0	0	1	0	0
PF3D7_1307100	0	1	0	0	0	0	0	0	0	0	0	0	0	0	0	0	3	0
PF3D7_1307200	0	0	0	0	0	0	0	1	0	0	0	0	0	0	0	0	0	0
PF3D7_1307700	5	0	0	0	1	0	0	0	0	0	0	0	0	0	0	0	0	0
PF3D7_1307900	0	0	0	0	0	0	0	0	0	0	0	0	0	5	4	0	0	0
PF3D7_1308100	0	0	0	0	0	0	0	0	3	4	0	12	0	0	0	0	0	0
PF3D7_1308200	102	0	53	73	95	44	9	65	73	168	98	327	261	0	385	33	410	176
PF3D7_1308300	0	0	33	22	0	0	0	45	10	70	0	61	126	0	79	27	85	79
PF3D7_1308400	0	6	0	3	0	0	0	31	9	26	4	41	0	0	0	51	0	0
PF3D7_1308500	0	0	0	2	0	0	0	0	0	0	0	0	0	0	0	0	0	0
PF3D7_1308600	0	0	0	0	0	0	0	0	0	0	0	0	0	1	0	0	0	0
PF3D7_1308900	0	0	0	0	0	0	0	0	0	0	0	0	13	2	11	0	7	23
PF3D7_1309100	216	60	203	132	159	93	63	247	205	352	236	300	315	49	335	186	429	296
PF3D7_1309500	0	0	0	0	0	0	0	0	0	0	0	0	0	0	0	0	3	0
PF3D7_1309700	0	0	0	4	0	0	0	0	0	0	0	0	0	0	0	0	0	0
PF3D7_1309800	0	0	0	0	0	0	0	0	0	0	0	0	0	0	0	6	0	0
PF3D7_1310000	17	0	0	0	0	0	0	0	0	0	0	0	37	53	13	15	0	0
PF3D7_1310200	0	0	0	0	0	0	0	5	1	5	0	0	0	0	0	0	0	0
PF3D7_1310500	0	0	0	0	0	0	35	38	2	0	0	0	11	43	1	17	0	0
PF3D7_1310700	5	0	5	0	0	0	48	107	6	2	1	0	3	0	0	0	4	0
PF3D7_1310800	0	0	0	0	0	0	0	0	0	4	0	7	2	0	0	0	0	0
PF3D7_1311100	1	0	0	6	11	0	0	0	0	0	0	0	0	0	0	0	0	0
PF3D7_1311200	0	0	0	0	0	1	0	0	0	0	0	0	0	0	0	0	9	8
PF3D7_1311300	0	0	0	0	0	0	0	0	0	0	0	0	18	42	6	12	0	0
PF3D7_1311400	0	0	0	0	0	0	0	0	0	4	0	8	0	0	0	0	0	0
[truncated: 895 more rows]

## Sheet: Legend
Table S1. Related to Figure 1. List of all proteins identified by LC-MS/MS with total spectral counts across all fractions per sample. Accession numbers are from PlasmoDB database (P. berghei). Column headers indicate the experimental sample, as follows:
PbONE(1)	Plasmodium berghei, 1% NP40, replicate 1
PbPOINT(1)	Plasmodium berghei, 0.1% NP40, replicate 1
PbZERO(1)	Plasmodium berghei, 0% NP40, replicate 1
PbONE(2)	Plasmodium berghei, 1% NP40, replicate 2
PbPOINT(2)	Plasmodium berghei, 0.1% NP40, replicate 2
PbZERO(2)	Plasmodium berghei, 0% NP40, replicate 2
PfONE(1)	Plasmodium falciparum, 1% NP40, replicate 1
PfPOINT(1)	Plasmodium falciparum, 0.1% NP40, replicate 1
PfZERO(1)	Plasmodium falciparum, 0% NP40, replicate 1
PfONE(2)	Plasmodium falciparum, 1% NP40, replicate 2
PfPOINT(2)	Plasmodium falciparum, 0.1% NP40, replicate 2
PfZERO(2)	Plasmodium falciparum, 0% NP40, replicate 2
PkONE(1)	Plasmodium knowlesi, 1% NP40, replicate 1
PkPOINT(1)	Plasmodium knowlesi, 0.1% NP40, replicate 1
PkZERO(1)	Plasmodium knowlesi, 0% NP40, replicate 1
PkONE(2)	Plasmodium knowlesi, 1% NP40, replicate 2
PkPOINT(2)	Plasmodium knowlesi, 0.1% NP40, replicate 2
PkZERO(2)	Plasmodium knowlesi, 0% NP40, replicate 2
