# Supplementary material for: Landscape of the Plasmodium Interactome Reveals Both Conserved and Species-Specific Functionality
Source: Cell Rep. 2019 Aug 6;28(6):1635–1647.e5. doi: 10.1016/j.celrep.2019.07.019 (PMC6693557; doi:10.1016/j.celrep.2019.07.019)
Supplement: Table S2. GO Term Enrichment (Positive and Negative) Analysis for Each Plasmodium Species and Lysis Condition, Related to Figure 1 — The enrichment was calculated using a Fisher’s exact test with Bonferroni correction. [file mmc3.xlsx]

## Sheet: Legend
Table S2. Related to Figure 1. GO term enrichment (positive and negative) analysis for each Plasmodium species and lysis condition. The enrichment was calculated using a Fisher’s exact test with Bonferroni correction.
Datasets:
PbONE(1)	Plasmodium berghei, 1% NP40, replicate 1
PbPOINT(1)	Plasmodium berghei, 0.1% NP40, replicate 1
PbZERO(1)	Plasmodium berghei, 0% NP40, replicate 1
PbONE(2)	Plasmodium berghei, 1% NP40, replicate 2
PbPOINT(2)	Plasmodium berghei, 0.1% NP40, replicate 2
PbZERO(2)	Plasmodium berghei, 0% NP40, replicate 2
PfONE(1)	Plasmodium falciparum, 1% NP40, replicate 1
PfPOINT(1)	Plasmodium falciparum, 0.1% NP40, replicate 1
PfZERO(1)	Plasmodium falciparum, 0% NP40, replicate 1
PfONE(2)	Plasmodium falciparum, 1% NP40, replicate 2
PfPOINT(2)	Plasmodium falciparum, 0.1% NP40, replicate 2
PfZERO(2)	Plasmodium falciparum, 0% NP40, replicate 2
PkONE(1)	Plasmodium knowlesi, 1% NP40, replicate 1
PkPOINT(1)	Plasmodium knowlesi, 0.1% NP40, replicate 1
PkZERO(1)	Plasmodium knowlesi, 0% NP40, replicate 1
PkONE(2)	Plasmodium knowlesi, 1% NP40, replicate 2
PkPOINT(2)	Plasmodium knowlesi, 0.1% NP40, replicate 2
PkZERO(2)	Plasmodium knowlesi, 0% NP40, replicate 2
Column headers:
In Dataset	Number of genes with GO term in the blue native dataset
In Universe	Number of genes with GO term in reference set (each Plasmodium species genome as annotated in PlasmoDB)

## Sheet: PbONE(1)Positive
GO Term	In Dataset	In Universe	Fisher P-value	Adjusted P-value
ribosome	57	122	3.16576e-13	2.12106e-11
proteasome core complex	14	15	5.41175e-10	3.62587e-08
cytoplasm	35	75	1.36442e-08	9.14159e-07
alpha-subunit complex	7	7	6.72757e-06	0.000450747
eukaryotic translation initiation factor 3 complex	7	7	6.72757e-06	0.000450747
nucleosome	7	8	4.52582e-05	0.0030323
small ribosomal subunit	8	11	0.000119149	0.007983
microtubule	5	7	0.00306968	0.205669
MCM complex	4	5	0.00475587	0.318643
V0 domain	4	5	0.00475587	0.318643
membrane	24	78	0.00498441	0.333955
proteasome complex	3	3	0.00610367	0.408946
proton-transporting V-type ATPase	5	8	0.00695595	0.466049
protein complex	4	6	0.0122015	0.817498
intracellular	15	48	0.020637	1.38268
proton-transporting two-sector ATPase complex	3	4	0.021074	1.41196
catalytic domain	2	2	0.033427	2.23961
eukaryotic translation elongation factor 1 complex	2	2	0.033427	2.23961
mitochondrial respiratory chain complex III	2	2	0.033427	2.23961
vacuolar proton-transporting V-type ATPase	2	2	0.033427	2.23961
V1 domain	3	5	0.0455512	3.05193
large ribosomal subunit	4	9	0.0645874	4.32736
prefoldin complex	4	9	0.0645874	4.32736
myosin complex	3	6	0.0789009	5.28636
spliceosomal complex	3	6	0.0789009	5.28636
COPI vesicle coat	2	3	0.0880736	5.90093
COPII vesicle coat	2	3	0.0880736	5.90093
nucleus	21	87	0.102415	6.86182
catalytic core F(1)	2	4	0.155073	10.3899
proton-transporting ATP synthase complex	2	4	0.155073	10.3899
small nucleolar ribonucleoprotein complex	2	4	0.155073	10.3899
base subcomplex	1	1	0.182908	12.2549
cAMP-dependent protein kinase complex	1	1	0.182908	12.2549
eukaryotic translation initiation factor 2 complex	1	1	0.182908	12.2549
gamma-tubulin complex	1	1	0.182908	12.2549
mitochondrial matrix	1	1	0.182908	12.2549
oxoglutarate dehydrogenase complex	1	1	0.182908	12.2549
phosphopyruvate hydratase complex	1	1	0.182908	12.2549
proteasome activator complex	1	1	0.182908	12.2549
proteasome regulatory particle	1	1	0.182908	12.2549
retromer complex	1	1	0.182908	12.2549
ribonucleoprotein complex	1	1	0.182908	12.2549
Sec61 translocon complex	1	1	0.182908	12.2549
Sec62/Sec63 complex	1	1	0.182908	12.2549
ubiquitin ligase complex	1	1	0.182908	12.2549
vacuolar proton-transporting V-type ATPase complex	1	1	0.182908	12.2549
actin cytoskeleton	1	2	0.33239	22.2701
AP-3 adaptor complex	1	2	0.33239	22.2701
clathrin coat of coated pit	1	2	0.33239	22.2701
clathrin coat of trans-Golgi network vesicle	1	2	0.33239	22.2701
condensin complex	1	2	0.33239	22.2701
ER membrane protein complex	1	2	0.33239	22.2701
mitochondrial outer membrane	1	2	0.33239	22.2701
protein kinase CK2 complex	1	2	0.33239	22.2701
proton-transporting domain	1	2	0.33239	22.2701
transcription factor TFIIA complex	1	2	0.33239	22.2701
tRNA (m1A) methyltransferase complex	1	2	0.33239	22.2701
U4/U6 x U5 tri-snRNP complex	1	2	0.33239	22.2701
integral component of membrane	24	120	0.347873	23.3075
endoplasmic reticulum	2	7	0.375836	25.181
cell surface	1	3	0.454548	30.4547
glycerol-3-phosphate dehydrogenase complex	1	3	0.454548	30.4547
chromosome	2	9	0.510726	34.2186
endoplasmic reticulum membrane	1	4	0.554372	37.1429
mitochondrial inner membrane	1	4	0.554372	37.1429
dynein complex	2	11	0.624979	41.8736
nucleolus	1	5	0.635943	42.6082

## Sheet: PbONE(1)Negative
GO Term	In Dataset	In Universe	Fisher P-value	Adjusted P-value
dynein complex	2	11	0.674054	45.1616
integral component of membrane	24	120	0.733806	49.165
nucleolus	1	5	0.771912	51.7181
chromosome	2	9	0.782407	52.4213
endoplasmic reticulum membrane	1	4	0.844927	56.6101
mitochondrial inner membrane	1	4	0.844927	56.6101
endoplasmic reticulum	2	7	0.880206	58.9738
cell surface	1	3	0.911926	61.0991
glycerol-3-phosphate dehydrogenase complex	1	3	0.911926	61.0991
nucleus	21	87	0.936815	62.7666
actin cytoskeleton	1	2	0.966573	64.7604
AP-3 adaptor complex	1	2	0.966573	64.7604
clathrin coat of coated pit	1	2	0.966573	64.7604
clathrin coat of trans-Golgi network vesicle	1	2	0.966573	64.7604
condensin complex	1	2	0.966573	64.7604
ER membrane protein complex	1	2	0.966573	64.7604
mitochondrial outer membrane	1	2	0.966573	64.7604
protein kinase CK2 complex	1	2	0.966573	64.7604
proton-transporting domain	1	2	0.966573	64.7604
transcription factor TFIIA complex	1	2	0.966573	64.7604
tRNA (m1A) methyltransferase complex	1	2	0.966573	64.7604
U4/U6 x U5 tri-snRNP complex	1	2	0.966573	64.7604
catalytic core F(1)	2	4	0.978926	65.588
proton-transporting ATP synthase complex	2	4	0.978926	65.588
small nucleolar ribonucleoprotein complex	2	4	0.978926	65.588
large ribosomal subunit	4	9	0.986688	66.1081
prefoldin complex	4	9	0.986688	66.1081
myosin complex	3	6	0.987799	66.1825
spliceosomal complex	3	6	0.987799	66.1825
intracellular	15	48	0.991097	66.4035
COPI vesicle coat	2	3	0.993896	66.5911
COPII vesicle coat	2	3	0.993896	66.5911
V1 domain	3	5	0.995244	66.6814
membrane	24	78	0.997723	66.8474
proton-transporting two-sector ATPase complex	3	4	0.998886	66.9254
protein complex	4	6	0.998967	66.9308
proton-transporting V-type ATPase	5	8	0.999262	66.9506
microtubule	5	7	0.999782	66.9854
MCM complex	4	5	0.999797	66.9864
V0 domain	4	5	0.999797	66.9864
small ribosomal subunit	8	11	0.999991	66.9994
nucleosome	7	8	0.999999	66.9999
cytoplasm	35	75	1	67
proteasome core complex	14	15	1	67
ribosome	57	122	1	67
alpha-subunit complex	7	7	1	67
base subcomplex	1	1	1	67
cAMP-dependent protein kinase complex	1	1	1	67
catalytic domain	2	2	1	67
eukaryotic translation elongation factor 1 complex	2	2	1	67
eukaryotic translation initiation factor 2 complex	1	1	1	67
eukaryotic translation initiation factor 3 complex	7	7	1	67
gamma-tubulin complex	1	1	1	67
mitochondrial matrix	1	1	1	67
mitochondrial respiratory chain complex III	2	2	1	67
oxoglutarate dehydrogenase complex	1	1	1	67
phosphopyruvate hydratase complex	1	1	1	67
proteasome activator complex	1	1	1	67
proteasome complex	3	3	1	67
proteasome regulatory particle	1	1	1	67
retromer complex	1	1	1	67
ribonucleoprotein complex	1	1	1	67
Sec61 translocon complex	1	1	1	67
Sec62/Sec63 complex	1	1	1	67
ubiquitin ligase complex	1	1	1	67
vacuolar proton-transporting V-type ATPase	2	2	1	67
vacuolar proton-transporting V-type ATPase complex	1	1	1	67

## Sheet: PbONE(2)Positive
GO Term	In Dataset	In Universe	Fisher P-value	Adjusted P-value
ribosome	51	122	1.31963e-14	8.3137e-13
proteasome core complex	14	15	1.06618e-11	6.71694e-10
alpha-subunit complex	7	7	9.29084e-07	5.85323e-05
cytoplasm	26	75	3.48593e-06	0.000219614
nucleosome	7	8	6.54272e-06	0.000412191
eukaryotic translation initiation factor 3 complex	6	7	4.18953e-05	0.00263941
small ribosomal subunit	7	11	0.000184391	0.0116167
microtubule	5	7	0.000814792	0.0513319
proton-transporting V-type ATPase	5	8	0.00192619	0.12135
proteasome complex	3	3	0.00261814	0.164943
protein complex	4	6	0.00428111	0.26971
catalytic domain	2	2	0.0190186	1.19817
eukaryotic translation elongation factor 1 complex	2	2	0.0190186	1.19817
V0 domain	3	5	0.0210782	1.32793
V1 domain	3	5	0.0210782	1.32793
large ribosomal subunit	4	9	0.0255081	1.60701
COPI vesicle coat	2	3	0.0518196	3.26463
COPII vesicle coat	2	3	0.0518196	3.26463
intracellular	11	48	0.0583873	3.6784
endoplasmic reticulum	3	7	0.0596046	3.75509
nucleus	17	87	0.0837273	5.27482
catalytic core F(1)	2	4	0.0942466	5.93754
proton-transporting ATP synthase complex	2	4	0.0942466	5.93754
proton-transporting two-sector ATPase complex	2	4	0.0942466	5.93754
membrane	15	78	0.111089	6.99863
chromosome	3	9	0.116005	7.30834
base subcomplex	1	1	0.13799	8.69338
centromeric region	1	1	0.13799	8.69338
eukaryotic translation initiation factor 2 complex	1	1	0.13799	8.69338
gamma-tubulin complex	1	1	0.13799	8.69338
mitochondrial matrix	1	1	0.13799	8.69338
oxoglutarate dehydrogenase complex	1	1	0.13799	8.69338
phosphopyruvate hydratase complex	1	1	0.13799	8.69338
proteasome activator complex	1	1	0.13799	8.69338
proteasome regulatory particle	1	1	0.13799	8.69338
protein farnesyltransferase complex	1	1	0.13799	8.69338
ribonucleoprotein complex	1	1	0.13799	8.69338
Sec61 translocon complex	1	1	0.13799	8.69338
vacuolar proton-transporting V-type ATPase complex	1	1	0.13799	8.69338
MCM complex	2	5	0.143026	9.01061
actin cytoskeleton	1	2	0.256962	16.1886
AP-3 adaptor complex	1	2	0.256962	16.1886
clathrin coat of coated pit	1	2	0.256962	16.1886
clathrin coat of trans-Golgi network vesicle	1	2	0.256962	16.1886
ER membrane protein complex	1	2	0.256962	16.1886
HslUV protease complex	1	2	0.256962	16.1886
mitochondrial outer membrane	1	2	0.256962	16.1886
mitochondrial respiratory chain complex III	1	2	0.256962	16.1886
Mre11 complex	1	2	0.256962	16.1886
protein kinase CK2 complex	1	2	0.256962	16.1886
tRNA (m1A) methyltransferase complex	1	2	0.256962	16.1886
vacuolar proton-transporting V-type ATPase	1	2	0.256962	16.1886
cell surface	1	3	0.359533	22.6506
glycerol-3-phosphate dehydrogenase complex	1	3	0.359533	22.6506
mismatch repair complex	1	3	0.359533	22.6506
microtubule organizing center	1	4	0.447961	28.2216
mitochondrial inner membrane	1	4	0.447961	28.2216
spindle pole	1	4	0.447961	28.2216
dynein complex	2	11	0.461029	29.0448
nucleolus	1	5	0.524195	33.0243
myosin complex	1	6	0.589914	37.1646
integral component of membrane	15	120	0.701627	44.2025
prefoldin complex	1	9	0.737498	46.4623

## Sheet: PbONE(2)Negative
GO Term	In Dataset	In Universe	Fisher P-value	Adjusted P-value
integral component of membrane	15	120	0.39957	25.1729
prefoldin complex	1	9	0.641363	40.4059
myosin complex	1	6	0.804399	50.6772
dynein complex	2	11	0.814498	51.3134
nucleolus	1	5	0.856974	53.9894
microtubule organizing center	1	4	0.905753	57.0625
mitochondrial inner membrane	1	4	0.905753	57.0625
spindle pole	1	4	0.905753	57.0625
membrane	15	78	0.936036	58.9703
cell surface	1	3	0.94818	59.7354
glycerol-3-phosphate dehydrogenase complex	1	3	0.94818	59.7354
mismatch repair complex	1	3	0.94818	59.7354
nucleus	17	87	0.952057	59.9796
intracellular	11	48	0.973431	61.3261
chromosome	3	9	0.974492	61.393
MCM complex	2	5	0.978922	61.6721
actin cytoskeleton	1	2	0.980981	61.8018
AP-3 adaptor complex	1	2	0.980981	61.8018
clathrin coat of coated pit	1	2	0.980981	61.8018
clathrin coat of trans-Golgi network vesicle	1	2	0.980981	61.8018
ER membrane protein complex	1	2	0.980981	61.8018
HslUV protease complex	1	2	0.980981	61.8018
mitochondrial outer membrane	1	2	0.980981	61.8018
mitochondrial respiratory chain complex III	1	2	0.980981	61.8018
Mre11 complex	1	2	0.980981	61.8018
protein kinase CK2 complex	1	2	0.980981	61.8018
tRNA (m1A) methyltransferase complex	1	2	0.980981	61.8018
vacuolar proton-transporting V-type ATPase	1	2	0.980981	61.8018
catalytic core F(1)	2	4	0.990607	62.4083
proton-transporting ATP synthase complex	2	4	0.990607	62.4083
proton-transporting two-sector ATPase complex	2	4	0.990607	62.4083
endoplasmic reticulum	3	7	0.991097	62.4391
large ribosomal subunit	4	9	0.996156	62.7578
COPI vesicle coat	2	3	0.997382	62.8351
COPII vesicle coat	2	3	0.997382	62.8351
V0 domain	3	5	0.998398	62.8991
V1 domain	3	5	0.998398	62.8991
protein complex	4	6	0.999737	62.9834
proton-transporting V-type ATPase	5	8	0.999852	62.9907
microtubule	5	7	0.999958	62.9974
small ribosomal subunit	7	11	0.999986	62.9991
cytoplasm	26	75	0.999999	62.9999
eukaryotic translation initiation factor 3 complex	6	7	0.999999	62.9999
nucleosome	7	8	1	63
proteasome core complex	14	15	1	63
ribosome	51	122	1	63
alpha-subunit complex	7	7	1	63
base subcomplex	1	1	1	63
catalytic domain	2	2	1	63
centromeric region	1	1	1	63
eukaryotic translation elongation factor 1 complex	2	2	1	63
eukaryotic translation initiation factor 2 complex	1	1	1	63
gamma-tubulin complex	1	1	1	63
mitochondrial matrix	1	1	1	63
oxoglutarate dehydrogenase complex	1	1	1	63
phosphopyruvate hydratase complex	1	1	1	63
proteasome activator complex	1	1	1	63
proteasome complex	3	3	1	63
proteasome regulatory particle	1	1	1	63
protein farnesyltransferase complex	1	1	1	63
ribonucleoprotein complex	1	1	1	63
Sec61 translocon complex	1	1	1	63
vacuolar proton-transporting V-type ATPase complex	1	1	1	63

## Sheet: PbPOINT(1)Positive
GO Term	In Dataset	In Universe	Fisher P-value	Adjusted P-value
ribosome	58	122	2.12612e-14	1.38198e-12
proteasome core complex	15	15	5.18186e-12	3.36821e-10
cytoplasm	38	75	6.72666e-11	4.37233e-09
alpha-subunit complex	7	7	5.54895e-06	0.000360681
eukaryotic translation initiation factor 3 complex	7	7	5.54895e-06	0.000360681
nucleosome	7	8	3.75217e-05	0.00243891
small ribosomal subunit	8	11	9.71031e-05	0.0063117
microtubule	5	7	0.00270147	0.175596
MCM complex	4	5	0.00428072	0.278247
COPI vesicle coat	3	3	0.00562106	0.365369
proteasome complex	3	3	0.00562106	0.365369
intracellular	16	48	0.0068053	0.442344
protein complex	4	6	0.0110326	0.717116
prefoldin complex	5	9	0.0118261	0.768697
catalytic domain	2	2	0.0316418	2.05672
clathrin coat of coated pit	2	2	0.0316418	2.05672
clathrin coat of trans-Golgi network vesicle	2	2	0.0316418	2.05672
eukaryotic translation elongation factor 1 complex	2	2	0.0316418	2.05672
mitochondrial respiratory chain complex III	2	2	0.0316418	2.05672
proton-transporting V-type ATPase	4	8	0.0381307	2.47849
signal recognition particle	3	5	0.0423069	2.74995
V0 domain	3	5	0.0423069	2.74995
large ribosomal subunit	4	9	0.0591743	3.84633
spliceosomal complex	3	6	0.0735812	4.78278
COPII vesicle coat	2	3	0.0836833	5.43941
proton-transporting two-sector ATPase complex	2	4	0.147875	9.6119
small nucleolar ribonucleoprotein complex	2	4	0.147875	9.6119
base subcomplex	1	1	0.17796	11.5674
cAMP-dependent protein kinase complex	1	1	0.17796	11.5674
DNA replication factor C complex	1	1	0.17796	11.5674
eukaryotic translation initiation factor 2 complex	1	1	0.17796	11.5674
gamma-tubulin complex	1	1	0.17796	11.5674
mitochondrial matrix	1	1	0.17796	11.5674
oxoglutarate dehydrogenase complex	1	1	0.17796	11.5674
phosphopyruvate hydratase complex	1	1	0.17796	11.5674
proteasome activator complex	1	1	0.17796	11.5674
proteasome regulatory particle	1	1	0.17796	11.5674
retromer complex	1	1	0.17796	11.5674
ribonucleoprotein complex	1	1	0.17796	11.5674
Sec61 translocon complex	1	1	0.17796	11.5674
signal recognition particle receptor complex	1	1	0.17796	11.5674
ubiquitin ligase complex	1	1	0.17796	11.5674
vacuolar proton-transporting V-type ATPase complex	1	1	0.17796	11.5674
nucleus	19	87	0.194505	12.6428
membrane	17	78	0.213728	13.8924
V1 domain	2	5	0.218254	14.1865
myosin complex	2	6	0.290591	18.8884
dynein complex	3	11	0.309699	20.1305
actin cytoskeleton	1	2	0.324278	21.078
cytoplasmic dynein complex	1	2	0.324278	21.078
endoplasmic reticulum targeting	1	2	0.324278	21.078
ER membrane protein complex	1	2	0.324278	21.078
HslUV protease complex	1	2	0.324278	21.078
protein kinase CK2 complex	1	2	0.324278	21.078
tRNA (m1A) methyltransferase complex	1	2	0.324278	21.078
U4/U6 x U5 tri-snRNP complex	1	2	0.324278	21.078
vacuolar proton-transporting V-type ATPase	1	2	0.324278	21.078
glycerol-3-phosphate dehydrogenase complex	1	3	0.444575	28.8974
catalytic core F(1)	1	4	0.543474	35.3258
mitochondrial inner membrane	1	4	0.543474	35.3258
proton-transporting ATP synthase complex	1	4	0.543474	35.3258
nucleolus	1	5	0.624779	40.6107
membrane coat	1	6	0.691617	44.9551
endoplasmic reticulum	1	7	0.74656	48.5264
integral component of membrane	17	120	0.881735	57.3127

## Sheet: PbPOINT(1)Negative
GO Term	In Dataset	In Universe	Fisher P-value	Adjusted P-value
integral component of membrane	17	120	0.176711	11.4862
endoplasmic reticulum	1	7	0.638037	41.4724
membrane coat	1	6	0.709409	46.1116
nucleolus	1	5	0.781746	50.8135
catalytic core F(1)	1	4	0.852125	55.3881
mitochondrial inner membrane	1	4	0.852125	55.3881
proton-transporting ATP synthase complex	1	4	0.852125	55.3881
membrane	17	78	0.859119	55.8428
nucleus	19	87	0.870632	56.5911
dynein complex	3	11	0.884359	57.4833
glycerol-3-phosphate dehydrogenase complex	1	3	0.916317	59.5606
myosin complex	2	6	0.926419	60.2172
V1 domain	2	5	0.957693	62.2501
actin cytoskeleton	1	2	0.968358	62.9433
cytoplasmic dynein complex	1	2	0.968358	62.9433
endoplasmic reticulum targeting	1	2	0.968358	62.9433
ER membrane protein complex	1	2	0.968358	62.9433
HslUV protease complex	1	2	0.968358	62.9433
protein kinase CK2 complex	1	2	0.968358	62.9433
tRNA (m1A) methyltransferase complex	1	2	0.968358	62.9433
U4/U6 x U5 tri-snRNP complex	1	2	0.968358	62.9433
vacuolar proton-transporting V-type ATPase	1	2	0.968358	62.9433
proton-transporting two-sector ATPase complex	2	4	0.980509	63.7331
small nucleolar ribonucleoprotein complex	2	4	0.980509	63.7331
large ribosomal subunit	4	9	0.988174	64.2313
spliceosomal complex	3	6	0.988967	64.2829
proton-transporting V-type ATPase	4	8	0.993849	64.6002
COPII vesicle coat	2	3	0.994379	64.6346
signal recognition particle	3	5	0.995719	64.7218
V0 domain	3	5	0.995719	64.7218
intracellular	16	48	0.997386	64.8301
prefoldin complex	5	9	0.99839	64.8953
protein complex	4	6	0.999095	64.9412
microtubule	5	7	0.999814	64.9879
MCM complex	4	5	0.999823	64.9885
small ribosomal subunit	8	11	0.999993	64.9996
nucleosome	7	8	0.999999	64.9999
cytoplasm	38	75	1	65
ribosome	58	122	1	65
alpha-subunit complex	7	7	1	65
base subcomplex	1	1	1	65
cAMP-dependent protein kinase complex	1	1	1	65
catalytic domain	2	2	1	65
clathrin coat of coated pit	2	2	1	65
clathrin coat of trans-Golgi network vesicle	2	2	1	65
COPI vesicle coat	3	3	1	65
DNA replication factor C complex	1	1	1	65
eukaryotic translation elongation factor 1 complex	2	2	1	65
eukaryotic translation initiation factor 2 complex	1	1	1	65
eukaryotic translation initiation factor 3 complex	7	7	1	65
gamma-tubulin complex	1	1	1	65
mitochondrial matrix	1	1	1	65
mitochondrial respiratory chain complex III	2	2	1	65
oxoglutarate dehydrogenase complex	1	1	1	65
phosphopyruvate hydratase complex	1	1	1	65
proteasome activator complex	1	1	1	65
proteasome complex	3	3	1	65
proteasome core complex	15	15	1	65
proteasome regulatory particle	1	1	1	65
retromer complex	1	1	1	65
ribonucleoprotein complex	1	1	1	65
Sec61 translocon complex	1	1	1	65
signal recognition particle receptor complex	1	1	1	65
ubiquitin ligase complex	1	1	1	65
vacuolar proton-transporting V-type ATPase complex	1	1	1	65

## Sheet: PbPOINT(2)Positive
GO Term	In Dataset	In Universe	Fisher P-value	Adjusted P-value
ribosome	55	122	1.01723e-13	6.30683e-12
proteasome core complex	15	15	1.96809e-12	1.22022e-10
cytoplasm	34	75	4.91193e-09	3.0454e-07
alpha-subunit complex	7	7	3.53898e-06	0.000219417
eukaryotic translation initiation factor 3 complex	7	7	3.53898e-06	0.000219417
nucleosome	7	8	2.42043e-05	0.00150067
small ribosomal subunit	8	11	6.0103e-05	0.00372639
MCM complex	5	5	0.000128355	0.00795803
microtubule	5	7	0.00200223	0.124138
COPI vesicle coat	3	3	0.00463756	0.287529
proteasome complex	3	3	0.00463756	0.287529
nucleus	24	87	0.00686273	0.425489
protein complex	4	6	0.00871115	0.540091
prefoldin complex	5	9	0.00895001	0.554901
clathrin coat of coated pit	2	2	0.027836	1.72583
clathrin coat of trans-Golgi network vesicle	2	2	0.027836	1.72583
eukaryotic translation elongation factor 1 complex	2	2	0.027836	1.72583
HslUV protease complex	2	2	0.027836	1.72583
large ribosomal subunit	4	9	0.0481107	2.98287
COPII vesicle coat	2	3	0.0742328	4.60243
dynein complex	4	11	0.0957853	5.93869
proton-transporting V-type ATPase	3	8	0.135174	8.38081
intracellular	11	48	0.165441	10.2573
axonemal dynein complex	1	1	0.16692	10.3491
base subcomplex	1	1	0.16692	10.3491
cAMP-dependent protein kinase complex	1	1	0.16692	10.3491
DNA replication factor C complex	1	1	0.16692	10.3491
eukaryotic translation initiation factor 2 complex	1	1	0.16692	10.3491
gamma-tubulin complex	1	1	0.16692	10.3491
mitochondrial matrix	1	1	0.16692	10.3491
nuclear cap binding complex	1	1	0.16692	10.3491
nuclear membrane	1	1	0.16692	10.3491
oxoglutarate dehydrogenase complex	1	1	0.16692	10.3491
phosphopyruvate hydratase complex	1	1	0.16692	10.3491
proteasome activator complex	1	1	0.16692	10.3491
proteasome regulatory particle	1	1	0.16692	10.3491
retromer complex	1	1	0.16692	10.3491
ribonucleoprotein complex	1	1	0.16692	10.3491
Sec61 translocon complex	1	1	0.16692	10.3491
ubiquitin ligase complex	1	1	0.16692	10.3491
V0 domain	2	5	0.196673	12.1938
V1 domain	2	5	0.196673	12.1938
small-subunit processome	2	6	0.263798	16.3555
actin cytoskeleton	1	2	0.306005	18.9723
catalytic domain	1	2	0.306005	18.9723
cytoplasmic dynein complex	1	2	0.306005	18.9723
protein kinase CK2 complex	1	2	0.306005	18.9723
transcription factor TFIIA complex	1	2	0.306005	18.9723
tRNA (m1A) methyltransferase complex	1	2	0.306005	18.9723
vacuolar proton-transporting V-type ATPase	1	2	0.306005	18.9723
endoplasmic reticulum	2	7	0.330918	20.5169
glycerol-3-phosphate dehydrogenase complex	1	3	0.421891	26.1572
chromosome	2	9	0.458298	28.4145
mitochondrial inner membrane	1	4	0.518444	32.1435
proton-transporting two-sector ATPase complex	1	4	0.518444	32.1435
small nucleolar ribonucleoprotein complex	1	4	0.518444	32.1435
nucleolus	1	5	0.598887	37.131
signal recognition particle	1	5	0.598887	37.131
myosin complex	1	6	0.665905	41.2861
spliceosomal complex	1	6	0.665905	41.2861
membrane	11	78	0.775516	48.082
integral component of membrane	11	120	0.994127	61.6359

## Sheet: PbPOINT(2)Negative
GO Term	In Dataset	In Universe	Fisher P-value	Adjusted P-value
integral component of membrane	11	120	0.0128809	0.798618
membrane	11	78	0.330682	20.5023
myosin complex	1	6	0.736202	45.6445
spliceosomal complex	1	6	0.736202	45.6445
nucleolus	1	5	0.803327	49.8062
signal recognition particle	1	5	0.803327	49.8062
chromosome	2	9	0.821294	50.9202
mitochondrial inner membrane	1	4	0.867769	53.8017
proton-transporting two-sector ATPase complex	1	4	0.867769	53.8017
small nucleolar ribonucleoprotein complex	1	4	0.867769	53.8017
endoplasmic reticulum	2	7	0.904001	56.0481
intracellular	11	48	0.908168	56.3064
glycerol-3-phosphate dehydrogenase complex	1	3	0.925767	57.3976
small-subunit processome	2	6	0.937577	58.1297
V0 domain	2	5	0.964433	59.7948
V1 domain	2	5	0.964433	59.7948
proton-transporting V-type ATPase	3	8	0.969294	60.0962
actin cytoskeleton	1	2	0.972164	60.2742
catalytic domain	1	2	0.972164	60.2742
cytoplasmic dynein complex	1	2	0.972164	60.2742
protein kinase CK2 complex	1	2	0.972164	60.2742
transcription factor TFIIA complex	1	2	0.972164	60.2742
tRNA (m1A) methyltransferase complex	1	2	0.972164	60.2742
vacuolar proton-transporting V-type ATPase	1	2	0.972164	60.2742
dynein complex	4	11	0.975475	60.4794
large ribosomal subunit	4	9	0.99105	61.4451
COPII vesicle coat	2	3	0.995362	61.7125
nucleus	24	87	0.996732	61.7974
prefoldin complex	5	9	0.998868	61.9298
protein complex	4	6	0.999336	61.9589
microtubule	5	7	0.999872	61.9921
small ribosomal subunit	8	11	0.999996	61.9998
nucleosome	7	8	0.999999	62
cytoplasm	34	75	1	62
ribosome	55	122	1	62
alpha-subunit complex	7	7	1	62
axonemal dynein complex	1	1	1	62
base subcomplex	1	1	1	62
cAMP-dependent protein kinase complex	1	1	1	62
clathrin coat of coated pit	2	2	1	62
clathrin coat of trans-Golgi network vesicle	2	2	1	62
COPI vesicle coat	3	3	1	62
DNA replication factor C complex	1	1	1	62
eukaryotic translation elongation factor 1 complex	2	2	1	62
eukaryotic translation initiation factor 2 complex	1	1	1	62
eukaryotic translation initiation factor 3 complex	7	7	1	62
gamma-tubulin complex	1	1	1	62
HslUV protease complex	2	2	1	62
MCM complex	5	5	1	62
mitochondrial matrix	1	1	1	62
nuclear cap binding complex	1	1	1	62
nuclear membrane	1	1	1	62
oxoglutarate dehydrogenase complex	1	1	1	62
phosphopyruvate hydratase complex	1	1	1	62
proteasome activator complex	1	1	1	62
proteasome complex	3	3	1	62
proteasome core complex	15	15	1	62
proteasome regulatory particle	1	1	1	62
retromer complex	1	1	1	62
ribonucleoprotein complex	1	1	1	62
Sec61 translocon complex	1	1	1	62
ubiquitin ligase complex	1	1	1	62

## Sheet: PbZERO(1)Positive
GO Term	In Dataset	In Universe	Fisher P-value	Adjusted P-value
ribosome	56	122	1.61935e-16	9.71609e-15
proteasome core complex	15	15	3.82521e-13	2.29513e-11
cytoplasm	34	75	2.56236e-10	1.53742e-08
alpha-subunit complex	7	7	1.6539e-06	9.92339e-05
eukaryotic translation initiation factor 3 complex	7	7	1.6539e-06	9.92339e-05
nucleosome	7	8	1.15101e-05	0.000690609
dynein complex	8	11	2.65515e-05	0.00159309
small ribosomal subunit	8	11	2.65515e-05	0.00159309
intracellular	16	48	0.00111863	0.0671178
microtubule	5	7	0.00120237	0.0721423
MCM complex	4	5	0.00220247	0.132148
COPI vesicle coat	3	3	0.00335	0.201
proteasome complex	3	3	0.00335	0.201
prefoldin complex	5	9	0.00554976	0.332985
protein complex	4	6	0.00582338	0.349403
actin cytoskeleton	2	2	0.022413	1.34478
catalytic domain	2	2	0.022413	1.34478
eukaryotic translation elongation factor 1 complex	2	2	0.022413	1.34478
V1 domain	3	5	0.026445	1.5867
nucleus	20	87	0.0298965	1.79379
large ribosomal subunit	4	9	0.0336447	2.01868
COPII vesicle coat	2	3	0.060539	3.63234
proton-transporting V-type ATPase	3	8	0.10471	6.28261
microtubule associated complex	2	4	0.109178	6.55071
proton-transporting two-sector ATPase complex	2	4	0.109178	6.55071
axonemal dynein complex	1	1	0.149791	8.98744
base subcomplex	1	1	0.149791	8.98744
cAMP-dependent protein kinase complex	1	1	0.149791	8.98744
eukaryotic translation initiation factor 2 complex	1	1	0.149791	8.98744
gamma-tubulin complex	1	1	0.149791	8.98744
mitochondrial matrix	1	1	0.149791	8.98744
oxoglutarate dehydrogenase complex	1	1	0.149791	8.98744
phosphopyruvate hydratase complex	1	1	0.149791	8.98744
proteasome activator complex	1	1	0.149791	8.98744
proteasome regulatory particle	1	1	0.149791	8.98744
ribonucleoprotein complex	1	1	0.149791	8.98744
ubiquitin ligase complex	1	1	0.149791	8.98744
vacuolar proton-transporting V-type ATPase complex	1	1	0.149791	8.98744
AP-3 adaptor complex	1	2	0.277168	16.6301
clathrin coat of coated pit	1	2	0.277168	16.6301
clathrin coat of trans-Golgi network vesicle	1	2	0.277168	16.6301
endoplasmic reticulum targeting	1	2	0.277168	16.6301
HslUV protease complex	1	2	0.277168	16.6301
Mre11 complex	1	2	0.277168	16.6301
protein kinase CK2 complex	1	2	0.277168	16.6301
transcription factor TFIIA complex	1	2	0.277168	16.6301
tRNA (m1A) methyltransferase complex	1	2	0.277168	16.6301
vacuolar proton-transporting V-type ATPase	1	2	0.277168	16.6301
dynactin complex	1	4	0.477584	28.6551
nucleolus	1	5	0.555897	33.3538
signal recognition particle	1	5	0.555897	33.3538
V0 domain	1	5	0.555897	33.3538
membrane coat	1	6	0.622483	37.349
myosin complex	1	6	0.622483	37.349
small-subunit processome	1	6	0.622483	37.349
spliceosomal complex	1	6	0.622483	37.349
membrane	11	78	0.635392	38.1235
clathrin adaptor complex	1	7	0.679096	40.7458
endoplasmic reticulum	1	7	0.679096	40.7458
integral component of membrane	4	120	0.999995	59.9997

[truncated: 27 more sheets: PbZERO(1)Negative, PbZERO(2)Positive, PbZERO(2)Negative, PfONE(1)Positive, PfONE(1)Negative, PfONE(2)Positive, PfONE(2)Negative, PfPOINT(1)Positive, PfPOINT(1)Negative, PfPOINT(2)Positive, PfPOINT(2)Negative, PfZERO(1)Positive, PfZERO(1)Negative, PfZERO(2)Positive, PfZERO(2)Negative, PkONE(1)Positive, PkONE(1)Negative, PkONE(2)Positive, PkONE(2)Negative, PkPOINT(1)Positive …]
