# Supplementary material for: Landscape of the Plasmodium Interactome Reveals Both Conserved and Species-Specific Functionality
Source: Cell Rep. 2019 Aug 6;28(6):1635–1647.e5. doi: 10.1016/j.celrep.2019.07.019 (PMC6693557; doi:10.1016/j.celrep.2019.07.019)
Supplement: Table S3. Gini Scores for Features Used in RF Analysis, Related to Figure 2 — Gini scores measure the relevance of the feature in the classification of the data. References indicate the source of the feature data used in the classifier. [file mmc4.xlsx]

## Sheet: GINI
Feature Type	Feature	Mean Decrease Gini Score
BN-PAGE FRACTIONATION (BIOCHEMICAL EVIDENCE)	PbONE	42.8232
	PbPOINT	24.4784
	PbZERO	38.5613
	PfONE	47.8618
	PfPOINT	30.5006
	PfZERO	37.8528
	PkONE	38.8361
	PkPOINT	59.4692
	PkZERO	66.4122
	#Times pair seen together with correlation >= 0.4	114.389
	#Times pair shared maximum peak	97.7803
GENE CO-EXPRESSION	Drug Peturbation (Hu et al., 2010)	58.5893
	Cyclic expression (Bozdech et al., 2003)	96.3016
	Knockout expression profiling (Modrzynska et al., 2017)	179.173
DOMAINS	Interacting domains (Raghavachari et al., 2008; Yellaboina et al., 2011)	131.152
CO-EVOLUTION	pMirrorTree (Ochoa et al., 2015)	0.794901
	Context Mirror (Juan et al., 2008)	9.89628
PHENOTYPE	Growth Phenotype (Bushell et al., 2017)	14.6367

## Sheet: Legend
Table S3. Related to Figure 2. Gini scores for features used in random forest analysis. Gini scores measure the relevance of the feature in the classification of the data. References indicate the source of the feature data used in the classifier. For the biochemical evidence (blue native fractionation), samples are as follows:
PbONE	Plasmodium berghei, 1% NP40
PbPOINT	Plasmodium berghei, 0.1% NP40
PbZERO	Plasmodium berghei, 0% NP40
PfONE	Plasmodium falciparum, 1% NP40
PfPOINT	Plasmodium falciparum, 0.1% NP40
PfZERO	Plasmodium falciparum, 0% NP40
PkONE	Plasmodium knowlesi, 1% NP40
PkPOINT	Plasmodium knowlesi, 0.1% NP40
PkZERO	Plasmodium knowlesi, 0% NP40
