# Supplementary material for: Landscape of the Plasmodium Interactome Reveals Both Conserved and Species-Specific Functionality
Source: Cell Rep. 2019 Aug 6;28(6):1635–1647.e5. doi: 10.1016/j.celrep.2019.07.019 (PMC6693557; doi:10.1016/j.celrep.2019.07.019)
Supplement: Table S4. List of Proteins (Nodes) in the Plasmodium Protein Interaction Network, Related to Figure 2 — This table can be used to import attributes to the proteins in the interaction network when using network visualization programs. [file mmc5.xlsx]

## Sheet: NODES
Gene ID	Product Description	#TM domains	OrthID	GO_CC	GO_MF	GO_BP	Symbol	Phenotype
PBANKA_0517000	early transcribed membrane protein	2	OG5_134925	null	null	null
PBANKA_0519200	conserved Plasmodium protein, unknown function	0	OG5_182676	null	null	null
PBANKA_1101400	rhoptry-associated protein 2/3	0	OG5_162090	null	null	null
PBANKA_1218900	elongation factor 1 (EF-1), putative	0	OG5_132876	eukaryotic translation elongation factor 1 complex	translation elongation factor activity	translational elongation
PF3D7_0102900	aspartate--tRNA ligase	0	OG5_127227	cytoplasm	ATP binding, aspartate-tRNA ligase activity, nucleic acid binding	aspartyl-tRNA aminoacylation	MAL1P1.20	Essential
PF3D7_0103200	nucleoside transporter 4	11	OG5_166997	null	null	null	NT4	Dispensable
PF3D7_0103700	L-seryl-tRNA(Sec) kinase, putative	0	OG5_172472	null	ATP binding, kinase activity	null	PSTK
PF3D7_0103800	actin-related protein	0	OG5_129186	null	null	null	ARP1
PF3D7_0103900	parasite-infected erythrocyte surface protein	1	OG5_146522	cytoplasm, membrane, myosin complex	ATP binding, actin binding, calmodulin binding, motor activity	null	PIESP15	Dispensable
PF3D7_0104100	conserved Plasmodium membrane protein, unknown function	5	OG5_166995	integral component of membrane	null	transport	MAL1P1.31	Slow
PF3D7_0104200	StAR-related lipid transfer protein	0	OG5_165382	null	null	null	MAL1P1.33	Essential
PF3D7_0104500	conserved protein, unknown function	0	OG5_136245	null	null	null	MAL1P1.36
PF3D7_0104800	novel putative transporter 1, putative	12	OG5_137972	null	null	null	NPT1	Dispensable
PF3D7_0105200	RAP protein, putative	0	OG5_150594	null	ATP binding	null	MAL1P1.42	Essential
PF3D7_0105300	cyclase-associated protein	0	OG5_127770	null	actin binding	cytoskeleton organization	CAP
PF3D7_0106100	V-type proton ATPase subunit C, putative	0	OG5_127946	proton-transporting V-type ATPase, V1 domain	hydrogen ion transmembrane transporter activity	ATP hydrolysis coupled proton transport	MAL1P1.52	Essential
PF3D7_0106300	calcium-transporting ATPase	8	OG5_126674	integral component of membrane	cation-transporting ATPase activity, metal ion binding, nucleotide binding	cation transport	ATP6	Essential
PF3D7_0106400	pre-rRNA-processing protein TSR2, putative	0	OG5_129326	null	null	rRNA processing	MAL1P1.55	Essential
PF3D7_0106800	ras-related protein Rab-5C	0	OG5_126724	intracellular, membrane	GTP binding, GTPase activity	GTP catabolic process, intracellular protein transport, nucleocytoplasmic transport, small GTPase mediated signal transduction	RAB5C	Dispensable
PF3D7_0107000	centrin-1	0	OG5_128884	null	calcium ion binding	null	CEN1	Essential
PF3D7_0107400	conserved Apicomplexan protein, unknown function	1	OG5_147472	null	GTP binding, GTPase activity, translation elongation factor activity	translational elongation	MAL1P2.02
PF3D7_0107500	lipid/sterol:H+ symporter	12	OG5_130495	integral component of membrane	hedgehog receptor activity, lipid transporter activity	null	MAL1P2.03	Essential
PF3D7_0108000	proteasome subunit beta type-3, putative	0	OG5_127761	proteasome core complex	threonine-type endopeptidase activity	proteolysis involved in cellular protein catabolic process	MAL1P2.08
PF3D7_0108300	conserved Plasmodium protein, unknown function	0	OG5_155060	null	null	null	ARP
PF3D7_0108500	conserved Plasmodium protein, unknown function	0	OG5_166112	integral component of membrane	null	null	MAL1P2.13
PF3D7_0108700	secreted ookinete protein, putative	2	OG5_166991	membrane, nucleus	null	null	PSOP24
PF3D7_0109000	photosensitized INA-labeled protein PHIL1, putative	0	OG5_150593	null	null	null	PHIL1	Essential
PF3D7_0109200	cleavage and polyadenylation specificity factor subunit 5, putative	0	OG5_128813	mRNA cleavage factor complex	mRNA binding	mRNA polyadenylation	MAL1P2.19
PF3D7_0109400	tubulin-specific chaperone a, putative	0	OG5_128690	microtubule	beta-tubulin binding, unfolded protein binding	post-chaperonin tubulin folding pathway, tubulin complex assembly	MAL1P2.21	Dispensable
PF3D7_0109800	phenylalanine--tRNA ligase alpha subunit	0	OG5_127036	cytoplasm	ATP binding, phenylalanine-tRNA ligase activity, tRNA binding	phenylalanyl-tRNA aminoacylation	CPHERS	Essential
PF3D7_0110400	DNA-directed RNA polymerase II subunit RPB9, putative	0	OG5_128243	null	DNA binding, DNA-directed RNA polymerase activity, nucleic acid binding, zinc ion binding	transcription, DNA-templated	RPB9	Slow
PF3D7_0110700	chromatin assembly factor 1 protein WD40 domain, putative	0	OG5_127148	null	protein binding	null	MAL1P2.33	Slow
PF3D7_0110900	adenylate kinase-like protein 1	0	OG5_127564	null	null	null	AKLP1
PF3D7_0111000	kinesin-8, putative	0	OG5_127280	null	ATP binding, microtubule binding, microtubule motor activity	microtubule-based movement	MAL1P2.36	Dispensable
PF3D7_0111500	UMP-CMP kinase, putative	1	OG5_126886	null	ATP binding	null	MAL1P2.40	Insufficient data
PF3D7_0112000	TatD-like deoxyribonuclease	0	OG5_126665	null	endodeoxyribonuclease activity, producing 5'-phosphomonoesters	null	TATD
PF3D7_0202500	early transcribed membrane protein 2	1	OG5_184624	null	null	null	ETRAMP2
PF3D7_0203400	conserved Plasmodium protein, unknown function	0	OG5_162016	cytoplasm	null	null	PF02_0032
PF3D7_0203700	protein MAK16, putative	0	OG5_128004	null	null	null	MAK16	Essential
PF3D7_0204500	aspartate transaminase	0	OG5_126737	null	pyridoxal phosphate binding	biosynthetic process	ASPAT	Slow
PF3D7_0204700	hexose transporter	12	OG5_127135	integral component of membrane	substrate-specific transmembrane transporter activity	transmembrane transport	HT
PF3D7_0204900	ubiE/COQ5 methyltransferase, putative	0	OG5_127211	null	methyltransferase activity	null	PF02_0046	Essential
PF3D7_0205900	26S proteasome regulatory subunit RPN1, putative	0	OG5_127950	proteasome complex	binding, enzyme regulator activity	regulation of protein catabolic process	RPN1	Slow
PF3D7_0206000	DNA repair protein RAD2, putative	0	OG5_128675	null	DNA binding, nuclease activity	DNA repair	RAD2	Dispensable
PF3D7_0206200	pantothenate transporter	11	OG5_131121	integral component of membrane	null	transmembrane transport	PAT
PF3D7_0206700	adenylosuccinate lyase	0	OG5_130883	null	N6-(1,2-dicarboxyethyl)AMP AMP-lyase (fumarate-forming) activity	IMP biosynthetic process	ADSL	Essential
PF3D7_0207000	merozoite surface protein 4	2	OG5_167007	null	null	null	MSP4
PF3D7_0208800	conserved Plasmodium protein, unknown function	1	OG5_167009	membrane	null	null	PF02_0084
PF3D7_0209400	conserved protein, unknown function	0	OG5_128461	nucleus	null	null	PF02_0090	Dispensable
PF3D7_0209800	ATP-dependent RNA helicase UAP56	0	OG5_127438	null	ATP binding, nucleic acid binding	null	UAP56	Essential
PF3D7_0210000	secretory complex protein 61 gamma subunit	1	OG5_127987	membrane	P-P-bond-hydrolysis-driven protein transmembrane transporter activity	protein targeting	SEC61-GAMMA	Essential
PF3D7_0210100	60S ribosomal protein L37ae, putative	0	OG5_127166	mitochondrion, ribosome	structural constituent of ribosome	translation	PF3D7_0210100.1
PF3D7_0210200	conserved Plasmodium protein, unknown function	0	OG5_147413	membrane	null	null	PF02_0096
PF3D7_0210900	conserved Plasmodium protein, unknown function	0	OG5_173790	null	null	null	PF02_0102	Slow
PF3D7_0211400	beta-ketoacyl-ACP synthase III	0	OG5_129509	null	3-oxoacyl-[acyl-carrier-protein] synthase activity	fatty acid biosynthetic process	KASIII	Slow
PF3D7_0211700	tyrosine kinase-like protein, putative	0	OG5_130251	null	ATP binding, protein kinase activity	protein phosphorylation	TKL1	Dispensable
PF3D7_0211800	asparagine--tRNA ligase	0	OG5_126756	cytoplasm	ATP binding, asparagine-tRNA ligase activity, nucleic acid binding	asparaginyl-tRNA aminoacylation	ASNRS	Slow
PF3D7_0212300	peptide chain release factor subunit 1, putative	0	OG5_127250	cytoplasm	translation release factor activity, codon specific	translational termination	PF02_0115
PF3D7_0213100	protein SIS1	0	OG5_126773	null	unfolded protein binding	protein folding	SIS1	Dispensable
PF3D7_0213700	conserved protein, unknown function	0	OG5_129950	mitochondrion	null	null	PF02_0128
PF3D7_0214000	T-complex protein 1 subunit theta	0	OG5_127923	null	ATP binding, unfolded protein binding	protein folding	CCT8
PF3D7_0214100	protein transport protein SEC31	0	OG5_127506	null	protein binding	null	SEC31	Essential
PF3D7_0214900	rhoptry neck protein 6	0	OG5_150575	null	null	null	RON6
PF3D7_0215100	RING zinc finger protein, putative	0	OG5_128926	null	protein binding, zinc ion binding	null	PF02_0142	Slow
PF3D7_0215300	acyl-CoA synthetase	0	OG5_136613	null	catalytic activity	metabolic process	ACS8	Dispensable
PF3D7_0215700	DNA-directed RNA polymerase II subunit RPB2, putative	0	OG5_126694	null	DNA binding, DNA-directed RNA polymerase activity, ribonucleoside binding	transcription, DNA-templated	RPB2	Slow
PF3D7_0215800	origin recognition complex subunit 5	0	OG5_150537	nucleus, origin recognition complex	null	DNA replication	ORC5	Essential
PF3D7_0216000	DEAD/DEAH box helicase, putative	0	OG5_127595	null	ATP binding, DNA binding	null	PF02_0151	Dispensable
PF3D7_0217100	ATP synthase F1, alpha subunit	0	OG5_127165	proton-transporting ATP synthase complex, catalytic core F(1)	ATP binding, proton-transporting ATP synthase activity, rotational mechanism, proton-transporting ATPase activity, rotational mechanism	ATP hydrolysis coupled proton transport, ATP synthesis coupled proton transport	PF02_0161	Slow
PF3D7_0217300	AP-2 complex subunit sigma, putative	1	OG5_128581	null	protein transporter activity	protein transport, vesicle-mediated transport	PF02_0163
PF3D7_0217500	calcium-dependent protein kinase 1	0	OG5_126600	null	ATP binding, calcium ion binding, protein kinase activity	protein phosphorylation	CDPK1	Dispensable
PF3D7_0217800	40S ribosomal protein S26	0	OG5_127138	ribosome	structural constituent of ribosome	translation	RPS26
PF3D7_0217900	conserved Plasmodium protein, unknown function	0	OG5_164154	null	carboxylic ester hydrolase activity	null	PF02_0170
PF3D7_0218000	replication factor C subunit 2, putative	0	OG5_128040	null	ATP binding, DNA binding	DNA replication	RFC2	Slow
PF3D7_0218500	small nuclear ribonucleoprotein Sm D2, putative	0	OG5_127733	small nuclear ribonucleoprotein complex	null	null	SNRPD2	Dispensable
PF3D7_0218700	pre-mRNA-processing protein 45, putative	0	OG5_128357	spliceosomal complex	null	mRNA splicing, via spliceosome	PRP45	Essential
PF3D7_0219400	ribosome associated membrane protein RAMP4, putative, unspecified product	1	OG5_130196	endoplasmic reticulum	null	null	PF3D7_0219400.1	Dispensable
PF3D7_0219600	replication factor C subunit 1, putative	0	OG5_127465	DNA replication factor C complex	ATP binding, DNA clamp loader activity	DNA repair, DNA replication	RFC1	Dispensable
PF3D7_0302000	pre-mRNA-splicing factor PRP46, putative	0	OG5_128222	null	protein binding	null	PRP46
PF3D7_0302800	conserved Plasmodium protein, unknown function	0	OG5_147424	null	RNA binding, nucleotide binding	null	MAL3P1.8
PF3D7_0302900	exportin-1, putative	0	OG5_127698	null	Ran GTPase binding	intracellular protein transport	MAL3P1.9	Essential
PF3D7_0303000	N-ethylmaleimide-sensitive fusion protein	0	OG5_127665	null	ATP binding	null	NSF	Essential
PF3D7_0303200	HAD superfamily protein, putative	0	OG5_127287	null	null	null	MAL3P1.12	Essential
PF3D7_0303300	DNA-directed RNA polymerases I, II, and III subunit RPABC2, putative	0	OG5_127345	DNA-directed RNA polymerase II, core complex	DNA binding, DNA-directed RNA polymerase activity	transcription, DNA-templated	RPB6	Essential
PF3D7_0303700	lipoamide acyltransferase component of branched-chain alpha-keto acid dehydrogenase complex	0	OG5_128117	null	transferase activity, transferring acyl groups	metabolic process	BCKDH-E2	Slow
PF3D7_0304200	EH domain-containing protein	0	OG5_127350	null	GTP binding, GTPase activity, protein binding	null	EHD	Dispensable
PF3D7_0304400	60S ribosomal protein L44	0	OG5_126988	ribosome	structural constituent of ribosome	translation	RPL44
PF3D7_0305300	conserved Plasmodium membrane protein, unknown function	11	OG5_160609	extracellular region, membrane	null	null	MAL3P2.17
PF3D7_0305500	conserved Plasmodium protein, unknown function	0	OG5_154290	null	binding	protein transport	MAL3P2.18
PF3D7_0305600	AP endonuclease (DNA-[apurinic or apyrimidinic site] lyase), putative	0	OG5_126768	null	nuclease activity	DNA repair	MAL3P2.19	Dispensable
PF3D7_0305700	ubiquitin-conjugating enzyme E2, putative	0	OG5_127771	null	acid-amino acid ligase activity	null	MAL3P2.20	Essential
PF3D7_0306000	conserved Plasmodium protein, unknown function	1	OG5_145107	cytoplasm	ubiquinol-cytochrome-c reductase activity	null	MAL3P2.21C	Essential
PF3D7_0306100	conserved Plasmodium protein, unknown function	0	OG5_160521	cytoplasm, integral component of membrane	null	null	MAL3P2.22
PF3D7_0306200	activator of Hsp90 ATPase	0	OG5_135612	null	ATPase activator activity, chaperone binding	null	AHA1	Dispensable
PF3D7_0306300	glutaredoxin 1	0	OG5_126864	null	electron carrier activity, protein disulfide oxidoreductase activity	cell redox homeostasis	GRX1	Dispensable
PF3D7_0306400	FAD-dependent glycerol-3-phosphate dehydrogenase, putative	1	OG5_127215	glycerol-3-phosphate dehydrogenase complex	oxidoreductase activity	glycerol-3-phosphate metabolic process, oxidation-reduction process	MAL3P2.24	Slow
PF3D7_0306500	conserved Plasmodium protein, unknown function	1	OG5_147456	cytoplasm	metal ion binding	null	MAL3P2.25	Essential
PF3D7_0306800	T-complex protein 1 subunit beta	0	OG5_127730	null	ATP binding, unfolded protein binding	protein folding	CCT2	Essential
PF3D7_0306900	40S ribosomal protein S23, putative	0	OG5_127029	small ribosomal subunit	structural constituent of ribosome	translation	MAL3P2.27	Essential
PF3D7_0307100	40S ribosomal protein S12, putative	0	OG5_127261	null	null	null	MAL3P2.28	Essential
PF3D7_0307200	60S ribosomal protein L7, putative	0	OG5_126953	null	null	null	MAL3P2.29
PF3D7_0308000	DNA polymerase delta small subunit, putative	0	OG5_127874	null	DNA binding, DNA-directed DNA polymerase activity	DNA replication	MAL3P3.4
PF3D7_0308200	T-complex protein 1 subunit eta	0	OG5_127782	null	ATP binding, unfolded protein binding	protein folding	CCT7	Essential
PF3D7_0308500	activator of Hsp90 ATPase, putative	0	OG5_128037	null	null	response to stress	MAL3P3.21	Slow
PF3D7_0308600	pre-mRNA-processing factor 19, putative	0	OG5_128187	microtubule	beta-tubulin binding, ubiquitin-protein transferase activity, unfolded protein binding	post-chaperonin tubulin folding pathway, protein ubiquitination, tubulin complex assembly	PRPF19	Essential
PF3D7_0308900	splicing factor 3B subunit 1, putative	0	OG5_127822	null	binding	null	SF3B1	Essential
PF3D7_0309000	dual specificity protein phosphatase	0	OG5_127982	null	protein tyrosine phosphatase activity, protein tyrosine/serine/threonine phosphatase activity	protein dephosphorylation	YVH1	Slow
PF3D7_0309300	N2227-like protein, putative	0	OG5_128180	null	null	null	MAL3P3.13	Slow
PF3D7_0309500	asparagine synthetase [glutamine-hydrolyzing], putative	0	OG5_127204	null	asparagine synthase (glutamine-hydrolyzing) activity	asparagine biosynthetic process	AS	Slow
PF3D7_0309600	60S acidic ribosomal protein P2	0	OG5_126845	ribosome	structural constituent of ribosome	translational elongation	PFP2	Essential
PF3D7_0309700	SECIS-binding protein 2, putative	0	OG5_158813	null	null	null	SBP2	Dispensable
PF3D7_0310300	phosphoglycerate mutase, putative	0	OG5_150090	cytoplasm	GTP binding, GTPase activity, translation initiation factor activity	translational initiation	MAL3P4.27	Dispensable
PF3D7_0310400	parasite-infected erythrocyte surface protein	0	OG5_153039	membrane	transferase activity, transferring glycosyl groups	null	PIESP1
PF3D7_0310600	eukaryotic translation initiation factor 3 subunit K, putative, unspecified product	0	OG5_129022	eukaryotic translation initiation factor 3 complex	binding, translation initiation factor activity	null	PF3D7_0310600.1	Slow
PF3D7_0310700	trafficking protein particle complex subunit 4, putative	0	OG5_128212	TRAPP complex, cis-Golgi network	null	ER to Golgi vesicle-mediated transport, transport	MAL3P4.24
PF3D7_0311300	phosphatidylinositol 3- and 4-kinase, putative	0	OG5_133443	null	kinase activity, phosphotransferase activity, alcohol group as acceptor	null	MAL3P4.18	Slow
PF3D7_0311400	protein kinase, putative	0	OG5_152950	null	ATP binding, protein kinase activity	protein phosphorylation	MAL3P4.16	Dispensable
PF3D7_0311800	conserved protein, unknown function	0	OG5_147463	null	null	null	MAL3P4.13	Slow
PF3D7_0312300	26S proteasome regulatory subunit RPN12, putative	0	OG5_128073	null	null	null	RPN12	Slow
PF3D7_0312400	glycogen synthase kinase 3	0	OG5_126888	null	ATP binding, protein kinase activity	protein phosphorylation	GSK3	Dispensable
PF3D7_0312800	60S ribosomal protein L26, putative	0	OG5_126931	large ribosomal subunit	structural constituent of ribosome	translation	MAL3P4.28
PF3D7_0314000	co-chaperone p23	1	OG5_139605	null	null	null	P23	Dispensable
PF3D7_0315100	eukaryotic translation initiation factor 4E	0	OG5_130916	cytoplasm	translation initiation factor activity	translational initiation	EIF4E
PF3D7_0316300	inorganic pyrophosphatase, putative	0	OG5_127487	cytoplasm	inorganic diphosphatase activity, magnesium ion binding	phosphate-containing compound metabolic process	PF3D7_0316300.1
PF3D7_0316600	formate-nitrite transporter	6	OG5_129005	membrane	transporter activity	transport	FNT
PF3D7_0316700	protein YOP1, putative	3	OG5_127473	null	null	null	YOP1	Slow
PF3D7_0316800	40S ribosomal protein S15A, putative	0	OG5_126878	ribosome	structural constituent of ribosome	translation	MAL3P6.30
PF3D7_0317000	proteasome subunit alpha type-3, putative	0	OG5_127755	proteasome core complex, alpha-subunit complex	threonine-type endopeptidase activity	ubiquitin-dependent protein catabolic process	MAL3P6.31	Essential
PF3D7_0317200	cdc2-related protein kinase 4	0	OG5_147470	null	ATP binding, protein kinase activity	protein phosphorylation	CRK4	Essential
PF3D7_0317400	DNA replication complex GINS protein, putative	0	OG5_160602	nucleus	null	DNA replication	MAL3P6.12
PF3D7_0317600	40S ribosomal protein S11, putative	0	OG5_126986	ribosome	structural constituent of ribosome	translation	RPS11
PF3D7_0317700	CPSF (cleavage and polyadenylation specific factor), subunit A, putative	0	OG5_156248	nucleus	nucleic acid binding	null	MAL3P6.15	Essential
PF3D7_0317800	26S proteasome non-ATPase regulatory subunit 9, putative	0	OG5_128010	null	protein binding	null	MAL3P6.16
PF3D7_0318100	stomatin-like protein	0	OG5_126714	membrane	null	null	MAL3P6.19	Dispensable
PF3D7_0318200	DNA-directed RNA polymerase II subunit RPB1	0	OG5_126637	DNA-directed RNA polymerase II, core complex	DNA binding, DNA-directed RNA polymerase activity	transcription from RNA polymerase II promoter	RPB1	Essential
PF3D7_0318900	conserved protein, unknown function	2	OG5_128710	integral component of membrane	null	null	MAL3P6.26	Dispensable
PF3D7_0319100	E3 ubiquitin-protein ligase RBX1, putative	0	OG5_127986	null	protein binding, zinc ion binding	null	RBX1	Essential
PF3D7_0319400	kinesin-8, putative	0	OG5_127280	null	ATP binding, microtubule binding, microtubule motor activity, transferase activity	microtubule-based movement	MAL3P7.1	Dispensable
PF3D7_0319900	conserved Plasmodium protein, unknown function	0	OG5_164990	integral component of membrane, plasma membrane light-harvesting complex	electron transporter, transferring electrons within the cyclic electron transport pathway of photosynthesis activity, iron ion binding	oxidation-reduction process, transport	MAL3P7.6
PF3D7_0320000	protein phosphatase inhibitor 2	0	OG5_130937	null	protein phosphatase inhibitor activity	regulation of phosphoprotein phosphatase activity, regulation of signal transduction	I2
PF3D7_0320300	T-complex protein 1 subunit epsilon	0	OG5_127343	null	ATP binding, unfolded protein binding	protein folding	CCT5	Essential
PF3D7_0320700	signal peptidase complex subunit SPC2, putative	2	OG5_156473	integral component of membrane, signal peptidase complex	peptidase activity	signal peptide processing	SPC2	Essential
PF3D7_0320800	ATP-dependent RNA helicase DDX6	0	OG5_127804	null	ATP binding, nucleic acid binding	null	DOZI	Dispensable
PF3D7_0320900	histone H2A variant, putative	0	OG5_127916	nucleosome, nucleus	DNA binding, protein heterodimerization activity	null	H2A.Z	Essential
PF3D7_0321400	protein kinase, putative	1	OG5_167337	null	ATP binding, protein kinase activity	protein phosphorylation	MAL3P7.18	Slow
PF3D7_0321500	peptidase, putative	0	OG5_156100	null	serine-type peptidase activity	proteolysis	MAL3P7.19
PF3D7_0321900	cyclic amine resistance locus protein	7	OG5_128307	null	null	null	CARL	Essential
PF3D7_0322000	peptidyl-prolyl cis-trans isomerase	0	OG5_126792	null	peptidyl-prolyl cis-trans isomerase activity	protein folding, protein peptidyl-prolyl isomerization	CYP19A	Slow
PF3D7_0322900	40S ribosomal protein S3A, putative	0	OG5_126852	ribosome	structural constituent of ribosome	translation	RPS3A
PF3D7_0323800	conserved Plasmodium protein, unknown function	0	OG5_166101	membrane	null	null	MAL3P7.44	Dispensable
PF3D7_0403800	alpha/beta hydrolase, putative	0	OG5_127017	null	hydrolase activity	null	MAL4P1.37	Slow
PF3D7_0403900	SET domain protein, putative	0	OG5_130816	null	protein binding	null	SET8	Slow
PF3D7_0404300	conserved Plasmodium protein, unknown function	0	OG5_141329	integral component of membrane	hydrolase activity	intracellular transport	MAL4P1.41B
PF3D7_0404900	6-cysteine protein	0	OG5_167218	null	null	null	P41	Slow
PF3D7_0405100	protein transport protein Sec24B	0	OG5_139980	COPII vesicle coat	zinc ion binding	ER to Golgi vesicle-mediated transport, intracellular protein transport	SEC24B
PF3D7_0405400	pre-mRNA-processing-splicing factor 8, putative	0	OG5_127578	null	U5 snRNA binding, U6 snRNA binding	mRNA splicing, via spliceosome	PRPF8	Essential
PF3D7_0405600	conserved Plasmodium membrane protein, unknown function	4	OG5_139451	integral component of membrane	null	null	MAL4P1.54
PF3D7_0405900	apical sushi protein	1	OG5_167220	null	null	null	ASP	Slow
PF3D7_0406000	conserved Plasmodium protein, unknown function	0	OG5_156793	null	null	null	MAL4P1.59	Essential
PF3D7_0406100	V-type proton ATPase subunit B	0	OG5_127061	proton-transporting V-type ATPase, V1 domain	ATP binding, hydrolase activity, acting on acid anhydrides, catalyzing transmembrane movement of substances	ATP hydrolysis coupled proton transport, ATP metabolic process	MAL4P1.60	Essential
PF3D7_0406200	sexual stage-specific protein precursor	2	OG5_205525	null	null	null	PFS16
PF3D7_0406400	cytosolic glyoxalase II	0	OG5_127291	null	hydroxyacylglutathione hydrolase activity, zinc ion binding	glutathione biosynthetic process, methylglyoxal catabolic process to D-lactate	CGLOII
PF3D7_0407200	peptidyl-tRNA hydrolase 2, putative	1	OG5_127155	null	aminoacyl-tRNA hydrolase activity	null	PTH2	Essential
PF3D7_0407300	transcription factor, putative	0	OG5_141200	null	nucleic acid binding, zinc ion binding	transcription, DNA-templated	MAL4P2.09	Essential
PF3D7_0407800	conserved Plasmodium protein, unknown function	0	OG5_167224	membrane	null	null	MAL4P2.14
PF3D7_0408500	flap endonuclease 1	0	OG5_127472	null	DNA binding, nuclease activity	DNA repair	FEN1	Slow
PF3D7_0409100	U4/U6 small nuclear ribonucleoprotein PRP31, putative	0	OG5_128306	U4/U6 x U5 tri-snRNP complex	null	spliceosomal tri-snRNP complex assembly	PRPF31	Essential
PF3D7_0409600	replication protein A1, large subunit	0	OG5_127539	null	nucleic acid binding	null	RPA1	Slow
PF3D7_0409700	peptide chain release factor 2	0	OG5_129206	null	translation release factor activity, translation release factor activity, codon specific	translational termination	RF2	Dispensable
PF3D7_0410600	conserved Plasmodium protein, unknown function	0	OG5_130399	cytoplasm, cytoskeleton	binding	regulation of translation	MAL4P2.40
PF3D7_0410900	conserved Plasmodium protein, unknown function	0	OG5_166845	cytoplasm, myosin complex	ATP binding, actin binding, calmodulin binding, motor activity	null	MAL4P2.43	Slow
PF3D7_0411300	conserved Plasmodium protein, unknown function	0	OG5_166102	cytoplasm	null	null	MAL4P2.47
PF3D7_0411900	DNA polymerase alpha catalytic subunit A	0	OG5_128177	null	DNA binding, DNA-directed DNA polymerase activity, nucleotide binding	DNA replication, DNA replication initiation	MAL4P2.51
PF3D7_0412200	conserved Plasmodium protein, unknown function	0	OG5_167082	null	null	null	MAL4P2.54	Essential
PF3D7_0413500	phosphoglucomutase-2	1	OG5_130592	null	null	null	PGM2	Slow
PF3D7_0413600	26S protease regulatory subunit 6B, putative	0	OG5_127831	cytoplasm	ATP binding, hydrolase activity	protein catabolic process	RPT3	Slow
PF3D7_0413700	lysine decarboxylase-like protein, putative	1	OG5_131273	null	null	null	MAL4P1.129
PF3D7_0413900	ubiquitin carboxyl-terminal hydrolase 13, putative	0	OG5_127550	null	omega peptidase activity, protein binding, ubiquitin-specific protease activity, ubiquitinyl hydrolase activity, zinc ion binding	protein deubiquitination, ubiquitin-dependent protein catabolic process	USP13
PF3D7_0414000	structural maintenance of chromosomes protein 3, putative	0	OG5_127789	chromosome	ATP binding, protein binding	chromosome organization	SMC3	Dispensable
PF3D7_0414600	conserved Apicomplexan protein, unknown function	0	OG5_145116	null	null	null	APH	Slow
PF3D7_0414900	armadillo-domain containing rhoptry protein	0	OG5_143115	null	binding	null	ARO
PF3D7_0415000	arsenical pump-driving ATPase, putative	0	OG5_127181	null	ATP binding, ATPase activity	null	MAL4P1.140	Slow
PF3D7_0415300	cdc2-related protein kinase 3	0	OG5_135486	null	ATP binding, protein kinase activity	protein phosphorylation	CRK3	Essential
PF3D7_0415400	coatomer subunit zeta, putative	0	OG5_127654	null	null	transport	MAL4P1.144	Essential
PF3D7_0415500	nuclear cap-binding protein subunit 2, putative	0	OG5_127988	nuclear cap binding complex	RNA cap binding, nucleic acid binding, nucleotide binding	mRNA cis splicing, via spliceosome	CBP20	Dispensable
PF3D7_0415600	GTP:AMP phosphotransferase	0	OG5_134283	null	ATP binding, adenylate kinase activity	null	GAK	Slow
PF3D7_0415900	60S ribosomal protein L15, putative	0	OG5_127033	ribosome	structural constituent of ribosome	translation	MAL4P1.149	Essential
PF3D7_0416000	RNA-binding protein, putative	0	OG5_161387	null	nucleic acid binding, nucleotide binding	null	MAL4P1.150	Slow
PF3D7_0416100	glutamyl-tRNA(Gln) amidotransferase subunit A	0	OG5_127466	null	carbon-nitrogen ligase activity, with glutamine as amido-N-donor	null	GATA	Slow
PF3D7_0416400	histone acetyltransferase, putative	0	OG5_144201	cytoplasm, nucleus	histone acetyltransferase activity	DNA repair, chromatin modification	HAT1	Slow
PF3D7_0416800	small GTP-binding protein sar1	0	OG5_127331	intracellular	GTP binding	intracellular protein transport, small GTPase mediated signal transduction	SAR1
PF3D7_0417200	bifunctional dihydrofolate reductase-thymidylate synthase	0	OG5_127385	null	dihydrofolate reductase activity, thymidylate synthase activity	dTMP biosynthetic process, glycine biosynthetic process, one-carbon metabolic process, oxidation-reduction process	DHFR-TS
PF3D7_0417500	memo-like protein	0	OG5_127479	null	null	null	MAL4P1.165	Dispensable
PF3D7_0418200	eukaryotic translation initiation factor 3 subunit M, putative	0	OG5_129237	null	protein binding	null	EIF3M
PF3D7_0418500	trafficking protein particle complex subunit 3, putative	0	OG5_128128	null	null	null	BET3	Slow
PF3D7_0419600	ran-specific GTPase-activating protein 1, putative	0	OG5_127714	null	null	intracellular transport	RANBP1
PF3D7_0419700	apical merozoite protein	0	OG5_173160	null	null	null	PF34
PF3D7_0419900	phosphatidylinositol 4-kinase, putative	17	OG5_165972	null	phosphotransferase activity, alcohol group as acceptor	phosphatidylinositol phosphorylation, phosphatidylinositol-mediated signaling	MAL4P1.188	Slow
PF3D7_0420300	transcription factor with AP2 domain(s)	0	OG5_156239	null	sequence-specific DNA binding transcription factor activity	regulation of transcription, DNA-templated	APIAP2	Essential
PF3D7_0420400	ribosome-recycling factor	0	OG5_155265	null	null	translation	RRF2	Dispensable
PF3D7_0420600	conserved Plasmodium protein, unknown function	0	OG5_172402	null	null	null	PFD0994W	Essential
PF3D7_0422000	steroid dehydrogenase, putative	1	OG5_126812	null	oxidoreductase activity	metabolic process	MAL4P1.202	Essential
PF3D7_0422100	transmembrane emp24 domain-containing protein, putative	2	OG5_137211	Golgi membrane, endoplasmic reticulum membrane, integral component of membrane	null	protein transport, transport, vesicle-mediated transport	MAL4P1.203
PF3D7_0422300	alpha tubulin 2	0	OG5_126605	protein complex	GTP binding, GTPase activity, structural constituent of cytoskeleton	GTP catabolic process, protein polymerization	MAL4P1.205	Essential
PF3D7_0422400	40S ribosomal protein S19	0	OG5_127080	ribosome	structural constituent of ribosome	translation	RPS19
PF3D7_0422500	pre-mRNA-splicing helicase BRR2, putative	0	OG5_126701	null	ATP binding, nucleic acid binding	null	BRR2	Essential
PF3D7_0422700	eukaryotic initiation factor 4A-III, putative	0	OG5_127927	null	ATP binding, nucleic acid binding	null	EIF4A3	Essential
PF3D7_0423300	conserved Plasmodium protein, unknown function	1	OG5_167066	null	GTP binding, GTPase activity, translation initiation factor activity	translational initiation	MAL4P1.214
PF3D7_0423500	glideosome associated protein with multiple membrane spans 2	6	OG5_141755	integral component of membrane	metal ion binding	transport	GAPM2
PF3D7_0501600	rhoptry-associated protein 2	0	OG5_162090	null	null	null	RAP2
PF3D7_0501800	chromosome assembly factor 1	0	OG5_128392	nucleus	protein binding	chromatin modification, transcription, DNA-templated	CAF1
PF3D7_0502400	merozoite surface protein 8	1	OG5_166908	null	null	null	MSP8	Dispensable
PF3D7_0502700	conserved Plasmodium protein, unknown function	0	OG5_147467	null	null	null	MAL5P1.27
PF3D7_0503300	serine/arginine-rich splicing factor 12	0	OG5_127418	null	nucleic acid binding, nucleotide binding	null	SRSF12	Essential
PF3D7_0503400	actin-depolymerizing factor 1	0	OG5_156552	intracellular	actin binding	actin filament depolymerization	ADF1	Essential
PF3D7_0503800	60S ribosomal protein L31	0	OG5_126907	ribosome	structural constituent of ribosome	translation	RPL31	Essential
PF3D7_0504600	2-oxoisovalerate dehydrogenase subunit beta, mitochondrial, putative	0	OG5_128323	null	catalytic activity	metabolic process	BCKDHB	Slow
PF3D7_0504800	conserved Plasmodium protein, unknown function	0	OG5_161768	cytoplasm, extracellular region	structural molecule activity	phosphate ion transport	MAL5P1.48
PF3D7_0505200	actin-like protein, putative	0	OG5_167263	null	null	null	ALP2B	Dispensable
PF3D7_0505500	DNA mismatch repair protein MSH6, putative	0	OG5_126895	null	ATP binding, mismatched DNA binding	mismatch repair	MSH6	Essential
PF3D7_0505800	small ubiquitin-related modifier	0	OG5_127053	null	protein binding	null	SUMO	Essential
PF3D7_0505900	conserved Plasmodium protein, unknown function	0	OG5_184648	cytoplasm, prefoldin complex	unfolded protein binding	protein folding	MAL5P1.59
PF3D7_0506100	60S ribosomal subunit protein L24-2, putative	0	OG5_127497	null	null	ribosome biogenesis	MAL5P1.61
PF3D7_0506900	rhomboid protease ROM4	6	OG5_135731	integral component of membrane	serine-type endopeptidase activity	proteolysis	ROM4	Slow
PF3D7_0507100	60S ribosomal protein L4	0	OG5_127050	ribosome	structural constituent of ribosome	translation	RPL4
PF3D7_0507500	subtilisin-like protease 1	0	OG5_138369	null	serine-type endopeptidase activity	proteolysis	SUB1	Essential
PF3D7_0507600	cell differentiation protein, putative	0	OG5_128041	CCR4-NOT complex	binding	mRNA catabolic process	CAF40	Essential
PF3D7_0507700	nuclear protein localization protein 4, putative	0	OG5_128565	null	protein binding	null	NPL4	Essential
PF3D7_0508000	6-cysteine protein	1	OG5_167268	null	null	null	P38	Dispensable
PF3D7_0508800	single-stranded DNA-binding protein	0	OG5_127389	null	single-stranded DNA binding	DNA replication	SSB	Slow
PF3D7_0508900	conserved Plasmodium protein, unknown function	0	OG5_152611	cytoplasm, myosin complex	ATP binding, actin binding, motor activity	null	MAL5P1.90
PF3D7_0509000	SNAP protein (soluble N-ethylmaleimide-sensitive factor attachment protein), putative	0	OG5_127387	null	null	intracellular protein transport	MAL5P1.91	Essential
PF3D7_0509100	structural maintenance of chromosomes protein 4, putative	0	OG5_127440	chromosome	ATP binding, protein binding	chromosome organization	SMC4
PF3D7_0509400	RNA polymerase I	0	OG5_127924	null	DNA binding, DNA-directed RNA polymerase activity, zinc ion binding	transcription, DNA-templated	RNAPI	Essential
PF3D7_0510100	conserved Plasmodium protein, unknown function	0	OG5_146792	nucleus	RNA binding	null	MAL5P1.102	Essential
PF3D7_0510200	peptidyl-prolyl cis-trans isomerase	0	OG5_128211	null	peptidyl-prolyl cis-trans isomerase activity, protein binding	protein folding, protein peptidyl-prolyl isomerization	CYP87	Slow
PF3D7_0510500	topoisomerase I	0	OG5_127702	chromosome	DNA binding, DNA topoisomerase type I activity, DNA topoisomerase type II (ATP-hydrolyzing) activity	DNA topological change	TOPOI
PF3D7_0511000	translationally-controlled tumor protein homolog	0	OG5_127617	null	null	null	TCTP	Slow
PF3D7_0511500	RNA pseudouridylate synthase, putative	0	OG5_141937	null	RNA binding, protein binding, pseudouridine synthase activity	pseudouridine synthesis	MAL5P1.115	Dispensable
PF3D7_0511800	inositol-3-phosphate synthase	0	OG5_128316	null	inositol-3-phosphate synthase activity	inositol biosynthetic process, phospholipid biosynthetic process	INO1
PF3D7_0512000	prefoldin subunit 6, putative	0	OG5_127549	prefoldin complex	unfolded protein binding	protein folding	MAL5P1.120
PF3D7_0512100	conserved Plasmodium protein, unknown function	0	OG5_147440	null	null	null	MAL5P1.121
PF3D7_0512200	glutathione synthetase	0	OG5_128131	null	ATP binding, glutathione synthase activity	glutathione biosynthetic process	GS	Dispensable
PF3D7_0512600	ras-related protein Rab-1B	0	OG5_127310	intracellular, membrane	GTP binding, GTPase activity	GTP catabolic process, intracellular protein transport, nucleocytoplasmic transport, small GTPase mediated signal transduction	RAB1B
PF3D7_0512700	orotate phosphoribosyltransferase	0	OG5_126793	null	null	nucleoside metabolic process	OPRT
PF3D7_0513100	conserved Plasmodium protein, unknown function	0	OG5_143215	cytoplasm	null	null	MAL5P1.131
PF3D7_0513300	purine nucleoside phosphorylase	0	OG5_130516	null	catalytic activity	nucleoside metabolic process	PNP	Essential
PF3D7_0513800	ras-related protein Rab-1A	0	OG5_138648	intracellular, membrane	GTP binding, GTPase activity	GTP catabolic process, intracellular protein transport, nucleocytoplasmic transport, small GTPase mediated signal transduction	RAB1A	Essential
PF3D7_0515000	pre-mRNA-splicing factor CWC2, putative	0	OG5_130975	null	metal ion binding, nucleic acid binding, nucleotide binding	null	CWC2	Essential
PF3D7_0515300	phosphatidylinositol 3-kinase	0	OG5_128181	null	binding, phosphotransferase activity, alcohol group as acceptor	phosphatidylinositol phosphorylation, phosphatidylinositol-mediated signaling	PI3K	Essential
PF3D7_0515700	glideosome-associated protein 40, putative	10	OG5_141740	null	null	null	GAP40	Essential
PF3D7_0515800	BolA-like protein, putative	0	OG5_127446	null	null	null	MAL5P1.158
PF3D7_0516200	40S ribosomal protein S11	0	OG5_126681	ribosome	structural constituent of ribosome	translation	RPS11	Essential
PF3D7_0516400	phosducin-like protein, putative	0	OG5_127876	cytoplasm	null	null	PHLP3
PF3D7_0516600	sporozoite surface antigen MB2	0	OG5_127126	null	GTP binding, GTPase activity, RNA binding	null	MB2	Slow
PF3D7_0516700	ubiquitin carboxyl-terminal hydrolase 2, putative	0	OG5_127522	null	ubiquitinyl hydrolase activity	ubiquitin-dependent protein catabolic process	MAL5P1.167	Slow
PF3D7_0516900	60S ribosomal protein L2	0	OG5_126641	ribosome	structural constituent of ribosome	translation	RPL2
PF3D7_0517000	60S ribosomal protein L12, putative	0	OG5_127022	ribosome	structural constituent of ribosome	translation	PFE0850C	Essential
PF3D7_0517300	serine/arginine-rich splicing factor 1	0	OG5_128933	null	nucleic acid binding, nucleotide binding	null	SR1
PF3D7_0517400	FACT complex subunit SPT16, putative	0	OG5_128055	null	null	null	FACT-L	Essential
PF3D7_0517700	eukaryotic translation initiation factor 3 subunit B, putative	0	OG5_128215	eukaryotic translation initiation factor 3 complex	nucleotide binding, translation initiation factor activity, translation initiation factor binding	translational initiation	EIF3B	Essential
PF3D7_0518200	SWIB/MDM2 domain-containing protein	0	OG5_129900	null	protein binding	null	MDM2
PF3D7_0518300	proteasome subunit beta type-1, putative	0	OG5_127834	proteasome core complex	threonine-type endopeptidase activity	proteolysis involved in cellular protein catabolic process	MAL5P1.183	Essential
PF3D7_0518500	ATP-dependent RNA helicase DDX23, putative	0	OG5_128627	null	ATP binding, nucleic acid binding	null	DDX23	Essential
PF3D7_0518600	WD repeat-containing protein 26, putative	0	OG5_129140	null	protein binding	null	WDR26	Dispensable
PF3D7_0518700	mRNA-binding protein PUF1	0	OG5_129563	null	RNA binding	null	PUF1
PF3D7_0519200	V-type proton ATPase 16 kDa proteolipid subunit	4	OG5_126803	proton-transporting V-type ATPase, V0 domain	hydrogen ion transmembrane transporter activity	ATP hydrolysis coupled proton transport	MAL5P1.193	Essential
PF3D7_0519400	40S ribosomal protein S24	0	OG5_126896	ribosome	structural constituent of ribosome	translation	RPS24	Essential
PF3D7_0519500	carbon catabolite repressor protein 4, putative	0	OG5_127911	null	null	null	CCR4	Dispensable
PF3D7_0519700	conserved Plasmodium protein, unknown function	0	OG5_157217	null	null	null	MAL5P1.198
PF3D7_0519800	EELM2 domain-containing protein, putative	0	OG5_165032	cytoplasm, nucleus	null	null	MAL5P1.199	Essential
PF3D7_0520000	40S ribosomal protein S9, putative	0	OG5_126983	small ribosomal subunit	rRNA binding, structural constituent of ribosome	translation	RPS9
PF3D7_0520100	protein phosphatase PPM9, putative	0	OG5_162755	null	catalytic activity, protein serine/threonine phosphatase activity	protein dephosphorylation	PPM9	Dispensable
PF3D7_0520300	U6 snRNA-associated Sm-like protein LSm2, putative	0	OG5_128865	null	null	mRNA processing	LSM2	Essential
PF3D7_0520400	conserved Plasmodium protein, unknown function	0	OG5_167351	membrane	DNA binding	regulation of transcription, DNA-templated	MAL5P1.205
PF3D7_0520500	phosphomethylpyrimidine kinase, putative	0	OG5_128612	null	null	null	MAL5P1.206
PF3D7_0520600	bis(5'-nucleosyl)-tetraphosphatase [asymmetrical]	0	OG5_130658	null	hydrolase activity	null	AP4AH
PF3D7_0520800	conserved Plasmodium protein, unknown function	0	OG5_147481	nucleus	nucleotide binding	null	MAL5P1.209	Essential
PF3D7_0520900	adenosylhomocysteinase	0	OG5_127233	null	adenosylhomocysteinase activity	one-carbon metabolic process	SAHH	Slow
PF3D7_0521400	conserved Plasmodium protein, unknown function	0	OG5_147466	nucleus	exonuclease activity, nucleic acid binding	DNA-templated transcription, termination, mRNA processing, rRNA processing, regulation of transcription, DNA-templated	MAL5P1.215
PF3D7_0521700	ATP-dependent RNA helicase DDX1, putative	0	OG5_130919	null	ATP binding, nucleic acid binding, protein binding	null	DDX1
PF3D7_0522400	conserved Plasmodium protein, unknown function	2	OG5_160619	null	null	protein transport	MAL5P1.224
PF3D7_0522600	inner membrane complex protein	8	OG5_134918	integral component of membrane, membrane	magnesium ion transmembrane transporter activity	magnesium ion transport	MAL5P1.226	Dispensable
PF3D7_0522800	pre-mRNA-splicing factor BUD31, putative	0	OG5_128043	nucleus	null	null	BUD31	Essential
PF3D7_0523000	multidrug resistance protein 1	11	OG5_126596	integral component of membrane	ATP binding, ATPase activity, coupled to transmembrane movement of substances	transmembrane transport	MDR1	Essential
PF3D7_0523100	mitochondrial-processing peptidase subunit alpha, putative	0	OG5_127941	null	catalytic activity, metal ion binding	null	MAL5P1.231
PF3D7_0523400	DnaJ protein, putative	2	OG5_129626	null	null	null	MAL5P1.234	Slow
PF3D7_0524000	karyopherin beta	0	OG5_127537	null	binding	null	KASBETA	Dispensable
PF3D7_0524300	conserved Plasmodium protein, unknown function	0	OG5_167354	null	null	null	MAL5P1.242
PF3D7_0524400	ribosome-interacting GTPase 1, putative	0	OG5_127528	null	GTP binding	null	RBG1
PF3D7_0524500	conserved Plasmodium protein, unknown function	0	OG5_173884	null	nucleotide binding	null	MAL5P1.244
PF3D7_0525100	acyl-CoA synthetase	0	OG5_126601	null	catalytic activity	metabolic process	ACS10
PF3D7_0525200	structural maintenance of chromosomes protein 6, putative	0	OG5_127751	null	null	null	SMC6	Essential
PF3D7_0525500	WD repeat-containing protein, putative	0	OG5_165893	null	protein binding	null	MAL5P1.254
PF3D7_0525800	inner membrane complex protein 1g, putative	0	OG5_146323	null	null	null	IMC1G	Essential
PF3D7_0526500	conserved Plasmodium protein, unknown function	0	OG5_142443	nucleus, spliceosomal complex	null	RNA splicing, cell cycle, mRNA processing	MAL5P1.264
PF3D7_0526900	transmembrane emp24 domain-containing protein, putative	2	OG5_127696	Golgi membrane, endoplasmic reticulum membrane, integral component of membrane	null	protein transport, transport, vesicle-mediated transport	MAL5P1.268
PF3D7_0527000	DNA replication licensing factor MCM3, putative	0	OG5_128134	MCM complex, nucleus	ATP binding, DNA binding, DNA helicase activity	DNA replication, DNA replication initiation	MCM3	Essential
PF3D7_0527100	ubiquitin-conjugating enzyme E2 N, putative	0	OG5_127739	null	acid-amino acid ligase activity	null	UBC13	Essential
PF3D7_0527200	ubiquitin carboxyl-terminal hydrolase 14	0	OG5_127806	null	protein binding, ubiquitinyl hydrolase activity	ubiquitin-dependent protein catabolic process	USP14	Dispensable
PF3D7_0527500	Hsc70-interacting protein	0	OG5_129249	null	protein binding	null	HIP
PF3D7_0527900	ATP-dependent RNA helicase DDX41, putative	0	OG5_129688	null	ATP binding, nucleic acid binding	null	DDX41	Essential
PF3D7_0528100	AP-1 complex subunit beta, putative	0	OG5_127081	clathrin adaptor complex	binding, protein transporter activity	intracellular protein transport, vesicle-mediated transport	MAL5P1.278	Essential
PF3D7_0528200	eukaryotic translation initiation factor 3 subunit E, putative	2	OG5_128443	eukaryotic translation initiation factor 3 complex	protein binding, translation initiation factor activity	null	EIF3E
PF3D7_0528700	peptidyl-prolyl cis-trans isomerase	0	OG5_127991	null	peptidyl-prolyl cis-trans isomerase activity	protein folding, protein peptidyl-prolyl isomerization	CYP23
PF3D7_0529000	conserved Plasmodium protein, unknown function	2	OG5_129241	extracellular region, integral component of membrane, plasma membrane	null	null	MAL5P1.287	Essential
PF3D7_0529400	conserved Plasmodium protein, unknown function	0	OG5_154800	membrane	null	null	PF3D7_0529400.1	Essential
PF3D7_0529500	cell cycle regulator protein, putative	0	OG5_127512	null	RNA binding	null	MAL5P1.292	Dispensable
PF3D7_0530000	conserved Plasmodium protein, unknown function	0	OG5_178836	nucleus	null	null	MAL5P1.297	Dispensable
PF3D7_0530200	phosphoenolpyruvate/phosphate translocator	7	OG5_149875	null	null	null	PPT	Essential
PF3D7_0531000	conserved Plasmodium protein, unknown function	2	OG5_156790	integral component of membrane, membrane, mitochondrial inner membrane	null	null	MAL5P1.307
PF3D7_0531100	conserved Plasmodium protein, unknown function	0	OG5_160718	null	Rab GTPase activator activity	protein localization, regulation of Rab GTPase activity	MAL5P1.308
PF3D7_0531300	conserved Plasmodium protein, unknown function	0	OG5_167359	null	null	null	MAL5P1.310	Dispensable
PF3D7_0602100	ATP-dependent RNA helicase, putative	0	OG5_127259	null	ATP binding, hydrolase activity, acting on acid anhydrides, in phosphorus-containing anhydrides, nucleic acid binding	null	2270.T00294	Essential
PF3D7_0602200	MYND finger protein, putative	0	OG5_134284	null	null	null	2270.T00293
PF3D7_0602400	elongation factor G	0	OG5_126692	null	GTP binding, GTPase activity	null	EF-G	Essential
PF3D7_0602500	geranylgeranyltransferase, putative	0	OG5_127744	null	Rab geranylgeranyltransferase activity, catalytic activity	null	2270.T00290	Essential
PF3D7_0603200	mitochondrial chaperone BCS1, putative	1	OG5_128574	null	ATP binding	mitochondrial respiratory chain complex III assembly	2270.T00283	Essential
PF3D7_0603300	dihydroorotate dehydrogenase	1	OG5_127289	null	dihydroorotate dehydrogenase activity	UMP biosynthetic process, oxidation-reduction process	DHODH	Slow
PF3D7_0603400	trophozoite exported protein 1	0	OG5_128069	null	protein binding, zinc ion binding	null	TEX1	Dispensable
PF3D7_0603600	conserved Plasmodium protein, unknown function	2	OG5_162064	intracellular, nucleus	DNA binding	regulation of transcription, DNA-templated, transcription, DNA-templated	2270.T00333	Dispensable
PF3D7_0603700	phenylalanine--tRNA ligase	0	OG5_128825	cytoplasm	ATP binding, magnesium ion binding, phenylalanine-tRNA ligase activity, tRNA binding	phenylalanyl-tRNA aminoacylation, tRNA processing	MFRS
PF3D7_0604500	conserved Plasmodium protein, unknown function	0	OG5_165471	cytoplasm	nucleotide binding, protein binding	null	2270.T00268	Dispensable
PF3D7_0605100	RNA-binding protein, putative	0	OG5_155454	null	RNA binding	null	2270.T00262
PF3D7_0605900	long chain polyunsaturated fatty acid elongation enzyme, putative	7	OG5_126732	integral component of membrane	null	null	2270.T00256	Dispensable
PF3D7_0606100	RNA-binding protein, putative	0	OG5_150164	NELF complex	nucleic acid binding, nucleotide binding	regulation of transcription, DNA-templated	2270.T00254	Slow
PF3D7_0606500	polypyrimidine tract-binding protein, putative	0	OG5_127719	null	nucleic acid binding, nucleotide binding	null	2270.T00251	Dispensable
PF3D7_0606600	conserved Plasmodium protein, unknown function	0	OG5_166976	cytoplasm	ATP binding, protein binding	null	2270.T00250	Dispensable
PF3D7_0606700	coatomer alpha subunit, putative	0	OG5_127808	COPI vesicle coat	protein binding, structural molecule activity	intracellular protein transport, vesicle-mediated transport	2270.T00249	Essential
PF3D7_0606900	glutaredoxin-like protein	0	OG5_127633	null	electron carrier activity, protein disulfide oxidoreductase activity	cell redox homeostasis	GLP2	Slow
PF3D7_0607000	translation initiation factor IF-2, putative	0	OG5_127312	null	GTP binding, GTPase activity	null	2270.T00246	Essential
PF3D7_0607300	uroporphyrinogen III decarboxylase	2	OG5_127347	null	uroporphyrinogen decarboxylase activity	porphyrin-containing compound biosynthetic process	UROD	Dispensable
PF3D7_0608400	conserved Plasmodium protein, unknown function	1	OG5_166979	null	null	null	2270.T00229	Essential
PF3D7_0608500	proteasome subunit alpha type-2, putative	0	OG5_127791	proteasome core complex, alpha-subunit complex	threonine-type endopeptidase activity	ubiquitin-dependent protein catabolic process	2270.T00228
PF3D7_0608700	T-complex protein 1 subunit zeta	0	OG5_127428	null	ATP binding, unfolded protein binding	protein folding	CCT6	Slow
PF3D7_0608800	ornithine aminotransferase	0	OG5_126982	null	pyridoxal phosphate binding, transaminase activity	null	OAT	Dispensable
PF3D7_0608900	conserved Plasmodium protein, unknown function	3	OG5_166980	null	null	null	2270.T00224
PF3D7_0609200	citrate synthase-like protein, putative	1	OG5_172686	null	transferase activity, transferring acyl groups, acyl groups converted into alkyl on transfer	cellular carbohydrate metabolic process	2270.T00221	Essential
PF3D7_0610000	mitochondrial ribosomal protein L19 precursor, putative	0	OG5_144136	ribosome	structural constituent of ribosome	translation	2270.T00214
PF3D7_0610200	RNA-binding protein 25, putative	0	OG5_129375	null	nucleic acid binding, nucleotide binding	mRNA processing	RBM25	Slow
PF3D7_0610400	histone H3	0	OG5_126569	nucleosome	DNA binding, protein heterodimerization activity	null	H3	Essential
PF3D7_0610500	peptidyl-tRNA hydrolase PTRHD1, putative	0	OG5_130573	null	aminoacyl-tRNA hydrolase activity	null	2270.T00210	Dispensable
PF3D7_0610800	transketolase	0	OG5_126720	null	transketolase activity	metabolic process	TK	Essential
PF3D7_0610900	transcription elongation factor SPT5, putative	0	OG5_127919	ribosome	structural constituent of ribosome	regulation of DNA-templated transcription, elongation, regulation of transcription from RNA polymerase II promoter, translation	SPT5	Slow
PF3D7_0611300	conserved Apicomplexan protein, unknown function	0	OG5_147455	null	null	null	2270.T00448	Dispensable
PF3D7_0611400	SWIB/MDM2 domain-containing protein	0	OG5_163982	null	protein binding	null	SWIB	Slow
PF3D7_0611600	conserved Plasmodium protein, unknown function	4	OG5_164905	null	null	null	2270.T00011
PF3D7_0611700	60S ribosomal protein L39	0	OG5_127376	ribosome	structural constituent of ribosome	translation	RPL39	Slow
PF3D7_0612100	eukaryotic translation initiation factor 3 subunit L, putative	2	OG5_128650	eukaryotic translation initiation factor 3 complex	translation initiation factor activity	null	EIF3L	Slow
PF3D7_0612200	leucine-rich repeat protein	0	OG5_126585	null	protein binding	null	LRR6
PF3D7_0612700	6-cysteine protein	1	OG5_166985	null	null	null	P12
PF3D7_0612800	6-cysteine protein	2	OG5_166986	null	null	null	P12P	Dispensable
PF3D7_0613500	AP-3 complex subunit beta, putative	0	OG5_156671	membrane coat	binding	intracellular protein transport, vesicle-mediated transport	2270.T00025
PF3D7_0613700	syntaxin binding protein, putative	0	OG5_127453	null	null	vesicle docking involved in exocytosis	2270.T00027
PF3D7_0613800	transcription factor with AP2 domain(s)	0	OG5_159961	null	sequence-specific DNA binding transcription factor activity	regulation of transcription, DNA-templated	APIAP2	Essential
PF3D7_0613900	myosin E, putative	0	OG5_166989	myosin complex	ATP binding, motor activity	null	MYOE
PF3D7_0614300	major facilitator superfamily-related transporter, putative	12	OG5_164658	integral component of membrane	null	transmembrane transport	MFR1	Dispensable
PF3D7_0614500	60S ribosomal protein L19	0	OG5_126940	ribosome	structural constituent of ribosome	translation	RPL19
PF3D7_0616800	malate:quinone oxidoreductase, putative	0	OG5_139441	null	malate dehydrogenase (quinone) activity	tricarboxylic acid cycle	MQO	Slow
PF3D7_0617000	mitochondrial import receptor subunit TOM40, putative	0	OG5_140027	mitochondrial outer membrane	null	transmembrane transport	TOM40
PF3D7_0617200	conserved Plasmodium protein, unknown function	0	OG5_129983	cytoplasm, myosin complex	ATP binding, actin binding, calmodulin binding, motor activity	null	2270.T00061	Essential
PF3D7_0617300	conserved Plasmodium protein, unknown function	0	OG5_143199	periplasmic space	4 iron, 4 sulfur cluster binding, electron carrier activity, iron ion binding, molybdenum ion binding, nitrate reductase activity, nucleotide binding	Mo-molybdopterin cofactor biosynthetic process, electron transport, nitrate assimilation, oxidation-reduction process, transport	2270.T00062	Dispensable
PF3D7_0617800	histone H2A	0	OG5_126570	nucleosome, nucleus	DNA binding, protein heterodimerization activity	null	H2A	Slow
PF3D7_0617900	histone H3 variant	0	OG5_126569	nucleosome	DNA binding, protein heterodimerization activity	null	H3.3	Slow
PF3D7_0618000	conserved Plasmodium membrane protein, unknown function	4	OG5_167285	null	null	null	2270.T00470
PF3D7_0618200	conserved Plasmodium protein, unknown function	0	OG5_140509	null	null	null	2270.T00463
PF3D7_0618300	60S ribosomal protein L27a, putative	0	OG5_127016	null	null	null	2270.T00071
PF3D7_0618500	malate dehydrogenase	0	OG5_126911	null	oxidoreductase activity, acting on the CH-OH group of donors, NAD or NADP as acceptor	carbohydrate metabolic process, carboxylic acid metabolic process, cellular carbohydrate metabolic process, oxidation-reduction process	MDH	Slow
PF3D7_0618600	rhomboid protease ROM10	7	OG5_165904	integral component of membrane	serine-type endopeptidase activity	proteolysis	ROM10
PF3D7_0619300	conserved Plasmodium protein, unknown function	0	OG5_156203	cytoplasm, cytoskeleton	actin binding, structural molecule activity	null	2270.T00080	Slow
PF3D7_0619400	cell division cycle protein 48 homologue, putative	0	OG5_126926	null	ATP binding, hydrolase activity	null	2270.T00082	Essential
PF3D7_0619500	acyl-CoA synthetase	0	OG5_126609	null	catalytic activity, magnesium ion binding, thiamine pyrophosphate binding	metabolic process	ACS12	Dispensable
PF3D7_0620100	conserved Plasmodium protein, unknown function	0	OG5_147405	cytoplasm	null	null	2270.T00092
PF3D7_0620500	cleavage stimulation factor subunit 1, putative	0	OG5_129724	null	protein binding	null	2270.T00096	Slow
PF3D7_0621100	conserved Plasmodium protein, unknown function	0	OG5_143329	cytoplasm	null	null	2270.T00101	Dispensable
PF3D7_0621200	pyridoxine biosynthesis protein PDX1	0	OG5_128957	null	catalytic activity	pyridoxal phosphate biosynthetic process	PDX1	Dispensable
PF3D7_0621400	Pf77 protein	0	OG5_147639	null	null	null	ALV7	Dispensable
PF3D7_0621800	nascent polypeptide-associated complex subunit alpha, putative	0	OG5_127180	null	null	null	2270.T00108
PF3D7_0621900	signal recognition particle subunit SRP68, putative	0	OG5_155292	nucleus	RNA binding	null	SRP68	Essential
PF3D7_0622600	cytochrome b-c1 complex subunit 9, putative	1	OG5_153610	mitochondrial respiratory chain complex III	null	mitochondrial electron transport, ubiquinol to cytochrome c	QCR9	Essential
PF3D7_0622800	leucine--tRNA ligase, putative	0	OG5_127407	null	ATP binding, aminoacyl-tRNA editing activity, aminoacyl-tRNA ligase activity	tRNA aminoacylation for protein translation	2270.T00116	Essential
PF3D7_0623100	nuclear polyadenylated RNA-binding protein NAB2, putative	0	OG5_139206	null	metal ion binding	null	NAB2
PF3D7_0623500	superoxide dismutase [Fe]	0	OG5_158563	null	metal ion binding, superoxide dismutase activity	oxidation-reduction process, superoxide metabolic process	SOD2	Dispensable
PF3D7_0623600	transcription or splicing factor-like protein, putative	0	OG5_128401	null	RNA binding, pre-mRNA branch point binding, zinc ion binding	mRNA splicing, via spliceosome	2270.T00123	Essential
PF3D7_0623900	ribonuclease H2 subunit A, putative	0	OG5_126908	null	RNA binding, RNA-DNA hybrid ribonuclease activity, nucleic acid binding	RNA metabolic process	2270.T00125	Slow
PF3D7_0624000	hexokinase	0	OG5_126743	null	ATP binding, glucose binding, phosphotransferase activity, alcohol group as acceptor	carbohydrate metabolic process, carbohydrate phosphorylation, cellular glucose homeostasis	HK	Essential
PF3D7_0624600	SNF2 helicase, putative	0	OG5_141761	null	ATP binding, DNA binding, protein binding, zinc ion binding	null	ISWI	Essential
PF3D7_0625300	DNA polymerase 1, putative	0	OG5_160659	null	DNA binding, DNA-directed DNA polymerase activity	DNA replication, DNA-dependent DNA replication	2270.T00140	Essential
PF3D7_0625400	conserved Plasmodium protein, unknown function	0	OG5_167294	cytoplasm	ATP binding	null	2270.T00141
PF3D7_0625600	poly(A) polymerase PAP, putative	0	OG5_127104	nucleus	RNA binding, polynucleotide adenylyltransferase activity	RNA polyadenylation	2270.T00143	Essential
PF3D7_0626000	conserved Plasmodium protein, unknown function	0	OG5_165220	null	null	null	2270.T00147
PF3D7_0626700	conserved protein, unknown function	0	OG5_127677	null	null	null	2270.T00154
PF3D7_0626800	pyruvate kinase	0	OG5_126685	null	magnesium ion binding, potassium ion binding, pyruvate kinase activity	glycolytic process	PYRK	Essential
PF3D7_0627500	protein DJ-1	0	OG5_127669	null	null	null	DJ1	Dispensable
PF3D7_0627700	transportin	0	OG5_127643	null	Ran GTPase binding	intracellular protein transport	2270.T00164	Essential
PF3D7_0627800	acetyl-CoA synthetase, putative	0	OG5_126680	null	catalytic activity	metabolic process	ACS	Essential
PF3D7_0628100	HECT-domain (ubiquitin-transferase), putative	2	OG5_139596	null	protein binding, ubiquitin-protein transferase activity	null	2270.T00168	Slow
PF3D7_0628200	eukaryotic translation initiation factor 2-alpha kinase	1	OG5_140247	null	ATP binding, protein kinase activity	protein phosphorylation	PK4	Slow
PF3D7_0628300	choline/ethanolaminephosphotransferase, putative	8	OG5_126828	integral component of membrane, membrane	phosphotransferase activity, for other substituted phosphate groups	phospholipid biosynthetic process	CEPT	Essential
PF3D7_0629100	nicotinate phosphoribosyltransferase, putative	0	OG5_128563	null	nicotinate phosphoribosyltransferase activity, nicotinate-nucleotide diphosphorylase (carboxylating) activity	NAD biosynthetic process, nicotinate nucleotide salvage	NAPRT
PF3D7_0629200	DnaJ protein, putative	1	OG5_130583	null	unfolded protein binding	protein folding	2270.T00180	Slow
PF3D7_0629700	SET domain protein, putative	0	OG5_127895	null	protein binding, zinc ion binding	null	SET1	Essential
PF3D7_0629800	cullin-like protein, putative	0	OG5_165171	cullin-RING ubiquitin ligase complex	ubiquitin protein ligase binding	ubiquitin-dependent protein catabolic process	2270.T00185
PF3D7_0630300	DNA polymerase epsilon catalytic subunit A, putative	0	OG5_127942	null	3'-5' exonuclease activity, DNA binding, DNA-directed DNA polymerase activity, nucleic acid binding, nucleotide binding, zinc ion binding	DNA repair, nucleobase-containing compound metabolic process	2270.T00191	Essential
PF3D7_0630500	ribosome biogenesis protein YTM1, putative	0	OG5_128164	null	protein binding	null	YTM1	Essential
PF3D7_0631000	tetratricopeptide repeat protein, putative	0	OG5_149985	null	protein binding	null	2270.T00199	Dispensable
PF3D7_0703500	erythrocyte membrane-associated antigen	0	OG5_146660	null	null	null	MAL7P1.12
PF3D7_0703600	conserved Plasmodium protein, unknown function	0	OG5_136181	null	null	null	MAL7P1.13	Slow
PF3D7_0703700	conserved Plasmodium protein, unknown function	0	OG5_154284	null	null	null	MAL7P1.14
PF3D7_0703900	conserved Plasmodium membrane protein, unknown function	11	OG5_157845	cytoplasm, extracellular region	structural molecule activity	cell adhesion, phosphate ion transport	MAL7P1.15	Essential
PF3D7_0704100	conserved Plasmodium membrane protein, unknown function	7	OG5_156926	cytoplasm	GTP binding, GTPase activity, translation initiation factor activity	translational initiation	MAL7P1.17	Essential
PF3D7_0704200	tRNA m5C-methyltransferase, putative	0	OG5_127434	null	methyltransferase activity	null	PF07_0015
PF3D7_0704400	phosphoinositide-binding protein, putative	0	OG5_138116	null	phosphatidylinositol binding, protein binding	null	PF07_0017
PF3D7_0704600	E3 ubiquitin-protein ligase	4	OG5_156983	null	binding, ubiquitin-protein transferase activity	null	UT	Essential
PF3D7_0704800	conserved Plasmodium protein, unknown function	0	OG5_165467	null	catalytic activity	null	PF07_0019	Dispensable
PF3D7_0705000	mRNA cap guanine-N7 methyltransferase, putative	0	OG5_127958	null	null	null	PF07_0020	Essential
PF3D7_0705400	DNA replication licensing factor MCM7	0	OG5_128241	MCM complex, nucleus	ATP binding, DNA binding, DNA helicase activity	DNA replication, DNA replication initiation	MCM7	Essential
PF3D7_0705500	inositol-phosphate phosphatase, putative	0	OG5_152964	null	phosphoric ester hydrolase activity	phosphatidylinositol dephosphorylation	PF07_0024	Essential
PF3D7_0705700	40S ribosomal protein S29, putative	0	OG5_127205	ribosome	structural constituent of ribosome	translation	MAL7P1.300
PF3D7_0706000	importin-7, putative	0	OG5_127731	null	Ran GTPase binding, protein transporter activity	cell proliferation, intracellular protein transport, protein import into nucleus, docking	MAL7P1.202	Slow
PF3D7_0706400	60S ribosomal protein L37	0	OG5_126918	ribosome	structural constituent of ribosome	translation	RPL37	Essential
PF3D7_0706500	conserved Plasmodium protein, unknown function	0	OG5_150034	cytoplasm	GTP binding, GTPase activity, translation initiation factor activity	translation	MAL7P1.204
PF3D7_0707300	rhoptry-associated membrane antigen	0	OG5_153639	null	null	null	RAMA	Essential
PF3D7_0707400	AAA family ATPase, putative	0	OG5_129958	null	ATP binding	null	MAL7P1.209
PF3D7_0707500	conserved Plasmodium protein, unknown function	0	OG5_156825	null	null	null	MAL7P1.22
PF3D7_0708300	EKC/KEOPS complex subunit BUD32	0	OG5_127673	null	ATP binding, protein serine/threonine kinase activity	protein phosphorylation	BUD32	Essential
PF3D7_0708400	heat shock protein 90	0	OG5_126623	null	ATP binding, unfolded protein binding	protein folding, response to stress	HSP90	Slow
PF3D7_0708700	Cg8 protein	1	OG5_147423	null	null	null	PF07_0032	Essential
PF3D7_0708800	heat shock protein 110	0	OG5_127167	null	null	null	HSP110C
PF3D7_0709000	chloroquine resistance transporter	10	OG5_133154	membrane	null	drug transmembrane transport	CRT	Essential
PF3D7_0709500	conserved Plasmodium protein, unknown function	0	OG5_167341	cytoplasm, nucleus	DNA binding, nucleotide binding	DNA recombination, DNA repair, DNA replication	PF07_0039
PF3D7_0709700	lysophospholipase, putative	0	OG5_141341	null	null	null	PARE	Dispensable
PF3D7_0710000	conserved Plasmodium protein, unknown function	0	OG5_138484	nucleus	null	null	MAL7P1.30
PF3D7_0710100	conserved Plasmodium protein, unknown function	1	OG5_153541	Holliday junction helicase complex	ATP binding, four-way junction helicase activity, sequence-specific DNA binding	DNA recombination, DNA repair, SOS response	PF07_0041
PF3D7_0710600	60S ribosomal protein L34	0	OG5_127025	ribosome	structural constituent of ribosome	translation	RPL34
PF3D7_0711000	AAA family ATPase, CDC48 subfamily	1	OG5_128467	null	ATP binding	null	CDC48	Essential
PF3D7_0711300	conserved Plasmodium protein, unknown function	0	OG5_167344	null	null	null	MAL7P1.36
PF3D7_0711500	regulator of chromosome condensation, putative	0	OG5_129083	null	null	null	MAL7P1.38	Dispensable
PF3D7_0713600	mitochondrial ribosomal protein S5 precursor, putative	1	OG5_150093	ribosome	RNA binding, structural constituent of ribosome	translation	MAL7P1.66	Essential
PF3D7_0713700	conserved Plasmodium protein, unknown function	2	OG5_167461	membrane	metal ion binding	null	MAL7P1.67	Essential
PF3D7_0713900	conserved Plasmodium protein, unknown function	0	OG5_159576	null	null	null	PF07_0053	Essential
PF3D7_0714000	histone H2B variant	0	OG5_126572	nucleosome, nucleus	DNA binding, protein heterodimerization activity	null	H2B.Z	Essential
PF3D7_0714100	conserved Plasmodium protein, unknown function	0	OG5_130150	cytoplasm	ATP binding	null	PF07_0055
PF3D7_0714500	transcription elongation factor s-II, putative	0	OG5_127402	nucleus	DNA binding, zinc ion binding	regulation of DNA-templated transcription, elongation, regulation of transcription from RNA polymerase II promoter, transcription, DNA-templated	PF07_0057	Essential
PF3D7_0715000	4-nitrophenylphosphatase	0	OG5_127049	null	phosphatase activity	metabolic process	PNPASE
PF3D7_0715800	drug/metabolite transporter, putative	9	OG5_155297	integral component of membrane, membrane	null	null	DMT1	Dispensable
PF3D7_0715900	cation diffusion facilitator family protein, putative	6	OG5_126754	integral component of membrane	cation transmembrane transporter activity	cation transport, transmembrane transport	CDF	Dispensable
PF3D7_0716000	RNA-binding protein, putative	0	OG5_138354	nucleus	RNA binding, nucleic acid binding, nucleotide binding	mRNA processing	PF07_0066
PF3D7_0716100	protein SDA1, putative	0	OG5_128086	nucleolus	binding	actin cytoskeleton organization, protein transport, ribosomal large subunit biogenesis, ribosomal large subunit export from nucleus	SDA1	Essential
PF3D7_0716300	conserved Plasmodium protein, unknown function	0	OG5_153544	cytoplasm, integral component of membrane	ATP binding, RNA binding, cysteine-type peptidase activity, endonuclease activity, exonuclease activity, helicase activity, nucleotidyltransferase activity, zinc ion binding	proteolysis, transcription, RNA-dependent	MAL7P1.77	Essential
PF3D7_0716800	eukaryotic translation initiation factor 3 subunit I, putative	0	OG5_127718	null	protein binding	null	EIF3I	Essential
PF3D7_0717500	calcium-dependent protein kinase 4	0	OG5_126600	null	ATP binding, calcium ion binding, protein kinase activity	protein phosphorylation	CDPK4	Slow
PF3D7_0717700	serine--tRNA ligase, putative	0	OG5_126677	apicoplast, cytoplasm	ATP binding, serine-tRNA ligase activity	seryl-tRNA aminoacylation	PF07_0073	Dispensable
PF3D7_0718000	dynein heavy chain, putative	2	OG5_157175	dynein complex	microtubule motor activity	microtubule-based movement	MAL7P1.89	Slow
PF3D7_0718100	exported serine/threonine protein kinase	0	OG5_150068	null	ATP binding, protein kinase activity	protein phosphorylation	EST	Essential
PF3D7_0718500	prefoldin subunit 3, putative	0	OG5_128207	prefoldin complex	unfolded protein binding	protein folding	MAL7P1.94	Slow
PF3D7_0719200	NIMA related kinase 4	0	OG5_127026	null	ATP binding, protein kinase activity	protein phosphorylation	NEK4	Dispensable
PF3D7_0719300	actin-related protein, putative	0	OG5_145110	nucleus	null	chromatin remodeling	ARP6	Dispensable
PF3D7_0719600	60S ribosomal protein L11a, putative	0	OG5_126688	ribosome	structural constituent of ribosome	translation	PF07_0079
PF3D7_0719700	40S ribosomal protein S10, putative	0	OG5_127137	null	null	null	RPS10	Essential
PF3D7_0719900	conserved Plasmodium membrane protein, unknown function	4	OG5_157652	nucleus	null	null	PF07_0082
PF3D7_0720200	conserved Plasmodium protein, unknown function	0	OG5_158070	cytoplasm	null	null	PF07_0084
PF3D7_0720400	ferrodoxin reductase-like protein	0	OG5_126784	null	2 iron, 2 sulfur cluster binding, flavin adenine dinucleotide binding, oxidoreductase activity	oxidation-reduction process	PF07_0085
PF3D7_0720500	conserved Plasmodium protein, unknown function	2	OG5_184632	integral component of membrane	null	null	MAL7P1.106	Slow
PF3D7_0720700	phosphoinositide-binding protein, putative	4	OG5_167088	null	phosphatidylinositol binding	null	MAL7P1.108
PF3D7_0720800	Ham1-like protein, putative	0	OG5_126970	null	hydrolase activity	null	MAL7P1.110
PF3D7_0721000	conserved Plasmodium membrane protein, unknown function	4	OG5_161725	null	null	null	PF07_0086
PF3D7_0721100	conserved Plasmodium protein, unknown function	1	OG5_165001	null	null	null	PF07_0087	Essential
PF3D7_0721400	conserved Plasmodium protein, unknown function	0	OG5_143207	null	null	null	MAL7P1.114
PF3D7_0721600	40S ribosomal protein S5, putative	0	OG5_127064	small ribosomal subunit	RNA binding, structural constituent of ribosome	translation	PF07_0088	Essential
PF3D7_0721700	secreted ookinete protein, putative	0	OG5_167091	null	null	null	PSOP1	Dispensable
PF3D7_0721800	conserved Plasmodium protein, unknown function	0	OG5_147421	null	null	null	MAL7P1.117	Essential
PF3D7_0722200	rhoptry-associated leucine zipper-like protein 1	1	OG5_160791	null	null	null	RALP1	Essential
PF3D7_0722400	Obg-like ATPase 1, putative	0	OG5_126949	null	GTP binding	null	OLA1
PF3D7_0722500	pre-mRNA-splicing factor CWC15, putative	0	OG5_128660	spliceosomal complex	null	mRNA splicing, via spliceosome	CWC15
PF3D7_0722700	conserved Plasmodium protein, unknown function	1	OG5_153566	integral component of membrane	null	null	PF07_0093	Essential
PF3D7_0723600	proteasome assembly chaperone 4, putative	0	OG5_152184	null	null	proteasome assembly	PF07_0099	Essential
PF3D7_0723800	conserved Plasmodium protein, unknown function	0	OG5_167092	cytoplasm, extracellular region	structural molecule activity	phosphate ion transport	PF07_0101
PF3D7_0723900	RNA-binding protein, putative	0	OG5_150532	cytoplasm, nucleus	RNA binding, nucleic acid binding, nucleotide binding	mRNA processing, mRNA transport, regulation of translation	MAL7P1.126	Dispensable
PF3D7_0724000	Rab GTPase activator and protein kinase, putative	7	OG5_167093	null	ATP binding, MAP kinase activity, Rab GTPase activator activity, protein kinase activity	protein phosphorylation, regulation of Rab GTPase activity	MAL7P1.127
PF3D7_0724700	conserved Plasmodium protein, unknown function	0	OG5_153549	membrane	null	null	MAL7P1.133
PF3D7_0725200	mago nashi protein homologue, putative	0	OG5_128495	nucleus	null	null	MAL7P1.139	Slow
PF3D7_0725300	conserved Plasmodium protein, unknown function	0	OG5_150545	cytoplasm	null	null	PF07_0106	Essential
PF3D7_0726300	DNA mismatch repair protein PMS1, putative	0	OG5_128001	mismatch repair complex	ATP binding, mismatched DNA binding	mismatch repair	PMS1	Essential
PF3D7_0726500	ubiquitin carboxyl-terminal hydrolase, putative	0	OG5_127773	null	protein binding, ubiquitinyl hydrolase activity	ubiquitin-dependent protein catabolic process	MAL7P1.147	Essential
PF3D7_0727400	proteasome subunit alpha type-5, putative	0	OG5_127593	proteasome core complex, alpha-subunit complex	threonine-type endopeptidase activity	ubiquitin-dependent protein catabolic process	PF07_0112	Essential
PF3D7_0727900	conserved Plasmodium protein, unknown function	2	OG5_167000	cytoplasm	nucleic acid binding	null	PF07_0116	Dispensable
PF3D7_0728000	eukaryotic translation initiation factor 2 subunit alpha, putative	0	OG5_127433	eukaryotic translation initiation factor 2 complex	translation initiation factor activity	null	PF07_0117
PF3D7_0728700	alpha/beta hydrolase, putative	0	OG5_135236	null	hydrolase activity	null	MAL7P1.156
PF3D7_0729200	1-cys peroxiredoxin	1	OG5_127915	null	oxidoreductase activity	null	AOP	Dispensable
PF3D7_0730200	AP-4 complex subunit beta, putative	0	OG5_130956	clathrin adaptor complex	binding, protein transporter activity	intracellular protein transport, vesicle-mediated transport	MAL7P1.164
PF3D7_0801000	Plasmodium exported protein (PHISTc), unknown function	1	OG5_205011	null	null	null	PF08_0137
PF3D7_0801600	conserved Plasmodium protein, unknown function	1	OG5_154759	integral component of membrane	null	null	PF08_0134
PF3D7_0801800	mannose-6-phosphate isomerase, putative	1	OG5_127555	null	mannose-6-phosphate isomerase activity, zinc ion binding	carbohydrate metabolic process	MAL8P1.156	Slow
PF3D7_0802000	glutamate dehydrogenase, putative	0	OG5_130284	null	oxidoreductase activity	cellular amino acid metabolic process, oxidation-reduction process	GDH3	Dispensable
PF3D7_0802200	1-cys peroxiredoxin	0	OG5_126593	null	peroxiredoxin activity	oxidation-reduction process	1-CYSPXN
PF3D7_0802300	periodic tryptophan protein 2, putative	0	OG5_128106	null	protein binding	null	PWP2
PF3D7_0802400	conserved Plasmodium protein, unknown function	2	OG5_167349	cytoplasm, membrane	null	null	MAL8P1.152	Essential
PF3D7_0802500	inositol 5-phosphatase, putative	2	OG5_128217	null	phosphoric ester hydrolase activity	null	MAL8P1.151	Slow
PF3D7_0802600	adenylyl cyclase beta	0	OG5_140107	null	ATP binding, guanylate cyclase activity, phosphorus-oxygen lyase activity, protein kinase activity, receptor activity	cGMP biosynthetic process, cyclic nucleotide biosynthetic process, intracellular signal transduction, protein phosphorylation	ACBETA	Essential
PF3D7_0802800	serine/threonine protein phosphatase 2B catalytic subunit A	0	OG5_127131	null	hydrolase activity	null	CNA	Essential
PF3D7_0803000	peptidyl-prolyl cis-trans isomerase	0	OG5_139999	null	peptidyl-prolyl cis-trans isomerase activity	protein folding, protein peptidyl-prolyl isomerization	CYP81
PF3D7_0803700	tubulin gamma chain	0	OG5_127652	gamma-tubulin complex, microtubule, protein complex	GTP binding, GTPase activity	GTP catabolic process, cytoplasmic microtubule organization, microtubule nucleation, protein polymerization	G-TUB
PF3D7_0803800	proteasome subunit beta type-4	0	OG5_127562	proteasome core complex	threonine-type endopeptidase activity	proteolysis involved in cellular protein catabolic process	MAL8P1.142	Slow
PF3D7_0804500	conserved Plasmodium membrane protein, unknown function	8	OG5_154799	membrane	null	null	MAL8P1.139
PF3D7_0804600	U2 snRNA/tRNA pseudouridine synthase, putative	0	OG5_128260	null	RNA binding, pseudouridine synthase activity	pseudouridine synthesis	PF08_0123
PF3D7_0804800	peptidyl-prolyl cis-trans isomerase	0	OG5_129014	null	peptidyl-prolyl cis-trans isomerase activity	protein folding, protein peptidyl-prolyl isomerization	CYP24	Essential
PF3D7_0804900	GTPase-activating protein, putative	0	OG5_127251	null	ARF GTPase activator activity, GTPase activator activity, zinc ion binding	regulation of ARF GTPase activity	PF08_0120	Essential
PF3D7_0805700	serine/threonine protein kinase, FIKK family	0	OG5_145292	null	ATP binding, protein kinase activity	protein phosphorylation	FIKK8	Slow
PF3D7_0806500	DnaJ protein, putative	0	OG5_132460	null	null	null	PF08_0115
PF3D7_0806600	kinesin-like protein, putative	0	OG5_167346	null	ATP binding, microtubule binding, microtubule motor activity	microtubule-based movement	MAL8P1.132	Slow
PF3D7_0806800	vacuolar proton translocating ATPase subunit A, putative	6	OG5_126705	proton-transporting V-type ATPase, V0 domain	hydrogen ion transmembrane transporter activity	ATP hydrolysis coupled proton transport	PF08_0113
PF3D7_0807300	ras-related protein Rab-18	0	OG5_129466	intracellular, membrane	GTP binding, GTPase activity	GTP catabolic process, intracellular protein transport, nucleocytoplasmic transport, small GTPase mediated signal transduction	RAB18
PF3D7_0807500	proteasome subunit alpha type-6, putative	0	OG5_127623	proteasome core complex, alpha-subunit complex	threonine-type endopeptidase activity	ubiquitin-dependent protein catabolic process	MAL8P1.128	Essential
PF3D7_0807600	conserved Plasmodium protein, unknown function	0	OG5_156229	cytoplasm	nucleotide binding	null	MAL8P1.127	Dispensable
PF3D7_0807800	26S proteasome regulatory subunit RPN10, putative	0	OG5_127854	proteasome regulatory particle, base subcomplex	null	ubiquitin-dependent protein catabolic process	RPN10
PF3D7_0807900	tyrosine--tRNA ligase	0	OG5_127567	null	ATP binding, tyrosine-tRNA ligase activity	tRNA aminoacylation for protein translation	TYRRS
PF3D7_0808200	plasmepsin X	0	OG5_133546	null	aspartic-type endopeptidase activity	proteolysis	PF08_0108	Essential
PF3D7_0808300	ubiquitin regulatory protein, putative	0	OG5_127612	null	protein binding	null	MAL8P1.122
PF3D7_0808400	coatomer subunit epsilon, putative	0	OG5_159697	null	structural molecule activity	retrograde vesicle-mediated transport, Golgi to ER	SEC28	Dispensable
PF3D7_0809600	peptidase family C50, putative	5	OG5_154802	nucleus	peptidase activity	proteolysis	MAL8P1.113	Essential
PF3D7_0809900	JmjC domain containing protein	0	OG5_169496	nucleus	null	null	JMJC1
PF3D7_0810000	acyl-CoA binding protein, putative	0	OG5_127366	null	fatty-acyl-CoA binding	null	PF08_0099	Dispensable
PF3D7_0810200	ABC1 family, putative	0	OG5_127778	null	transferase activity, transferring phosphorus-containing groups	null	ABCK1
PF3D7_0810300	protein phosphatase PPM5, putative	0	OG5_130521	null	catalytic activity, cation binding, protein serine/threonine phosphatase activity	protein dephosphorylation	PPM5	Dispensable
PF3D7_0810500	protein phosphatase PPM7, putative	0	OG5_131254	null	catalytic activity	null	PPM7	Dispensable
PF3D7_0810600	ATP-dependent RNA helicase DBP1, putative	0	OG5_126849	null	ATP binding, nucleic acid binding	null	DBP1	Slow
PF3D7_0810800	hydroxymethyldihydropterin pyrophosphokinase-dihydropteroate synthase	0	OG5_128803	null	2-amino-4-hydroxy-6-hydroxymethyldihydropteridine diphosphokinase activity, dihydropteroate synthase activity	folic acid-containing compound biosynthetic process	PPPK-DHPS	Essential
PF3D7_0811000	cullin-1, putative	0	OG5_127557	cullin-RING ubiquitin ligase complex	ubiquitin protein ligase binding	ubiquitin-dependent protein catabolic process	CUL1	Essential
PF3D7_0811100	mitochondrial carrier protein, putative	4	OG5_159822	null	null	null	PF08_0093	Slow
PF3D7_0811200	ER membrane protein complex subunit 1, putative	2	OG5_153764	ER membrane protein complex	null	null	EMC1	Essential
PF3D7_0811400	conserved protein, unknown function	0	OG5_131912	null	null	null	MAL8P1.103	Dispensable
PF3D7_0811500	histone-arginine methyltransferase CARM1, putative	0	OG5_147460	null	methyltransferase activity	protein methylation	CARM1	Slow
PF3D7_0811600	conserved Plasmodium protein, unknown function	0	OG5_161495	cytoplasm	ATP binding	null	PF08_0091	Slow
PF3D7_0812100	conserved Plasmodium protein, unknown function	2	OG5_150592	membrane, nucleus	binding	null	PF08_0089	Dispensable
PF3D7_0812400	karyopherin alpha	0	OG5_126761	cytoplasm, nucleus	protein binding, protein transporter activity	protein import into nucleus	KARALPHA	Essential
PF3D7_0812500	RNA-binding protein, putative	0	OG5_129019	null	nucleic acid binding, nucleotide binding, peptidyl-prolyl cis-trans isomerase activity	protein folding	PF08_0086
PF3D7_0812600	ubiquitin-conjugating enzyme, putative	0	OG5_127153	null	acid-amino acid ligase activity	null	PF08_0085
PF3D7_0813200	CS domain protein, putative	0	OG5_132317	null	null	null	MAL8P1.96
PF3D7_0813300	conserved Plasmodium protein, unknown function	0	OG5_130876	membrane, nucleus	ATP binding	null	MAL8P1.95
PF3D7_0813400	conserved Plasmodium protein, unknown function	0	OG5_165422	nucleus	nucleotide binding	null	MAL8P1.94	Essential
PF3D7_0813600	translation initiation factor SUI1, putative	0	OG5_128419	null	translation initiation factor activity	translational initiation	PF08_0079
PF3D7_0813700	ABC transporter F family member 1, putative	0	OG5_150021	null	ATP binding, ATPase activity	null	ABCF1	Essential
PF3D7_0813900	40S ribosomal protein S16, putative	0	OG5_126930	ribosome	structural constituent of ribosome	translation	RPS16	Essential
PF3D7_0814000	60S ribosomal protein L13-2, putative	0	OG5_127128	ribosome	structural constituent of ribosome	translation	PF08_0075
PF3D7_0814200	DNA/RNA-binding protein Alba 1	0	OG5_129273	null	nucleic acid binding	null	ALBA1
PF3D7_0814900	superoxide dismutase [Fe]	0	OG5_126676	null	metal ion binding, superoxide dismutase activity	oxidation-reduction process, superoxide metabolic process	FESOD	Slow
PF3D7_0815200	importin beta, putative	0	OG5_127843	null	Ran GTPase binding	intracellular protein transport	PF08_0069	Essential
PF3D7_0815500	conserved Plasmodium protein, unknown function	1	OG5_167115	cytoplasm	null	null	MAL8P1.84
PF3D7_0815600	eukaryotic translation initiation factor 3 subunit G, putative	0	OG5_128530	eukaryotic translation initiation factor 3 complex	nucleotide binding, translation initiation factor activity	null	EIF3G
PF3D7_0816000	ribosome assembly protein RRB1, putative	0	OG5_128348	null	protein binding	null	RRB1	Essential
PF3D7_0816400	EF-hand calcium-binding domain-containing protein	0	OG5_158067	null	calcium ion binding	null	MAL8P1.79	Dispensable
PF3D7_0816600	chaperone protein ClpB1	1	OG5_126636	null	ATP binding	protein metabolic process	CLPB1	Essential
PF3D7_0816700	trafficking protein particle complex subunit 2-like protein, putative	0	OG5_129611	Golgi apparatus, endoplasmic reticulum, intracellular	null	ER to Golgi vesicle-mediated transport	TRAPPC2L
PF3D7_0816900	adenylate kinase 2	0	OG5_167114	null	ATP binding	nucleobase-containing compound metabolic process	AK2	Dispensable
PF3D7_0817500	protein kinase c inhibitor-like protein, putative	1	OG5_126794	null	catalytic activity	null	PF08_0059	Dispensable
PF3D7_0817700	rhoptry neck protein 5	0	OG5_153587	null	null	null	RON5	Essential
PF3D7_0817900	high mobility group protein B2	0	OG5_126740	null	null	null	HMGB2
PF3D7_0818200	14-3-3 protein	0	OG5_126706	null	protein domain specific binding	null	14-3-3I	Essential
PF3D7_0818700	DNA helicase, putative	0	OG5_139477	null	ATP binding, DNA binding	null	MAL8P1.65	Dispensable
PF3D7_0818900	heat shock protein 70	0	OG5_126588	null	null	null	HSP70	Essential
PF3D7_0819000	conserved Plasmodium protein, unknown function	0	OG5_165261	nucleus	RNA binding, endonuclease activity, zinc ion binding	null	MAL8P1.64	Essential
PF3D7_0819600	conserved Plasmodium protein, unknown function	0	OG5_144948	membrane	protein binding	null	MAL8P1.62	Dispensable
PF3D7_0819900	U6 snRNA-associated Sm-like protein LSm3, putative	0	OG5_128346	null	null	null	LSM3
PF3D7_0820000	Snf2-related CBP activator, putative	0	OG5_127568	null	ATP binding, DNA binding	null	SRCAP	Essential
PF3D7_0820700	2-oxoglutarate dehydrogenase E1 component	0	OG5_126779	null	oxoglutarate dehydrogenase (succinyl-transferring) activity, thiamine pyrophosphate binding	tricarboxylic acid cycle	KDH	Dispensable
PF3D7_0820900	conserved Plasmodium protein, unknown function	2	OG5_165516	integral component of membrane, plasma membrane	RNA binding, catalytic activity	null	MAL8P1.54	Dispensable
PF3D7_0821000	conserved Plasmodium protein, unknown function	2	OG5_136259	intracellular	ATP binding, GTP binding, GTPase activity, calcium ion binding	null	MAL8P1.53
PF3D7_0821300	ATP-dependent RNA helicase DHX36, putative	0	OG5_159706	null	ATP binding, helicase activity, nucleic acid binding	null	DHX36	Essential
PF3D7_0821400	conserved Plasmodium protein, unknown function	0	OG5_184633	cytoplasm	null	null	MAL8P1.52	Slow
PF3D7_0821600	clp1-related protein, putative	0	OG5_127602	null	null	null	CLP1
PF3D7_0821700	60S ribosomal protein L22, putative	0	OG5_127156	ribosome	structural constituent of ribosome	translation	PF08_0039	Essential
PF3D7_0821800	protein transport protein SEC61 subunit beta, putative	1	OG5_128659	null	null	null	SEC61B	Essential
PF3D7_0822000	mitochondrial ribosomal protein L4 precursor, putative	0	OG5_127316	ribosome	structural constituent of ribosome	translation	PF08_0038
PF3D7_0822100	mediator of RNA polymerase II transcription subunit 7, putative	0	OG5_146249	mediator complex	RNA polymerase II transcription cofactor activity	regulation of transcription from RNA polymerase II promoter	MED7
PF3D7_0822600	protein transport protein SEC23	0	OG5_127203	COPII vesicle coat	zinc ion binding	ER to Golgi vesicle-mediated transport, intracellular protein transport	SEC23	Essential
PF3D7_0822800	U5 snrnp-specific protein, putative	0	OG5_129196	null	protein binding	null	MAL8P1.43
PF3D7_0822900	conserved Plasmodium protein, unknown function	0	OG5_160678	nucleus	null	null	PF08_0035
PF3D7_0823100	RWD domain-containing protein, putative	0	OG5_128487	null	protein binding	null	MAL8P1.41
PF3D7_0823200	RNA-binding protein, putative	0	OG5_146727	null	nucleic acid binding, nucleotide binding, protein binding	null	MAL8P1.40	Slow
PF3D7_0823300	histone acetyltransferase GCN5	0	OG5_127781	null	N-acetyltransferase activity, protein binding	null	GCN5	Essential
PF3D7_0823800	DnaJ protein, putative	3	OG5_141466	null	DNA-directed DNA polymerase activity, nucleic acid binding, nucleotide binding	cell redox homeostasis	PF08_0032	Slow
PF3D7_0823900	dicarboxylate/tricarboxylate carrier	1	OG5_127710	null	null	null	DTC
PF3D7_0824400	nucleoside transporter 2	10	OG5_166420	null	null	null	NT2	Slow
PF3D7_0824600	Fe-S cluster assembly protein DRE2, putative	0	OG5_128282	cytoplasm	iron-sulfur cluster binding	iron-sulfur cluster assembly	DRE2	Essential
PF3D7_0825500	protein KRI1, putative	0	OG5_128130	null	zinc ion binding	null	KRI1	Essential
PF3D7_0826100	E3 ubiquitin-protein ligase, putative	2	OG5_127551	null	ubiquitin-protein transferase activity	null	MAL8P1.23	Essential
PF3D7_0826500	ubiquitin conjugation factor E4 B, putative	0	OG5_128694	ubiquitin ligase complex	ubiquitin-ubiquitin ligase activity	protein ubiquitination, ubiquitin-dependent protein catabolic process	UBE4B	Slow
PF3D7_0826700	receptor for activated c kinase	0	OG5_127516	null	protein binding	null	RACK1
PF3D7_0827000	ATP-dependent RNA helicase DBP10, putative	0	OG5_128298	null	ATP binding, nucleic acid binding	null	DBP10	Slow
PF3D7_0827100	translation initiation factor IF-2, putative	0	OG5_127126	null	GTP binding, GTPase activity	null	IF2C
PF3D7_0827800	SET domain protein, putative	0	OG5_153109	null	protein binding	null	SET3	Essential
PF3D7_0827900	protein disulfide isomerase	1	OG5_126843	endoplasmic reticulum	isomerase activity	cell redox homeostasis	PDI8	Essential
PF3D7_0828500	translation initiation factor eIF-2B subunit alpha, putative	0	OG5_127805	null	null	cellular metabolic process	PF08_0009	Slow
PF3D7_0828800	GPI-anchored micronemal antigen	2	OG5_158061	null	null	null	GAMA
PF3D7_0828900	conserved Plasmodium protein, unknown function	0	OG5_146989	null	transferase activity	null	PF08_0007
PF3D7_0829100	conserved protein, unknown function	0	OG5_128417	null	null	null	MAL8P1.10	Dispensable
PF3D7_0829200	prohibitin, putative	0	OG5_128051	membrane	null	null	PF08_0006	Essential
PF3D7_0829300	U6 snRNA-associated Sm-like protein LSm8, putative	0	OG5_128730	null	null	null	LSM8
PF3D7_0903200	ras-related protein RAB7	0	OG5_127616	intracellular, membrane	GTP binding, GTPase activity	GTP catabolic process, intracellular protein transport, nucleocytoplasmic transport, small GTPase mediated signal transduction	RAB7	Essential
PF3D7_0903300	conserved Plasmodium membrane protein, unknown function	6	OG5_166833	cytoplasm	GTP binding, GTPase activity, transferase activity, transferring phosphorus-containing groups, translation initiation factor activity	small GTPase mediated signal transduction, translational initiation	PFI0160W	Dispensable
PF3D7_0903400	ATP-dependent RNA helicase DDX60, putative	0	OG5_130134	null	ATP binding, nucleic acid binding	null	DDX60	Essential
PF3D7_0903600	conserved Plasmodium protein, unknown function, unspecified product	0	OG5_152769	cytoplasm, myosin complex	ATP binding, actin binding, calmodulin binding, motor activity	null	PF3D7_0903600.1	Dispensable
PF3D7_0903700	alpha tubulin 1	0	OG5_126605	microtubule, protein complex	GTP binding, GTPase activity, structural constituent of cytoskeleton	GTP catabolic process, microtubule-based process, protein polymerization	PFI0180W	Dispensable
PF3D7_0903900	60S ribosomal protein L32	0	OG5_126965	ribosome	structural constituent of ribosome	translation	RPL32	Essential
PF3D7_0904000	GTPase-activating protein, putative	0	OG5_134579	null	Rab GTPase activator activity	regulation of Rab GTPase activity	PFI0195C	Slow
PF3D7_0904100	AP-4 complex subunit epsilon, putative	0	OG5_130626	membrane coat	binding	intracellular protein transport, vesicle-mediated transport	PFI0200C	Essential
PF3D7_0904400	signal peptidase complex subunit 3, putative	1	OG5_128397	integral component of membrane, signal peptidase complex	peptidase activity	signal peptide processing	SPC3
PF3D7_0904500	prefoldin subunit 4, putative	0	OG5_128513	prefoldin complex	unfolded protein binding	protein folding	PFI0220W	Slow
PF3D7_0904600	ubiquitin specific protease, putative	0	OG5_163015	null	ubiquitin-specific protease activity	protein deubiquitination, ubiquitin-dependent protein catabolic process	PFI0225W	Dispensable
PF3D7_0904700	bacterial histone-like protein	0	OG5_135733	null	DNA binding	null	HU
PF3D7_0904800	replication protein A1, small fragment	0	OG5_141760	null	nucleic acid binding	null	RPA1
PF3D7_0904900	copper-transporting ATPase	7	OG5_126855	integral component of membrane	cation-transporting ATPase activity, metal ion binding, nucleotide binding	metal ion transport	CUTP
PF3D7_0905000	conserved Plasmodium protein, unknown function	0	OG5_160610	membrane	null	null	PFI0245C	Slow
PF3D7_0905300	dynein heavy chain, putative	0	OG5_126558	dynein complex	microtubule motor activity	microtubule-based movement	PFI0260C
PF3D7_0905400	high molecular weight rhoptry protein 3	0	OG5_161429	null	null	null	RHOPH3	Essential
PF3D7_0905900	coatomer subunit beta, putative	0	OG5_127760	membrane coat	protein binding, structural molecule activity	intracellular protein transport, vesicle-mediated transport	SEC27
PF3D7_0906300	Maf-like protein, putative	0	OG5_132354	cytoplasm	null	null	PFI0310W
PF3D7_0906500	arginase	0	OG5_128245	null	metal ion binding	null	PFI0320W
PF3D7_0907000	conserved Plasmodium protein, unknown function	0	OG5_167131	null	null	null	PFI0336W
PF3D7_0907100	conserved Plasmodium protein, unknown function	2	OG5_167132	nucleus	null	null	PFI0340C
PF3D7_0907300	conserved Plasmodium protein, unknown function	0	OG5_132093	cytoplasm, prefoldin complex	unfolded protein binding	protein folding	PFI0350C	Essential
PF3D7_0907400	ATP-dependent protease ATPase subunit ClpY	0	OG5_129971	HslUV protease complex	ATP binding, ATPase activity, peptidase activity, acting on L-amino acid peptides	null	CLPY	Slow
PF3D7_0907600	translation initiation factor SUI1, putative	0	OG5_129088	null	translation initiation factor activity	translational initiation	PFI0365W	Dispensable
PF3D7_0907700	subunit of proteaseome activator complex, putative	0	OG5_131194	proteasome activator complex	null	null	PA28	Slow
PF3D7_0908100	conserved Plasmodium membrane protein, unknown function	10	OG5_172409	membrane	null	null	PFI0390C	Dispensable
PF3D7_0908600	ribosomal RNA methyltransferase, putative	0	OG5_127766	null	methyltransferase activity	RNA methylation, methylation	PFI0415C
PF3D7_0909300	apoptosis-related protein	0	OG5_127711	null	DNA binding	null	ARP
PF3D7_0909400	exoribonuclease, putative	0	OG5_126774	null	exonuclease activity, nucleic acid binding	null	PFI0455W	Essential
PF3D7_0909600	conserved Plasmodium protein, unknown function	0	OG5_167135	cytoplasm	null	null	PFI0465C
PF3D7_0909800	small nuclear ribonucleoprotein Sm D3, putative	0	OG5_127840	null	null	null	SNRPD3
PF3D7_0910100	exportin-7, putative	0	OG5_128385	null	binding	null	PFI0490C	Essential
PF3D7_0910400	selenide water dikinase, putative	0	OG5_128344	null	catalytic activity	null	PFI0505C
PF3D7_0910800	cytosolic Fe-S cluster assembly factor NBP35, putative	1	OG5_126620	null	ATP binding	null	NBP35	Essential
PF3D7_0910900	DNA primase large subunit, putative	0	OG5_127945	null	DNA primase activity	DNA replication, synthesis of RNA primer	PFI0530C	Essential
PF3D7_0911100	conserved Plasmodium protein, unknown function	0	OG5_150767	cytoplasm	GTP binding, GTPase activity, translation initiation factor activity	translational initiation	PFI0540W
PF3D7_0911900	falstatin	0	OG5_160733	null	null	null	ICP	Essential
PF3D7_0912400	alkaline phosphatase, putative	1	OG5_131537	null	null	null	PFI0605C
PF3D7_0912500	SAP domain-containing protein, putative	0	OG5_129159	null	DNA binding, nucleic acid binding	regulation of transcription, DNA-templated	PFI0610W
PF3D7_0912800	tRNA (adenine(58)-N(1))-methyltransferase non-catalytic subunit TRM6, putative	0	OG5_163863	nucleus, tRNA (m1A) methyltransferase complex	DNA binding, DNA-directed RNA polymerase activity, translation initiation factor activity	regulation of translational initiation, tRNA methylation, transcription, DNA-templated, translational initiation	GCD10
PF3D7_0912900	26S proteasome regulatory subunit RPN8, putative	0	OG5_127933	null	protein binding	null	RPN8	Essential
PF3D7_0913200	elongation factor 1-beta	0	OG5_127390	eukaryotic translation elongation factor 1 complex	translation elongation factor activity	translational elongation	EF-1BETA	Dispensable
PF3D7_0913700	conserved Plasmodium protein, unknown function	0	OG5_153565	cytoplasm, extracellular region	structural molecule activity	phosphate ion transport	PFI0670W	Essential
PF3D7_0913900	arginine--tRNA ligase, putative	0	OG5_162038	null	ATP binding, arginine-tRNA ligase activity	arginyl-tRNA aminoacylation	RRSAPI	Essential
PF3D7_0914200	phospholipid or glycerol acyltransferase, putative	3	OG5_137233	null	transferase activity, transferring acyl groups	metabolic process	PFI0695C
PF3D7_0914400	conserved Plasmodium protein, unknown function	0	OG5_133351	cytoplasm, integral component of membrane	nucleotide binding, transmembrane transporter activity	null	PFI0705W
PF3D7_0914600	transcription elongation factor 1, putative	0	OG5_128595	null	null	null	ELF1
PF3D7_0914700	major facilitator superfamily-related transporter, putative	11	OG5_139383	integral component of membrane	null	transmembrane transport	MFR4
PF3D7_0914900	BSD-domain protein, putative	0	OG5_165086	null	null	null	PFI0730W
PF3D7_0915000	type II NADH:ubiquinone oxidoreductase	0	OG5_126960	null	flavin adenine dinucleotide binding, oxidoreductase activity	oxidation-reduction process	NDH2	Dispensable
PF3D7_0915100	SUMO-conjugating enzyme UBC9	0	OG5_127729	null	SUMO ligase activity, acid-amino acid ligase activity	null	UBC9	Essential
PF3D7_0915400	6-phosphofructokinase	0	OG5_131114	null	6-phosphofructokinase activity, ATP binding, diphosphate-fructose-6-phosphate 1-phosphotransferase activity	fructose 6-phosphate metabolic process, glycolytic process	PFK9	Essential
PF3D7_0915700	conserved Plasmodium protein, unknown function	0	OG5_147433	null	null	null	PFI0770C
PF3D7_0916100	thioredoxin 3	1	OG5_141346	null	protein disulfide oxidoreductase activity	cell redox homeostasis, glycerol ether metabolic process	TRX3
PF3D7_0916600	methyltransferase, putative	0	OG5_129355	null	2-polyprenyl-6-methoxy-1,4-benzoquinone methyltransferase activity, 3-demethylubiquinone-9 3-O-methyltransferase activity	ubiquinone biosynthetic process	PFI0815C	Dispensable
PF3D7_0916700	RNA-binding protein musashi, putative	0	OG5_133793	null	nucleic acid binding, nucleotide binding	null	HOMU
PF3D7_0916800	conserved Plasmodium protein, unknown function	0	OG5_173825	membrane	null	null	PFI0823W	Essential
PF3D7_0917000	merozoite organizing protein	0	OG5_160569	null	binding	null	MOP	Essential
PF3D7_0917500	conserved Plasmodium protein, unknown function	0	OG5_153564	cytoplasm	ATP binding, heat shock protein binding, unfolded protein binding, zinc ion binding	DNA replication, protein folding, response to heat	PFI0855W	Essential
PF3D7_0917600	pre-mRNA-splicing factor ATP-dependent RNA helicase PRP43, putative	0	OG5_126599	null	ATP binding, helicase activity, nucleic acid binding	null	PRP43	Essential
PF3D7_0917900	heat shock protein 70	0	OG5_126588	null	null	null	HSP70-2
PF3D7_0918000	glideosome-associated protein 50	2	OG5_129627	null	hydrolase activity	null	GAP50	Essential
PF3D7_0918100	cytochrome b5-like heme/steroid binding protein, putative	0	OG5_127870	null	heme binding	null	PFI0885W	Slow
PF3D7_0918300	eukaryotic translation initiation factor 3 subunit F, putative	0	OG5_128941	null	protein binding	null	EIF3F
PF3D7_0918600	ATP-dependent DNA helicase Q1	0	OG5_126644	null	ATP binding, nucleic acid binding	null	RECQ1	Dispensable
PF3D7_0918900	gamma-glutamylcysteine synthetase	0	OG5_128698	null	glutamate-cysteine ligase activity	glutathione biosynthetic process	GAMMAGCS
PF3D7_0919000	nucleosome assembly protein	0	OG5_129036	nucleus	null	nucleosome assembly	NAPS
PF3D7_0919100	DnaJ protein, putative	6	OG5_141735	null	null	null	PFI0935W	Essential
PF3D7_0919400	protein disulfide isomerase	1	OG5_165925	null	null	cell redox homeostasis	PDI9	Dispensable
PF3D7_0919700	pyridoxal 5'-phosphate dependent enzyme class III, putative	0	OG5_127174	null	null	null	PFI0965W
PF3D7_0919900	regulator of chromosome condensation, putative	0	OG5_167151	cytoplasm, myosin complex	ATP binding, actin binding, calmodulin binding, motor activity, sequence-specific DNA binding, sequence-specific DNA binding transcription factor activity	regulation of transcription, DNA-templated	PFI0975C
PF3D7_0920100	chaperone, putative	0	OG5_128402	null	chaperone binding	protein folding, protein oligomerization	PFI0985C	Slow
PF3D7_0920800	inosine-5'-monophosphate dehydrogenase	0	OG5_126887	null	IMP dehydrogenase activity, adenyl nucleotide binding	oxidation-reduction process, purine nucleotide biosynthetic process	IMPDH	Essential
PF3D7_0920900	U4/U6 snRNA-associated-splicing factor, putative	0	OG5_145219	null	nucleic acid binding, nucleotide binding	null	PRP24	Essential
PF3D7_0921000	ubiquitin-conjugating enzyme, putative	0	OG5_127012	null	acid-amino acid ligase activity	null	PF3D7_0921000.1
PF3D7_0921400	NifU-like scaffold protein, putative	1	OG5_137245	null	iron ion binding, iron-sulfur cluster binding	iron-sulfur cluster assembly	NIFU	Dispensable
PF3D7_0921900	conserved Plasmodium protein, unknown function	0	OG5_171457	membrane	null	null	PFI1075W
PF3D7_0922000	dynein intermediate chain, putative	0	OG5_130052	null	protein binding	null	PFI1080W
PF3D7_0922100	ubiquitin-like protein, putative	2	OG5_148040	null	protein binding	null	PFI1085W	Slow
PF3D7_0922200	S-adenosylmethionine synthetase	0	OG5_126734	null	ATP binding, methionine adenosyltransferase activity	S-adenosylmethionine biosynthetic process	SAMS
PF3D7_0922500	phosphoglycerate kinase	0	OG5_126776	null	phosphoglycerate kinase activity	glycolytic process	PGK	Essential
PF3D7_0922600	glutamine synthetase, putative	0	OG5_127086	null	glutamate-ammonia ligase activity	glutamine biosynthetic process	PFI1110W	Dispensable
PF3D7_0923000	DNA-directed RNA polymerase II subunit RPB3, putative	0	OG5_127622	null	DNA binding, DNA-directed RNA polymerase activity, protein dimerization activity	transcription, DNA-templated	RPB3
PF3D7_0923800	thioredoxin reductase	0	OG5_126785	null	NADP binding, flavin adenine dinucleotide binding, thioredoxin-disulfide reductase activity	cell redox homeostasis, oxidation-reduction process	PF3D7_0923800.1
PF3D7_0923900	RNA-binding protein, putative	0	OG5_127457	null	nucleic acid binding, nucleotide binding	null	PFI1175C
PF3D7_0924300	thiamine pyrophosphokinase	0	OG5_128213	null	ATP binding, thiamine binding, thiamine diphosphokinase activity	thiamine diphosphate biosynthetic process, thiamine metabolic process	TPK	Dispensable
PF3D7_0924700	splicing factor 3A subunit 3, putative	0	OG5_128096	nucleus	nucleic acid binding, zinc ion binding	null	SF3A3
PF3D7_0925500	thioredoxin-like protein 2	0	OG5_152389	null	protein disulfide oxidoreductase activity	cell redox homeostasis, glycerol ether metabolic process	TLP2
PF3D7_0925700	histone deacetylase 1	0	OG5_126742	null	histone deacetylase activity	histone deacetylation	HDAC1	Essential
PF3D7_0925900	conserved Plasmodium protein, unknown function	0	OG5_166872	null	null	null	PFI1270W
PF3D7_0926400	monocarboxylate transporter, putative	11	OG5_132812	integral component of membrane	null	transmembrane transport	PFI1295C
PF3D7_0926700	glutamine-dependent NAD(+) synthetase, putative	0	OG5_127076	null	null	null	NADSYN	Slow
PF3D7_0927000	CS domain protein, putative	0	OG5_131400	null	null	null	PFI1325W	Slow
PF3D7_0927300	fumarate hydratase, putative	0	OG5_128140	null	hydro-lyase activity	null	FH
PF3D7_0927600	RNA-binding protein, putative	0	OG5_142570	null	RNA binding	null	PFI1355W
PF3D7_0927800	cytochrome c oxidase subunit 5B, putative	0	OG5_145128	mitochondrial envelope	cytochrome-c oxidase activity	null	COX5B	Essential
PF3D7_0927900	phosphatidylserine decarboxylase	0	OG5_128421	null	phosphatidylserine decarboxylase activity	phospholipid biosynthetic process	PSD	Essential
PF3D7_0928900	guanylate kinase	0	OG5_126916	null	guanylate kinase activity, protein binding	purine nucleotide metabolic process	GK	Slow
PF3D7_0929200	RNA-binding protein, putative	0	OG5_154765	null	nucleic acid binding, nucleotide binding	null	PFI1435W
PF3D7_0929400	high molecular weight rhoptry protein 2	0	OG5_162079	null	null	null	RHOPH2
PF3D7_0929900	conserved Plasmodium protein, unknown function	1	OG5_167161	integral component of membrane	null	transport	PFI1463W	Essential
PF3D7_0930300	merozoite surface protein 1	1	OG5_159573	membrane	null	pathogenesis	MSP1	Essential
PF3D7_0930600	peptidyl-prolyl cis-trans isomerase	0	OG5_150080	null	peptidyl-prolyl cis-trans isomerase activity	protein folding, protein peptidyl-prolyl isomerization, regulation of nitric-oxide synthase activity	CYP72
PF3D7_0930800	conserved Plasmodium membrane protein, unknown function	9	OG5_161719	cytoplasm	magnesium ion binding, ribulose-bisphosphate carboxylase activity	carbon fixation	PFI1500W
PF3D7_0930900	NifU-like protein, putative	0	OG5_127523	null	iron ion binding, iron-sulfur cluster binding	iron-sulfur cluster assembly	NFU1	Dispensable
PF3D7_0931000	elongation factor Tu, putative	0	OG5_156837	null	GTP binding, GTPase activity	null	PFI1505C	Dispensable
PF3D7_0931400	conserved Plasmodium protein, unknown function	0	OG5_128551	null	protein binding	null	PFI1525W
PF3D7_0931800	proteasome subunit beta type-6, putative	0	OG5_127762	proteasome core complex	threonine-type endopeptidase activity	proteolysis involved in cellular protein catabolic process	PFI1545C	Slow
PF3D7_0932000	conserved Plasmodium protein, unknown function	1	OG5_184638	integral component of membrane	null	null	PFI1555W	Dispensable
PF3D7_0932100	protein MAM3, putative	4	OG5_126632	integral component of membrane, plasma membrane	adenyl nucleotide binding	transport	PFI1560C	Slow
PF3D7_0932200	profilin, putative	0	OG5_141746	null	actin binding	actin cytoskeleton organization	PFN	Slow
PF3D7_0932300	M18 aspartyl aminopeptidase	0	OG5_128020	null	aminopeptidase activity, zinc ion binding	proteolysis	M18AAP	Dispensable
PF3D7_0932600	apicoplast ribosomal protein S6, putative	1	OG5_161021	ribosome	rRNA binding, structural constituent of ribosome	translation	RPS6
PF3D7_0932800	importin alpha re-exporter, putative	0	OG5_128085	null	protein binding	null	CSE1
PF3D7_0933000	mRNA processing protein, putative	0	OG5_128452	null	nucleic acid binding, nucleotide binding	null	PFI1600W
PF3D7_0933200	calcyclin binding protein, putative	0	OG5_127963	null	null	null	PFI1610C
PF3D7_0933500	gamma-tubulin complex component, putative	0	OG5_128216	microtubule organizing center, spindle pole	gamma-tubulin binding	microtubule cytoskeleton organization, microtubule nucleation	PFI1620C
PF3D7_0933600	mitochondrial-processing peptidase subunit beta, putative	0	OG5_127023	null	catalytic activity, metal ion binding	proteolysis	MAS1	Slow
PF3D7_0934500	V-type proton ATPase subunit E, putative	0	OG5_127015	proton-transporting two-sector ATPase complex, catalytic domain	proton-transporting ATPase activity, rotational mechanism	ATP hydrolysis coupled proton transport	PFI1670C	Essential
PF3D7_0934800	cAMP-dependent protein kinase catalytic subunit	0	OG5_126748	null	ATP binding, protein serine/threonine kinase activity	protein phosphorylation	PKAC	Essential
PF3D7_0935000	U2 small nuclear ribonucleoprotein B'', putative	0	OG5_127059	null	nucleic acid binding, nucleotide binding, snRNA binding	mRNA splicing, via spliceosome	PFI1695C
PF3D7_0935200	vacuolar protein sorting-associated protein 33, putative	0	OG5_127780	null	null	vesicle docking involved in exocytosis	VPS33	Essential
PF3D7_0935800	cytoadherence linked asexual protein 9	2	OG5_138272	null	null	null	CLAG9	Essential
PF3D7_1002400	RNA-binding protein, putative	0	OG5_127745	null	nucleic acid binding, nucleotide binding	null	PF3D7_1002400.1
PF3D7_1002700	conserved Plasmodium protein, unknown function	0	OG5_166504	cytoplasm, membrane	null	null	PF10_0031	Dispensable
PF3D7_1003300	N-terminal acetyltransferase A complex catalytic subunit ARD1, putative	0	OG5_126956	null	N-acetyltransferase activity	null	ARD1
PF3D7_1003400	conserved Plasmodium protein, unknown function	1	OG5_165529	membrane, myosin complex	ATP binding, actin binding, calmodulin binding, motor activity	null	PF10_0037	Slow
PF3D7_1003500	40S ribosomal protein S20e, putative	0	OG5_126760	small ribosomal subunit	structural constituent of ribosome	translation	PF10_0038
PF3D7_1003600	inner membrane complex protein 1c, putative	0	OG5_144710	null	null	null	IMC1C	Slow
PF3D7_1003800	U5 small nuclear ribonuclear protein, putative	0	OG5_129018	null	GTP binding, GTPase activity	null	PF10_0041	Insufficient data
PF3D7_1004000	60S ribosomal protein L13, putative	0	OG5_126957	large ribosomal subunit	structural constituent of ribosome	translation	PF10_0043	Essential
PF3D7_1004200	WD repeat-containing protein, putative	4	OG5_150071	cytoplasm, membrane	protein binding	transport	PF10_0045	Essential
PF3D7_1004400	RNA-binding protein, putative	0	OG5_150088	null	nucleic acid binding, nucleotide binding	null	PF10_0047
PF3D7_1005500	regulator of nonsense transcripts 1, putative	0	OG5_128540	cytoplasm	ATP binding, DNA binding, helicase activity, zinc ion binding	nuclear-transcribed mRNA catabolic process, nonsense-mediated decay	UPF1	Dispensable
PF3D7_1006200	DNA/RNA-binding protein Alba 3	0	OG5_154281	null	nucleic acid binding	null	ALBA3	Slow
PF3D7_1006600	phosducin-like protein, putative	0	OG5_127313	null	null	cell redox homeostasis	PHLP1
PF3D7_1006800	single-strand telomeric DNA-binding protein GBP2, putative	0	OG5_128158	null	nucleic acid binding, nucleotide binding	null	GBP2	Slow
PF3D7_1007200	rhoGAP GTPase, putative	0	OG5_130776	intracellular, membrane	null	signal transduction	PF10_0071	Dispensable
PF3D7_1007700	transcription factor with AP2 domain(s)	0	OG5_167323	null	sequence-specific DNA binding transcription factor activity	regulation of transcription, DNA-templated	APIAP2
PF3D7_1007900	eukaryotic translation initiation factor 3 subunit D, putative	0	OG5_128265	eukaryotic translation initiation factor 3 complex	translation initiation factor activity	null	EIF3D	Essential
PF3D7_1008000	histone deacetylase 2	0	OG5_126654	null	inositol-1,4,5-trisphosphate 3-kinase activity	null	HDA2	Essential
PF3D7_1008100	zinc finger protein, putative	0	OG5_156823	nucleus	protein binding, zinc ion binding	regulation of transcription, DNA-templated	PF10_0079
PF3D7_1008200	endonuclease, putative	0	OG5_153580	null	DNA binding, nuclease activity	DNA repair	PF10_0080	Slow
PF3D7_1008400	26S protease regulatory subunit 4, putative	0	OG5_127456	cytoplasm	ATP binding, hydrolase activity	protein catabolic process	RPT2	Essential
PF3D7_1008700	tubulin beta chain	0	OG5_126611	protein complex	GTP binding, GTPase activity	GTP catabolic process, protein polymerization	PF10_0084	Essential
PF3D7_1008800	nucleolar protein 5, putative	0	OG5_127592	null	null	null	NOP5
PF3D7_1008900	adenylate kinase	0	OG5_126762	null	ATP binding, adenylate kinase activity	nucleobase-containing compound metabolic process	AK1	Essential
PF3D7_1009000	diphthine methyl ester synthase, putative	0	OG5_127443	null	diphthine synthase activity	peptidyl-diphthamide biosynthetic process from peptidyl-histidine	DPH5
PF3D7_1009300	conserved Plasmodium protein, unknown function	0	OG5_160581	cytoplasm	catalytic activity	metabolic process	PF10_0090
PF3D7_1009600	protein phosphatase, putative	0	OG5_127494	null	catalytic activity	null	1398.T00340
PF3D7_1010200	DNA2/NAM7 helicase, putative	0	OG5_128456	cytoplasm	ATP binding, DNA binding, RNA binding, helicase activity, zinc ion binding	transcription, DNA-templated	2296.T00402
PF3D7_1010300	succinate dehydrogenase subunit 4, putative	2	OG5_167324	integral component of membrane	null	transport	SDH4	Slow
PF3D7_1010600	eukaryotic translation initiation factor 2 subunit beta	0	OG5_127339	null	translation initiation factor activity	translational initiation	EIF2BETA
PF3D7_1010700	dolichyl-phosphate-mannose protein mannosyltransferase, putative	0	OG5_129318	endoplasmic reticulum membrane, integral component of membrane, membrane	dolichyl-phosphate-mannose-protein mannosyltransferase activity	protein O-linked glycosylation	PF10_0104
PF3D7_1011000	inner membrane complex sub-compartment protein 1	0	OG5_141732	null	null	null	ISP1
PF3D7_1011400	proteasome subunit beta type-5	0	OG5_127100	proteasome core complex	threonine-type endopeptidase activity	proteolysis involved in cellular protein catabolic process	PF10_0111	Essential
PF3D7_1011700	DNA repair protein RAD23, putative	0	OG5_127320	nucleus	damaged DNA binding, protein binding	nucleotide-excision repair, proteasome-mediated ubiquitin-dependent protein catabolic process	RAD23	Slow
PF3D7_1011800	PRE-binding protein	0	OG5_141018	null	RNA binding	null	PREBP	Essential
PF3D7_1012200	rhoptry associated adhesin	0	OG5_162815	null	null	null	RA	Dispensable
PF3D7_1012300	cytochrome b-c1 complex subunit 7, putative	0	OG5_141155	mitochondrial respiratory chain complex III	null	mitochondrial electron transport, ubiquinol to cytochrome c	QCR7	Essential
PF3D7_1012400	hypoxanthine-guanine phosphoribosyltransferase	0	OG5_127374	cytoplasm	hypoxanthine phosphoribosyltransferase activity	purine ribonucleoside salvage	HGPRT	Slow
PF3D7_1012500	phosphoglucomutase, putative	0	OG5_127613	null	intramolecular transferase activity, phosphotransferases, magnesium ion binding	carbohydrate metabolic process	PF10_0122	Dispensable
PF3D7_1012600	GMP synthase [glutamine-hydrolyzing]	0	OG5_127152	null	ATP binding, GMP synthase (glutamine-hydrolyzing) activity, pyrophosphatase activity	GMP biosynthetic process	GMPS	Slow
PF3D7_1012700	NLI interacting factor-like phosphatase, putative	0	OG5_146906	null	protein binding	null	NIF4
PF3D7_1012900	autophagy-related protein 18, putative	0	OG5_128185	vacuolar membrane	protein binding	autophagy, protein transport	ATG18	Essential
PF3D7_1013000	zinc finger protein, putative	1	OG5_166168	cytoplasm, membrane, nucleus	protein binding, zinc ion binding	multicellular organismal development, ubiquitin-dependent protein catabolic process	PF10_0127	Dispensable
PF3D7_1013100	U3 small nucleolar RNA-associated protein 13, putative	0	OG5_128119	small-subunit processome	protein binding	rRNA processing	UTP13
PF3D7_1013300	conserved Plasmodium protein, unknown function	2	OG5_162825	integral component of membrane	null	null	PF10_0130
PF3D7_1013600	conserved Plasmodium protein, unknown function	0	OG5_167330	cytoplasm	null	null	PF10_0133	Essential
PF3D7_1013800	conserved Plasmodium protein, unknown function	1	OG5_144125	membrane, nucleus	null	null	PF10_0135	Slow
PF3D7_1014100	conserved Plasmodium protein, unknown function	0	OG5_156068	null	null	null	PF10_0138
PF3D7_1014300	conserved protein, unknown function	8	OG5_128341	cytoplasm, membrane	nucleotide binding, protein binding	null	PF10_0140
PF3D7_1014400	MO15-related protein kinase	0	OG5_141009	null	ATP binding, protein kinase activity	protein phosphorylation	MRK	Essential
PF3D7_1014600	transcriptional coactivator ADA2	1	OG5_127420	membrane	DNA binding, chromatin binding, zinc ion binding	histone acetylation, regulation of transcription from RNA polymerase II promoter	ADA2	Essential
PF3D7_1014700	prohibitin, putative	0	OG5_127772	membrane, mitochondrion	null	null	PF10_0144	Essential
PF3D7_1015200	cysteine--tRNA ligase, putative	0	OG5_126755	null	ATP binding, cysteine-tRNA ligase activity	cysteinyl-tRNA aminoacylation	PF3D7_1015200.1
PF3D7_1015300	methionine aminopeptidase 1b, putative	0	OG5_126721	null	aminopeptidase activity, metalloexopeptidase activity	proteolysis	METAP1B	Dispensable
PF3D7_1015600	heat shock protein 60	0	OG5_126788	cytoplasm	ATP binding	protein refolding	HSP60	Essential
PF3D7_1015700	tubulin binding cofactor c, putative	0	OG5_128787	null	GTPase activator activity	null	PF3D7_1015700.1	Essential
PF3D7_1015800	ribonucleoside-diphosphate reductase small chain, putative	0	OG5_145115	null	null	deoxyribonucleoside diphosphate metabolic process, oxidation-reduction process	PF10_0154	Essential
PF3D7_1015900	enolase	0	OG5_126698	phosphopyruvate hydratase complex	magnesium ion binding, phosphopyruvate hydratase activity	glycolytic process	ENO	Essential
PF3D7_1017000	DNA polymerase delta catalytic subunit	0	OG5_127429	null	DNA binding, DNA-directed DNA polymerase activity, nucleotide binding	DNA replication	PF10_0165	Essential
PF3D7_1017100	rhoptry neck protein 12	1	OG5_160582	null	null	null	RON12
PF3D7_1017400	phosphomannomutase, putative	0	OG5_127648	cytoplasm	phosphomannomutase activity	mannose biosynthetic process	PMM	Dispensable
PF3D7_1017500	conserved Plasmodium protein, unknown function	0	OG5_167033	null	null	null	PF10_0170	Essential
PF3D7_1017900	26S proteasome regulatory subunit p55, putative	0	OG5_127889	null	protein binding	null	RPN5	Essential
PF3D7_1018300	conserved Plasmodium protein, unknown function	2	OG5_141747	null	null	null	PF10_0177	Essential
PF3D7_1019000	eukaryotic translation initiation factor subunit eIF2A, putative	0	OG5_153212	null	protein binding	null	PF10_0183	Essential
PF3D7_1019400	60S ribosomal protein L30e, putative	0	OG5_127005	null	null	null	PF10_0187	Essential
PF3D7_1019900	autophagy-related protein 8	0	OG5_126969	null	null	null	ATG8	Essential
PF3D7_1020700	histone acetyltransferase, putative	0	OG5_127380	null	N-acetyltransferase activity	null	PF10_0200
PF3D7_1020900	ADP-ribosylation factor	0	OG5_126696	intracellular	GTP binding	intracellular protein transport, small GTPase mediated signal transduction	ARF1	Essential
PF3D7_1021100	conserved Plasmodium protein, unknown function	2	OG5_161379	membrane	null	null	PF10_0205	Slow
PF3D7_1021600	deoxyribose-phosphate aldolase, putative	0	OG5_127821	cytoplasm	deoxyribose-phosphate aldolase activity	deoxyribonucleotide catabolic process	PF10_0210
PF3D7_1022000	RNA-binding protein, putative	0	OG5_153785	null	nucleic acid binding, nucleotide binding	null	PF10_0214
PF3D7_1022400	serine/arginine-rich splicing factor 4	0	OG5_127971	null	nucleic acid binding, nucleotide binding	null	SRSF4
PF3D7_1022500	citrate synthase, mitochondrial, putative	0	OG5_127570	null	transferase activity, transferring acyl groups, acyl groups converted into alkyl on transfer	cellular carbohydrate metabolic process	CS
PF3D7_1022900	CDGSH iron-sulfur domain-containing protein, putative	1	OG5_131688	intracellular membrane-bounded organelle	2 iron, 2 sulfur cluster binding	null	PF10_0222	Essential
PF3D7_1023200	orotidine 5'-phosphate decarboxylase	0	OG5_126793	null	orotidine-5'-phosphate decarboxylase activity	'de novo' pyrimidine nucleobase biosynthetic process, pyrimidine nucleotide biosynthetic process	OMPDC	Slow
PF3D7_1023900	chromodomain-helicase-DNA-binding protein 1 homolog, putative	0	OG5_128209	null	ATP binding, DNA binding	null	CHD1	Essential
PF3D7_1024000	conserved Plasmodium protein, unknown function	0	OG5_167043	null	null	null	PF10_0233
PF3D7_1024300	conserved Plasmodium protein, unknown function	0	OG5_147414	membrane	null	null	PF10_0236
PF3D7_1024800	conserved Plasmodium protein, unknown function	2	OG5_167046	integral component of membrane, symbiont-containing vacuole membrane	hydrolase activity	null	PF10_0242
PF3D7_1025000	formin 2, putative	0	OG5_155222	null	calcium ion binding, protein binding	null	PF10_0244
PF3D7_1025100	glutamine--fructose-6-phosphate aminotransferase [isomerizing], putative	0	OG5_126842	null	carbohydrate binding, glutamine-fructose-6-phosphate transaminase (isomerizing) activity	carbohydrate biosynthetic process, carbohydrate derivative biosynthetic process, carbohydrate metabolic process	GFPT	Slow
PF3D7_1025500	conserved Plasmodium protein, unknown function	2	OG5_143354	cilium, cytoplasm, dynein complex, membrane, microtubule	ATP binding, ATPase activity, microtubule motor activity	microtubule-based movement	PF10_0249	Essential
PF3D7_1026000	conserved Plasmodium protein, unknown function	0	OG5_167048	cytoplasm, membrane, nucleus	null	null	PF10_0257
PF3D7_1026800	40S ribosomal protein S2	0	OG5_127014	small ribosomal subunit	structural constituent of ribosome	translation	RPS2	Essential
PF3D7_1027100	U3 small nucleolar ribonucleoprotein protein MPP10, putative	0	OG5_127902	Mpp10 complex, small nucleolar ribonucleoprotein complex	null	rRNA processing	MPP10	Essential
PF3D7_1027300	peroxiredoxin	0	OG5_127887	null	antioxidant activity, oxidoreductase activity	oxidation-reduction process	NPRX	Slow
PF3D7_1027400	DNA-directed RNA polymerase II subunit RPB7, putative	0	OG5_127981	null	DNA-directed RNA polymerase activity, RNA binding, nucleic acid binding	transcription, DNA-templated	RPB7	Essential
PF3D7_1027800	60S ribosomal protein L3	0	OG5_126874	ribosome	structural constituent of ribosome	translation	RPL3
PF3D7_1028100	protoporphyrinogen oxidase	2	OG5_158981	membrane	oxidoreductase activity	oxidation-reduction process	PPO	Dispensable
PF3D7_1028400	nucleolar preribosomal assembly protein, putative	0	OG5_127909	null	null	null	PF10_0278
PF3D7_1028500	conserved Plasmodium protein, unknown function	0	OG5_167051	cytoplasm	GTP binding, GTPase activity, translation initiation factor activity	translational initiation	PF10_0279	Essential
PF3D7_1028600	conserved Plasmodium protein, unknown function	0	OG5_184626	null	null	null	PF10_0280	Slow
PF3D7_1028700	merozoite TRAP-like protein	1	OG5_164102	null	null	null	MTRAP
PF3D7_1028800	conserved Plasmodium protein, unknown function	1	OG5_150526	integral component of membrane	null	null	PF10_0282	Essential
PF3D7_1029200	WD repeat-containing protein, putative	0	OG5_167053	cytoplasm, microtubule	protein binding	transport	PF10_0285
PF3D7_1029400	LEM3/CDC50 family protein, putative	2	OG5_143201	integral component of membrane, membrane	null	null	PF10_0287
PF3D7_1029600	adenosine deaminase	0	OG5_127245	null	deaminase activity	purine ribonucleoside monophosphate biosynthetic process	ADA	Dispensable
PF3D7_1030000	transcription elongation factor SPT4, putative	0	OG5_128605	nucleus	zinc ion binding	positive regulation of DNA-templated transcription, elongation	SPT4	Essential
PF3D7_1030500	26S proteasome regulatory subunit RPN9, putative	0	OG5_127891	null	protein binding	null	RPN9	Essential
PF3D7_1031200	MORN repeat-containing protein 1	0	OG5_128972	null	null	null	MORN1	Dispensable
PF3D7_1031800	conserved Plasmodium protein, unknown function	0	OG5_143225	null	null	null	PF10_0312	Dispensable
PF3D7_1032100	mRNA-decapping enzyme subunit 1, putative	0	OG5_146821	null	enzyme activator activity	positive regulation of catalytic activity	DCP1
PF3D7_1032500	DER1-like protein, putative	5	OG5_127013	null	null	null	DER1-2	Slow
PF3D7_1032800	leucine-rich repeat protein	0	OG5_127611	null	protein binding	null	LRR1	Dispensable
PF3D7_1032900	RNA polymerase II-associated protein 1, putative	2	OG5_159806	cytoplasm, integral component of membrane, nucleus	ATP binding, DNA binding, DNA-directed RNA polymerase activity, cysteine-type peptidase activity, zinc ion binding	proteolysis, transcription, DNA-templated	PF10_0320	Essential
PF3D7_1033100	S-adenosylmethionine decarboxylase/ornithine decarboxylase	0	OG5_126750	null	adenosylmethionine decarboxylase activity	spermidine biosynthetic process, spermine biosynthetic process	ADOMETDC/ODC	Essential
PF3D7_1033200	early transcribed membrane protein 10.2	2	OG5_158725	null	null	null	ETRAMP10.2
PF3D7_1033400	haloacid dehalogenase-like hydrolase	0	OG5_127435	null	hydrolase activity	metabolic process	HAD1	Dispensable
PF3D7_1033600	myb2 transcription factor, putative	0	OG5_128000	null	DNA binding, chromatin binding	null	MYB2
PF3D7_1033700	bromodomain protein 1	0	OG5_135777	null	protein binding	null	BDP1	Essential
PF3D7_1033900	ubiquitin-conjugating enzyme, putative	0	OG5_128230	null	acid-amino acid ligase activity	null	PF10_0330	Dispensable
PF3D7_1034000	Sec1 family protein, putative	0	OG5_127856	cytoplasm, membrane	null	protein transport, vesicle docking involved in exocytosis	PF10_0331	Slow
PF3D7_1034400	flavoprotein subunit of succinate dehydrogenase	0	OG5_126927	null	flavin adenine dinucleotide binding, oxidoreductase activity, acting on the CH-CH group of donors	electron transport chain, tricarboxylic acid cycle	SDHA	Dispensable
PF3D7_1034700	ADP-ribosylation factor, putative	0	OG5_128805	intracellular	GTP binding	intracellular protein transport, small GTPase mediated signal transduction	PF10_0337	Dispensable
PF3D7_1034900	methionine--tRNA ligase	0	OG5_127468	cytoplasm	ATP binding, methionine-tRNA ligase activity	methionyl-tRNA aminoacylation	MRSCYT
PF3D7_1036900	conserved Plasmodium protein, unknown function	0	OG5_152972	cytoplasm, myosin complex	ATP binding, actin binding, calmodulin binding, motor activity	null	PF10_0361	Slow
PF3D7_1037100	pyruvate kinase 2	0	OG5_144357	null	magnesium ion binding, potassium ion binding, pyruvate kinase activity	glycolytic process	PYKII	Essential
PF3D7_1037300	ADP/ATP transporter on adenylate translocase	3	OG5_126841	null	null	transmembrane transport	ADT	Slow
PF3D7_1037500	dynamin-like protein	0	OG5_126660	null	GTP binding, GTPase activity	null	DYN2	Slow
PF3D7_1037700	enhancer of rudimentary homolog, putative	0	OG5_130977	null	null	cell cycle, positive regulation of Notch signaling pathway, pyrimidine nucleotide biosynthetic process	ERH
PF3D7_1038000	antigen UB05	2	OG5_141758	membrane	null	null	PF3D7_1038000.1	Essential
PF3D7_1038100	GDP dissociation inhibitor, putative	0	OG5_153600	cytoplasm	GTPase activator activity, Rab GDP-dissociation inhibitor activity, oxidoreductase activity	oxidation-reduction process, protein transport, regulation of GTPase activity, small GTPase mediated signal transduction	PF10_0373	Essential
PF3D7_1103100	60S acidic ribosomal protein P1, putative	0	OG5_126872	ribosome	structural constituent of ribosome	translational elongation	RPP1	Essential
PF3D7_1103600	actin-like protein, putative	0	OG5_141749	dynactin complex	null	null	ALP2A	Slow
PF3D7_1103700	casein kinase II beta chain	0	OG5_126846	protein kinase CK2 complex	protein kinase regulator activity	null	CK2BETA1	Essential
PF3D7_1103800	CCR4-NOT transcription complex subunit 1, putative	4	OG5_128127	null	null	null	NOT1
PF3D7_1104000	phenylalanine--tRNA ligase beta subunit	0	OG5_127490	cytoplasm	ATP binding, RNA binding, magnesium ion binding, phenylalanine-tRNA ligase activity	phenylalanyl-tRNA aminoacylation	PF11_0051	Essential
PF3D7_1104200	chromatin remodeling protein	0	OG5_127117	null	ATP binding, DNA binding	null	SNF2L	Essential
PF3D7_1104400	thioredoxin, putative	1	OG5_139311	null	null	cell redox homeostasis	PF11_0055	Essential
PF3D7_1105000	histone H4	0	OG5_126573	nucleosome, nucleus	DNA binding, protein heterodimerization activity	DNA-templated transcription, initiation, nucleosome assembly	H4	Essential
PF3D7_1105100	histone H2B	0	OG5_126572	nucleosome, nucleus	DNA binding, protein heterodimerization activity	null	H2B	Essential
PF3D7_1105300	conserved Plasmodium protein, unknown function	1	OG5_167210	membrane	null	null	PF11_0064	Slow
PF3D7_1105400	40S ribosomal protein S4, putative	0	OG5_126890	mitochondrion, ribosome	RNA binding, structural constituent of ribosome	translation	PF11_0065
PF3D7_1105600	translocon component PTEX88	0	OG5_167209	null	null	null	PTEX88	Slow
PF3D7_1105700	tRNA-splicing ligase RtcB, putative	0	OG5_127467	null	RNA ligase activity	RNA processing	RTCB
PF3D7_1105800	conserved Apicomplexan protein, unknown function	1	OG5_143223	null	null	null	PF11_0069	Essential
PF3D7_1106000	RuvB-like helicase 2	0	OG5_127944	null	ATP binding, DNA helicase activity	null	RUVB2	Essential
PF3D7_1107000	U6 snRNA-associated Sm-like protein LSm4, putative	0	OG5_128255	null	null	null	LSM4	Essential
PF3D7_1107100	nucleic acid binding protein, putative	0	OG5_150031	null	nucleic acid binding, nucleotide binding	null	PF11_0083	Dispensable
PF3D7_1107300	polyadenylate-binding protein-interacting protein 1, putative	0	OG5_129463	null	RNA binding, protein binding	null	PAIP1	Essential
PF3D7_1107400	DNA repair protein RAD51	0	OG5_126834	null	ATP binding, DNA-dependent ATPase activity, damaged DNA binding, double-stranded DNA binding, single-stranded DNA binding	DNA repair, double-strand break repair via homologous recombination, homologous recombination-dependent replication fork processing	RAD51
PF3D7_1107800	transcription factor with AP2 domain(s)	0	OG5_167207	null	sequence-specific DNA binding transcription factor activity	regulation of transcription, DNA-templated	APIAP2	Essential
PF3D7_1108400	casein kinase 2, alpha subunit	0	OG5_126901	null	ATP binding, protein kinase activity	protein phosphorylation	CK2ALPHA	Essential
PF3D7_1108500	succinyl-CoA synthetase alpha subunit, putative	0	OG5_127106	membrane	catalytic activity, cofactor binding	metabolic process	PF11_0097	Slow
PF3D7_1108600	endoplasmic reticulum-resident calcium binding protein	0	OG5_129808	null	calcium ion binding	null	ERC
PF3D7_1108700	heat shock protein DnaJ homologue Pfj2	1	OG5_135569	mitochondrion	null	cell redox homeostasis	PF11_0099	Essential
PF3D7_1109200	conserved Plasmodium protein, unknown function	0	OG5_172052	intermediate filament	protein binding, structural molecule activity	null	PF11_0540
PF3D7_1109900	60S ribosomal protein L36	0	OG5_127134	ribosome	structural constituent of ribosome	translation	RPL36	Essential
PF3D7_1110100	conserved Plasmodium protein, unknown function	4	OG5_165514	integral component of membrane, plasma membrane	calcium ion binding, diacylglycerol binding, protein binding, zinc ion binding	intracellular signal transduction	PF11_0107	Dispensable
PF3D7_1110400	asparagine-rich antigen	0	OG5_165212	null	nucleic acid binding, nucleotide binding	null	PF11_0111	Essential
PF3D7_1110500	vacuolar protein sorting-associated protein 35, putative	0	OG5_127886	retromer complex	protein transporter activity	protein transport, retrograde transport, endosome to Golgi	VPS35	Essential
PF3D7_1110700	actin-like protein, putative	0	OG5_141753	cytoplasm	ATP binding	null	ALP1	Slow
PF3D7_1111100	replication factor C subunit 5, putative	0	OG5_127765	null	null	null	RFC5	Essential
PF3D7_1111200	conserved Plasmodium protein, unknown function	0	OG5_155358	null	ATP binding, nucleoside-triphosphatase activity, protein binding	null	PF11_0118	Essential
PF3D7_1111500	acylphosphatase, putative	0	OG5_127552	null	acylphosphatase activity	null	PF11_0121
PF3D7_1112400	conserved Plasmodium protein, unknown function	0	OG5_165259	null	nucleic acid binding, single-stranded telomeric DNA binding	telomere capping	PF11_0130
PF3D7_1112500	conserved protein, unknown function	0	OG5_166073	cytoplasm	null	null	PF11_0526
PF3D7_1113000	conserved Plasmodium protein, unknown function	0	OG5_151381	null	null	null	PF11_0528
PF3D7_1113400	ubiquitin domain-containing protein DSK2, putative	0	OG5_127163	null	protein binding	null	DSK2
PF3D7_1113700	glyoxalase I	0	OG5_127627	null	metal ion binding	null	GLOI	Dispensable
PF3D7_1114100	rhomboid protease ROM1	7	OG5_137241	integral component of membrane	serine-type endopeptidase activity	proteolysis	PF3D7_1114100.1	Dispensable
PF3D7_1114700	serine/threonine protein kinase, putative	0	OG5_128795	null	ATP binding, protein kinase activity	protein phosphorylation	CLK3	Essential
PF3D7_1115600	peptidyl-prolyl cis-trans isomerase	0	OG5_127452	null	peptidyl-prolyl cis-trans isomerase activity	protein folding, protein peptidyl-prolyl isomerization	CYP19B
PF3D7_1116000	rhoptry neck protein 4	0	OG5_156194	null	null	null	RON4	Essential
PF3D7_1116200	pyridoxine biosynthesis protein PDX2	0	OG5_129260	null	transferase activity	glutamine catabolic process, pyridoxal phosphate biosynthetic process	PF3D7_1116200.1
PF3D7_1116300	peptidyl-prolyl cis-trans isomerase	0	OG5_129069	null	peptidyl-prolyl cis-trans isomerase activity	protein folding, protein peptidyl-prolyl isomerization	CYP19C
PF3D7_1116400	guanine nucleotide-exchange factor SEC12	1	OG5_140130	null	protein binding	null	SEC12	Essential
PF3D7_1116500	folate transporter 2	11	OG5_130898	integral component of membrane	null	null	FT2	Dispensable
PF3D7_1116700	dipeptidyl aminopeptidase 1	1	OG5_130494	null	cysteine-type peptidase activity	proteolysis	DPAP1	Essential
PF3D7_1116800	heat shock protein 101	1	OG5_126636	null	ATP binding	protein metabolic process	HSP101	Essential
PF3D7_1116900	conserved Plasmodium protein, unknown function	0	OG5_150538	null	null	null	PF11_0175A
PF3D7_1117100	deubiquinating/deneddylating enzyme	0	OG5_128387	intracellular	ubiquitin-specific protease activity	ubiquitin-dependent protein catabolic process	UCH54	Slow
PF3D7_1117300	conserved Plasmodium protein, unknown function	3	OG5_156824	null	null	null	PF11_0179
PF3D7_1117500	tyrosine--tRNA ligase	0	OG5_127413	cytoplasm	ATP binding, RNA binding, tyrosine-tRNA ligase activity	tyrosyl-tRNA aminoacylation	TYRRSAPI
PF3D7_1117700	GTP-binding nuclear protein RAN/TC4	0	OG5_127514	intracellular, membrane	GTP binding, GTPase activity	GTP catabolic process, intracellular protein transport, nucleocytoplasmic transport, small GTPase mediated signal transduction	RAN	Essential
PF3D7_1118000	conserved Plasmodium protein, unknown function	0	OG5_196861	null	null	null	PF11_0186
PF3D7_1118200	heat shock protein 90, putative	0	OG5_129844	null	ATP binding, unfolded protein binding	protein folding, response to stress	PF11_0188
PF3D7_1118300	insulinase, putative	0	OG5_130601	null	catalytic activity, metal ion binding	null	PF11_0189	Dispensable
PF3D7_1118400	haloacid dehalogenase-like hydrolase, putative	0	OG5_141470	null	hydrolase activity	metabolic process	PF11_0190	Dispensable
PF3D7_1118500	nucleolar protein 56, putative	0	OG5_127848	null	null	null	NOP56	Essential
PF3D7_1118600	histone acetyltransferase	0	OG5_126735	nucleus	transferase activity, transferring acyl groups other than amino-acyl groups	regulation of transcription, DNA-templated	MYST	Essential
PF3D7_1119000	acyl-CoA-binding protein, putative	0	OG5_130105	null	fatty-acyl-CoA binding, protein binding	null	PF11_0197	Slow
PF3D7_1119100	tRNA m(1)G methyltransferase, putative	0	OG5_127454	null	methyltransferase activity	null	PF11_0198	Dispensable
PF3D7_1119300	splicing factor U2AF small subunit, putative	0	OG5_127450	null	metal ion binding, nucleic acid binding, nucleotide binding	null	U2AF1	Essential
PF3D7_1120000	conserved Plasmodium protein, unknown function	0	OG5_156750	cytoplasm	ATP binding	null	PF11_0207	Slow
PF3D7_1120100	phosphoglycerate mutase, putative	0	OG5_127491	null	phosphoglycerate mutase activity	glycolytic process	PGM1	Essential
PF3D7_1120500	tRNA nucleotidyltransferase, putative	0	OG5_126936	null	RNA binding, nucleotidyltransferase activity	RNA processing	PF11_0212	Essential
PF3D7_1121300	tyrosine kinase-like protein	0	OG5_159805	null	ATP binding, protein kinase activity	protein phosphorylation	TKL2	Slow
PF3D7_1121400	WD repeat-containing protein, putative	0	OG5_165983	null	protein binding	null	PF11_0221	Slow
PF3D7_1121600	exported protein 1	1	OG5_167197	null	null	null	EXP1
PF3D7_1121700	protein GCN20	0	OG5_126934	null	ATP binding, ATPase activity	null	GCN20	Dispensable
PF3D7_1121900	serine/threonine protein kinase, putative	0	OG5_136837	null	ATP binding, protein kinase activity	protein phosphorylation	PF11_0227
PF3D7_1122700	conserved Plasmodium protein, unknown function	2	OG5_173845	membrane	null	null	PF11_0238	Essential
PF3D7_1123100	calcium-dependent protein kinase 7	0	OG5_131887	null	ATP binding, calcium ion binding, protein kinase activity	protein phosphorylation	CDPK7	Essential
PF3D7_1123400	translation elongation factor EF-1, subunit alpha, putative	0	OG5_127225	null	GTP binding, GTPase activity	null	PF11_0245	Essential
PF3D7_1123500	conserved Plasmodium protein, unknown function	2	OG5_156224	cytoplasm, membrane	nucleotide binding	null	PF11_0246
PF3D7_1123800	structural maintenance of chromosomes protein 5, putative	0	OG5_128615	Smc5-Smc6 complex	null	double-strand break repair via homologous recombination, resolution of recombination intermediates, sister chromatid cohesion	SMC5	Essential
PF3D7_1123900	splicing factor, putative	0	OG5_127322	null	RNA binding	null	PF11_0250
PF3D7_1124000	endoplasmic reticulum oxidoreductin, putative	2	OG5_127747	endoplasmic reticulum	oxidoreductase activity, acting on a sulfur group of donors, disulfide as acceptor, protein disulfide isomerase activity	oxidation-reduction process	ERO1
PF3D7_1124400	U6 snRNA-associated Sm-like protein LSm1, putative	0	OG5_128760	nucleus, ribonucleoprotein complex	null	null	LSM1
PF3D7_1124600	ethanolamine kinase	0	OG5_127649	null	transferase activity, transferring phosphorus-containing groups	null	EK	Slow
PF3D7_1124700	GrpE protein homolog, mitochondrial, putative	0	OG5_126978	null	adenyl-nucleotide exchange factor activity, chaperone binding, protein homodimerization activity	protein folding	MGE1	Essential
PF3D7_1124900	60S ribosomal protein L35, putative	0	OG5_127176	ribosome	structural constituent of ribosome	translation	RPL35
PF3D7_1125100	conserved Apicomplexan protein, unknown function	1	OG5_145123	mitochondrial proton-transporting ATP synthase complex, coupling factor F(o)	hydrogen ion transmembrane transporter activity	ATP synthesis coupled proton transport	PF11_0262
PF3D7_1125300	DNA-directed RNA polymerase	0	OG5_127975	null	DNA binding, DNA-directed RNA polymerase activity	transcription, DNA-templated	MTRNAP
PF3D7_1125400	mitochondrial import inner membrane translocase subunit TIM44, putative	0	OG5_128571	null	null	null	TIM44	Essential
PF3D7_1125500	small nuclear ribonucleoprotein Sm D1, putative	0	OG5_127814	null	null	null	SNRPD1	Essential
PF3D7_1125800	kelch domain-containing protein, putative	0	OG5_156041	null	null	null	PF11_0268	Essential
PF3D7_1125900	conserved Plasmodium protein, unknown function	0	OG5_158056	cytoplasm	nucleotide binding	null	PF11_0269
PF3D7_1126000	threonine--tRNA ligase	0	OG5_126764	cytoplasm	ATP binding, threonine-tRNA ligase activity	threonyl-tRNA aminoacylation	THRRS	Essential
PF3D7_1126200	40S ribosomal protein S18, putative	0	OG5_126668	ribosome	RNA binding, structural constituent of ribosome	translation	RPS18
PF3D7_1126500	conserved Plasmodium protein, unknown function	0	OG5_161724	null	protein binding	null	PF11_0275
PF3D7_1127000	protein phosphatase, putative	1	OG5_166085	null	phosphatase activity, protein tyrosine phosphatase activity	dephosphorylation	PF11_0281	Slow
PF3D7_1127100	deoxyuridine 5'-triphosphate nucleotidohydrolase	0	OG5_126992	null	hydrolase activity	dUTP metabolic process	DUTPASE
PF3D7_1127500	protein disulfide-isomerase, putative	1	OG5_160653	endoplasmic reticulum lumen, membrane	protein disulfide isomerase activity	cell redox homeostasis	PF11_0286	Slow
PF3D7_1127600	CRAL/TRIO domain-containing protein, putative	0	OG5_136768	cytoplasm, membrane	transporter activity	transport	PF11_0287
PF3D7_1127800	conserved Plasmodium protein, unknown function	0	OG5_153531	membrane	null	transcription, DNA-templated	PF11_0289
PF3D7_1127900	conserved Plasmodium protein, unknown function	0	OG5_167193	cytoplasm, dynein complex, microtubule	motor activity	null	PF11_0290
PF3D7_1128100	prefoldin subunit 5, putative	0	OG5_127820	cytoplasm, prefoldin complex	unfolded protein binding	protein folding	PF11_0292	Slow
PF3D7_1128200	multiprotein-bridging factor 1, putative	0	OG5_127833	null	sequence-specific DNA binding	null	MBF1
PF3D7_1128300	ATP-dependent 6-phosphofructokinase	0	OG5_167192	null	6-phosphofructokinase activity	glycolytic process	PFK11	Dispensable
PF3D7_1128400	geranylgeranyl pyrophosphate synthase, putative	0	OG5_127590	null	null	isoprenoid biosynthetic process	GGPPS	Essential
PF3D7_1129000	spermidine synthase	0	OG5_127074	null	catalytic activity	null	SPDSYN	Essential
PF3D7_1129100	parasitophorous vacuolar protein 1	0	OG5_167191	intracellular	GTPase activator activity	signal transduction	PV1	Slow
PF3D7_1129200	26S proteasome regulatory subunit RPN7, putative	0	OG5_127957	null	protein binding	null	RPN7	Essential
PF3D7_1129400	rRNA (cytosine-C(5))-methyltransferase, putative	0	OG5_126796	null	RNA binding, S-adenosylmethionine-dependent methyltransferase activity	rRNA processing	NOP2	Essential
PF3D7_1129600	phosphatidylinositol-4-phosphate 5-kinase, putative	0	OG5_165368	null	null	null	PF11_0307	Dispensable
PF3D7_1129900	major facilitator superfamily-related transporter, putative	12	OG5_146787	membrane	null	null	MFR5
PF3D7_1130000	phosphoacetylglucosamine mutase, putative	0	OG5_128133	null	intramolecular transferase activity, phosphotransferases, magnesium ion binding	carbohydrate metabolic process	PAGM	Slow
PF3D7_1130100	60S ribosomal protein L38	0	OG5_127448	ribosome	structural constituent of ribosome	translation	RPL38
PF3D7_1130200	60S ribosomal protein P0	0	OG5_127051	mitochondrion, ribosome	structural constituent of ribosome	ribosome biogenesis, translational elongation	PFP0
PF3D7_1130400	26S protease regulatory subunit 6A, putative	0	OG5_127786	cytoplasm	ATP binding, hydrolase activity	protein catabolic process	RPT5	Essential
PF3D7_1130600	methyltransferase, putative	0	OG5_146539	cytoplasm	methyltransferase activity	tRNA processing	PF11_0316
PF3D7_1130700	structural maintenance of chromosomes protein 1, putative	0	OG5_127449	chromosome	ATP binding, protein binding	chromosome organization	SMC1
PF3D7_1131100	serpentine receptor, putative	7	OG5_173839	membrane	null	null	SR1	Slow
PF3D7_1132000	ubiquitin-like protein, putative	0	OG5_127163	null	protein binding	null	PF11_0329	Slow
PF3D7_1132200	T-complex protein 1 subunit alpha	0	OG5_127998	null	ATP binding	cellular protein metabolic process	TCP1
PF3D7_1132300	nucleic acid binding protein, putative	0	OG5_156634	null	ATP binding, nucleic acid binding, transferase activity	null	PF11_0332
PF3D7_1132800	aquaglyceroporin	6	OG5_126615	membrane	transporter activity	transport	AQP
PF3D7_1132900	glycine cleavage system H protein	0	OG5_127169	null	null	null	GCVH	Essential
PF3D7_1133200	conserved Plasmodium protein, unknown function	0	OG5_152980	cytoplasm, myosin complex	ATP binding, actin binding, calmodulin binding, motor activity	null	PF11_0342
PF3D7_1133400	apical membrane antigen 1	1	OG5_147452	membrane	null	pathogenesis	AMA1
PF3D7_1134000	heat shock protein 70	0	OG5_126744	null	ATP binding, unfolded protein binding	protein folding	HSP70-3
PF3D7_1134100	protein disulfide isomerase	0	OG5_127741	null	null	cell redox homeostasis	PDI-11
PF3D7_1134700	DNA-directed RNA polymerase I subunit RPA2, putative	0	OG5_127929	null	DNA binding, DNA-directed RNA polymerase activity, ribonucleoside binding	transcription, DNA-templated	RPA2	Essential
PF3D7_1134800	coatomer subunit delta	0	OG5_127690	clathrin adaptor complex	protein binding	intracellular protein transport, vesicle-mediated transport	PF11_0359	Slow
PF3D7_1136300	tudor staphylococcal nuclease	0	OG5_128197	null	hydrolase activity, acting on ester bonds, nucleic acid binding, transcription cofactor activity	posttranscriptional gene silencing by RNA	TSN	Dispensable
PF3D7_1136400	signal recognition particle subunit SRP72, putative	0	OG5_164153	null	null	null	SRP72	Essential
PF3D7_1136500	casein kinase 1	0	OG5_126780	null	ATP binding, protein kinase activity	protein phosphorylation	PF3D7_1136500.1	Essential
PF3D7_1136800	DnaJ protein, putative	1	OG5_127638	membrane	null	null	PF11_0380	Essential
PF3D7_1137300	CLPTM1 domain-containing protein, putative	6	OG5_127427	integral component of membrane	null	null	PF11_0384	Slow
PF3D7_1137400	UVB-resistance protein UVR8 homologue	0	OG5_128314	null	null	null	PF11_0385	Slow
PF3D7_1138000	conserved Plasmodium protein, unknown function	0	OG5_156844	cytoplasm, myosin complex	ATP binding, actin binding, calmodulin binding, motor activity	null	PF11_0392
PF3D7_1138100	ubiquitin-related modifier 1, putative	0	OG5_128383	cytoplasm	null	tRNA thio-modification	URM1
PF3D7_1138400	guanylyl cyclase	19	OG5_133188	null	ATP binding, magnesium ion binding, metal ion binding, nucleotide binding, phospholipid-translocating ATPase activity, phosphorus-oxygen lyase activity	cyclic nucleotide biosynthetic process, intracellular signal transduction, phospholipid transport	GCALPHA	Slow
PF3D7_1138500	protein phosphatase 2C	0	OG5_126741	null	catalytic activity, cation binding	null	PPM2	Slow
PF3D7_1138600	beta-catenin-like protein 1, putative	0	OG5_129481	membrane	binding	null	PF11_0397	Slow
PF3D7_1138800	WD repeat-containing protein, putative	0	OG5_150004	membrane, nucleus	protein binding	null	PF11_0399
PF3D7_1139100	RNA-binding protein, putative	0	OG5_166737	cytoplasm, nucleus	RNA binding, nucleic acid binding, nucleotide binding	mRNA processing, mRNA transport, regulation of translation	PF11_0402	Dispensable
PF3D7_1140100	V-type proton ATPase subunit F, putative	0	OG5_127904	proton-transporting V-type ATPase, V1 domain	proton-transporting ATPase activity, rotational mechanism	ATP hydrolysis coupled proton transport	PF11_0412
PF3D7_1140200	conserved Plasmodium protein, unknown function	0	OG5_140432	null	null	null	PF11_0413	Dispensable
PF3D7_1140400	conserved Plasmodium protein, unknown function	0	OG5_165496	null	null	null	PF11_0415	Dispensable
PF3D7_1140500	myosin F, putative	0	OG5_145288	myosin complex	ATP binding, motor activity, protein binding	null	MYOF	Dispensable
PF3D7_1140700	conserved Plasmodium protein, unknown function	0	OG5_156256	cytoplasm	null	null	PF11_0418
PF3D7_1141200	conserved Apicomplexan protein, unknown function	1	OG5_147473	null	transferase activity	null	PF11_0423	Dispensable
PF3D7_1141700	OTU domain-containing protein, putative	0	OG5_128771	null	null	null	PF11_0428
PF3D7_1141800	EELM2 domain-containing protein, putative	0	OG5_147482	null	DNA binding, protein binding, zinc ion binding	chromatin modification, regulation of transcription, DNA-templated	PF11_0429
PF3D7_1142100	conserved Plasmodium protein, unknown function	0	OG5_147096	cytoplasm	null	protein folding	PF11_0433	Essential
PF3D7_1142400	coproporphyrinogen-III oxidase	0	OG5_128228	null	coproporphyrinogen oxidase activity	oxidation-reduction process, porphyrin-containing compound biosynthetic process	CPO	Slow
PF3D7_1142500	60S ribosomal protein L28	0	OG5_127995	null	structural constituent of ribosome	translation	RPL28
PF3D7_1142600	60S ribosomal protein L35ae, putative	0	OG5_127072	ribosome	structural constituent of ribosome	translation	PF11_0438	Essential
PF3D7_1142700	methyltransferase, putative	0	OG5_129798	cytoplasm	protein binding	null	PF11_0439	Essential
PF3D7_1142800	conserved Plasmodium protein, unknown function	0	OG5_147458	null	null	null	PF11_0440	Dispensable
PF3D7_1143200	DnaJ protein, putative	2	OG5_131379	membrane	null	null	PF11_0443
PF3D7_1143300	DNA-directed RNA polymerases I and III subunit RPAC1, putative	0	OG5_127819	null	DNA-directed RNA polymerase activity, protein dimerization activity	transcription, DNA-templated	RPC40
PF3D7_1143400	translation initiation factor eIF-1A, putative	0	OG5_127127	null	translation initiation factor activity	translational initiation	PF11_0447
PF3D7_1144000	40S ribosomal protein S21	0	OG5_127484	ribosome	structural constituent of ribosome	translation	RPS21	Essential
PF3D7_1144500	SUMO-activating enzyme subunit 1	0	OG5_128859	null	catalytic activity	null	AOS1	Essential
PF3D7_1144900	ras-related protein Rab-6	0	OG5_127256	intracellular, membrane	GTP binding, GTPase activity	GTP catabolic process, intracellular protein transport, nucleocytoplasmic transport, small GTPase mediated signal transduction	RAB6	Essential
PF3D7_1145100	coatomer subunit gamma, putative	0	OG5_127608	COPI vesicle coat	binding, structural molecule activity	intracellular protein transport, vesicle-mediated transport	SEC21	Slow
PF3D7_1145200	serine/threonine protein kinase, putative	0	OG5_147638	membrane	ATP binding, protein kinase activity	protein phosphorylation	PF11_0464	Essential
PF3D7_1145400	dynamin-like protein	0	OG5_126660	null	GTP binding, GTPase activity	null	DYN1
PF3D7_1145600	conserved protein, unknown function	3	OG5_130655	integral component of membrane	null	null	PF11_0467
PF3D7_1146600	CCAAT-box DNA binding protein subunit B	0	OG5_127594	intracellular	protein heterodimerization activity, sequence-specific DNA binding	null	ORP1	Dispensable
PF3D7_1146700	kinesin-like protein, putative	0	OG5_167167	null	ATP binding, microtubule binding, microtubule motor activity	microtubule-based movement	PF11_0478	Dispensable
PF3D7_1147300	conserved Plasmodium protein, unknown function	0	OG5_147468	cytoplasm	null	null	PF11_0482	Dispensable
PF3D7_1147500	protein farnesyltransferase subunit beta	0	OG5_128081	null	null	regulation of cell proliferation	PF11_0483	Essential
PF3D7_1147700	mitochondrial ATP synthase delta subunit, putative	0	OG5_127404	proton-transporting ATP synthase complex, catalytic core F(1)	proton-transporting ATP synthase activity, rotational mechanism, proton-transporting ATPase activity, rotational mechanism	ATP synthesis coupled proton transport	PF11_0485	Slow
PF3D7_1148000	serine/threonine protein kinase, putative	0	OG5_128190	null	ATP binding, protein kinase activity	protein phosphorylation	PF11_0488	Essential
PF3D7_1202200	mitochondrial phosphate carrier protein	1	OG5_127220	null	null	null	MPC	Essential
PF3D7_1202600	conserved protein, unknown function	0	OG5_127300	membrane, mitochondrion	null	null	2277.T00026
PF3D7_1202900	high mobility group protein B1	0	OG5_126740	null	null	null	HMGB1
PF3D7_1203000	origin recognition complex subunit 1	0	OG5_126808	null	ATP binding	null	ORC1	Essential
PF3D7_1203500	threonylcarbamoyl-AMP synthase, putative	0	OG5_126848	null	double-stranded RNA binding	null	SUA5
PF3D7_1203700	nucleosome assembly protein	0	OG5_127308	nucleus	null	nucleosome assembly	NAPL	Essential
PF3D7_1203900	ubiquitin-conjugating enzyme E2	0	OG5_126877	null	acid-amino acid ligase activity	null	UBC	Essential
PF3D7_1204300	eukaryotic translation initiation factor 5A	0	OG5_126922	null	ribosome binding, translation elongation factor activity	peptidyl-lysine modification to peptidyl-hypusine, positive regulation of translational elongation, positive regulation of translational termination, translational frameshifting	EIF5A
PF3D7_1205500	zinc finger protein, putative	0	OG5_138706	cytoplasm	protein binding, zinc ion binding	null	2277.T00056
PF3D7_1205600	conserved Plasmodium protein, unknown function	0	OG5_140504	null	protein binding	null	2277.T00057	Essential
PF3D7_1206200	eukaryotic translation initiation factor 3 subunit C, putative	0	OG5_127970	eukaryotic translation initiation factor 3 complex	translation initiation factor activity, translation initiation factor binding	translational initiation	EIF3C	Essential
PF3D7_1206400	rhodanese like protein, putative	0	OG5_127129	null	null	null	2277.T00065
PF3D7_1206600	DNA-directed RNA polymerase III subunit RPC2, putative	0	OG5_126694	null	DNA binding, DNA-directed RNA polymerase activity, ribonucleoside binding	transcription, DNA-templated	RPC2	Essential
PF3D7_1206700	eukaryotic translation initiation factor 5, putative	0	OG5_127779	null	protein binding, translation initiation factor activity	translational initiation	EIF5	Essential
PF3D7_1206800	conserved Plasmodium protein, unknown function	0	OG5_160948	null	null	null	2277.T00069	Essential
PF3D7_1208100	conserved Plasmodium protein, unknown function	2	OG5_156987	membrane, nucleus, small nucleolar ribonucleoprotein complex	null	null	2277.T00082	Essential
PF3D7_1208200	cysteine repeat modular protein 3	8	OG5_145113	null	null	null	CRMP3
PF3D7_1208600	mitochondrial import inner membrane translocase subunit TIM10, putative	0	OG5_128839	null	null	null	TIM10	Essential
PF3D7_1208900	protein phosphatase, putative	0	OG5_149451	null	catalytic activity, magnesium ion binding, phosphoprotein phosphatase activity	null	2277.T00090
PF3D7_1209200	U6 snRNA-associated Sm-like protein LSm7, putative	0	OG5_128343	null	RNA binding	null	LSM7
PF3D7_1209300	zinc finger transcription factor, putative	0	OG5_126539	null	metal ion binding	null	KROX1	Essential
PF3D7_1209900	ABC transporter B family member 7, putative	5	OG5_126897	integral component of membrane	ATP binding, ATPase activity, coupled to transmembrane movement of substances	transmembrane transport	ABCB7
PF3D7_1211200	conserved Plasmodium protein, unknown function	0	OG5_160809	null	null	null	2277.T00112	Essential
PF3D7_1211400	heat shock protein DNAJ homologue Pfj4	0	OG5_130026	null	null	null	PFJ4	Insufficient data
PF3D7_1211700	DNA replication licensing factor MCM5, putative	0	OG5_127979	null	ATP binding, DNA binding	DNA replication	MCM5
PF3D7_1211800	polyubiquitin	0	OG5_126703	null	protein binding	null	PFPUB	Essential
PF3D7_1211900	non-SERCA-type Ca2+ -transporting P-ATPase	8	OG5_126674	integral component of membrane	cation-transporting ATPase activity, hydrogen ion transmembrane transporter activity, metal ion binding, nucleotide binding	cation transport	ATP4	Slow
PF3D7_1212000	glutathione peroxidase-like thioredoxin peroxidase	0	OG5_126711	null	glutathione peroxidase activity	oxidation-reduction process, response to oxidative stress	TPX(GL)
PF3D7_1212500	glycerol-3-phosphate 1-O-acyltransferase	3	OG5_130377	null	transferase activity, transferring acyl groups	metabolic process	GAT	Essential
PF3D7_1212700	eukaryotic translation initiation factor 3 subunit A, putative	0	OG5_128741	null	protein binding	null	EIF3A
PF3D7_1213200	conserved Plasmodium protein, unknown function	0	OG5_147441	null	null	null	2277.T00129
PF3D7_1213600	dynein light chain 1, putative	0	OG5_127498	microtubule associated complex	null	microtubule-based process	DLC8
PF3D7_1213700	DNA-directed RNA polymerases I, II, and III subunit RPABC3, putative	0	OG5_127936	null	null	transcription, DNA-templated	RPB8
PF3D7_1213800	proline--tRNA ligase	0	OG5_127154	cytoplasm	ATP binding, aminoacyl-tRNA editing activity, proline-tRNA ligase activity	prolyl-tRNA aminoacylation	PRS	Essential
PF3D7_1213900	conserved Plasmodium protein, unknown function	0	OG5_128210	null	glucose-1-phosphate adenylyltransferase activity, protein binding, transferase activity, transferring acyl groups	glycogen biosynthetic process	2277.T00136	Essential
PF3D7_1214100	GPI ethanolamine phosphate transferase 3, putative	16	OG5_128399	null	catalytic activity	metabolic process	PIGO	Essential
PF3D7_1214300	geranylgeranyl transferase type2 beta subunit, putative	1	OG5_150533	membrane	Rab geranylgeranyltransferase activity	null	2277.T00140
PF3D7_1214600	adrenodoxin-type ferredoxin, putative	0	OG5_126994	membrane	2 iron, 2 sulfur cluster binding, electron carrier activity, iron-sulfur cluster binding	null	2277.T00142	Essential
PF3D7_1214900	conserved Plasmodium membrane protein, unknown function	5	OG5_138804	integral component of membrane	L-malate dehydrogenase activity	glycolytic process, malate metabolic process, tricarboxylic acid cycle, tricarboxylic acid cycle intermediate metabolic process	2277.T00145	Essential
PF3D7_1215000	thioredoxin peroxidase 2	0	OG5_126593	null	peroxiredoxin activity	oxidation-reduction process	TRX-PX2	Dispensable
PF3D7_1215300	10 kDa chaperonin	0	OG5_126769	cytoplasm	ATP binding	protein folding	CPN10
PF3D7_1215900	serpentine receptor, putative	8	OG5_128246	integral component of membrane	null	null	SR10	Dispensable
PF3D7_1216200	glycerol-3-phosphate dehydrogenase, putative	0	OG5_126704	glycerol-3-phosphate dehydrogenase complex	NAD binding, glycerol-3-phosphate dehydrogenase [NAD+] activity, protein homodimerization activity	carbohydrate metabolic process, glycerol-3-phosphate catabolic process, oxidation-reduction process	2277.T00157	Dispensable
PF3D7_1216300	signal recognition particle subunit SRP19	0	OG5_128121	signal recognition particle	7S RNA binding	SRP-dependent cotranslational protein targeting to membrane	SRP19	Essential
PF3D7_1216900	DNA-binding chaperone, putative	0	OG5_128294	null	DNA binding, chromatin binding	null	2277.T00163	Essential
PF3D7_1217300	GTP-binding protein, putative	1	OG5_128684	null	GTP binding	null	2277.T00167	Essential
PF3D7_1217400	conserved Plasmodium protein, unknown function	0	OG5_167474	membrane	null	null	2277.T00168
PF3D7_1217900	PPPDE peptidase domain-containing protein, putative	0	OG5_128951	null	null	null	2277.T00173	Slow
PF3D7_1218000	thrombospondin-related apical membrane protein	1	OG5_167477	null	null	null	TRAMP	Essential
PF3D7_1218300	AP-2 complex subunit mu, putative	0	OG5_166862	clathrin adaptor complex	protein binding	intracellular protein transport, vesicle-mediated transport	AP2-MU
PF3D7_1218500	conserved Plasmodium protein, unknown function	0	OG5_143214	cytoplasm	GTP binding, GTPase activity	null	2277.T00179
PF3D7_1218600	arginine--tRNA ligase	0	OG5_126752	cytoplasm	ATP binding, arginine-tRNA ligase activity	arginyl-tRNA aminoacylation	RRS	Essential
PF3D7_1219100	clathrin heavy chain, putative	0	OG5_127480	clathrin coat of coated pit, clathrin coat of trans-Golgi network vesicle	binding, structural molecule activity	intracellular protein transport, vesicle-mediated transport	2277.T00186	Essential
PF3D7_1219900	ribulose-phosphate 3-epimerase, putative	0	OG5_127027	null	ribulose-phosphate 3-epimerase activity	pentose-phosphate shunt	2277.T00192
PF3D7_1220300	cell cycle associated protein, putative	0	OG5_147630	cytoplasm, nucleus	calmodulin binding, protein binding	mitotic nuclear division	2277.T00195
PF3D7_1220400	debranching enzyme-associated ribonuclease, putative	0	OG5_129610	null	null	null	DRN1	Essential
PF3D7_1220900	heterochromatin protein 1	0	OG5_136815	null	null	null	HP1	Slow
PF3D7_1221600	protein TSSC1, putative	0	OG5_129737	nucleus	protein binding	null	2277.T00208	Essential
PF3D7_1221900	conserved Plasmodium membrane protein, unknown function	5	OG5_166431	extracellular region	triglyceride lipase activity	lipid catabolic process	2277.T00211
PF3D7_1222100	conserved Plasmodium protein, unknown function	1	OG5_167484	membrane	null	null	2277.T00213
PF3D7_1222300	endoplasmin, putative	0	OG5_153578	null	ATP binding, unfolded protein binding	protein folding, response to stress	GRP94	Essential
PF3D7_1222500	diphthine--ammonia ligase, putative	0	OG5_127536	null	null	null	DPH6
PF3D7_1222700	glideosome-associated protein 45	0	OG5_147428	null	null	null	GAP45
PF3D7_1223100	cAMP-dependent protein kinase regulatory subunit	0	OG5_126950	cAMP-dependent protein kinase complex	cAMP-dependent protein kinase regulator activity	regulation of protein phosphorylation	PKAR
PF3D7_1223300	DNA gyrase subunit A	0	OG5_129568	chromosome	ATP binding, DNA binding, DNA topoisomerase type II (ATP-hydrolyzing) activity	DNA topological change	GYRA
PF3D7_1223400	phospholipid-transporting ATPase, putative	10	OG5_127596	integral component of membrane	cation-transporting ATPase activity, magnesium ion binding, metal ion binding, nucleotide binding	cation transport	2277.T00225	Slow
PF3D7_1223700	vacuolar iron transporter	5	OG5_129047	null	null	null	VIT	Dispensable
PF3D7_1224000	GTP cyclohydrolase I	0	OG5_127507	cytoplasm	null	tetrahydrofolate biosynthetic process	GCH1	Dispensable
PF3D7_1224100	conserved Plasmodium protein, unknown function	0	OG5_138808	null	null	null	2277.T00232
PF3D7_1224300	polyadenylate-binding protein, putative	0	OG5_126795	null	RNA binding, nucleotide binding	null	PABP	Essential
PF3D7_1224500	histone chaperone ASF1, putative	0	OG5_127499	nucleus	histone binding	chromatin assembly or disassembly, histone acetylation, nucleosome assembly, nucleosome disassembly	ASF1
PF3D7_1225200	conserved Plasmodium protein, unknown function	0	OG5_165204	nucleus	DNA binding, chromatin binding, protein binding, zinc ion binding	regulation of transcription, DNA-templated, transcription, DNA-templated	2277.T00243	Essential
PF3D7_1225500	small subunit rRNA processing factor, putative	0	OG5_152759	nucleus	methyltransferase activity	rRNA processing	2277.T00246	Slow
PF3D7_1225700	VAC14 domain-containing protein, putative	1	OG5_128499	PAS complex	binding	regulation of lipid kinase activity	2277.T00248	Essential
PF3D7_1225800	ubiquitin-activating enzyme E1	0	OG5_127070	null	ATP binding, small protein activating enzyme activity	cellular protein modification process	UBA1	Dispensable
PF3D7_1226300	haloacid dehalogenase-like hydrolase, putative	0	OG5_138778	null	hydrolase activity	metabolic process	HAD2	Dispensable
PF3D7_1226600	proliferating cell nuclear antigen 2	0	OG5_140126	null	DNA binding, DNA polymerase processivity factor activity	regulation of DNA replication	PCNA2	Dispensable
PF3D7_1226700	U3 small nucleolar RNA-interacting protein 2, putative	0	OG5_128227	null	protein binding	null	RRP9	Essential
PF3D7_1226800	ataxin-3, putative	0	OG5_130217	nucleus	omega peptidase activity	transcription, DNA-templated	ATX3	Dispensable
PF3D7_1226900	conserved Plasmodium protein, unknown function	0	OG5_167488	cytoplasm	ATP binding, lipoate-protein ligase activity, transferase activity	peptidyl-lysine lipoylation	2277.T00260	Dispensable
PF3D7_1227500	cyclin	2	OG5_146335	membrane	null	null	2277.T00266	Slow
PF3D7_1228600	merozoite surface protein 9	0	OG5_166583	null	null	null	MSP9	Essential
PF3D7_1228700	conserved Plasmodium protein, unknown function	1	OG5_160611	membrane	null	null	2277.T00278	Essential
PF3D7_1228900	conserved Plasmodium protein, unknown function	0	OG5_153622	cytoplasm, membrane	null	null	2277.T00280	Essential
PF3D7_1229300	conserved Plasmodium protein, unknown function	1	OG5_167490	null	null	null	2277.T00283
PF3D7_1229400	macrophage migration inhibitory factor	0	OG5_129767	null	null	null	MIF	Dispensable
PF3D7_1229500	T-complex protein 1 subunit gamma	0	OG5_127483	null	ATP binding, unfolded protein binding	protein folding	CCT3	Essential
PF3D7_1230400	ATP-dependent protease subunit ClpQ	0	OG5_130468	HslUV protease complex, proteasome core complex	threonine-type endopeptidase activity	proteolysis involved in cellular protein catabolic process	CLPQ
PF3D7_1230700	protein transport protein SEC13	0	OG5_127687	null	protein binding	null	SEC13	Essential
PF3D7_1230900	serine/threonine protein kinase RIO1, putative	0	OG5_127476	null	ATP binding, protein serine/threonine kinase activity	null	RIO1	Slow
PF3D7_1231100	ras-related protein Rab-2	0	OG5_128031	intracellular, membrane	GTP binding, GTPase activity	GTP catabolic process, intracellular protein transport, nucleocytoplasmic transport, small GTPase mediated signal transduction	RAB2	Essential
PF3D7_1231400	amino acid transporter, putative	9	OG5_164975	membrane	null	null	2277.T00303	Essential
PF3D7_1231500	mitosis protein dim1, putative	0	OG5_128171	spliceosomal complex	null	mitotic nuclear division	2277.T00304
PF3D7_1231600	pre-mRNA-splicing factor ATP-dependent RNA helicase PRP2, putative	0	OG5_164976	null	ATP binding, helicase activity, nucleic acid binding	null	PRP2	Essential
PF3D7_1232100	60 kDa chaperonin	1	OG5_135175	null	ATP binding	cellular protein metabolic process, protein refolding	CPN60	Essential
PF3D7_1232200	dihydrolipoyl dehydrogenase, mitochondrial	0	OG5_126968	null	dihydrolipoyl dehydrogenase activity, flavin adenine dinucleotide binding	cell redox homeostasis, oxidation-reduction process	LPD1	Slow
PF3D7_1232300	cytochrome b5, putative	1	OG5_126967	null	heme binding	null	2277.T00311
PF3D7_1232500	CG2-related protein, putative	0	OG5_165563	null	DNA binding	DNA-templated transcription, initiation	2277.T00313	Dispensable
PF3D7_1233000	elongation factor G	0	OG5_126692	null	GTP binding, GTPase activity	null	EF-G	Essential
PF3D7_1233600	asparagine and aspartate rich protein 1	0	OG5_153115	null	ubiquitin-protein transferase activity, zinc ion binding	null	AARP1	Slow
PF3D7_1234100	bromodomain protein, putative	0	OG5_172468	nucleus	protein binding	regulation of transcription, DNA-templated	2277.T00329
PF3D7_1234500	conserved Plasmodium protein, unknown function	0	OG5_166868	cytoplasm	null	null	2277.T00333
PF3D7_1234800	splicing factor 3B subunit 3, putative	0	OG5_128558	nucleus	nucleic acid binding, protein binding	null	SF3B3	Essential
PF3D7_1234900	conserved Plasmodium protein, unknown function	0	OG5_127883	mitochondrion	nucleotide binding	null	2277.T00337
PF3D7_1235200	V-type K+-independent H+-translocating inorganic pyrophosphatase	16	OG5_128905	membrane	hydrogen-translocating pyrophosphatase activity, inorganic diphosphatase activity	proton transport	VP2	Dispensable
PF3D7_1235600	serine hydroxymethyltransferase	0	OG5_126679	null	glycine hydroxymethyltransferase activity	L-serine metabolic process, glycine metabolic process	SHMT
PF3D7_1235700	ATP synthase subunit beta, mitochondrial	0	OG5_127099	proton-transporting two-sector ATPase complex, catalytic domain	ATP binding, proton-transporting ATP synthase activity, rotational mechanism	ATP hydrolysis coupled proton transport, ATP synthesis coupled proton transport	2277.T00345	Slow
PF3D7_1235900	pre-mRNA-splicing factor SYF1, putative	1	OG5_128360	intracellular	null	RNA processing	XAB2	Essential
PF3D7_1236100	clustered-asparagine-rich protein	0	OG5_144714	null	nucleic acid binding, nucleotide binding, protein binding	null	CARP	Slow
PF3D7_1237000	SUMO-activating enzyme subunit 2	0	OG5_127838	null	ATP binding, SUMO activating enzyme activity, small protein activating enzyme activity	cellular protein modification process, protein sumoylation	UBA2	Essential
PF3D7_1237200	conserved Plasmodium protein, unknown function	2	OG5_165221	membrane, nucleus	binding	null	2277.T00360	Dispensable
PF3D7_1237400	conserved Plasmodium protein, unknown function	0	OG5_129512	null	hydrolase activity, zinc ion binding	null	2277.T00362
PF3D7_1237700	conserved protein, unknown function	5	OG5_162002	integral component of membrane	null	null	2277.T00365
PF3D7_1237900	conserved Plasmodium protein, unknown function	1	OG5_144691	membrane	ATP binding	null	2277.T00367
PF3D7_1238100	calcyclin binding protein, putative	0	OG5_130878	membrane	null	null	2277.T00369
PF3D7_1238800	acyl-CoA synthetase	0	OG5_150506	null	catalytic activity	metabolic process	ACS11	Slow
PF3D7_1238900	protein kinase 2	0	OG5_139549	null	ATP binding, protein kinase activity	protein phosphorylation	PK2
PF3D7_1239200	transcription factor with AP2 domain(s)	0	OG5_153590	null	sequence-specific DNA binding transcription factor activity	regulation of transcription, DNA-templated	APIAP2
PF3D7_1239500	DNA gyrase subunit B	0	OG5_128755	null	ATP binding, DNA binding, DNA topoisomerase type II (ATP-hydrolyzing) activity	DNA topological change	GYRB	Essential
PF3D7_1239600	hydroxyethylthiazole kinase	0	OG5_128015	mitochondrion	hydroxyethylthiazole kinase activity	thiamine biosynthetic process	THZK
PF3D7_1239700	ATP-dependent zinc metalloprotease FTSH 1	1	OG5_126616	membrane	ATP binding, metalloendopeptidase activity	proteolysis	FTSH1
PF3D7_1239800	conserved Plasmodium protein, unknown function	0	OG5_126585	cytoplasm, myosin complex	ATP binding, actin binding, calmodulin binding, motor activity	null	2277.T00386	Essential
PF3D7_1239900	vacuolar protein sorting-associated protein 16, putative	0	OG5_128221	cytoplasm	null	intracellular protein transport, vacuole organization	VPS16	Essential
PF3D7_1241700	replication factor C subunit 4, putative	0	OG5_127600	null	ATP binding, DNA binding	DNA replication	RFC4	Dispensable
PF3D7_1242600	protein farnesyltransferase subunit alpha	0	OG5_128459	null	protein prenyltransferase activity	protein prenylation	2277.T00410	Essential
PF3D7_1242700	40S ribosomal protein S17, putative	0	OG5_126867	ribosome	structural constituent of ribosome	translation	2277.T00411
PF3D7_1242800	rab specific GDP dissociation inhibitor	0	OG5_127353	null	oxidoreductase activity	oxidation-reduction process, protein transport, small GTPase mediated signal transduction	RABGDI
PF3D7_1242900	mitochondrial import inner membrane translocase subunit TIM13, putative	0	OG5_128624	null	null	null	TIM13
PF3D7_1243600	translation initiation factor SUI1, putative	0	OG5_127384	null	translation initiation factor activity	translational initiation	2277.T00419	Essential
PF3D7_1243700	ubiquitin-conjugating enzyme E2, putative	0	OG5_130909	null	acid-amino acid ligase activity	null	2277.T00420	Dispensable
PF3D7_1243900	double C2-like domain-containing protein	0	OG5_141554	null	protein binding	null	DOC2
PF3D7_1244000	glucose inhibited division protein a homologue, putative	1	OG5_127775	membrane	flavin adenine dinucleotide binding, oxidoreductase activity	oxidation-reduction process, tRNA processing	2277.T00423	Essential
PF3D7_1244100	N-alpha-acetyltransferase 15, NatA auxiliary subunit, putative	0	OG5_127529	cytoplasm, nucleus	protein binding	null	2277.T00424
PF3D7_1244600	ADP-ribosylation factor GTPase-activating protein, putative	0	OG5_127813	null	ARF GTPase activator activity, zinc ion binding	regulation of ARF GTPase activity	ARFGAP
PF3D7_1244800	cytoplasmic translation machinery associated protein, putative	0	OG5_128184	null	metal ion binding	null	2277.T00430	Slow
PF3D7_1245100	kinesin-13, putative	0	OG5_127200	null	ATP binding, microtubule binding, microtubule motor activity	microtubule-based movement	KLP8	Essential
PF3D7_1245300	NEDD8-conjugating enzyme UBC12, putative	0	OG5_128611	null	acid-amino acid ligase activity	null	UBC12
PF3D7_1245400	mitochondrial ribosomal protein L3 precursor, putative	0	OG5_127133	ribosome	structural constituent of ribosome	translation	2277.T00436	Essential
PF3D7_1245900	conserved Plasmodium protein, unknown function	0	OG5_156202	cytoplasm, membrane	protein binding	null	2277.T00440
PF3D7_1246200	actin I	0	OG5_126595	null	null	null	ACT1	Essential
PF3D7_1246400	myosin A tail domain interacting protein	0	OG5_141757	null	calcium ion binding	null	MTIP	Essential
PF3D7_1246800	signal recognition particle receptor, beta subunit	1	OG5_128347	intracellular	GTP binding	small GTPase mediated signal transduction	SRPR-BETA	Essential
PF3D7_1247400	peptidyl-prolyl cis-trans isomerase FKBP35	0	OG5_126727	null	protein binding	protein folding	FKBP35
PF3D7_1247900	nucleolar rRNA processing protein, putative	0	OG5_128132	small-subunit processome	null	rRNA processing	2277.T00459
PF3D7_1248200	pre-mRNA-splicing factor RBM22, putative	0	OG5_128702	null	metal ion binding, nucleic acid binding, nucleotide binding	null	RBM22	Essential
PF3D7_1248500	bax inhibitor 1, putative	7	OG5_126826	integral component of membrane, plasma membrane	null	null	2277.T00465
PF3D7_1248700	conserved Plasmodium protein, unknown function	0	OG5_137922	nucleus	null	null	2277.T00467	Essential
PF3D7_1248900	26S protease regulatory subunit 8, putative	0	OG5_127606	cytoplasm	ATP binding, hydrolase activity	protein catabolic process	RPT6
PF3D7_1249100	conserved Plasmodium protein, unknown function	0	OG5_144882	cytoplasm	null	null	2277.T00471
PF3D7_1249300	protein phosphatase PPM4, putative	0	OG5_138379	null	catalytic activity, protein serine/threonine phosphatase activity	protein dephosphorylation	PPM4	Dispensable
PF3D7_1249500	cutA, putative	0	OG5_128186	mitochondrion	null	response to metal ion	2277.T00475
PF3D7_1249800	THO complex subunit 2, putative	2	OG5_144062	membrane, nucleus	null	null	THO2
PF3D7_1250500	AP-3 complex subunit sigma, putative	0	OG5_128281	AP-3 adaptor complex	protein transporter activity	protein transport, vesicle-mediated transport	2277.T00485	Slow
PF3D7_1250800	DNA repair protein rhp16, putative	0	OG5_130425	null	ATP binding, DNA binding, protein binding, zinc ion binding	null	2277.T00488	Dispensable
PF3D7_1251200	coronin	0	OG5_126943	null	protein binding	null	2277.T00492
PF3D7_1251300	thymidylate kinase	0	OG5_126920	null	ATP binding, thymidylate kinase activity	dTDP biosynthetic process	TMK
PF3D7_1252100	rhoptry neck protein 3	3	OG5_166882	null	null	null	RON3
PF3D7_1302000	EMP1-trafficking protein	2	OG5_205504	membrane	null	null	PTP6
PF3D7_1302700	ATP-dependent RNA helicase DHR1, putative	0	OG5_128042	null	ATP binding, helicase activity, nucleic acid binding	null	MAL13P1.14	Essential
PF3D7_1302800	40S ribosomal protein S7, putative	0	OG5_127368	ribosome	structural constituent of ribosome	translation	PF13_0014	Essential
PF3D7_1303200	SNARE protein, putative	1	OG5_127735	integral component of membrane	null	vesicle-mediated transport	PF3D7_1303200.1	Dispensable
PF3D7_1303500	sodium/hydrogen exchanger, Na+, H+ antiporter	14	OG5_126729	integral component of membrane	solute:proton antiporter activity	cation transport, transmembrane transport	NHE
PF3D7_1303800	conserved Plasmodium protein, unknown function	2	OG5_154801	chromosome, nucleus	binding, protein serine/threonine kinase activity, transferase activity, transferring phosphorus-containing groups	DNA repair, chromatin modification	MAL13P1.19
PF3D7_1304100	DNA ligase I	0	OG5_127375	null	ATP binding, DNA binding, DNA ligase (ATP) activity	DNA biosynthetic process, DNA ligation involved in DNA repair, DNA recombination, DNA repair	LIGI	Essential
PF3D7_1304200	CorA-like Mg2+ transporter protein, putative	2	OG5_144638	membrane	metal ion transmembrane transporter activity	metal ion transport, transmembrane transport	PF3D7_1304200.1	Dispensable
PF3D7_1304400	conserved Plasmodium protein, unknown function	0	OG5_139520	null	null	null	PF13_0020
PF3D7_1304900	DNA-directed RNA polymerase II subunit RPB11, putative	0	OG5_127688	null	DNA binding, protein dimerization activity	transcription, DNA-templated	RPB11	Essential
PF3D7_1305000	conserved Plasmodium protein, unknown function	0	OG5_142935	late endosome	protein binding	autophagy, protein transport	PF13_0024	Essential
PF3D7_1305300	conserved Plasmodium protein, unknown function	0	OG5_164434	null	binding	null	MAL13P1.26
PF3D7_1305400	AAR2 protein, putative	0	OG5_152974	null	null	null	MAL13P1.28	Essential
PF3D7_1306300	SAM dependent methyltransferase, putative	0	OG5_157158	null	RNA methyltransferase activity	RNA processing	MAL13P1.31	Dispensable
PF3D7_1306400	26S protease regulatory subunit 10B, putative	0	OG5_127828	cytoplasm	ATP binding, hydrolase activity	protein catabolic process	RPT4	Essential
PF3D7_1306500	MORN repeat protein, putative	10	OG5_167446	null	null	null	MAL13P1.32	Dispensable
PF3D7_1306600	V-type proton ATPase subunit H, putative	0	OG5_127797	vacuolar proton-transporting V-type ATPase, V1 domain	binding, proton-transporting ATPase activity, rotational mechanism	ATP hydrolysis coupled proton transport	PF13_0034	Essential
PF3D7_1306900	U1 small nuclear ribonucleoprotein A, putative	0	OG5_127059	null	nucleic acid binding, nucleotide binding, snRNA binding	null	SNRPA	Essential
PF3D7_1307100	U3 small nucleolar RNA-associated protein 6, putative	1	OG5_164101	null	snoRNA binding	maturation of SSU-rRNA from tricistronic rRNA transcript (SSU-rRNA, 5.8S rRNA, LSU-rRNA)	UTP6	Essential
PF3D7_1307700	conserved Plasmodium protein, unknown function	0	OG5_153623	membrane, nucleus	null	intracellular protein transport	PF13_0041
PF3D7_1308100	CCAAT-binding transcription factor, putative	0	OG5_159764	intracellular	protein heterodimerization activity, sequence-specific DNA binding	null	PF13_0043	Dispensable
PF3D7_1308200	carbamoyl phosphate synthetase	0	OG5_126835	null	ATP binding, catalytic activity, metal ion binding	metabolic process	CPSSII	Essential
PF3D7_1308300	40S ribosomal protein S27	0	OG5_127008	ribosome	structural constituent of ribosome	translation	RPS27	Essential
PF3D7_1308400	conserved Plasmodium protein, unknown function	3	OG5_153839	null	null	null	MAL13P1.39	Essential
PF3D7_1308900	mRNA-decapping enzyme 2, putative	0	OG5_128366	null	RNA binding, hydrolase activity, manganese ion binding	null	DCP2
PF3D7_1309100	60S ribosomal protein L24, putative	0	OG5_127273	null	null	null	PF13_0049
PF3D7_1309500	H/ACA ribonucleoprotein complex subunit 1, putative	0	OG5_128232	box H/ACA snoRNP complex	null	pseudouridine synthesis, ribosome biogenesis	GAR1	Essential
PF3D7_1309800	conserved Plasmodium protein, unknown function	0	OG5_147479	null	DNA binding	null	PF13_0054	Essential
PF3D7_1310000	mitochondrial ATP synthase delta subunit, putative	0	OG5_127249	null	proton-transporting ATP synthase activity, rotational mechanism	ATP synthesis coupled proton transport	OSCP
PF3D7_1310500	conserved protein, unknown function	2	OG5_164471	null	methyltransferase activity	menaquinone biosynthetic process	MAL13P1.50	Dispensable
PF3D7_1310700	RNA-binding protein, putative	0	OG5_153573	null	nucleic acid binding, nucleotide binding	null	PF13_0058	Dispensable
PF3D7_1310800	conserved Plasmodium protein, unknown function	0	OG5_128247	nucleus	protein binding	null	MAL13P1.52
PF3D7_1311200	alternative splicing regulator, putative	0	OG5_129558	cytoplasm, nucleus	protein binding	null	MAL13P1.54	Essential
PF3D7_1311300	ATP synthase subunit gamma, mitochondrial	0	OG5_127077	proton-transporting ATP synthase complex, catalytic core F(1)	proton-transporting ATP synthase activity, rotational mechanism, proton-transporting ATPase activity, rotational mechanism	ATP synthesis coupled proton transport	PF13_0061	Slow
PF3D7_1311400	AP-1 complex subunit mu-1	0	OG5_127474	clathrin adaptor complex	protein binding	intracellular protein transport, vesicle-mediated transport	AP1M1	Essential
PF3D7_1311500	26S protease regulatory subunit 7, putative	0	OG5_128056	cytoplasm	ATP binding, hydrolase activity	protein catabolic process	RPT1	Essential
PF3D7_1311700	cytochrome c2 precursor, putative	0	OG5_150598	null	electron carrier activity, heme binding, iron ion binding	null	MAL13P1.55	Dispensable
PF3D7_1311800	M1-family alanyl aminopeptidase	1	OG5_130542	null	metallopeptidase activity, zinc ion binding	null	M1AAP	Essential
PF3D7_1311900	V-type proton ATPase catalytic subunit A	0	OG5_127237	proton-transporting V-type ATPase, V1 domain	ATP binding, proton-transporting ATPase activity, rotational mechanism	ATP hydrolysis coupled proton transport, ATP metabolic process	VAPA	Essential
PF3D7_1312400	translation initiation factor IF-2, putative	0	OG5_147404	null	GTP binding, GTPase activity	null	IF2A	Essential
PF3D7_1312600	2-oxoisovalerate dehydrogenase subunit alpha, mitochondrial, putative	0	OG5_128261	null	oxidoreductase activity, acting on the aldehyde or oxo group of donors, disulfide as acceptor	metabolic process	BCKDHA	Slow
PF3D7_1312800	conserved Plasmodium protein, unknown function	0	OG5_167451	nucleus	null	null	PF13_0072	Slow
PF3D7_1312900	eukaryotic translation initation factor 4 gamma	0	OG5_135283	null	RNA binding, protein binding	null	EIF4G	Essential
PF3D7_1313400	DEAD box helicase, putative	2	OG5_156840	null	ATP binding, nucleic acid binding	null	PF13_0077	Essential
PF3D7_1313700	septum formation protein MAF homologue, putative	0	OG5_127554	cytoplasm	null	null	MAL13P1.69
PF3D7_1314300	conserved Plasmodium protein, unknown function	0	OG5_150529	null	null	null	MAL13P1.74
PF3D7_1314500	cop-coated vesicle membrane protein p24 precursor, putative	2	OG5_127521	integral component of membrane	null	transport	PF13_0082	Dispensable
PF3D7_1314600	lipoate-protein ligase 1	0	OG5_127533	null	null	cellular protein modification process	LIPL1	Essential
PF3D7_1314700	conserved Plasmodium protein, unknown function	0	OG5_146580	null	null	null	MAL13P1.75
PF3D7_1315400	zinc finger (CCCH type) protein, putative	0	OG5_141625	null	metal ion binding, protein binding	null	MAL13P1.79
PF3D7_1315700	tRNA (adenine(58)-N(1))-methyltransferase catalytic subunit TRM61, putative	0	OG5_127534	tRNA (m1A) methyltransferase complex	tRNA (adenine-N1-)-methyltransferase activity	tRNA methylation	GCD14
PF3D7_1315900	exportin-T, putative	0	OG5_164074	null	binding	null	MAL13P1.83	Slow
PF3D7_1316500	pre-mRNA-processing factor 40, putative	0	OG5_128479	null	protein binding	null	PRP40
PF3D7_1317000	U4/U6.U5 tri-snRNP-associated protein 2, putative	0	OG5_128768	null	ubiquitinyl hydrolase activity, zinc ion binding	protein deubiquitination, ubiquitin-dependent protein catabolic process	USP39
PF3D7_1317100	DNA replication licensing factor MCM4	0	OG5_127631	MCM complex	ATP binding, DNA binding, DNA helicase activity	DNA replication	MCM4	Essential
PF3D7_1317400	conserved Plasmodium protein, unknown function	0	OG5_166819	null	zinc ion binding	null	PF13_0099	Dispensable
PF3D7_1317800	40S ribosomal protein S19	0	OG5_126687	small ribosomal subunit	RNA binding, structural constituent of ribosome	translation	RPS19
PF3D7_1317900	small ribosomal subunit nuclear export protein, putative	0	OG5_156453	nucleus	ATP binding	null	MAL13P1.93	Slow
PF3D7_1318100	ferredoxin, putative	0	OG5_131654	null	2 iron, 2 sulfur cluster binding, electron carrier activity	electron transport chain	MAL13P1.95	Essential
PF3D7_1318400	structural maintenance of chromosomes protein 2, putative	0	OG5_127360	chromosome, condensin complex	ATP binding, protein binding	chromosome organization, mitotic chromosome condensation	SMC2
PF3D7_1318800	translocation protein SEC63	3	OG5_128413	null	null	null	SEC63	Essential
PF3D7_1319300	N2,N2-dimethylguanosine tRNA methyltransferase, putative	0	OG5_127349	null	RNA binding, tRNA (guanine-N2-)-methyltransferase activity	tRNA processing	TRM1	Slow
PF3D7_1319400	conserved Plasmodium protein, unknown function	0	OG5_147429	null	null	null	MAL13P1.103	Essential
PF3D7_1320000	golgi protein 1	0	OG5_166877	null	null	null	GP1
PF3D7_1320600	ras-related protein Rab-11A	0	OG5_126971	intracellular, membrane	GTP binding, GTPase activity	GTP catabolic process, intracellular protein transport, nucleocytoplasmic transport, small GTPase mediated signal transduction	RAB11A
PF3D7_1320800	dihydrolipoyllysine-residue succinyltransferase component of 2-oxoglutarate dehydrogenase complex	0	OG5_127362	oxoglutarate dehydrogenase complex	dihydrolipoyllysine-residue succinyltransferase activity	tricarboxylic acid cycle	PF13_0121	Dispensable
PF3D7_1320900	RNA-binding protein, putative	0	OG5_129285	null	nucleic acid binding, nucleotide binding	null	PF13_0122
PF3D7_1321700	splicing factor 1	0	OG5_128375	nucleus	RNA binding, nucleotide binding	mRNA processing	SF1	Essential
PF3D7_1322000	adenosine-diphosphatase, putative	1	OG5_158593	null	hydrolase activity	null	MAL13P1.121	Essential
PF3D7_1322600	conserved Plasmodium protein, unknown function	0	OG5_205505	null	null	null	PF13_0127
PF3D7_1323100	60S ribosomal protein L6, putative	0	OG5_126993	ribosome	rRNA binding, structural constituent of ribosome	translation	PF13_0129	Essential
PF3D7_1323200	V-type proton ATPase subunit G, putative	0	OG5_127451	null	hydrolase activity, acting on acid anhydrides, catalyzing transmembrane movement of substances	proton transport	PF13_0130	Essential
PF3D7_1323400	60S ribosomal protein L23	0	OG5_126659	ribosome	structural constituent of ribosome	translation	RPL23
PF3D7_1323600	conserved Plasmodium protein, unknown function	1	OG5_153572	null	ATP binding, ATP-dependent helicase activity, nucleic acid binding	null	PF13_0134	Essential
PF3D7_1323700	glideosome associated protein with multiple membrane spans 1	6	OG5_140542	integral component of membrane, plasma membrane	null	null	GAPM1	Essential
PF3D7_1324100	conserved Plasmodium membrane protein, unknown function	5	OG5_167407	null	null	null	MAL13P1.131	Dispensable
PF3D7_1324500	DEAD box helicase, putative	2	OG5_127999	null	ATP binding, ATP-dependent DNA helicase activity, DNA binding	nucleobase-containing compound metabolic process	MAL13P1.134
PF3D7_1324700	SNARE protein, putative	0	OG5_127692	integral component of membrane	null	vesicle-mediated transport	YKT6.2	Essential
PF3D7_1324800	dihydrofolate synthase/folylpolyglutamate synthase	0	OG5_126889	null	ATP binding, tetrahydrofolylpolyglutamate synthase activity	folic acid-containing compound biosynthetic process	DHFS-FPGS	Essential
PF3D7_1324900	L-lactate dehydrogenase	1	OG5_126911	null	oxidoreductase activity, acting on the CH-OH group of donors, NAD or NADP as acceptor	cellular carbohydrate metabolic process, oxidation-reduction process	LDH	Essential
PF3D7_1325000	U6 snRNA-associated Sm-like protein LSm6, putative	0	OG5_128262	small nucleolar ribonucleoprotein complex	null	mRNA splicing, via spliceosome	LSM6	Slow
PF3D7_1325100	phosphoribosylpyrophosphate synthetase	0	OG5_126730	null	magnesium ion binding, ribose phosphate diphosphokinase activity	nucleotide biosynthetic process	PF13_0143
PF3D7_1325200	lactate dehydrogenase, putative	0	OG5_167408	null	L-malate dehydrogenase activity, oxidoreductase activity, acting on the CH-OH group of donors, NAD or NADP as acceptor	cellular carbohydrate metabolic process, glycolytic process, malate metabolic process, oxidation-reduction process, tricarboxylic acid cycle, tricarboxylic acid cycle intermediate metabolic process	PF13_0144	Dispensable
PF3D7_1325600	mitochondrial fission 1 protein, putative	1	OG5_129200	null	protein binding	mitochondrial fission	FIS1
PF3D7_1326000	conserved Plasmodium protein, unknown function	1	OG5_167410	null	null	null	MAL13P1.141
PF3D7_1326100	WD repeat-containing protein, putative	0	OG5_170697	null	protein binding	null	MAL13P1.142	Slow
PF3D7_1326600	conserved Plasmodium protein, unknown function	0	OG5_160667	integral component of membrane	null	null	PF13_0148	Essential
PF3D7_1327600	nicotinate-nucleotide adenylyltransferase	0	OG5_131883	null	catalytic activity	biosynthetic process	NMNAT	Slow
PF3D7_1327800	ribose-phosphate pyrophosphokinase, putative	0	OG5_157029	null	magnesium ion binding, ribose phosphate diphosphokinase activity	nucleotide biosynthetic process	PF13_0157	Slow
PF3D7_1328100	proteasome subunit beta type-7, putative	0	OG5_127705	proteasome core complex	threonine-type endopeptidase activity	proteolysis involved in cellular protein catabolic process	PF13_0156
PF3D7_1328300	conserved Plasmodium protein, unknown function	2	OG5_147434	null	null	null	PF13_0154	Dispensable
PF3D7_1328500	alpha/beta-hydrolase, putative	0	OG5_190097	null	null	null	PF13_0153
PF3D7_1328800	transcriptional regulatory protein sir2a	0	OG5_127825	null	NAD+ binding	null	SIR2A	Dispensable
PF3D7_1328900	conserved Plasmodium protein, unknown function	0	OG5_146579	cytoplasm	null	null	PF13_0151
PF3D7_1329000	DNA-directed RNA polymerase III subunit RPC1, putative	0	OG5_126637	null	DNA binding, DNA-directed RNA polymerase activity	transcription, DNA-templated	PF13_0150	Essential
PF3D7_1329100	myosin C	0	OG5_126577	myosin complex	ATP binding, GTP binding, motor activity, protein binding	small GTPase mediated signal transduction	MYOC
PF3D7_1329300	chromatin assembly factor 1 subunit, putative	0	OG5_127148	null	protein binding	null	PF13_0149	Essential
PF3D7_1329400	AMP deaminase, putative	0	OG5_126856	null	deaminase activity	IMP salvage	MAL13P1.146
PF3D7_1329500	conserved Plasmodium protein, unknown function	0	OG5_147637	nucleus	null	null	PF13_0162	Essential
PF3D7_1330000	thioredoxin, putative	0	OG5_128642	null	null	null	PF3D7_1330000.1
PF3D7_1330400	ER lumen protein retaining receptor 1, putative, unspecified product	8	OG5_133624	integral component of membrane	ER retention sequence binding	protein retention in ER lumen	PF3D7_1330400.1	Essential
PF3D7_1330600	elongation factor Tu, putative	0	OG5_126954	intracellular	GTP binding, GTPase activity, translation elongation factor activity	translational elongation	MAL13P1.164	Essential
PF3D7_1330800	RNA-binding protein, putative	0	OG5_159889	nucleus	nucleic acid binding, nucleotide binding	null	PF13_0165	Slow
PF3D7_1331100	DNA polymerase theta, putative	0	OG5_153054	null	ATP binding, nucleic acid binding	null	POLQ	Dispensable
PF3D7_1331500	conserved Plasmodium protein, unknown function	0	OG5_157867	extracellular region, integral component of membrane	calcium ion binding	null	PF13_0169	Slow
PF3D7_1331700	glutamine--tRNA ligase, putative	0	OG5_127471	cytoplasm	ATP binding, glutamine-tRNA ligase activity	glutaminyl-tRNA aminoacylation	PF13_0170	Essential
PF3D7_1331800	60S ribosomal protein L23, putative	0	OG5_126678	ribosome	structural constituent of ribosome	translation	PF13_0171	Essential
PF3D7_1332300	trafficking protein particle complex subunit 2, putative	0	OG5_128381	intracellular	null	ER to Golgi vesicle-mediated transport	TRAPPC2
PF3D7_1332500	SAM-dependent RNA methyltransferase, putative	0	OG5_133333	cytoplasm	methyltransferase activity	null	PF13_0175
PF3D7_1332600	apurinic/apyrimidinic endonuclease Apn1, putative	1	OG5_129467	null	DNA binding, zinc ion binding	DNA repair	APN1
PF3D7_1332800	eukaryotic translation initiation factor 6, putative	0	OG5_127488	null	ribosome binding	mature ribosome assembly	PF13_0178
PF3D7_1332900	isoleucine--tRNA ligase, putative	0	OG5_126684	cytoplasm	ATP binding, aminoacyl-tRNA editing activity, aminoacyl-tRNA ligase activity, isoleucine-tRNA ligase activity	isoleucyl-tRNA aminoacylation, tRNA aminoacylation for protein translation	PF13_0179
PF3D7_1333000	20 kDa chaperonin	0	OG5_126769	cytoplasm	ATP binding	protein folding	CPN20	Essential
PF3D7_1333200	ubiquitin-activating enzyme	3	OG5_146901	null	ATP binding, small protein activating enzyme activity	cellular protein modification process	UBA1	Essential
PF3D7_1333300	transmembrane protein Tmp21 homologue, putative	2	OG5_127900	integral component of membrane	null	transport	MAL13P1.171	Dispensable
PF3D7_1333400	conserved protein, unknown function	0	OG5_127328	null	null	null	MAL13P1.172	Dispensable
PF3D7_1333600	U3 small nucleolar RNA-associated protein 4, putative	1	OG5_167419	null	protein binding	null	UTP4	Essential
PF3D7_1334200	chaperone binding protein, putative	0	OG5_140089	cytoplasm, nucleus	ATPase activator activity, chaperone binding, peptidyl-prolyl cis-trans isomerase activity	protein folding	PF13_0190
PF3D7_1334300	MSP7-like protein	0	OG5_178789	null	null	null	MSRP5
PF3D7_1334400	MSP7-like protein	0	OG5_167420	null	null	null	MSRP4
PF3D7_1335000	MSP7-like protein	0	OG5_165511	null	null	null	MSRP1
PF3D7_1336800	nuclear movement protein, putative	0	OG5_128369	null	null	null	NUDC	Essential
PF3D7_1336900	tryptophan--tRNA ligase	0	OG5_127096	cytoplasm	ATP binding, tryptophan-tRNA ligase activity	tryptophanyl-tRNA aminoacylation	CTRPRS	Essential
PF3D7_1337200	1-deoxy-D-xylulose 5-phosphate synthase	1	OG5_129068	null	1-deoxy-D-xylulose-5-phosphate synthase activity	terpenoid biosynthetic process	DXS
PF3D7_1337400	conserved Plasmodium protein, unknown function	0	OG5_158815	membrane, nucleus	ATP binding, G-protein coupled photoreceptor activity, protein histidine kinase activity, protein homodimerization activity, zinc ion binding	peptidyl-histidine phosphorylation, protein-chromophore linkage, protein-tetrapyrrole linkage, regulation of transcription, DNA-templated, sensory perception, signal transduction, transcription, DNA-templated	PF13_0209	Dispensable
PF3D7_1338100	26S proteasome regulatory subunit RPN3, putative	0	OG5_128135	proteasome complex	enzyme regulator activity, protein binding	regulation of protein catabolic process	RPN3	Essential
PF3D7_1338200	60S ribosomal protein L6-2, putative	0	OG5_127206	ribosome	structural constituent of ribosome	translation	PF13_0213	Essential
PF3D7_1338300	elongation factor 1-gamma, putative	0	OG5_127580	null	protein binding, translation elongation factor activity	translational elongation	EF-1GAMMA	Essential
PF3D7_1339400	conserved Plasmodium protein, unknown function	1	OG5_153598	null	null	null	PF13_0216
PF3D7_1340100	exosome complex component RRP42, putative	0	OG5_129701	null	null	null	RRP42	Essential
PF3D7_1340300	nucleolar complex protein 2, putative	0	OG5_139975	membrane	null	null	PF13_0219
PF3D7_1340600	RNA lariat debranching enzyme, putative	0	OG5_128259	null	hydrolase activity, acting on ester bonds	mRNA processing	DBR1	Essential
PF3D7_1340700	ras-related protein Rab-11B	0	OG5_140063	intracellular, membrane	GTP binding, GTPase activity	GTP catabolic process, intracellular protein transport, nucleocytoplasmic transport, small GTPase mediated signal transduction	RAB11B	Essential
PF3D7_1340900	sodium-dependent phosphate transporter	10	OG5_126728	membrane	inorganic phosphate transmembrane transporter activity	phosphate ion transport	PIT
PF3D7_1341200	60S ribosomal protein L18, putative	0	OG5_127130	ribosome	structural constituent of ribosome	translation	PF13_0224	Essential
PF3D7_1341300	60S ribosomal protein L18-2, putative	0	OG5_127236	null	null	null	MAL13P1.209
PF3D7_1341900	V-type proton ATPase subunit D, putative	0	OG5_127301	null	ATPase activity, coupled to transmembrane movement of substances	null	PF13_0227
PF3D7_1342000	40S ribosomal protein S6	0	OG5_126964	ribosome	structural constituent of ribosome	translation	PF13_0228	Essential
PF3D7_1342100	aconitate hydratase	0	OG5_126691	null	null	metabolic process	IRP	Essential
PF3D7_1342400	casein kinase II beta chain	0	OG5_126846	protein kinase CK2 complex	protein kinase regulator activity	null	CK2BETA2
PF3D7_1342600	myosin A	0	OG5_126672	myosin complex	ATP binding, motor activity	null	MYOA	Essential
PF3D7_1342800	phosphoenolpyruvate carboxykinase	0	OG5_128435	null	ATP binding, phosphoenolpyruvate carboxykinase (ATP) activity	gluconeogenesis	PEPCK	Dispensable
PF3D7_1343000	phosphoethanolamine N-methyltransferase	0	OG5_132295	null	null	null	PMT
PF3D7_1343300	conserved Plasmodium protein, unknown function	0	OG5_165463	nucleus, replication fork	DNA binding	DNA replication, DNA replication checkpoint, regulation of S phase of mitotic cell cycle	PF13_0237	Essential
PF3D7_1343400	DNA repair protein RAD5, putative	0	OG5_127144	null	ATP binding, DNA binding, protein binding, zinc ion binding	null	RAD5	Dispensable
PF3D7_1343600	UDP-N-acetylglucosamine pyrophosphorylase, putative	0	OG5_127359	null	uridylyltransferase activity	metabolic process	MAL13P1.218	Slow
PF3D7_1343700	kelch protein K13	0	OG5_134674	null	protein binding	protein homooligomerization	K13
PF3D7_1344200	heat shock protein 110, putative	0	OG5_128359	null	null	null	HSP110	Essential
PF3D7_1344500	U6 snRNA phosphodiesterase, putative	0	OG5_152374	null	nuclease activity	U6 snRNA 3'-end processing	USB1	Slow
PF3D7_1344800	aspartate carbamoyltransferase	1	OG5_128535	null	amino acid binding, aspartate carbamoyltransferase activity	'de novo' pyrimidine nucleobase biosynthetic process, cellular amino acid metabolic process	ATCASE	Essential
PF3D7_1345100	thioredoxin 2	0	OG5_153078	null	protein disulfide oxidoreductase activity	cell redox homeostasis, glycerol ether metabolic process	TRX2	Slow
PF3D7_1345700	isocitrate dehydrogenase [NADP], mitochondrial	0	OG5_127057	null	NAD binding, isocitrate dehydrogenase (NADP+) activity, magnesium ion binding	isocitrate metabolic process, oxidation-reduction process	IDH	Slow
PF3D7_1345800	conserved Plasmodium protein, unknown function	0	OG5_161716	cytoplasm, membrane	null	null	PF13_0243	Dispensable
PF3D7_1345900	kinetochore protein SPC25, putative	0	OG5_160768	null	null	null	SPC25	Essential
PF3D7_1346100	protein transport protein SEC61 subunit alpha	8	OG5_127102	membrane	null	protein transport	SEC61	Essential
PF3D7_1346200	nuclear import protein MOG1, putative	0	OG5_129574	null	null	null	MAL13P1.232	Essential
PF3D7_1346300	DNA/RNA-binding protein Alba 2	0	OG5_167431	null	nucleic acid binding	null	ALBA2	Dispensable
PF3D7_1346400	conserved Plasmodium protein, unknown function	0	OG5_138079	null	null	null	MAL13P1.234
PF3D7_1346900	conserved Plasmodium protein, unknown function	0	OG5_167434	null	null	null	PF13_0249
PF3D7_1347200	nucleoside transporter 1	9	OG5_146508	null	null	null	NT1
PF3D7_1347400	conserved Plasmodium protein, unknown function	2	OG5_173901	integral component of membrane, plasma membrane	null	null	MAL13P1.236
PF3D7_1347500	DNA/RNA-binding protein Alba 4	0	OG5_153563	null	nucleic acid binding	null	ALBA4	Slow
PF3D7_1347700	ethanolamine-phosphate cytidylyltransferase	0	OG5_127671	null	catalytic activity	biosynthetic process	ECT	Slow
PF3D7_1348300	elongation factor Tu, putative	0	OG5_128278	null	GTP binding, GTPase activity	null	MAL13P1.243	Essential
PF3D7_1348600	conserved Plasmodium protein, unknown function	0	OG5_173902	cytoplasm	null	null	PF13_0255
PF3D7_1349100	nucleoside diphosphate hydrolase, putative	0	OG5_131701	null	hydrolase activity	null	MAL13P1.248	Dispensable
PF3D7_1349200	glutamate--tRNA ligase, putative	0	OG5_128638	cytoplasm	ATP binding, glutamate-tRNA ligase activity	glutamyl-tRNA aminoacylation	PF13_0257	Essential
PF3D7_1349300	tyrosine kinase-like protein	0	OG5_142857	null	ATP binding, protein binding, protein kinase activity	protein phosphorylation	TKL3	Slow
PF3D7_1349400	cytidine and deoxycytidylate deaminase, putative	0	OG5_126941	null	hydrolase activity, zinc ion binding	null	PF13_0259
PF3D7_1349500	conserved Plasmodium protein, unknown function	2	OG5_151312	extracellular region, membrane	null	null	MAL13P1.249	Essential
PF3D7_1350100	lysine--tRNA ligase	0	OG5_126972	cytoplasm	ATP binding, lysine-tRNA ligase activity, nucleic acid binding	lysyl-tRNA aminoacylation	KRS1
PF3D7_1350200	small nuclear ribonucleoprotein E, putative	0	OG5_128224	spliceosomal complex	null	mRNA splicing, via spliceosome	SNRPE
PF3D7_1350500	conserved Plasmodium protein, unknown function	1	OG5_163722	integral component of membrane	null	null	PF13_0265	Essential
PF3D7_1351100	conserved protein, unknown function	0	OG5_128549	null	null	null	MAL13P1.257
PF3D7_1351400	60S ribosomal protein L17, putative	0	OG5_126900	large ribosomal subunit	structural constituent of ribosome	translation	PF13_0268	Essential
PF3D7_1351600	glycerol kinase	0	OG5_126746	null	glycerol kinase activity	carbohydrate metabolic process, glycerol-3-phosphate metabolic process	GK
PF3D7_1351800	conserved Plasmodium protein, unknown function	0	OG5_173905	null	null	null	PF3D7_1351800.1
PF3D7_1352000	conserved Plasmodium protein, unknown function	1	OG5_153324	null	GTP binding, GTPase activity	tRNA modification	MAL13P1.262
PF3D7_1352400	conserved Plasmodium protein, unknown function	0	OG5_167440	membrane	null	transport	MAL13P1.266
PF3D7_1352500	thioredoxin-related protein, putative	2	OG5_132104	null	null	cell redox homeostasis	PF13_0272
PF3D7_1352700	P-loop containing nucleoside triphosphate hydrolase, putative	0	OG5_129398	cytoplasm	ATP binding, DNA binding, RNA binding, helicase activity, zinc ion binding	null	PF13_0273
PF3D7_1353400	Ran-binding protein, putative	0	OG5_156523	null	nucleic acid binding, nucleotide binding, zinc ion binding	null	PF13_0278
PF3D7_1353600	ER lumen protein retaining receptor	4	OG5_127279	integral component of membrane	ER retention sequence binding	protein retention in ER lumen	ERD2	Essential
PF3D7_1353700	reactive oxygen species modulator 1, putative	2	OG5_142516	membrane	null	transport	ROMO1
PF3D7_1353800	proteasome subunit alpha type-4, putative	0	OG5_127759	proteasome core complex, alpha-subunit complex	threonine-type endopeptidase activity	ubiquitin-dependent protein catabolic process	PF13_0282
PF3D7_1353900	proteasome subunit alpha type-7, putative	0	OG5_127424	proteasome core complex, alpha-subunit complex	threonine-type endopeptidase activity	ubiquitin-dependent protein catabolic process	MAL13P1.270
PF3D7_1354400	V-type proton ATPase 21 kDa proteolipid subunit, putative	4	OG5_127898	proton-transporting V-type ATPase, V0 domain, proton-transporting two-sector ATPase complex, proton-transporting domain	hydrogen ion transmembrane transporter activity	ATP hydrolysis coupled proton transport	MAL13P1.271	Essential
PF3D7_1354500	adenylosuccinate synthetase	0	OG5_127011	null	GTP binding, adenylosuccinate synthase activity	purine nucleotide biosynthetic process	ADSS
PF3D7_1355100	DNA replication licensing factor MCM6	0	OG5_127960	MCM complex	ATP binding, DNA binding, DNA helicase activity	DNA replication	MCM6	Essential
PF3D7_1355300	histone-lysine N-methyltransferase, putative	0	OG5_128877	null	protein binding	null	SET6	Slow
PF3D7_1355500	serine/threonine protein phosphatase 5	0	OG5_128254	null	hydrolase activity, protein binding, protein serine/threonine phosphatase activity	protein dephosphorylation	PP5	Dispensable
PF3D7_1355800	splicing factor 3B subunit 5, putative	0	OG5_128788	null	null	null	SF3B5
PF3D7_1356300	ubiquitin-conjugating enzyme, putative	0	OG5_128826	null	acid-amino acid ligase activity, protein binding	null	PF13_0301
PF3D7_1356400	phosphatase 2A regulatory subunit-related protein, putative	0	OG5_127605	null	null	null	PF13_0302	Essential
PF3D7_1356800	serine/threonine protein kinase, putative	0	OG5_160431	null	ATP binding, protein kinase activity	protein phosphorylation	ARK3
PF3D7_1357500	DNA helicase, putative	0	OG5_128295	null	ATP binding, DNA binding	null	PF13_0308	Dispensable
PF3D7_1357700	U3 small nucleolar RNA-associated protein 21, putative	0	OG5_128050	small-subunit processome	null	rRNA processing	UTP21	Essential
PF3D7_1357800	T-complex protein 1 subunit delta	0	OG5_127832	null	ATP binding, unfolded protein binding	protein folding	CCT4	Essential
PF3D7_1357900	pyrroline-5-carboxylate reductase	0	OG5_126801	null	pyrroline-5-carboxylate reductase activity	oxidation-reduction process, proline biosynthetic process	MAL13P1.284	Dispensable
PF3D7_1358200	conserved Plasmodium protein, unknown function	0	OG5_167304	extracellular region	calcium ion binding	cell adhesion	MAL13P1.286
PF3D7_1358500	zinc finger protein, putative	0	OG5_127703	null	zinc ion binding	null	PF13_0313
PF3D7_1358700	YOP1-like protein, putative	3	OG5_144080	integral component of membrane	null	null	YOP1L
PF3D7_1358800	40S ribosomal protein S15	0	OG5_127089	ribosome	structural constituent of ribosome	translation	RPS15	Essential
PF3D7_1358900	GTP-binding protein, putative	0	OG5_128226	null	GTP binding	null	MAL13P1.294
PF3D7_1359400	CUGBP Elav-like family member 1	0	OG5_126974	null	nucleic acid binding, nucleotide binding, protein binding	null	CELF1
PF3D7_1360200	ER membrane protein complex subunit 3, putative	3	OG5_128483	integral component of membrane, membrane	null	null	EMC3	Essential
PF3D7_1360500	guanylyl cyclase beta	21	OG5_156251	null	metal ion binding, nucleotide binding, phosphorus-oxygen lyase activity	cyclic nucleotide biosynthetic process, intracellular signal transduction	GCBETA	Slow
PF3D7_1360800	falcilysin	0	OG5_127676	null	catalytic activity, metal ion binding	proteolysis	FLN	Essential
PF3D7_1361000	protein arginine N-methyltransferase 5, putative	0	OG5_128174	null	methyltransferase activity	peptidyl-arginine N-methylation, protein methylation	PRMT5
PF3D7_1361100	protein transport protein Sec24A	0	OG5_127297	COPII vesicle coat	zinc ion binding	ER to Golgi vesicle-mediated transport, intracellular protein transport	SEC24A	Slow
PF3D7_1361800	conserved Plasmodium protein, unknown function	0	OG5_141731	null	protein binding	null	GAC	Essential
PF3D7_1361900	proliferating cell nuclear antigen 1	0	OG5_127352	null	DNA binding, DNA polymerase processivity factor activity	regulation of DNA replication	PCNA1
PF3D7_1362000	conserved Plasmodium protein, unknown function	1	OG5_150534	null	null	null	PF13_0329	Essential
PF3D7_1362200	RuvB-like helicase 3	0	OG5_128002	null	ATP binding, ATP-dependent 5'-3' DNA helicase activity, DNA helicase activity	null	RUVB3	Essential
PF3D7_1363200	bifunctional polynucleotide phosphatase/kinase	0	OG5_128311	null	ATP binding	null	PNKP
PF3D7_1363400	polyubiquitin binding protein, putative	0	OG5_128172	null	protein binding	null	DOA1
PF3D7_1364300	pre-mRNA-splicing factor ATP-dependent RNA helicase PRP16	0	OG5_126599	null	ATP binding, helicase activity, nucleic acid binding	null	PRP16
PF3D7_1364800	DNA-directed RNA polymerases I, II, and III subunit RPABC1, putative	0	OG5_127455	nucleus	DNA binding, DNA-directed RNA polymerase activity	transcription, DNA-templated	RPB5	Essential
PF3D7_1366300	conserved Plasmodium protein, unknown function	0	OG5_162096	nucleus	null	null	MAL13P1.333
PF3D7_1366500	nucleoside diphosphate kinase	0	OG5_126708	null	ATP binding, nucleoside diphosphate kinase activity	CTP biosynthetic process, GTP biosynthetic process, UTP biosynthetic process, nucleoside diphosphate phosphorylation	NDK	Slow
PF3D7_1366600	signal recognition particle receptor subunit alpha, putative	0	OG5_126932	signal recognition particle receptor complex	GTP binding, GTPase activity, signal recognition particle binding	GTP catabolic process, SRP-dependent cotranslational protein targeting to membrane	SRPR-ALPHA	Essential
PF3D7_1366900	conserved Plasmodium protein, unknown function	0	OG5_166430	intracellular	GTP binding, GTPase activity, translation initiation factor activity	translational initiation	MAL13P1.336	Essential
PF3D7_1367000	suppressor of kinetochore protein 1, putative	0	OG5_127430	null	null	ubiquitin-dependent protein catabolic process	SKP1
PF3D7_1367100	U1 small nuclear ribonucleoprotein, putative	0	OG5_128070	null	nucleic acid binding, nucleotide binding	null	MAL13P1.338	Essential
PF3D7_1367700	alanine--tRNA ligase	0	OG5_126799	cytoplasm	ATP binding, alanine-tRNA ligase activity, nucleic acid binding	alanyl-tRNA aminoacylation	ALARS	Essential
PF3D7_1368100	26S proteasome regulatory subunit RPN11, putative	0	OG5_127757	null	protein binding	null	RPN11
PF3D7_1368200	ABC transporter E family member 1, putative	0	OG5_127149	null	ATP binding, ATPase activity, iron-sulfur cluster binding	null	ABCE1	Essential
PF3D7_1368600	mitochondrial import inner membrane translocase subunit TIM9, putative	0	OG5_129185	null	null	null	TIM9
PF3D7_1368800	DNA repair endonuclease, putative	0	OG5_127977	null	DNA binding, nuclease activity	null	ERCC4	Slow
PF3D7_1369300	conserved Plasmodium protein, unknown function	0	OG5_165446	cytoplasm	null	null	MAL13P1.350
PF3D7_1369400	conserved Plasmodium protein, unknown function	3	OG5_161682	null	null	null	MAL13P1.351	Essential
PF3D7_1369500	conserved Plasmodium protein, unknown function	0	OG5_167316	extracellular region	binding	null	MAL13P1.352	Dispensable
PF3D7_1369700	U2 small nuclear ribonucleoprotein A', putative	0	OG5_128407	null	protein binding	null	PF13.0362
PF3D7_1401800	choline kinase	0	OG5_127835	null	transferase activity, transferring phosphorus-containing groups	null	CK	Slow
PF3D7_1402200	conserved Plasmodium protein, unknown function	1	OG5_150601	cytoplasm, membrane	ATP binding, glutamate-tRNA ligase activity	glutamyl-tRNA aminoacylation	PF14_0024	Essential
PF3D7_1402300	26S proteasome regulatory subunit RPN6	0	OG5_127922	null	protein binding	null	RPN6
PF3D7_1402500	ubiquitin-40S ribosomal protein S27a, putative	0	OG5_127221	ribosome	protein binding, structural constituent of ribosome	translation	PF14_0027	Essential
PF3D7_1403900	serine/threonine protein phosphatase CPPED1, putative	0	OG5_132319	null	hydrolase activity	null	CPPED1
PF3D7_1404100	cytochrome c, putative	0	OG5_127365	null	electron carrier activity, heme binding, iron ion binding	null	PF14_0038	Essential
PF3D7_1404400	mitochondrial ribosomal protein L16 precursor, putative	0	OG5_127517	ribosome	rRNA binding, structural constituent of ribosome	translation	PF14_0041	Essential
PF3D7_1404900	conserved Plasmodium protein, unknown function	0	OG5_171953	membrane, mitochondrion	DNA binding, electron carrier activity, endonuclease activity	RNA splicing, intron homing, mRNA processing	PF14_0046
PF3D7_1405600	ribonucleoside-diphosphate reductase small chain, putative	0	OG5_126823	null	null	deoxyribonucleoside diphosphate metabolic process, oxidation-reduction process	RNR	Essential
PF3D7_1406000	RNA-binding protein 8A, putative	0	OG5_129496	cytoplasm, nucleus	nucleic acid binding, nucleotide binding	RNA processing	RBM8A	Slow
PF3D7_1406200	conserved Plasmodium protein, unknown function	0	OG5_128378	nucleus	RNA binding, hydrolase activity, acting on ester bonds, transcription elongation regulator activity	regulation of transcription from RNA polymerase II promoter, transcription, DNA-templated	PF14_0059
PF3D7_1406300	glycerophosphodiester phosphodiesterase	0	OG5_153518	null	phosphoric diester hydrolase activity	lipid metabolic process	GDPD
PF3D7_1406500	WD repeat-containing protein 65, putative	0	OG5_129382	cytoplasm, myosin complex	ATP binding, actin binding, calmodulin binding, motor activity, protein binding	null	WDR65
PF3D7_1406700	vacuolar protein sorting-associated protein 29	0	OG5_127553	null	null	null	VPS29	Essential
PF3D7_1406800	glideosome associated protein with multiple membrane spans 3	6	OG5_143227	integral component of membrane	null	null	GAPM3	Essential
PF3D7_1407100	rRNA 2'-O-methyltransferase fibrillarin, putative	0	OG5_127191	null	RNA binding, methyltransferase activity	rRNA processing, tRNA processing	NOP1	Essential
PF3D7_1407500	multifunctional methyltransferase subunit TRM112, putative	0	OG5_128066	null	null	null	PF14_0072	Essential
PF3D7_1408400	DNA repair helicase, putative	0	OG5_127294	null	ATP binding, ATP-dependent DNA helicase activity, DNA binding	nucleobase-containing compound metabolic process	FANCJ	Slow
PF3D7_1408600	40S ribosomal protein S8e, putative	0	OG5_127039	mitochondrion, ribosome	structural constituent of ribosome	translation	PF14_0083	Essential
PF3D7_1408800	conserved Plasmodium protein, unknown function	0	OG5_167253	intermediate filament	structural molecule activity	null	PF14_0085
PF3D7_1408900	tRNA-dihydrouridine synthase, putative	0	OG5_127749	null	flavin adenine dinucleotide binding, tRNA dihydrouridine synthase activity	oxidation-reduction process, tRNA processing	PF14_0086	Dispensable
PF3D7_1409000	WD repeat-containing protein, putative	0	OG5_167252	null	protein binding	null	PF14_0087
PF3D7_1409200	conserved Plasmodium protein, unknown function	0	OG5_167251	null	null	null	PF3D7_1409200.1	Dispensable
PF3D7_1409300	DNA damage-inducible protein 1, putative	0	OG5_128104	null	aspartic-type endopeptidase activity, ubiquitin binding	proteolysis	DDI1	Essential
PF3D7_1409400	conserved Plasmodium membrane protein, unknown function	4	OG5_143228	integral component of membrane	null	null	PF14_0091	Essential
PF3D7_1409600	conserved Plasmodium protein, unknown function	2	OG5_133545	membrane	GTP binding, GTPase activity, translation initiation factor activity	translational initiation	PF14_0094
PF3D7_1409800	CUGBP Elav-like family member 2, putative	0	OG5_163858	null	nucleic acid binding, nucleotide binding, protein binding	null	CELF2	Dispensable
PF3D7_1410200	cytidine triphosphate synthetase	0	OG5_126851	null	CTP synthase activity	pyrimidine nucleotide biosynthetic process	PF14_0100	Essential
PF3D7_1410300	WD repeat-containing protein, putative	0	OG5_167250	extracellular region	calcium ion binding, protein binding, structural molecule activity	cell adhesion	PF14_0101	Dispensable
PF3D7_1410400	rhoptry-associated protein 1	0	OG5_162087	null	null	null	RAP1	Slow
PF3D7_1410600	eukaryotic translation initiation factor 2 subunit gamma, putative	0	OG5_127447	null	GTP binding, GTPase activity	null	EIF2GAMMA
PF3D7_1411300	conserved Plasmodium protein, unknown function	0	OG5_137531	cytoplasm	ATP binding, heat shock protein binding, zinc ion binding	DNA replication, protein folding, response to stress	PF14_0111	Essential
PF3D7_1412100	conserved Plasmodium protein, unknown function	0	OG5_162700	null	null	null	MCMBP	Essential
PF3D7_1412300	nuclear transport factor 2, putative	0	OG5_127878	intracellular	null	transport	NTF2
PF3D7_1412400	conserved Plasmodium protein, unknown function	2	OG5_161574	null	phosphatidylinositol phosphate kinase activity	phosphatidylinositol metabolic process	PF14_0123	Essential
PF3D7_1412500	actin II	0	OG5_126595	null	null	null	ACT2	Dispensable
PF3D7_1412600	deoxyhypusine synthase	1	OG5_127351	null	null	peptidyl-lysine modification to peptidyl-hypusine	DHS	Essential
PF3D7_1412800	glycylpeptide N-tetradecanoyltransferase	0	OG5_127597	null	glycylpeptide N-tetradecanoyltransferase activity	N-terminal protein myristoylation	NMT	Essential
PF3D7_1412900	ubiquitin-conjugating enzyme, putative	0	OG5_128794	null	acid-amino acid ligase activity, protein binding	null	PF3D7_1412900.1	Dispensable
PF3D7_1413300	conserved Plasmodium protein, unknown function	1	OG5_205513	null	null	null	PF14_0132A
PF3D7_1413500	FeS assembly ATPase SufC	1	OG5_130065	membrane	ATP binding, ATPase activity	transport	SUFC	Essential
PF3D7_1413800	diphthamide biosynthesis protein 1, putative	0	OG5_127598	cytoplasm	null	peptidyl-diphthamide biosynthetic process from peptidyl-histidine	DPH1
PF3D7_1413900	DnaJ protein, putative	5	OG5_141138	membrane	null	null	PF14_0137	Essential
PF3D7_1414000	26S proteasome regulatory subunit RPN13, putative	0	OG5_134946	cytoplasm, nucleus	null	null	RPN13
PF3D7_1414100	conserved Plasmodium protein, unknown function	0	OG5_127188	nucleus	nucleic acid binding, zinc ion binding	null	PF14_0139
PF3D7_1414300	60S ribosomal protein L10, putative	0	OG5_126951	ribosome	structural constituent of ribosome	translation	PF14_0141
PF3D7_1414400	serine/threonine protein phosphatase PP1	0	OG5_126821	null	hydrolase activity	null	PP1
PF3D7_1414700	ubiquitin carboxyl-terminal hydrolase, putative	0	OG5_127816	null	ubiquitinyl hydrolase activity	protein deubiquitination, ubiquitin-dependent protein catabolic process	PF14_0145
PF3D7_1414800	small nuclear ribonucleoprotein-associated protein B, putative	0	OG5_127442	null	null	null	SMB1
PF3D7_1415300	RNA-binding protein Nova-1, putative	0	OG5_130250	null	RNA binding	null	PF14_0151
PF3D7_1415800	dimethyladenosine transferase, putative	0	OG5_126745	mitochondrion	rRNA (adenine-N6,N6-)-dimethyltransferase activity	rRNA modification	PF14_0156
PF3D7_1416100	protein SEY1, putative	2	OG5_128997	null	null	null	SEY1
PF3D7_1416900	prefoldin subunit 2, putative	0	OG5_128303	prefoldin complex	unfolded protein binding	protein folding	PF14_0167
PF3D7_1417200	NOT family protein, putative	0	OG5_161009	null	null	null	PF14_0170	Essential
PF3D7_1417400	rap guanine nucleotide exchange factor, putative, pseudogene	0	OG5_141204	null	null	null	EPAC
PF3D7_1417500	H/ACA ribonucleoprotein complex subunit 4, putative	0	OG5_126700	null	RNA binding, pseudouridine synthase activity	RNA processing, pseudouridine synthesis	CBF5	Essential
PF3D7_1417600	conserved Plasmodium protein, unknown function	1	OG5_169632	null	null	null	PF14_0175
PF3D7_1417700	conserved Plasmodium protein, unknown function	0	OG5_143208	null	null	null	PF14_0176
PF3D7_1417800	DNA replication licensing factor MCM2	0	OG5_127764	MCM complex, nucleus	ATP binding, DNA binding, DNA helicase activity	DNA replication initiation	MCM2	Essential
PF3D7_1417900	conserved Plasmodium protein, unknown function	0	OG5_147432	null	null	null	PF14_0177B	Dispensable
PF3D7_1418000	ubiquitin fusion degradation protein UFD1, putative	0	OG5_127577	membrane	null	ubiquitin-dependent protein catabolic process	UFD1
PF3D7_1418100	liver specific protein 1, putative	0	OG5_167245	null	null	null	LISP1	Dispensable
PF3D7_1419100	ATP-dependent rRNA helicase SPB4, putative	0	OG5_145124	null	ATP binding, nucleic acid binding	null	SPB4	Dispensable
PF3D7_1419200	thioredoxin-like protein, putative	0	OG5_160404	cytoplasm, membrane, nucleus	antioxidant activity, electron carrier activity, oxidoreductase activity	cell redox homeostasis, electron transport	PF14_0186	Essential
PF3D7_1419700	conserved Plasmodium protein, unknown function	0	OG5_162906	cytoplasm, nucleus	null	null	PF14_0191
PF3D7_1419800	glutathione reductase	0	OG5_126785	null	flavin adenine dinucleotide binding, oxidoreductase activity	cell redox homeostasis, oxidation-reduction process	PF3D7_1419800.1	Dispensable
PF3D7_1420000	splicing factor 3B subunit 4, putative	0	OG5_128231	null	nucleic acid binding, nucleotide binding	null	SF3B4	Slow
PF3D7_1420200	tetratricopeptide repeat protein, putative	0	OG5_141175	null	protein binding	null	PF14_0196
PF3D7_1420300	DNL-type zinc finger protein	0	OG5_128569	null	zinc ion binding	null	HEP1
PF3D7_1420400	glycine--tRNA ligase	0	OG5_127272	cytoplasm	ATP binding, glycine-tRNA ligase activity	glycyl-tRNA aminoacylation	GLYRS	Essential
PF3D7_1420700	surface protein P113	1	OG5_167243	anchored component of plasma membrane	null	null	P113
PF3D7_1420900	mannose-1-phosphate guanyltransferase, putative	0	OG5_127109	null	nucleotidyltransferase activity	biosynthetic process	PF14_0774	Slow
PF3D7_1421000	conserved Plasmodium protein, unknown function	0	OG5_140617	null	null	null	PF14_0775	Essential
PF3D7_1421200	40S ribosomal protein S25	0	OG5_126998	null	null	null	RPS25
PF3D7_1422300	DnaJ protein, putative	0	OG5_165890	null	null	null	PF14_0213
PF3D7_1422400	conserved Plasmodium protein, unknown function	0	OG5_165490	integral component of membrane, keratin filament	ATP binding, transmembrane receptor protein tyrosine kinase activity	protein phosphorylation, transmembrane receptor protein tyrosine kinase signaling pathway	PF14_0214	Essential
PF3D7_1422700	conserved Plasmodium protein, unknown function	0	OG5_167240	membrane, nucleus	null	null	PF14_0217	Dispensable
PF3D7_1422800	actin-related protein, putative	0	OG5_128301	null	null	null	ARP4A	Essential
PF3D7_1423200	peptidyl-prolyl cis-trans isomerase	0	OG5_129157	null	peptidyl-prolyl cis-trans isomerase activity	protein folding, protein peptidyl-prolyl isomerization	CYP52	Dispensable
PF3D7_1423300	serine/threonine protein phosphatase 7	0	OG5_134377	null	calcium ion binding, hydrolase activity, protein binding	null	PP7	Essential
PF3D7_1423700	conserved Plasmodium protein, unknown function	0	OG5_165919	cytoplasm	ATP binding	null	PF14_0228
PF3D7_1424100	60S ribosomal protein L5, putative	0	OG5_127090	mitochondrion, ribosome	5S rRNA binding, structural constituent of ribosome	translation	PF14_0230
PF3D7_1424400	60S ribosomal protein L7-3, putative	0	OG5_126938	null	null	null	PF14_0231
PF3D7_1425900	conserved Plasmodium protein, unknown function	0	OG5_153244	null	ATP binding, DNA replication origin binding, binding, nucleoside-triphosphatase activity	DNA replication initiation, regulation of DNA replication	PF14_0239
PF3D7_1426000	60S ribosomal protein L21	0	OG5_126766	ribosome	structural constituent of ribosome	translation	RPL21
PF3D7_1426100	basic transcription factor 3b, putative	0	OG5_127333	null	null	null	PF14_0241	Essential
PF3D7_1426200	protein arginine N-methyltransferase 1	0	OG5_127422	null	methyltransferase activity	protein methylation	PRMT1	Slow
PF3D7_1426300	dynein-associated protein, putative	0	OG5_130116	null	protein binding	null	PF14_0243	Dispensable
PF3D7_1426700	phosphoenolpyruvate carboxylase	0	OG5_130145	null	phosphoenolpyruvate carboxylase activity	carbon fixation, tricarboxylic acid cycle	PEPC
PF3D7_1426800	conserved Plasmodium protein, unknown function	0	OG5_167237	membrane	null	null	PF14_0247	Essential
PF3D7_1426900	cytochrome b-c1 complex subunit 6, putative	0	OG5_128457	null	ubiquinol-cytochrome-c reductase activity	mitochondrial electron transport, ubiquinol to cytochrome c	QCR6	Essential
PF3D7_1427500	DNA mismatch repair protein MSH2, putative	0	OG5_127538	mismatch repair complex	ATP binding, mismatched DNA binding	mismatch repair	MSH2-1	Slow
PF3D7_1427900	conserved protein, unknown function	0	OG5_128510	null	null	null	PF14_0257
PF3D7_1428300	proliferation-associated protein 2g4, putative	0	OG5_128136	null	null	null	PF14_0261
PF3D7_1428800	transcription initiation TFIID-like, putative	1	OG5_142685	membrane	DNA binding	DNA-templated transcription, initiation	PF3D7_1428800.1	Essential
PF3D7_1429000	protein archease, putative	0	OG5_129252	null	null	null	PF14_0269	Essential
PF3D7_1429400	rRNA (adenosine-2'-O-)-methyltransferase, putative	0	OG5_129882	null	RNA binding, RNA methyltransferase activity	RNA processing	PF14_0273	Dispensable
PF3D7_1429800	coatamer beta subunit, putative	0	OG5_127619	COPI vesicle coat	binding, structural molecule activity	intracellular protein transport, vesicle-mediated transport	PF14_0277	Essential
PF3D7_1430100	serine/threonine protein phosphatase 2A activator	0	OG5_127213	null	phosphatase activator activity	null	PTPA
PF3D7_1430300	acid phosphatase, putative	0	OG5_127768	cytoplasm	acid phosphatase activity	null	PF14_0282	Dispensable
PF3D7_1430800	conserved Plasmodium protein, unknown function	0	OG5_163005	plasma membrane	RNA binding	null	PF14_0287	Dispensable
PF3D7_1430900	cytochrome c oxidase subunit 2, putative	0	OG5_129173	membrane	copper ion binding, cytochrome-c oxidase activity	null	COX2	Essential
PF3D7_1431600	succinyl-CoA ligase [ADP-forming] subunit beta, putative	0	OG5_126862	null	catalytic activity	metabolic process	PF14_0295
PF3D7_1431700	60S ribosomal protein L14, putative	0	OG5_127132	ribosome	structural constituent of ribosome	translation	PF14_0296	Essential
PF3D7_1432100	voltage-dependent anion-selective channel protein, putative	0	OG5_149308	mitochondrial outer membrane	null	transmembrane transport	PF14_0301	Essential
PF3D7_1432700	protein-L-isoaspartate(D-aspartate) O-methyltransferase, putative	0	OG5_127195	null	protein-L-isoaspartate (D-aspartate) O-methyltransferase activity	cellular protein modification process	PF14_0309
PF3D7_1432800	HP12 protein homolog, putative	1	OG5_156185	null	null	null	PF14_0310	Dispensable
PF3D7_1433300	chromatin assembly factor 1 P55 subunit, putative	0	OG5_127148	membrane	protein binding	null	PF14_0314	Slow
PF3D7_1433400	conserved Plasmodium membrane protein, unknown function	12	OG5_157703	cytoplasm, membrane	protein binding, zinc ion binding	null	PF14_0315	Essential
PF3D7_1433500	DNA topoisomerase 2	0	OG5_127113	null	ATP binding, DNA binding, DNA topoisomerase type II (ATP-hydrolyzing) activity	DNA topological change	TOP2	Essential
PF3D7_1433600	signal peptidase complex subunit SPC1, putative	2	OG5_129239	integral component of membrane, signal peptidase complex	peptidase activity	signal peptide processing	SPC1
PF3D7_1433800	conserved Plasmodium protein, unknown function	0	OG5_173854	null	null	null	PF14_0319	Essential
PF3D7_1433900	protein kinase, putative	6	OG5_167232	null	ATP binding, protein kinase activity	protein phosphorylation	PF14_0320
PF3D7_1434000	CCR4-associated factor 16, putative	0	OG5_129761	null	ATP binding, ATPase activity	null	CAF16	Slow
PF3D7_1434100	queuine tRNA-ribosyltransferase, putative	0	OG5_146983	null	queuine tRNA-ribosyltransferase activity	queuosine biosynthetic process	PF14_0322
PF3D7_1434200	calmodulin	0	OG5_126800	null	calcium ion binding	null	CAM
PF3D7_1434300	Hsp70/Hsp90 organizing protein	0	OG5_128289	null	protein binding	null	HOP	Dispensable
PF3D7_1434500	dynein-related AAA-type ATPase, putative	9	OG5_127263	membrane, nucleus	ATP binding, ATPase activity	ribosomal large subunit assembly	PF14_0326	Essential
PF3D7_1434600	methionine aminopeptidase 2	0	OG5_127231	null	aminopeptidase activity, metalloexopeptidase activity	proteolysis	METAP2	Essential
PF3D7_1434800	mitochondrial acidic protein MAM33, putative	0	OG5_129822	mitochondrial matrix	null	null	PF14_0329
PF3D7_1434900	conserved Plasmodium protein, unknown function	0	OG5_167231	null	null	null	PF14_0330	Dispensable
PF3D7_1435300	NAD(P)H-dependent glutamate synthase, putative	0	OG5_126892	null	glutamate synthase activity, iron-sulfur cluster binding, oxidoreductase activity, acting on the CH-NH2 group of donors, NAD or NADP as acceptor	glutamate biosynthetic process, oxidation-reduction process	PF14_0334	Slow
PF3D7_1435600	conserved Plasmodium protein, unknown function	0	OG5_159683	cytoplasm, myosin complex	ATP binding, actin binding, calmodulin binding, motor activity	null	PF14_0337	Essential
PF3D7_1436000	glucose-6-phosphate isomerase	0	OG5_126980	null	glucose-6-phosphate isomerase activity	gluconeogenesis, glycolytic process	GPI	Essential
PF3D7_1436300	translocon component PTEX150	0	OG5_161974	null	null	null	PTEX150	Essential
PF3D7_1436400	conserved Plasmodium protein, unknown function	0	OG5_166361	null	DNA binding	null	PF14_0345	Essential
PF3D7_1436500	GTP-binding protein, putative	0	OG5_128449	intracellular	GTP binding	null	PF14_0345	Essential
PF3D7_1436600	cGMP-dependent protein kinase	0	OG5_127599	null	ATP binding, protein serine/threonine kinase activity	protein phosphorylation	PKG
PF3D7_1436900	histidine triad protein, putative	0	OG5_127985	null	catalytic activity	null	PF14_0349	Dispensable
PF3D7_1437000	N-acetyltransferase, putative	2	OG5_144531	membrane	N-acetyltransferase activity	null	PF14_0350	Essential
PF3D7_1437200	ribonucleoside-diphosphate reductase large subunit, putative	0	OG5_126839	null	ATP binding, ribonucleoside-diphosphate reductase activity, thioredoxin disulfide as acceptor	DNA replication, oxidation-reduction process	PF14_0352	Essential
PF3D7_1437400	pantothenate kinase, putative	0	OG5_165432	null	ATP binding, pantothenate kinase activity	coenzyme A biosynthetic process	PANK2	Dispensable
PF3D7_1437700	succinyl-CoA ligase, putative	0	OG5_131604	null	cofactor binding	null	PF14_0357	Dispensable
PF3D7_1437900	HSP40, subfamily A, putative	0	OG5_126883	null	heat shock protein binding, unfolded protein binding	protein folding	HSP40
PF3D7_1438000	eukaryotic translation initiation factor eIF2A, putative	0	OG5_128129	null	null	null	PF14_0360
PF3D7_1438100	secretory complex protein 62	3	OG5_134455	integral component of membrane	protein transporter activity	intracellular signal transduction, protein transport	SEC62	Essential
PF3D7_1438500	cleavage and polyadenylation specificity factor subunit 3, putative	0	OG5_127285	null	null	null	CPSF3	Essential
PF3D7_1438600	conserved protein, unknown function	0	OG5_129184	null	null	null	PF14_0365
PF3D7_1438700	DNA primase small subunit	0	OG5_128062	null	DNA primase activity	DNA replication, synthesis of RNA primer	PF14_0366	Essential
PF3D7_1438900	thioredoxin peroxidase 1	0	OG5_126593	null	peroxiredoxin activity	oxidation-reduction process	TRX-PX1	Dispensable
PF3D7_1439100	DEAD/DEAH box helicase, putative	0	OG5_126701	null	ATP binding, nucleic acid binding	null	PF14_0370	Dispensable
PF3D7_1439400	cytochrome b-c1 complex subunit Rieske, putative	0	OG5_127574	null	2 iron, 2 sulfur cluster binding, ubiquinol-cytochrome-c reductase activity	oxidation-reduction process	PF14_0373
PF3D7_1439600	conserved Plasmodium protein, unknown function	1	OG5_150522	membrane	null	null	PF14_0375
PF3D7_1439700	leucine carboxyl methyltransferase, putative	0	OG5_126898	null	methyltransferase activity	methylation	1396.T00406	Essential
PF3D7_1439800	vesicle-associated membrane protein, putative	0	OG5_127299	endoplasmic reticulum membrane	structural molecule activity	null	PF14_0377	Essential
PF3D7_1439900	triosephosphate isomerase	0	OG5_127002	null	triose-phosphate isomerase activity	metabolic process	TIM	Essential
PF3D7_1440100	conserved Plasmodium protein, unknown function	0	OG5_166901	null	protein binding	null	PF14_0380	Essential
PF3D7_1440400	conserved Plasmodium protein, unknown function	0	OG5_141671	cytoplasm, intracellular, nucleus	DNA binding, zinc ion binding	null	PF14_0383	Essential
PF3D7_1440700	adaptor complexes medium subunit family	0	OG5_165438	clathrin adaptor complex	protein binding	intracellular protein transport, transport, vesicle-mediated transport	PF14_0386	Essential
PF3D7_1441100	conserved Plasmodium protein, unknown function	0	OG5_133023	membrane, nucleus	null	transcription, DNA-templated	PF14_0390
PF3D7_1441200	60S ribosomal protein L1, putative	0	OG5_127114	large ribosomal subunit	RNA binding, structural constituent of ribosome	translation	PF14_0391	Essential
PF3D7_1441300	serine/threonine protein kinase, putative	0	OG5_137359	null	ATP binding, protein kinase activity	protein phosphorylation	PF14_0392	Dispensable
PF3D7_1441400	FACT complex subunit SSRP1, putative	0	OG5_127386	nucleus	null	null	FACT-S	Essential
PF3D7_1442100	replication factor A protein 3, putative	0	OG5_143364	cytoplasm, nucleus	DNA binding	DNA recombination, DNA repair, DNA replication	RPA3	Essential
PF3D7_1442300	tRNA import protein tRIP	0	OG5_127125	null	tRNA binding	null	TRIP	Slow
PF3D7_1442900	protein transport protein SEC7, putative	2	OG5_162661	membrane	ARF guanyl-nucleotide exchange factor activity, binding	regulation of ARF protein signal transduction	SEC7	Essential
PF3D7_1443000	serine/threonine protein kinase	0	OG5_165485	null	ATP binding, protein kinase activity	protein phosphorylation	SRPK2	Dispensable
PF3D7_1443100	conserved Plasmodium protein, unknown function	0	OG5_165023	nucleus	null	null	PF14_0409
PF3D7_1443300	U6 snRNA-associated Sm-like protein LSm5, putative	0	OG5_129070	null	null	null	LSM5	Essential
PF3D7_1443400	WD repeat-containing protein	0	OG5_167365	null	protein binding	null	WLP1
PF3D7_1443900	heat shock protein 90, putative	0	OG5_144951	null	ATP binding, unfolded protein binding	protein folding, response to stress	HSP90	Essential
PF3D7_1444300	1-acyl-sn-glycerol-3-phosphate acyltransferase, putative	2	OG5_126904	null	transferase activity, transferring acyl groups	metabolic process	LPAAT
PF3D7_1444800	fructose-bisphosphate aldolase	0	OG5_127143	null	fructose-bisphosphate aldolase activity	glycolytic process	FBPA	Essential
PF3D7_1445100	histidine--tRNA ligase, putative	0	OG5_126806	cytoplasm	aminoacyl-tRNA ligase activity	tRNA aminoacylation for protein translation	PF14_0428	Essential
PF3D7_1445600	RNA-binding protein, putative	0	OG5_153136	null	nucleic acid binding, nucleotide binding	null	PF14_0433	Essential
PF3D7_1445900	ATP-dependent RNA helicase DDX5, putative	0	OG5_126772	null	ATP binding, nucleic acid binding	null	DDX5	Slow
PF3D7_1446200	M17 leucyl aminopeptidase	0	OG5_127293	intracellular	aminopeptidase activity, manganese ion binding	proteolysis	LAP	Slow
PF3D7_1446600	centrin-2	0	OG5_138807	null	calcium ion binding	null	CEN2	Essential
PF3D7_1446700	conserved Plasmodium protein, unknown function	0	OG5_166607	membrane	null	null	PF14_0444	Essential
PF3D7_1447000	40S ribosomal protein S5	0	OG5_126722	small ribosomal subunit	RNA binding, structural constituent of ribosome	translation	PF14_0448	Essential
PF3D7_1447200	conserved Plasmodium protein, unknown function	0	OG5_141736	null	ATP binding	null	PF14_0450	Essential
PF3D7_1447600	conserved Plasmodium protein, unknown function	1	OG5_158131	null	null	null	PF14_0452A	Dispensable
PF3D7_1447800	calponin homology domain-containing protein, putative	0	OG5_158049	cytoplasm	protein binding	null	PF14_0454
PF3D7_1447900	multidrug resistance protein 2	10	OG5_126733	integral component of membrane	ATP binding, ATPase activity, coupled to transmembrane movement of substances	transmembrane transport	MDR2	Slow
PF3D7_1448000	U3 small nucleolar RNA-associated protein 12, putative	0	OG5_127984	null	protein binding	null	UTP12
PF3D7_1448300	conserved Plasmodium protein, unknown function	0	OG5_153620	membrane	null	null	PF14_0461
PF3D7_1448400	ubiquitin-protein ligase, putative	0	OG5_127091	null	null	null	HRD3
PF3D7_1448600	SNARE protein, putative	1	OG5_131529	null	protein binding	null	VTI1	Essential
PF3D7_1449500	transcription factor with AP2 domain(s), putative	0	OG5_167369	null	sequence-specific DNA binding transcription factor activity	regulation of transcription, DNA-templated	APIAP2
PF3D7_1449800	conserved Plasmodium protein, unknown function	0	OG5_140537	cytoplasm	metal ion binding	null	PF14_0474	Essential
PF3D7_1450100	signal recognition particle subunit SRP54	0	OG5_126863	signal recognition particle	7S RNA binding, GTP binding, GTPase activity	SRP-dependent cotranslational protein targeting to membrane	SRP54
PF3D7_1450400	zinc finger protein, putative	0	OG5_153772	nucleus	DNA binding, protein binding, zinc ion binding	regulation of transcription, DNA-templated, transcription, DNA-templated	PF14_0479
PF3D7_1450700	conserved Plasmodium protein, unknown function	0	OG5_128767	cytoplasm, nucleus	null	null	PF14_0482	Essential
PF3D7_1451100	elongation factor 2	0	OG5_126923	null	GTP binding, GTPase activity	null	EEF2	Essential
PF3D7_1451700	calcineurin subunit B	0	OG5_127723	null	calcium ion binding	null	CNB	Slow
PF3D7_1451800	sortilin	2	OG5_128036	integral component of membrane	null	null	PF14_0493
PF3D7_1451900	ribosome biogenesis protein TSR1, putative	0	OG5_128208	nucleus	null	ribosome biogenesis	TSR1
PF3D7_1452000	rhoptry neck protein 2	1	OG5_142870	membrane	null	null	RON2
PF3D7_1452400	conserved Plasmodium protein, unknown function	0	OG5_162031	cytoplasm, nucleus	null	null	PF14_0499	Slow
PF3D7_1452700	U1 snRNA associated protein, putative	0	OG5_127248	U1 snRNP	mRNA binding	mRNA splice site selection	PF14_0502
PF3D7_1452800	conserved Plasmodium protein, unknown function	0	OG5_166542	cytoplasm, membrane	null	null	PF14_0503
PF3D7_1453700	co-chaperone p23	0	OG5_127481	null	null	null	P23
PF3D7_1453800	glucose-6-phosphate dehydrogenase-6-phosphogluconolactonase	0	OG5_127121	null	NADP binding, glucose-6-phosphate dehydrogenase activity	glucose metabolic process, oxidation-reduction process	GLUPHO	Slow
PF3D7_1453900	conserved Plasmodium protein, unknown function	0	OG5_142963	null	null	null	PF14_0512
PF3D7_1454000	RNA-binding protein, putative	0	OG5_129437	null	nucleic acid binding, nucleotide binding	null	PF14_0513
PF3D7_1454200	conserved Plasmodium protein, unknown function	2	OG5_167375	null	null	null	PF14_0515
PF3D7_1454400	aminopeptidase P	1	OG5_127189	null	hydrolase activity	null	APP	Essential
PF3D7_1454700	6-phosphogluconate dehydrogenase, decarboxylating, putative	0	OG5_127175	null	NADP binding, phosphogluconate dehydrogenase (decarboxylating) activity	pentose-phosphate shunt	PF14_0520	Essential
PF3D7_1455200	methyltransferase, putative, unspecified product	0	OG5_127173	null	methyltransferase activity	menaquinone biosynthetic process, metabolic process, ubiquinone biosynthetic process	PF3D7_1455200.1
PF3D7_1455400	hemolysin III	7	OG5_144390	integral component of membrane	null	null	HLYIII	Dispensable
PF3D7_1455500	AP-1 complex subunit gamma, putative	0	OG5_127319	clathrin adaptor complex	binding	intracellular protein transport, vesicle-mediated transport	PF14_0529	Essential
PF3D7_1455800	LCCL domain-containing protein	0	OG5_141742	null	null	cell adhesion	CCP2	Dispensable
PF3D7_1456500	conserved Plasmodium protein, unknown function	0	OG5_167380	nucleus	null	cell cycle, chromosome segregation	PF14_0538
PF3D7_1456700	conserved Plasmodium protein, unknown function	0	OG5_150547	cytoplasm, nuclear pore	binding, protein transporter activity	protein import into nucleus	PF14_0540	Essential
PF3D7_1456800	V-type H(+)-translocating pyrophosphatase, putative	16	OG5_128905	membrane	hydrogen-translocating pyrophosphatase activity, inorganic diphosphatase activity	proton transport	VP1	Slow
PF3D7_1457000	signal peptide peptidase	8	OG5_128374	integral component of membrane	aspartic-type endopeptidase activity	null	SPP	Essential
PF3D7_1457200	thioredoxin 1	0	OG5_126613	null	protein disulfide oxidoreductase activity	cell redox homeostasis, glycerol ether metabolic process	TRX1	Slow
PF3D7_1457300	conserved Plasmodium protein, unknown function	0	OG5_129731	cytosol, nucleus	binding, translation initiation factor activity	RNA metabolic process, regulation of translational initiation, translation	PF14_0546	Dispensable
PF3D7_1457400	conserved Plasmodium protein, unknown function	2	OG5_160950	membrane	null	null	PF14_0547
PF3D7_1457500	vacuolar protein sorting-associated protein 4	0	OG5_127508	null	ATP binding	null	VPS4
PF3D7_1457700	large ribosomal subunit nuclear export factor, putative	0	OG5_167382	nucleus	null	regulation of transcription, DNA-templated, transcription, DNA-templated	PF14_0550
PF3D7_1458000	cysteine proteinase falcipain 1	1	OG5_141501	membrane	cysteine-type peptidase activity	proteolysis	FP1	Slow
PF3D7_1458400	aminodeoxychorismate lyase	0	OG5_146648	null	catalytic activity	metabolic process	ADCL	Dispensable
PF3D7_1458700	exonuclease V, mitochondrial, putative	0	OG5_131645	mitochondrion	single-stranded DNA 5'-3' exodeoxyribonuclease activity	regulation of cell shape	PF14_0560	Slow
PF3D7_1458900	golgi apparatus membrane protein TVP23, putative	4	OG5_127609	integral component of membrane	null	null	TVP23
PF3D7_1459000	ATP-dependent RNA helicase DBP5	0	OG5_127716	null	ATP binding, nucleic acid binding	null	DBP5	Essential
PF3D7_1459400	conserved Plasmodium protein, unknown function	1	OG5_149154	MHC class I protein complex, extracellular region	null	antigen processing and presentation of peptide antigen via MHC class I, immune response	PF14_0567
PF3D7_1459700	pyridoxal 5'-phosphate synthase, putative	0	OG5_128872	null	null	null	PF14_0570	Dispensable
PF3D7_1459800	bax inhibitor 1, putative	7	OG5_129362	integral component of membrane, plasma membrane	null	null	PF14_0571
PF3D7_1460300	60S ribosomal protein L29, putative	0	OG5_127199	ribosome	structural constituent of ribosome	translation	PF14_0575A	Slow
PF3D7_1460400	ubiquitin carboxyl-terminal hydrolase isozyme L3	0	OG5_127717	intracellular	ubiquitin-specific protease activity	ubiquitin-dependent protein catabolic process	UCHL3
PF3D7_1460600	inner membrane complex sub-compartment protein 3	0	OG5_153621	null	null	null	ISP3
PF3D7_1460700	60S ribosomal protein L27	0	OG5_127262	ribosome	structural constituent of ribosome	translation	RPL27
PF3D7_1461300	40S ribosomal protein S28e, putative	0	OG5_127046	ribosome	structural constituent of ribosome	translation	PF14_0585
PF3D7_1461400	conserved Plasmodium protein, unknown function	0	OG5_158072	null	null	null	PF14_0586
PF3D7_1461600	splicing factor 3B subunit 2, putative	0	OG5_128039	nucleus	null	null	SF3B2	Slow
PF3D7_1461900	valine--tRNA ligase, putative	0	OG5_126723	null	ATP binding, aminoacyl-tRNA editing activity, valine-tRNA ligase activity	valyl-tRNA aminoacylation	PF14_0589	Essential
PF3D7_1462700	cytochrome c1 precursor, putative	1	OG5_128006	null	electron carrier activity, heme binding, iron ion binding	null	PF14_0597	Essential
PF3D7_1462800	glyceraldehyde-3-phosphate dehydrogenase	0	OG5_126628	null	NAD binding, NADP binding, oxidoreductase activity, acting on the aldehyde or oxo group of donors, NAD or NADP as acceptor	glucose metabolic process, oxidation-reduction process	GAPDH	Essential
PF3D7_1463200	replication factor C subunit 3, putative	0	OG5_127045	null	ATP binding, DNA binding	DNA replication	RFC3	Essential
PF3D7_1463300	DNA polymerase alpha subunit B, putative	0	OG5_128793	null	DNA binding, DNA-directed DNA polymerase activity	DNA replication	PF14_0602	Essential
PF3D7_1464600	serine/threonine protein phosphatase UIS2, putative	0	OG5_145156	null	hydrolase activity	null	UIS2	Essential
PF3D7_1464700	ATP synthase (C/AC39) subunit, putative	0	OG5_127683	proton-transporting V-type ATPase, V0 domain	ATP binding, hydrogen ion transmembrane transporter activity, metal ion binding, proton-transporting ATP synthase activity, rotational mechanism, proton-transporting ATPase activity, rotational mechanism	ATP hydrolysis coupled proton transport, plasma membrane ATP synthesis coupled proton transport	PF14_0615	Essential
PF3D7_1464900	ATP-dependent zinc metalloprotease FTSH, putative	0	OG5_126616	membrane	ATP binding, metalloendopeptidase activity	proteolysis	PF14_0616
PF3D7_1465000	conserved Plasmodium protein, unknown function	1	OG5_150543	membrane	nucleotide binding	null	PF14_0617	Essential
PF3D7_1465800	dynein beta chain, putative	0	OG5_144716	dynein complex	binding, microtubule motor activity	microtubule-based movement	PF14_0626
PF3D7_1465900	40S ribosomal protein S3	0	OG5_126820	small ribosomal subunit	RNA binding, structural constituent of ribosome	translation	PF14_0627
PF3D7_1466100	protein phosphatase containing kelch-like domains	0	OG5_132764	null	iron ion binding, manganese ion binding, phosphoprotein phosphatase activity	brassinosteroid mediated signaling pathway	PPKL	Slow
PF3D7_1466300	26S proteasome regulatory subunit RPN2, putative	0	OG5_127160	proteasome complex	binding, enzyme regulator activity	regulation of protein catabolic process	RPN2	Essential
PF3D7_1466400	transcription factor with AP2 domain(s)	0	OG5_147419	cytoplasm, nucleus	nucleotide binding, sequence-specific DNA binding transcription factor activity	regulation of transcription, DNA-templated	AP2-SP	Slow
PF3D7_1466700	60S ribosome subunit biogenesis protein NIP7, putative	0	OG5_127869	nucleus	RNA binding	ribosome assembly	NIP7
PF3D7_1467200	WD repeat-containing protein 79, putative	0	OG5_128936	null	protein binding	null	WDR79
PF3D7_1467900	rab GTPase activator, putative	0	OG5_144310	intracellular	Rab GTPase activator activity	regulation of Rab GTPase activity	PF14_0647
PF3D7_1468100	conserved Plasmodium protein, unknown function	0	OG5_141603	cytoplasm, nucleus	null	null	PF14_0649	Essential
PF3D7_1468200	conserved protein, unknown function	0	OG5_130698	cytoplasm, myosin complex	ATP binding, motor activity	null	PF14_0650
PF3D7_1468400	zinc finger protein, putative	0	OG5_141231	cytoplasm	metal ion binding, nucleic acid binding, zinc ion binding	null	D13
PF3D7_1468700	eukaryotic initiation factor 4A	0	OG5_126984	null	ATP binding, nucleic acid binding	null	EIF4A
PF3D7_1468800	splicing factor U2AF large subunit, putative	0	OG5_128315	nucleus	RNA binding, nucleotide binding	mRNA processing	U2AF2	Essential
PF3D7_1468900	conserved Plasmodium protein, unknown function	0	OG5_164970	null	metal ion binding	null	PF14_0657
PF3D7_1469200	shewanella-like protein phosphatase 1, putative	0	OG5_130954	null	hydrolase activity	null	SHLP1
PF3D7_1470700	conserved Plasmodium protein, unknown function	0	OG5_167398	null	null	null	PF14_0674	Essential
PF3D7_1470900	proteasome subunit beta type-2, putative	0	OG5_127700	proteasome core complex	threonine-type endopeptidase activity	proteolysis involved in cellular protein catabolic process	PF14_0676	Essential
PF3D7_1471100	exported protein 2	0	OG5_167400	null	null	null	EXP2	Essential
PF3D7_1472200	histone deacetylase, putative	3	OG5_126654	membrane	null	null	HDA1
PF3D7_1472400	M1-family alanyl aminopeptidase, putative	5	OG5_173892	cytoplasm, integral component of membrane	aminopeptidase activity, membrane alanyl aminopeptidase activity, metallopeptidase activity, zinc ion binding	proteolysis	PF14_0692	Dispensable
PF3D7_1472600	protein disulfide-isomerase	0	OG5_137697	null	null	cell redox homeostasis	PDI-14	Dispensable
PF3D7_1472900	dihydroorotase, putative	0	OG5_130129	null	dihydroorotase activity	pyrimidine nucleobase biosynthetic process	PF14_0697
PF3D7_1473100	GTPase-activating protein, putative	0	OG5_128791	null	Rab GTPase activator activity	regulation of Rab GTPase activity	PF14_0699	Essential
PF3D7_1473200	DnaJ protein, putative	0	OG5_128469	null	null	null	PF14_0700
PF3D7_1473500	conserved Plasmodium protein, unknown function	0	OG5_167404	nucleus	null	transport	PF14_0704
PF3D7_1474200	conserved Plasmodium membrane protein, unknown function	22	OG5_152990	membrane	null	null	PF14_0710	Essential
PF3D7_1474500	splicing factor 3A subunit 1, putative	0	OG5_128430	spliceosomal complex	RNA binding	RNA processing, cellular protein modification process, mRNA splicing, via spliceosome	SF3A1
PF3D7_1474600	conserved Plasmodium membrane protein, unknown function	6	OG5_129330	Golgi apparatus, endoplasmic reticulum, endoplasmic reticulum-Golgi intermediate compartment, integral component of membrane	null	null	PF14_0714
PF3D7_1474800	proteasome subunit alpha type-1, putative	0	OG5_127884	proteasome core complex, alpha-subunit complex	threonine-type endopeptidase activity	ubiquitin-dependent protein catabolic process	PF14_0716	Essential
PF3D7_1474900	trailer hitch homolog, putative	0	OG5_127604	null	null	null	CITH
PF3D7_1475400	cysteine repeat modular protein 4	10	OG5_162098	null	null	null	CRMP4	Slow
PF3D7_1475500	LCCL domain-containing protein	0	OG5_139606	null	null	cell adhesion	CCP1	Dispensable
PF3D7_1475600	bromodomain protein, putative	0	OG5_146288	null	protein binding	null	PF14_0724
PKNH_0100600	conserved Plasmodium protein, unknown function	1	OG5_205499	null	null	null
PKNH_0100700	conserved Plasmodium protein, unknown function	1	OG5_pviv|PVX_087675	null	null	null
PKNH_0111100	glutathione synthetase, putative	0	OG5_128131	null	ATP binding, glutathione synthase activity	glutathione biosynthetic process
PKNH_0200900	tryptophan-rich protein	1	OG5_144320	null	null	null
PKNH_0207000	conserved Plasmodium protein, unknown function	0	OG5_243241	null	null	null
PKNH_0215800	conserved Plasmodium protein, unknown function	0	OG5_243526	null	null	null
PKNH_0300500	Plasmodium exported protein (PHIST), unknown function	0	OG5_156665	null	null	null
PKNH_0321400	early transcribed membrane protein	1	OG5_205347	null	null	null
PKNH_0413500	cysteine protease, putative	0	OG5_pkno|PKH_041240	null	null	null
PKNH_0424800	SICAvar, type I (fragment)	0	OG5_126656	null	null	null
PKNH_0508400	Plasmodium exported protein (PHIST), unknown function	1	OG5_243547	null	null	null
PKNH_0515700	early transcribed membrane protein	2	OG5_205364	null	null	null
PKNH_0516100	tryptophan-rich antigen	1	OG5_189361	null	null	null
PKNH_0516300	tryptophan-rich antigen	1	OG5_172406	null	null	null
PKNH_0600600	Plasmodium exported protein (PHIST), unknown function	0	OG5_176625	null	null	null
PKNH_0620400	conserved Plasmodium protein, unknown function	0	OG5_243246	null	null	null
PKNH_0620500	SICAvar, type II	0	OG5_130093	null	null	null
PKNH_0620800	conserved Plasmodium protein, unknown function	0	OG5_243560	null	null	null
PKNH_0623200	Plasmodium exported protein, unknown function	3	OG5_pcyn|PCYB_063240	null	null	null
PKNH_0700200	reticulocyte binding protein	0	OG5_130526	null	calcium ion binding	null
PKNH_0728800	merozoite surface protein 1 paralog, putative	1	OG5_243566	null	null	null
PKNH_0734500	Plasmodium exported protein, unknown function	1	OG5_203186	null	null	null
PKNH_0734600	conserved Plasmodium protein, unknown function	0	OG5_243567	null	null	null
PKNH_0734900	Plasmodium exported protein, unknown function	0	OG5_165136	null	null	null
PKNH_0800800	Plasmodium exported protein, unknown function	1	OG5_208495	null	null	null
PKNH_0818100	SICAvar, type I	0	OG5_126656	null	null	null
PKNH_0821600	elongation factor 1, putative	0	OG5_132876	eukaryotic translation elongation factor 1 complex	translation elongation factor activity	translational elongation
PKNH_0831000	protein kinase, putative	0	OG5_225280	null	ATP binding, protein kinase activity	protein phosphorylation
PKNH_0900100	SICAvar, type I	0	OG5_126656	null	null	null
PKNH_0913400	SICAvar, type I	0	OG5_126656	null	null	null
PKNH_0922700	conserved Plasmodium protein, unknown function	0	OG5_225214	null	null	null
PKNH_0933200	protein phosphatase PPM8, putative	0	OG5_135314	null	catalytic activity, protein serine/threonine phosphatase activity	protein dephosphorylation
PKNH_0933500	conserved Plasmodium protein, unknown function	0	OG5_243577	null	null	null
PKNH_1000600	PIR protein	1	OG5_173946	null	null	null
PKNH_1000700	Plasmodium exported protein (PHIST), unknown function	0	OG5_226269	null	null	null
PKNH_1030500	merozoite surface protein 3b, putative	1	OG5_243585	null	null	null
PKNH_1030600	merozoite surface protein 3, putative	0	OG5_162796	null	null	null
PKNH_1032400	skeleton-binding protein 1, putative	1	OG5_159311	null	null	null
PKNH_1032500	tryptophan-rich antigen	0	OG5_226363	null	null	null
PKNH_1100300	Plasmodium exported protein, unknown function	1	OG5_142983	null	null	null
PKNH_1100900	conserved Plasmodium protein, unknown function	1	OG5_205493	null	null	null
PKNH_1107400	reticulon-like protein, putative	3	OG5_164213	null	null	null
PKNH_1138800	SICAvar, type I (fragment)	0	OG5_126656	null	null	null
PKNH_1148900	conserved Plasmodium protein, unknown function	1	OG5_205528	null	null	null
PKNH_1149000	conserved Plasmodium protein, unknown function	2	OG5_243588	null	null	null
PKNH_1149100	Plasmodium exported protein, unknown function	1	OG5_243589	null	null	null
PKNH_1149300	PIR protein	1	OG5_173782	null	null	null
PKNH_1246300	conserved Plasmodium protein, unknown function	1	OG5_243601	null	null	null
PKNH_1247700	Plasmodium exported protein (PHIST), unknown function	1	OG5_243591	null	null	null
PKNH_1247800	Plasmodium exported protein, unknown function	0	OG5_205508	null	null	null
PKNH_1271300	myosin C, putative	0	OG5_132088	myosin complex	ATP binding, GTP binding, motor activity, protein binding	small GTPase mediated signal transduction
PKNH_1300700	tryptophan-rich antigen	0	OG5_pviv|PVX_112665	null	null	null
PKNH_1325700	knob-associated histidine-rich protein, putative	0	OG5_136836	null	null	null
PKNH_1325800	Plasmodium exported protein, unknown function	1	OG5_180965	null	null	null
PKNH_1338700	glutathione S-transferase, putative	0	OG5_128352	null	protein binding	null
PKNH_1356500	tryptophan-rich antigen	0	OG5_169234	null	null	null
PKNH_1401300	cytoadherence linked asexual protein, putative	1	OG5_138272	null	null	null
PKNH_1401600	Plasmodium exported protein, unknown function	2	OG5_pviv|PVX_121910	null	null	null
PKNH_1401700	Plasmodium exported protein, unknown function	0	OG5_165136	null	null	null
PKNH_1402300	gametocyte associated protein, putative	1	OG5_243608	null	null	null
PKNH_1412100	SICAvar, type I	0	OG5_126656	null	null	null
PKNH_1434500	thioredoxin peroxidase 2, putative	0	OG5_193199	null	peroxiredoxin activity	oxidation-reduction process
PKNH_1439400	conserved Plasmodium protein, unknown function	0	OG5_167482	null	null	null
PKNH_1441400	endoplasmin, putative	0	OG5_126623	null	ATP binding, unfolded protein binding	protein folding, response to stress
PKNH_1457400	merozoite surface protein 3, putative	0	OG5_162796	null	null	null
PKNH_1472200	conserved Plasmodium protein, unknown function	1	OG5_243474	null	null	null
PKNH_1472300	reticulocyte binding protein	1	OG5_161018	null	null	null
PKNH_1473300	Plasmodium exported protein (PHIST), unknown function	0	OG5_156665	null	null	null
PKNH_API01000	large subunit ribosomal RNA	null	PKNH_API01000	null	null	null

## Sheet: Legend
Table S4. Related to Figure 2. List of proteins (nodes) in the Plasmodium protein interaction network. This table can be used to import attributes to the proteins in the interaction network when using network visualisation programs.
Gene ID	Accession number from PlasmoDB
#TM domains	Number of transmembrane domains
OrthID	Accession number of the orthology group
GO_CC	GO term Cellular component
GO_MF	GO term Molecular function
GO_BP	GO term Biological process
Symbol	Gene name
Phenotype	Sourced from Bushell et al., 2017
