# Supplementary material for: Landscape of the Plasmodium Interactome Reveals Both Conserved and Species-Specific Functionality
Source: Cell Rep. 2019 Aug 6;28(6):1635–1647.e5. doi: 10.1016/j.celrep.2019.07.019 (PMC6693557; doi:10.1016/j.celrep.2019.07.019)
Supplement: Table S5. Pairwise Interactions in the Plasmodium Protein Interaction Network, Related to Figure 2 — The table includes scores for all the features used in the random forest classifier, in addition to other useful information, such as annotation in interaction databases for human, mouse, worm and fly orthologs, and whether the interaction pair has biochemical evidence (blue native fractionation) from only one Plasmodium species. This table can be used to import the protein interaction pairs together with attributes of the interaction (edge attributes) into network visualization programs. [file mmc6.xlsx]

## Sheet: PPInetwork_EDGES
source	sourceDescription	target	targetDescription	RFscore	STRING	REACTOME	PbONE	PbPOINT	PbZERO	PfONE	PfPOINT	PfZERO	PkONE	PkPOINT	PkZERO	X.times.seen	Knockout	ContextMirror	Cyclic	Domains	Drug	pMirrorTree	Phn	Shared.max.peaks	Pbonly	Pfonly	Pkonly	map	worm	yeast	human	fly
PF3D7_0102900	aspartate--tRNA ligase	PKNH_1441400	endoplasmin, putative	0.934	NA	NA	NA	NA	NA	NA	NA	NA	0.678423	0.737119	0.738536	3	NA	NA	NA	NA	NA	NA	NA	1			Y	OG5_126623|OG5_127227
PF3D7_0102900	aspartate--tRNA ligase	PKNH_1030600	merozoite surface protein 3, putative	0.95	NA	NA	NA	NA	NA	NA	NA	NA	NA	NA	0.61582	1	NA	NA	NA	NA	NA	NA	NA	NA			Y	OG5_127227|OG5_162796
PF3D7_0102900	aspartate--tRNA ligase	PKNH_0600600	Plasmodium exported protein (PHIST), unknown function	0.986	NA	NA	NA	NA	NA	NA	NA	NA	NA	NA	0.586599	1	NA	NA	NA	NA	NA	NA	NA	NA			Y	OG5_127227|OG5_176625
PF3D7_0102900	aspartate--tRNA ligase	PF3D7_1138800	WD repeat-containing protein, putative	0.966	NA	NA	NA	NA	NA	NA	NA	0.505874	NA	NA	NA	1	-0.0913206	NA	NA	0.25	NA	NA	NA	NA		Y		OG5_127227|OG5_150004
PF3D7_0102900	aspartate--tRNA ligase	PF3D7_0826500	ubiquitin conjugation factor E4 B, putative	0.924	NA	NA	NA	0.581075	0.671321	NA	NA	NA	0.731682	0.51718	0.880373	5	0.0299867	NA	NA	NA	NA	NA	NA	3				OG5_127227|OG5_128694
PF3D7_0102900	aspartate--tRNA ligase	PF3D7_1209200	U6 snRNA-associated Sm-like protein LSm7, putative	0.968	NA	NA	NA	NA	NA	NA	NA	0.517269	NA	NA	NA	1	-0.201715	NA	NA	0.75	NA	NA	NA	NA		Y		OG5_127227|OG5_128343
PF3D7_0102900	aspartate--tRNA ligase	PF3D7_1107000	U6 snRNA-associated Sm-like protein LSm4, putative	0.958	NA	NA	NA	NA	NA	NA	NA	0.731412	NA	NA	NA	1	-0.143841	NA	0.70288	0.75	0.353452	NA	1	2		Y		OG5_127227|OG5_128255
PF3D7_0102900	aspartate--tRNA ligase	PF3D7_1124400	U6 snRNA-associated Sm-like protein LSm1, putative	0.926	NA	NA	NA	NA	NA	NA	NA	0.693422	NA	NA	NA	1	0.71976	NA	0.685008	0.75	0.274629	NA	NA	1		Y		OG5_127227|OG5_128760		Y
PF3D7_0102900	aspartate--tRNA ligase	PF3D7_0822800	U5 snrnp-specific protein, putative	0.96	NA	NA	NA	NA	NA	NA	NA	0.445119	0.511046	NA	NA	2	0.248158	NA	0.661865	0.25	0.425115	NA	NA	1				OG5_127227|OG5_129196
PF3D7_0102900	aspartate--tRNA ligase	PF3D7_0807900	tyrosine--tRNA ligase	0.952	NA	NA	NA	NA	NA	0.677141	0.467149	0.405474	NA	NA	0.664608	4	0.385015	NA	NA	0.75	NA	NA	NA	NA				OG5_127227|OG5_127567
PF3D7_0102900	aspartate--tRNA ligase	PF3D7_1117500	tyrosine--tRNA ligase	0.936	NA	NA	NA	NA	NA	0.487488	0.864608	NA	NA	NA	NA	2	-0.44984	NA	0.460322	0.75	0.408899	NA	NA	1		Y		OG5_127227|OG5_127413
PF3D7_0102900	aspartate--tRNA ligase	PF3D7_1136300	tudor staphylococcal nuclease	0.968	NA	NA	0.668472	0.76807	0.502497	NA	0.861557	NA	NA	0.857487	0.849303	6	0.633065	NA	NA	0.25	NA	NA	NA	3				OG5_127227|OG5_128197
PF3D7_0102900	aspartate--tRNA ligase	PF3D7_1336900	tryptophan--tRNA ligase	0.986	NA	NA	NA	NA	NA	0.606518	0.787827	0.570174	NA	0.646446	0.655695	5	0.0262055	NA	0.907129	0.75	0.670092	NA	1	4				OG5_127096|OG5_127227
PF3D7_0102900	aspartate--tRNA ligase	PF3D7_0627700	transportin	0.912	NA	NA	NA	0.981753	NA	NA	0.709481	NA	NA	0.519298	0.888006	4	0.61491	NA	NA	NA	NA	NA	1	6				OG5_127227|OG5_127643
PF3D7_0102900	aspartate--tRNA ligase	PF3D7_0813600	translation initiation factor SUI1, putative	0.9	NA	NA	NA	NA	NA	NA	NA	0.430942	NA	NA	NA	1	-0.476544	NA	0.817205	0.5	NA	NA	NA	NA		Y		OG5_127227|OG5_128419
PF3D7_0102900	aspartate--tRNA ligase	PF3D7_1243600	translation initiation factor SUI1, putative	0.94	NA	NA	NA	NA	NA	0.706208	NA	NA	NA	NA	NA	1	0.869418	NA	NA	0.5	NA	NA	1	NA		Y		OG5_127227|OG5_127384
PF3D7_0102900	aspartate--tRNA ligase	PF3D7_1126000	threonine--tRNA ligase	0.968	NA	NA	NA	0.698267	0.912516	NA	NA	NA	NA	0.500577	0.735567	4	0.151304	NA	NA	0.75	NA	NA	1	3				OG5_126764|OG5_127227
PF3D7_0102900	aspartate--tRNA ligase	PF3D7_0308200	T-complex protein 1 subunit eta	0.906	NA	NA	NA	NA	NA	NA	NA	0.487949	0.429272	0.746183	0.502651	4	-0.449612	NA	0.927381	NA	0.702971	NA	1	1				OG5_127227|OG5_127782
PF3D7_0102900	aspartate--tRNA ligase	PF3D7_1129000	spermidine synthase	0.954	NA	NA	NA	NA	NA	NA	0.698081	NA	NA	0.446424	NA	2	0.770042	NA	0.918545	NA	0.530239	NA	1	2				OG5_127074|OG5_127227
PF3D7_0102900	aspartate--tRNA ligase	PF3D7_1125500	small nuclear ribonucleoprotein Sm D1, putative	0.964	NA	NA	NA	NA	NA	0.551614	0.637228	NA	NA	NA	0.500562	3	-0.264883	NA	0.754429	0.75	0.660895	NA	1	2				OG5_127227|OG5_127814
PF3D7_0102900	aspartate--tRNA ligase	PF3D7_0717700	serine--tRNA ligase, putative	0.952	NA	NA	0.613373	0.572904	NA	0.421115	0.745934	NA	NA	0.897321	0.577863	6	-0.0528235	NA	NA	0.75	NA	NA	NA	1				OG5_126677|OG5_127227
PF3D7_0102900	aspartate--tRNA ligase	PF3D7_1355500	serine/threonine protein phosphatase 5	0.934	NA	NA	NA	NA	NA	NA	NA	0.535246	NA	NA	NA	1	0.597605	NA	0.849617	0.25	NA	NA	NA	NA		Y		OG5_127227|OG5_128254
PF3D7_0102900	aspartate--tRNA ligase	PF3D7_0503300	serine/arginine-rich splicing factor 12	0.918	NA	NA	NA	NA	NA	NA	NA	0.803017	NA	NA	NA	1	0.861306	NA	0.770119	0.25	0.725457	NA	1	2		Y		OG5_127227|OG5_127418
PF3D7_0102900	aspartate--tRNA ligase	PF3D7_0923900	RNA-binding protein, putative	0.97	NA	NA	NA	0.400135	NA	0.745922	0.636722	0.579851	NA	NA	NA	4	0.880395	NA	NA	0.25	NA	NA	NA	1				OG5_127227|OG5_127457
PF3D7_0102900	aspartate--tRNA ligase	PF3D7_1002400	RNA-binding protein, putative	0.992	NA	NA	NA	NA	NA	NA	NA	NA	0.82971	0.887503	0.796181	3	0.72816	NA	NA	0.25	NA	NA	NA	3			Y	OG5_127227|OG5_127745
PF3D7_0102900	aspartate--tRNA ligase	PF3D7_0904800	replication protein A1, small fragment	0.938	NA	NA	NA	NA	NA	NA	NA	0.45042	NA	NA	NA	1	-0.604716	NA	0.0127038	1	0.230692	NA	NA	1		Y		OG5_127227|OG5_141760
PF3D7_0102900	aspartate--tRNA ligase	PF3D7_0826700	receptor for activated c kinase	0.982	NA	NA	NA	0.789328	0.765068	0.577223	0.829739	NA	NA	NA	NA	4	0.598353	NA	0.912643	0.25	0.750271	NA	NA	4				OG5_127227|OG5_127516
PF3D7_0102900	aspartate--tRNA ligase	PF3D7_1361100	protein transport protein Sec24A	0.926	NA	NA	NA	NA	0.931013	NA	0.76	NA	NA	0.725201	0.873706	4	0.732308	NA	-0.340459	NA	-0.472222	NA	NA	6				OG5_127227|OG5_127297
PF3D7_0102900	aspartate--tRNA ligase	PF3D7_1230700	protein transport protein SEC13	0.966	NA	NA	NA	NA	NA	0.477716	NA	NA	0.686591	0.555156	NA	3	0.823432	NA	NA	0.25	NA	NA	1	NA				OG5_127227|OG5_127687
PF3D7_0102900	aspartate--tRNA ligase	PF3D7_1466100	protein phosphatase containing kelch-like domains	0.908	NA	NA	NA	NA	NA	NA	0.7401	NA	NA	NA	NA	1	0.543624	NA	-0.525804	0.25	-0.198826	NA	NA	NA		Y		OG5_127227|OG5_132764
PF3D7_0102900	aspartate--tRNA ligase	PF3D7_1138500	protein phosphatase 2C	0.916	NA	NA	0.495715	NA	NA	0.656508	0.745767	NA	0.751905	0.680326	0.69168	6	-0.522941	NA	NA	NA	NA	NA	NA	3				OG5_126741|OG5_127227
PF3D7_0102900	aspartate--tRNA ligase	PF3D7_1213800	proline--tRNA ligase	0.978	1	NA	NA	NA	0.575187	NA	0.473265	NA	NA	0.618571	0.76795	4	0.290731	NA	0.894258	NA	0.771848	NA	1	1				OG5_127154|OG5_127227		Y
PF3D7_0102900	aspartate--tRNA ligase	PF3D7_0917600	pre-mRNA-splicing factor ATP-dependent RNA helicase PRP43, putative	0.92	NA	NA	NA	NA	NA	0.848119	NA	NA	NA	NA	0.606637	2	0.714254	NA	0.517815	0.75	0.700712	NA	1	1				OG5_126599|OG5_127227
PF3D7_0102900	aspartate--tRNA ligase	PF3D7_1231600	pre-mRNA-splicing factor ATP-dependent RNA helicase PRP2, putative	0.94	NA	NA	NA	NA	NA	NA	0.717062	NA	NA	NA	NA	1	0.31576	NA	NA	0.75	NA	NA	1	NA		Y		OG5_127227|OG5_164976
PF3D7_0102900	aspartate--tRNA ligase	PF3D7_1011800	PRE-binding protein	0.942	NA	NA	NA	0.541798	0.966934	NA	0.633893	NA	NA	0.889779	0.931861	5	0.416453	NA	0.757752	NA	0.522277	NA	1	5				OG5_127227|OG5_141018
PF3D7_0102900	aspartate--tRNA ligase	PF3D7_1363400	polyubiquitin binding protein, putative	0.916	NA	NA	NA	NA	NA	NA	0.562046	NA	0.869005	NA	NA	2	-0.870009	NA	NA	0.25	NA	NA	NA	1				OG5_127227|OG5_128172
PF3D7_0102900	aspartate--tRNA ligase	PF3D7_1224300	polyadenylate-binding protein, putative	0.968	NA	NA	0.751084	0.800831	NA	0.778955	0.516619	NA	NA	0.542182	0.515829	6	0.905423	NA	0.316046	0.25	0.358575	NA	1	3				OG5_126795|OG5_127227
PF3D7_0102900	aspartate--tRNA ligase	PF3D7_1325100	phosphoribosylpyrophosphate synthetase	0.946	NA	NA	NA	0.734563	NA	0.447952	NA	NA	NA	NA	NA	2	0.668584	NA	0.929119	NA	0.78734	NA	NA	3				OG5_126730|OG5_127227
PF3D7_0102900	aspartate--tRNA ligase	PF3D7_1104000	phenylalanine--tRNA ligase beta subunit	0.966	NA	NA	NA	NA	NA	NA	NA	0.421277	NA	NA	NA	1	0.697039	NA	0.924178	NA	0.748642	NA	1	1		Y		OG5_127227|OG5_127490
PF3D7_0102900	aspartate--tRNA ligase	PF3D7_0415500	nuclear cap-binding protein subunit 2, putative	0.908	NA	NA	NA	NA	NA	0.857117	0.897499	NA	NA	NA	0.543057	3	0.430772	NA	NA	0.25	NA	NA	NA	3				OG5_127227|OG5_127988
PF3D7_0102900	aspartate--tRNA ligase	PF3D7_1003300	N-terminal acetyltransferase A complex catalytic subunit ARD1, putative	0.906	NA	NA	NA	NA	NA	NA	NA	NA	NA	NA	0.661267	1	0.44802	NA	NA	NA	NA	NA	NA	1			Y	OG5_126956|OG5_127227
PF3D7_0102900	aspartate--tRNA ligase	PF3D7_1244100	N-alpha-acetyltransferase 15, NatA auxiliary subunit, putative	0.924	NA	NA	NA	0.683786	NA	NA	0.616524	NA	NA	0.70074	0.751841	4	0.733571	NA	-0.057933	NA	0.0650551	NA	NA	5				OG5_127227|OG5_127529
PF3D7_0102900	aspartate--tRNA ligase	PF3D7_1350100	lysine--tRNA ligase	0.99	1	NA	0.520526	0.751582	0.419891	NA	NA	NA	0.422413	0.922782	0.754696	6	0.782443	NA	0.919353	0.75	0.81188	NA	NA	3				OG5_126972|OG5_127227	Y	Y
PF3D7_0102900	aspartate--tRNA ligase	PF3D7_0622800	leucine--tRNA ligase, putative	0.932	1	NA	NA	0.882025	0.5659	NA	0.780902	NA	NA	0.886441	0.695798	5	0.371522	0.524536	0.934127	NA	NA	NA	1	3				OG5_127227|OG5_127407	Y	Y
PF3D7_0102900	aspartate--tRNA ligase	PF3D7_0812400	karyopherin alpha	0.954	NA	NA	NA	NA	NA	0.840239	0.508203	0.484008	NA	NA	0.494789	4	0.37585	NA	0.878675	NA	0.631953	NA	1	3				OG5_126761|OG5_127227		Y
PF3D7_0102900	aspartate--tRNA ligase	PF3D7_1332900	isoleucine--tRNA ligase, putative	0.964	1	NA	NA	0.930696	NA	0.401033	0.82403	NA	0.658461	0.962899	0.764224	6	0.795071	NA	0.93189	NA	0.806526	NA	NA	2				OG5_126684|OG5_127227	Y	Y
PF3D7_0102900	aspartate--tRNA ligase	PF3D7_1012400	hypoxanthine-guanine phosphoribosyltransferase	0.914	NA	NA	NA	NA	NA	0.48412	0.530873	NA	NA	NA	NA	2	-0.131701	NA	0.851758	NA	0.701106	NA	NA	2		Y		OG5_127227|OG5_127374
PF3D7_0102900	aspartate--tRNA ligase	PF3D7_1434300	Hsp70/Hsp90 organizing protein	0.978	NA	NA	0.480925	NA	NA	0.764914	NA	0.629242	0.497636	NA	NA	4	0.691945	NA	0.942077	0.25	0.676694	NA	NA	1				OG5_127227|OG5_128289
PF3D7_0102900	aspartate--tRNA ligase	PF3D7_0527500	Hsc70-interacting protein	0.956	NA	NA	0.49378	0.940265	0.587095	NA	0.505199	NA	0.406708	0.649584	0.871455	7	0.238657	NA	0.777148	NA	0.581691	NA	NA	4				OG5_127227|OG5_129249
PF3D7_0102900	aspartate--tRNA ligase	PF3D7_0617900	histone H3 variant	0.97	NA	NA	NA	NA	NA	NA	0.533417	NA	NA	NA	0.542589	2	0.623651	NA	NA	0.25	NA	NA	NA	1				OG5_126569|OG5_127227
PF3D7_0102900	aspartate--tRNA ligase	PF3D7_0610400	histone H3	0.918	NA	NA	0.446731	0.43846	NA	0.401562	0.512089	NA	NA	0.470536	0.541788	6	0.659881	NA	NA	NA	NA	NA	1	2				OG5_126569|OG5_127227
PF3D7_0102900	aspartate--tRNA ligase	PF3D7_0617800	histone H2A	0.918	NA	NA	NA	NA	NA	NA	0.572317	NA	NA	NA	0.653376	2	0.246705	NA	NA	0.25	NA	NA	NA	NA				OG5_126570|OG5_127227
PF3D7_0102900	aspartate--tRNA ligase	PF3D7_0624000	hexokinase	0.946	NA	NA	NA	NA	0.798871	0.430732	NA	NA	NA	0.561017	0.750846	4	0.24942	NA	NA	NA	NA	NA	1	3				OG5_126743|OG5_127227
PF3D7_0102900	aspartate--tRNA ligase	PF3D7_1118200	heat shock protein 90, putative	0.946	NA	NA	NA	NA	NA	0.931717	0.859224	NA	0.608976	0.637013	0.515874	5	-0.10887	NA	0.885902	NA	0.67746	NA	NA	2				OG5_127227|OG5_129844
PF3D7_0102900	aspartate--tRNA ligase	PF3D7_0708800	heat shock protein 110	0.916	NA	NA	0.793939	NA	NA	0.551383	0.832303	NA	NA	0.881167	0.913381	5	-0.23422	NA	0.88074	NA	0.794586	NA	NA	4				OG5_127167|OG5_127227
PF3D7_0102900	aspartate--tRNA ligase	PF3D7_1420400	glycine--tRNA ligase	0.994	1	NA	NA	NA	0.777807	0.495147	0.658431	NA	0.493434	0.704994	0.401146	6	-0.377368	0.431336	0.865314	0.75	0.728501	NA	1	2				OG5_127227|OG5_127272	Y	Y
PF3D7_0102900	aspartate--tRNA ligase	PF3D7_1462800	glyceraldehyde-3-phosphate dehydrogenase	0.918	NA	NA	0.548465	0.782587	NA	0.402086	0.640158	NA	NA	0.571178	0.664867	6	-0.555981	NA	0.918087	NA	0.69611	NA	1	4				OG5_126628|OG5_127227
PF3D7_0102900	aspartate--tRNA ligase	PF3D7_1419800	glutathione reductase	0.926	NA	NA	NA	0.893706	0.65772	0.651966	NA	NA	0.630068	NA	0.611579	5	0.382805	NA	0.353195	NA	0.459364	NA	NA	2				OG5_126785|OG5_127227
PF3D7_0102900	aspartate--tRNA ligase	PF3D7_0926700	glutamine-dependent NAD(+) synthetase, putative	0.928	NA	NA	NA	0.760316	NA	0.71775	0.834402	NA	0.899259	0.697152	0.639507	6	0.447413	NA	0.629226	NA	0.644764	NA	NA	2				OG5_127076|OG5_127227
PF3D7_0102900	aspartate--tRNA ligase	PF3D7_0316600	formate-nitrite transporter	0.942	NA	NA	NA	0.759132	NA	NA	0.764726	NA	NA	0.657611	NA	3	0.59677	NA	0.909655	NA	0.42282	NA	NA	4				OG5_127227|OG5_129005
PF3D7_0102900	aspartate--tRNA ligase	PF3D7_0720400	ferrodoxin reductase-like protein	0.928	NA	NA	NA	NA	NA	0.606847	NA	NA	NA	0.885668	0.858415	3	0.651071	NA	0.882656	NA	0.758511	NA	NA	3				OG5_126784|OG5_127227
PF3D7_0102900	aspartate--tRNA ligase	PF3D7_1315900	exportin-T, putative	0.938	NA	NA	0.985258	0.674947	NA	0.721909	0.974405	NA	NA	NA	0.773547	5	0.56575	NA	0.691877	NA	0.575412	NA	NA	4				OG5_127227|OG5_164074
PF3D7_0102900	aspartate--tRNA ligase	PF3D7_0302900	exportin-1, putative	0.912	NA	NA	NA	0.858234	NA	0.476562	0.797431	NA	NA	0.555982	0.614274	5	0.0383303	NA	NA	NA	NA	NA	1	5				OG5_127227|OG5_127698
PF3D7_0102900	aspartate--tRNA ligase	PF3D7_1010600	eukaryotic translation initiation factor 2 subunit beta	0.938	NA	NA	NA	NA	NA	0.962033	0.547305	NA	0.638311	0.786328	0.683241	5	0.68494	NA	0.839619	NA	0.654026	NA	NA	2				OG5_127227|OG5_127339
PF3D7_0102900	aspartate--tRNA ligase	PF3D7_0422700	eukaryotic initiation factor 4A-III, putative	0.956	NA	NA	NA	NA	NA	0.40254	0.480018	NA	NA	NA	NA	2	0.581595	NA	0.774681	0.75	0.592476	NA	1	1		Y		OG5_127227|OG5_127927
PF3D7_0102900	aspartate--tRNA ligase	PF3D7_0703500	erythrocyte membrane-associated antigen	0.964	NA	NA	NA	NA	NA	NA	NA	NA	NA	NA	0.900654	1	0.774667	NA	0.823066	NA	0.591826	NA	NA	2			Y	OG5_127227|OG5_146660
PF3D7_0102900	aspartate--tRNA ligase	PF3D7_0505500	DNA mismatch repair protein MSH6, putative	0.932	NA	NA	0.466147	0.469774	0.491766	0.44393	NA	NA	NA	NA	NA	4	-0.316031	NA	-0.0812672	0.5	0.245784	NA	1	2				OG5_126895|OG5_127227
PF3D7_0102900	aspartate--tRNA ligase	PF3D7_0818700	DNA helicase, putative	0.96	NA	NA	NA	NA	0.568195	0.543039	0.586047	NA	NA	NA	NA	3	0.57261	NA	NA	0.75	NA	NA	NA	NA				OG5_127227|OG5_139477
PF3D7_0102900	aspartate--tRNA ligase	PF3D7_1412600	deoxyhypusine synthase	0.936	NA	NA	NA	NA	NA	0.751848	0.514838	NA	0.53951	0.727801	0.931296	5	0.410921	NA	0.803686	NA	0.622566	NA	1	4				OG5_127227|OG5_127351
PF3D7_0102900	aspartate--tRNA ligase	PF3D7_1409800	CUGBP Elav-like family member 2, putative	0.97	NA	NA	NA	NA	NA	NA	NA	0.764722	0.549105	NA	NA	2	0.414128	NA	0.713275	0.25	0.575086	NA	NA	2				OG5_127227|OG5_163858
PF3D7_0102900	aspartate--tRNA ligase	PF3D7_1251200	coronin	0.954	NA	NA	NA	NA	NA	0.406979	0.444328	0.430571	NA	NA	NA	3	0.372903	NA	-0.773592	0.25	-0.726025	NA	NA	1		Y		OG5_126943|OG5_127227
PF3D7_0102900	aspartate--tRNA ligase	PF3D7_1322600	conserved Plasmodium protein, unknown function	0.954	NA	NA	NA	NA	NA	NA	NA	NA	NA	NA	0.557102	1	NA	NA	NA	NA	NA	NA	NA	NA			Y	OG5_127227|OG5_205505
PF3D7_0102900	aspartate--tRNA ligase	PF3D7_1369500	conserved Plasmodium protein, unknown function	0.982	NA	NA	NA	NA	NA	0.61637	0.722391	NA	0.693007	0.678859	0.683448	5	0.587488	NA	0.829464	NA	0.784701	NA	NA	2				OG5_127227|OG5_167316
PF3D7_0102900	aspartate--tRNA ligase	PF3D7_0816600	chaperone protein ClpB1	0.92	NA	NA	0.646667	NA	NA	0.577573	NA	NA	0.995517	0.452302	NA	4	-0.456636	NA	0.588556	0.25	0.442916	NA	1	2				OG5_126636|OG5_127227
PF3D7_0102900	aspartate--tRNA ligase	PF3D7_1426100	basic transcription factor 3b, putative	0.95	NA	NA	NA	NA	NA	NA	NA	0.513574	NA	NA	NA	1	0.813845	NA	0.876823	NA	0.822401	NA	1	NA		Y		OG5_127227|OG5_127333
PF3D7_0102900	aspartate--tRNA ligase	PF3D7_0602100	ATP-dependent RNA helicase, putative	0.97	NA	NA	NA	0.86799	NA	0.91962	0.733816	NA	0.695252	0.828159	0.66238	6	0.859201	NA	0.566651	0.75	NA	NA	1	2				OG5_127227|OG5_127259
PF3D7_0102900	aspartate--tRNA ligase	PF3D7_1445900	ATP-dependent RNA helicase DDX5, putative	0.978	NA	NA	NA	NA	NA	NA	NA	0.471544	NA	NA	0.419342	2	0.721148	NA	NA	0.75	NA	NA	NA	1				OG5_126772|OG5_127227
PF3D7_0102900	aspartate--tRNA ligase	PF3D7_0521700	ATP-dependent RNA helicase DDX1, putative	0.91	NA	NA	NA	NA	NA	NA	NA	NA	NA	NA	0.49345	1	0.109035	NA	0.734626	0.75	0.692588	1	NA	NA			Y	OG5_127227|OG5_130919
PF3D7_0102900	aspartate--tRNA ligase	PF3D7_1459000	ATP-dependent RNA helicase DBP5	0.928	NA	NA	NA	NA	NA	NA	0.700373	NA	NA	0.81138	NA	2	0.814452	NA	0.312777	0.75	0.4173	NA	1	3				OG5_127227|OG5_127716
PF3D7_0102900	aspartate--tRNA ligase	PF3D7_0810600	ATP-dependent RNA helicase DBP1, putative	0.914	NA	NA	NA	NA	NA	0.971441	0.631723	0.657093	NA	NA	NA	3	0.757423	NA	0.916515	0.75	0.548488	NA	NA	1		Y		OG5_126849|OG5_127227
PF3D7_0102900	aspartate--tRNA ligase	PF3D7_0907400	ATP-dependent protease ATPase subunit ClpY	0.926	NA	NA	NA	NA	NA	0.912066	0.558202	NA	NA	NA	NA	2	-0.0971369	NA	-0.284346	0.25	-0.443911	NA	NA	1		Y		OG5_127227|OG5_129971
PF3D7_0102900	aspartate--tRNA ligase	PF3D7_0204500	aspartate transaminase	0.984	NA	NA	NA	NA	NA	NA	NA	NA	NA	0.432598	NA	1	0.828666	NA	0.881828	NA	0.793039	NA	NA	NA			Y	OG5_126737|OG5_127227
PF3D7_0102900	aspartate--tRNA ligase	PF3D7_0211800	asparagine--tRNA ligase	0.97	NA	NA	0.805373	NA	NA	0.635414	0.674911	NA	NA	0.861287	0.615411	5	0.884986	NA	0.870002	0.75	0.727435	NA	NA	NA				OG5_126756|OG5_127227
PF3D7_0102900	aspartate--tRNA ligase	PF3D7_1454400	aminopeptidase P	0.916	NA	NA	NA	NA	NA	0.906388	0.893507	NA	NA	0.631185	0.805494	4	0.301469	NA	0.954295	NA	0.769297	NA	1	4				OG5_127189|OG5_127227
PF3D7_0102900	aspartate--tRNA ligase	PF3D7_1037300	ADP/ATP transporter on adenylate translocase	0.994	NA	NA	NA	NA	NA	NA	NA	NA	NA	0.471821	NA	1	0.642192	NA	0.910924	NA	0.782763	NA	NA	1			Y	OG5_126841|OG5_127227
PF3D7_0102900	aspartate--tRNA ligase	PF3D7_0206700	adenylosuccinate lyase	0.978	NA	NA	NA	NA	0.839687	NA	0.528155	NA	0.436545	0.715328	0.713535	5	0.84573	NA	NA	NA	NA	NA	1	4				OG5_127227|OG5_130883
PF3D7_0102900	aspartate--tRNA ligase	PF3D7_0525100	acyl-CoA synthetase	0.906	NA	NA	0.750261	NA	0.453094	0.645905	0.645089	0.537577	0.793273	NA	NA	6	0.775347	NA	-0.455629	NA	-0.0275877	NA	NA	1				OG5_126601|OG5_127227
PF3D7_0102900	aspartate--tRNA ligase	PF3D7_1368200	ABC transporter E family member 1, putative	0.924	NA	NA	NA	NA	NA	NA	NA	NA	NA	NA	0.413376	1	0.713451	NA	0.92863	NA	0.711925	NA	1	NA			Y	OG5_127149|OG5_127227
PF3D7_0102900	aspartate--tRNA ligase	PF3D7_1130200	60S ribosomal protein P0	0.914	NA	NA	NA	NA	NA	0.901075	0.876402	NA	NA	0.876447	0.56856	4	0.781372	NA	0.782893	NA	0.758842	NA	NA	4				OG5_127051|OG5_127227
PF3D7_0102900	aspartate--tRNA ligase	PF3D7_0309600	60S acidic ribosomal protein P2	0.916	NA	NA	NA	NA	NA	0.868861	0.781375	NA	NA	0.765606	0.506337	4	0.754612	NA	0.816604	NA	0.614621	NA	1	3				OG5_126845|OG5_127227
PF3D7_0102900	aspartate--tRNA ligase	PF3D7_1103100	60S acidic ribosomal protein P1, putative	0.946	NA	NA	NA	NA	NA	0.856534	0.850634	NA	0.471665	0.881308	0.470422	5	0.713349	NA	0.784444	NA	0.712689	NA	1	3				OG5_126872|OG5_127227
PF3D7_0102900	aspartate--tRNA ligase	PF3D7_1026800	40S ribosomal protein S2	0.944	NA	NA	0.602464	NA	NA	0.678044	0.658073	NA	NA	0.46803	NA	4	0.829045	NA	0.823734	NA	0.721248	NA	1	1				OG5_127014|OG5_127227
PF3D7_0102900	aspartate--tRNA ligase	PF3D7_0820700	2-oxoglutarate dehydrogenase E1 component	0.902	NA	NA	NA	0.683196	0.462997	NA	NA	NA	NA	0.696097	0.660582	4	-0.399164	NA	-0.10076	NA	0.10918	NA	NA	3				OG5_126779|OG5_127227
PF3D7_0103200	nucleoside transporter 4	PF3D7_1137400	UVB-resistance protein UVR8 homologue	0.988	NA	NA	NA	NA	NA	NA	NA	NA	NA	0.655976	NA	1	0.352532	NA	0.856274	NA	0.550237	NA	NA	1			Y	OG5_128314|OG5_166997
PF3D7_0103700	L-seryl-tRNA(Sec) kinase, putative	PF3D7_1403900	serine/threonine protein phosphatase CPPED1, putative	0.938	NA	NA	NA	NA	NA	NA	NA	NA	NA	NA	0.549633	1	NA	NA	NA	NA	NA	NA	NA	NA			Y	OG5_132319|OG5_172472
PF3D7_0103700	L-seryl-tRNA(Sec) kinase, putative	PF3D7_0905400	high molecular weight rhoptry protein 3	0.956	NA	NA	NA	NA	NA	NA	NA	NA	NA	NA	0.603722	1	0.633098	NA	NA	NA	NA	NA	NA	NA			Y	OG5_161429|OG5_172472
PF3D7_0103700	L-seryl-tRNA(Sec) kinase, putative	PF3D7_0918300	eukaryotic translation initiation factor 3 subunit F, putative	0.944	NA	NA	NA	NA	NA	NA	NA	NA	NA	NA	0.623271	1	0.800763	NA	NA	NA	NA	NA	NA	1			Y	OG5_128941|OG5_172472
PF3D7_0103700	L-seryl-tRNA(Sec) kinase, putative	PF3D7_1206200	eukaryotic translation initiation factor 3 subunit C, putative	0.95	NA	NA	NA	NA	NA	NA	NA	NA	NA	NA	0.631909	1	0.653607	NA	NA	NA	NA	NA	NA	1			Y	OG5_127970|OG5_172472
PF3D7_0103700	L-seryl-tRNA(Sec) kinase, putative	PF3D7_1419700	conserved Plasmodium protein, unknown function	0.912	NA	NA	NA	NA	NA	NA	NA	NA	NA	NA	0.536596	1	0.789504	NA	NA	NA	NA	NA	NA	1			Y	OG5_162906|OG5_172472
PF3D7_0103700	L-seryl-tRNA(Sec) kinase, putative	PF3D7_1308200	carbamoyl phosphate synthetase	0.944	NA	NA	NA	NA	NA	NA	NA	NA	NA	NA	0.462541	1	0.674631	NA	NA	NA	NA	NA	NA	NA			Y	OG5_126835|OG5_172472
PF3D7_0103800	actin-related protein	PF3D7_0719200	NIMA related kinase 4	0.914	NA	NA	0.729704	NA	NA	NA	NA	NA	NA	NA	NA	1	0.726151	NA	NA	0.75	NA	NA	NA	1	Y			OG5_127026|OG5_129186
PF3D7_0103800	actin-related protein	PF3D7_1141800	EELM2 domain-containing protein, putative	0.936	NA	NA	NA	0.570053	0.42348	NA	NA	NA	NA	NA	NA	2	0.246324	NA	NA	0.25	NA	NA	NA	NA	Y			OG5_129186|OG5_147482
PF3D7_0103800	actin-related protein	PF3D7_0826100	E3 ubiquitin-protein ligase, putative	0.908	NA	NA	NA	0.603645	NA	NA	NA	NA	NA	NA	NA	1	-0.314817	NA	NA	0.25	NA	NA	NA	NA	Y			OG5_127551|OG5_129186
PF3D7_0103800	actin-related protein	PF3D7_1136500	casein kinase 1	0.982	NA	NA	NA	0.413314	NA	NA	NA	NA	NA	NA	NA	1	-0.0826263	NA	NA	0.75	NA	NA	NA	NA	Y			OG5_126780|OG5_129186
PF3D7_0103800	actin-related protein	PF3D7_0505200	actin-like protein, putative	0.946	1	NA	NA	0.634614	NA	NA	NA	NA	NA	NA	NA	1	-0.0705494	NA	NA	0.75	NA	NA	NA	1	Y			OG5_129186|OG5_167263
PF3D7_0103800	actin-related protein	PF3D7_1130200	60S ribosomal protein P0	0.958	NA	NA	0.681751	NA	0.548173	NA	NA	NA	NA	NA	NA	2	0.175862	NA	NA	0.5	NA	NA	NA	1	Y			OG5_127051|OG5_129186
PF3D7_0103800	actin-related protein	PF3D7_1103100	60S acidic ribosomal protein P1, putative	0.96	NA	NA	0.566516	NA	NA	NA	NA	NA	NA	NA	NA	1	0.213461	NA	NA	0.5	NA	NA	NA	1	Y			OG5_126872|OG5_129186
PF3D7_0103800	actin-related protein	PF3D7_1248900	26S protease regulatory subunit 8, putative	0.936	NA	NA	NA	0.424347	NA	NA	NA	NA	NA	NA	NA	1	-0.310577	NA	NA	0.5	NA	NA	NA	1	Y			OG5_127606|OG5_129186
PF3D7_0103800	actin-related protein	PF3D7_1311500	26S protease regulatory subunit 7, putative	0.972	NA	NA	NA	0.456972	NA	NA	NA	NA	NA	NA	NA	1	-0.190592	NA	NA	0.5	NA	NA	NA	1	Y			OG5_128056|OG5_129186
PF3D7_0103800	actin-related protein	PF3D7_0413600	26S protease regulatory subunit 6B, putative	0.972	NA	NA	NA	0.439206	NA	NA	NA	NA	NA	NA	NA	1	-0.222966	NA	NA	0.5	NA	NA	NA	1	Y			OG5_127831|OG5_129186			Y
PF3D7_0103800	actin-related protein	PF3D7_1008400	26S protease regulatory subunit 4, putative	0.944	NA	NA	NA	0.423476	NA	NA	NA	NA	NA	NA	NA	1	-0.27148	NA	NA	0.5	NA	NA	NA	1	Y			OG5_127456|OG5_129186
PF3D7_0103900	parasite-infected erythrocyte surface protein	PF3D7_1320800	dihydrolipoyllysine-residue succinyltransferase component of 2-oxoglutarate dehydrogenase complex	0.932	NA	NA	NA	NA	NA	0.734531	0.6835	NA	NA	NA	NA	2	0.319172	NA	0.951902	NA	0.656559	NA	1	2		Y		OG5_127362|OG5_146522
PF3D7_0103900	parasite-infected erythrocyte surface protein	PF3D7_0820700	2-oxoglutarate dehydrogenase E1 component	0.918	NA	NA	NA	NA	NA	0.687175	0.640618	NA	NA	NA	NA	2	0.493137	NA	0.893172	NA	0.48558	NA	1	2		Y		OG5_126779|OG5_146522
PF3D7_0104100	conserved Plasmodium membrane protein, unknown function	PF3D7_0923900	RNA-binding protein, putative	0.938	NA	NA	NA	NA	NA	NA	0.444604	NA	NA	NA	NA	1	0.796934	NA	NA	NA	NA	NA	NA	NA		Y		OG5_127457|OG5_166995
PF3D7_0104100	conserved Plasmodium membrane protein, unknown function	PF3D7_1362000	conserved Plasmodium protein, unknown function	0.9	NA	NA	NA	NA	NA	NA	NA	NA	0.478245	NA	NA	1	0.70138	NA	NA	NA	NA	NA	NA	NA			Y	OG5_150534|OG5_166995
PF3D7_0104100	conserved Plasmodium membrane protein, unknown function	PF3D7_0305300	conserved Plasmodium membrane protein, unknown function	0.916	NA	NA	0.706781	0.872912	NA	NA	NA	NA	NA	NA	NA	2	0.348414	NA	NA	NA	NA	NA	NA	3	Y			OG5_160609|OG5_166995
PF3D7_0104100	conserved Plasmodium membrane protein, unknown function	PF3D7_1026800	40S ribosomal protein S2	0.926	NA	NA	NA	NA	NA	NA	0.424584	NA	NA	NA	NA	1	0.712767	NA	NA	NA	NA	NA	NA	NA		Y		OG5_127014|OG5_166995
PF3D7_0104200	StAR-related lipid transfer protein	PF3D7_1334600,PF3D7_1334800,PF3D7_1335100		0.914	NA	NA	NA	NA	NA	NA	NA	NA	0.409712	NA	NA	1	0.815818	NA	NA	NA	NA	NA	NA	NA			Y	OG5_165382|PF3D7_1334600,PF3D7_1334800,PF3D7_1335100
PF3D7_0104200	StAR-related lipid transfer protein	PF3D7_1342600	myosin A	0.92	NA	NA	0.732734	NA	NA	0.410169	NA	NA	NA	NA	NA	2	0.358171	NA	0.952184	NA	0.732778	NA	1	2				OG5_126672|OG5_165382
PF3D7_0104200	StAR-related lipid transfer protein	PF3D7_0911100	conserved Plasmodium protein, unknown function	0.978	NA	NA	NA	NA	NA	NA	NA	NA	NA	0.800205	NA	1	0.705874	NA	0.963487	NA	0.696158	NA	NA	1			Y	OG5_150767|OG5_165382
PF3D7_0104200	StAR-related lipid transfer protein	PF3D7_1133400	apical membrane antigen 1	0.924	NA	NA	NA	NA	NA	0.822545	0.948713	NA	NA	NA	NA	2	0.858115	NA	0.956762	NA	0.708697	NA	NA	3		Y		OG5_147452|OG5_165382
PF3D7_0104500	conserved protein, unknown function	PKNH_1473300;PKNH_0502600		0.91	NA	NA	NA	NA	NA	NA	NA	NA	NA	NA	0.528501	1	NA	NA	NA	NA	NA	NA	NA	NA			Y	OG5_136245|PKNH_1473300;PKNH_0502600
PF3D7_0104500	conserved protein, unknown function	PF3D7_0607000	translation initiation factor IF-2, putative	0.926	NA	NA	NA	NA	NA	0.897899	NA	0.665216	NA	0.460526	0.58452	4	-0.14454	NA	NA	NA	NA	NA	NA	2				OG5_127312|OG5_136245
PF3D7_0104500	conserved protein, unknown function	PF3D7_1437200	ribonucleoside-diphosphate reductase large subunit, putative	0.914	NA	NA	NA	NA	NA	0.959197	NA	0.824332	NA	0.934829	0.475451	4	0.0414526	NA	NA	NA	NA	NA	NA	2				OG5_126839|OG5_136245
PF3D7_0104500	conserved protein, unknown function	PF3D7_0520500	phosphomethylpyrimidine kinase, putative	0.954	NA	NA	NA	NA	NA	NA	NA	NA	NA	NA	0.565557	1	NA	NA	NA	NA	NA	NA	NA	1			Y	OG5_128612|OG5_136245
PF3D7_0104500	conserved protein, unknown function	PF3D7_1330600	elongation factor Tu, putative	0.912	NA	NA	NA	NA	NA	NA	NA	NA	NA	NA	0.597365	1	0.545007	NA	NA	NA	NA	NA	NA	1			Y	OG5_126954|OG5_136245
PF3D7_0104500	conserved protein, unknown function	PF3D7_0617200	conserved Plasmodium protein, unknown function	0.928	NA	NA	NA	NA	NA	0.941068	NA	0.61668	NA	0.437811	0.565798	4	0.262698	NA	NA	NA	NA	NA	NA	2				OG5_129983|OG5_136245
PF3D7_0104500	conserved protein, unknown function	PF3D7_0525100	acyl-CoA synthetase	0.916	NA	NA	NA	NA	NA	0.954355	NA	0.708233	NA	0.719124	0.473109	4	-0.219802	NA	NA	NA	NA	NA	NA	2				OG5_126601|OG5_136245
PF3D7_0104800	novel putative transporter 1, putative	PKNH_1000600	PIR protein	0.914	NA	NA	NA	NA	NA	NA	NA	NA	0.520605	0.549082	NA	2	NA	NA	NA	NA	NA	NA	NA	NA			Y	OG5_137972|OG5_173946
PF3D7_0104800	novel putative transporter 1, putative	PF3D7_1129900	major facilitator superfamily-related transporter, putative	0.92	NA	NA	0.592158	0.446666	NA	NA	NA	NA	0.788632	0.882865	NA	4	0.616019	NA	NA	NA	NA	NA	NA	3				OG5_137972|OG5_146787
PF3D7_0105200	RAP protein, putative	PKNH_1338700	glutathione S-transferase, putative	0.906	NA	NA	NA	NA	NA	NA	NA	NA	0.919842	0.493536	0.627317	3	NA	NA	NA	NA	NA	NA	NA	1			Y	OG5_128352|OG5_150594
PF3D7_0105200	RAP protein, putative	PKNH_API01000	large subunit ribosomal RNA	0.96	NA	NA	NA	NA	NA	NA	NA	NA	NA	NA	0.741821	1	NA	NA	NA	NA	NA	NA	NA	1			Y	OG5_150594|PKNH_API01000
PF3D7_0105200	RAP protein, putative	PKNH_1149300	PIR protein	0.964	NA	NA	NA	NA	NA	NA	NA	NA	NA	NA	0.599355	1	NA	NA	NA	NA	NA	NA	NA	1			Y	OG5_150594|OG5_173782
PF3D7_0105200	RAP protein, putative	PKNH_1434500	thioredoxin peroxidase 2, putative	0.958	NA	NA	NA	NA	NA	NA	NA	NA	NA	NA	0.667709	1	NA	NA	NA	NA	NA	NA	NA	1			Y	OG5_150594|OG5_193199
PF3D7_0105200	RAP protein, putative	PKNH_1114500;PKNH_1114400		0.934	NA	NA	NA	NA	NA	NA	NA	NA	NA	NA	0.439167	1	NA	NA	NA	NA	NA	NA	NA	2			Y	OG5_150594|PKNH_1114500;PKNH_1114400
PF3D7_0105200	RAP protein, putative	PF3D7_0819900	U6 snRNA-associated Sm-like protein LSm3, putative	0.906	NA	NA	NA	NA	NA	NA	NA	NA	NA	NA	0.755478	1	0.0864404	NA	NA	NA	NA	NA	NA	2			Y	OG5_128346|OG5_150594
PF3D7_0105200	RAP protein, putative	PF3D7_1431600	succinyl-CoA ligase [ADP-forming] subunit beta, putative	0.924	NA	NA	NA	NA	NA	0.898049	NA	NA	0.53291	0.838444	0.533039	4	0.646363	NA	0.392689	NA	0.335493	NA	NA	3				OG5_126862|OG5_150594
PF3D7_0105200	RAP protein, putative	PF3D7_1116200	pyridoxine biosynthesis protein PDX2	0.948	NA	NA	NA	NA	NA	0.567419	NA	0.596179	NA	0.545291	0.806425	4	0.266403	NA	NA	NA	NA	NA	NA	4				OG5_129260|OG5_150594
PF3D7_0105200	RAP protein, putative	PF3D7_1120100	phosphoglycerate mutase, putative	0.906	NA	NA	NA	NA	NA	NA	0.455988	0.531568	NA	0.719909	0.778185	4	0.224562	NA	0.291712	NA	0.251914	NA	1	3				OG5_127491|OG5_150594
PF3D7_0105200	RAP protein, putative	PF3D7_1342800	phosphoenolpyruvate carboxykinase	0.926	NA	NA	NA	NA	NA	NA	NA	NA	NA	NA	0.692736	1	0.351734	NA	0.736379	NA	0.523208	NA	NA	2			Y	OG5_128435|OG5_150594
PF3D7_0105200	RAP protein, putative	PF3D7_1247400	peptidyl-prolyl cis-trans isomerase FKBP35	0.926	NA	NA	NA	NA	NA	0.909442	NA	0.55175	0.741242	0.445979	0.617543	5	0.129155	NA	NA	NA	NA	NA	NA	3				OG5_126727|OG5_150594
PF3D7_0105200	RAP protein, putative	PF3D7_0725200	mago nashi protein homologue, putative	0.926	NA	NA	NA	NA	NA	NA	NA	NA	0.494869	0.433625	0.580813	3	-0.29962	NA	NA	NA	NA	NA	NA	2			Y	OG5_128495|OG5_150594
PF3D7_0105200	RAP protein, putative	PF3D7_1314600	lipoate-protein ligase 1	0.93	NA	NA	NA	NA	NA	NA	NA	NA	NA	NA	0.788512	1	0.612085	NA	NA	NA	NA	NA	1	2			Y	OG5_127533|OG5_150594
PF3D7_0105200	RAP protein, putative	PF3D7_1226300	haloacid dehalogenase-like hydrolase, putative	0.95	NA	NA	NA	NA	NA	NA	NA	NA	NA	NA	0.681312	1	-0.499321	NA	NA	NA	NA	NA	NA	2			Y	OG5_138778|OG5_150594
PF3D7_0105200	RAP protein, putative	PF3D7_1436500	GTP-binding protein, putative	0.908	NA	NA	NA	NA	NA	NA	NA	NA	NA	NA	0.792599	1	0.413786	NA	NA	NA	NA	NA	1	2			Y	OG5_128449|OG5_150594
PF3D7_0105200	RAP protein, putative	PF3D7_1117700	GTP-binding nuclear protein RAN/TC4	0.954	NA	NA	NA	NA	NA	NA	NA	NA	NA	NA	0.622991	1	-0.172436	NA	NA	NA	NA	NA	1	3			Y	OG5_127514|OG5_150594
PF3D7_0105200	RAP protein, putative	PF3D7_1113700	glyoxalase I	0.934	NA	NA	NA	NA	NA	0.902788	0.536097	0.756663	0.518908	0.548464	0.85172	6	-0.140367	NA	NA	NA	NA	NA	NA	4				OG5_127627|OG5_150594
PF3D7_0105200	RAP protein, putative	PF3D7_1312900	eukaryotic translation initation factor 4 gamma	0.928	NA	NA	NA	NA	NA	NA	NA	0.436741	0.659684	0.447116	0.512768	4	-0.576072	NA	NA	NA	NA	NA	1	2				OG5_135283|OG5_150594
PF3D7_0105200	RAP protein, putative	PF3D7_0813200	CS domain protein, putative	0.904	NA	NA	NA	NA	NA	NA	NA	0.826392	NA	NA	0.429572	2	0.456108	NA	0.643325	NA	0.340674	NA	NA	2				OG5_132317|OG5_150594
PF3D7_0105200	RAP protein, putative	PF3D7_0921900	conserved Plasmodium protein, unknown function	0.902	NA	NA	NA	NA	NA	NA	NA	NA	NA	0.617538	NA	1	-0.219325	NA	0.0810369	NA	0.0701415	NA	NA	1			Y	OG5_150594|OG5_171457
PF3D7_0105200	RAP protein, putative	PF3D7_1408800	conserved Plasmodium protein, unknown function	0.906	NA	NA	NA	NA	NA	NA	NA	NA	NA	NA	0.732545	1	0.578667	NA	NA	NA	NA	NA	NA	1			Y	OG5_150594|OG5_167253
PF3D7_0105200	RAP protein, putative	PF3D7_0818200	14-3-3 protein	0.924	NA	NA	NA	0.576554	NA	0.562651	0.42047	0.794144	0.770745	0.708507	NA	6	0.258133	NA	NA	NA	NA	NA	1	6				OG5_126706|OG5_150594
PF3D7_0105300	cyclase-associated protein	PKNH_0933500	conserved Plasmodium protein, unknown function	0.9	NA	NA	NA	NA	NA	NA	NA	NA	NA	NA	0.470772	1	NA	NA	NA	NA	NA	NA	NA	1			Y	OG5_127770|OG5_243577
PF3D7_0105300	cyclase-associated protein	PF3D7_1119300	splicing factor U2AF small subunit, putative	0.93	NA	NA	NA	NA	NA	0.651919	0.62873	NA	NA	NA	NA	2	0.385521	NA	NA	0.25	NA	NA	NA	1		Y		OG5_127450|OG5_127770
PF3D7_0105300	cyclase-associated protein	PF3D7_0517300	serine/arginine-rich splicing factor 1	0.948	NA	NA	NA	NA	NA	0.626086	0.784075	NA	NA	NA	NA	2	0.685599	NA	NA	0.25	NA	NA	NA	1		Y		OG5_127770|OG5_128933
PF3D7_0105300	cyclase-associated protein	PF3D7_0723900	RNA-binding protein, putative	0.918	NA	NA	NA	NA	NA	0.989169	0.722208	NA	NA	NA	NA	2	0.482585	NA	NA	0.25	NA	NA	NA	1		Y		OG5_127770|OG5_150532
PF3D7_0105300	cyclase-associated protein	PF3D7_0929200	RNA-binding protein, putative	0.974	NA	NA	NA	NA	NA	NA	NA	NA	NA	NA	0.470289	1	0.34944	NA	NA	0.25	NA	NA	NA	2			Y	OG5_127770|OG5_154765
PF3D7_0105300	cyclase-associated protein	PF3D7_1002400	RNA-binding protein, putative	0.972	NA	NA	NA	NA	NA	NA	0.441348	NA	0.661301	0.586432	NA	3	0.420686	NA	NA	0.25	NA	NA	NA	1				OG5_127745|OG5_127770
PF3D7_0105300	cyclase-associated protein	PF3D7_1224300	polyadenylate-binding protein, putative	0.984	NA	NA	NA	0.41852	NA	NA	NA	NA	NA	0.416258	NA	2	0.339588	NA	NA	0.25	NA	NA	NA	NA				OG5_126795|OG5_127770
PF3D7_0105300	cyclase-associated protein	PF3D7_0212300	peptide chain release factor subunit 1, putative	0.934	NA	NA	NA	NA	NA	NA	NA	NA	NA	NA	0.412677	1	0.766169	NA	NA	NA	NA	NA	NA	1			Y	OG5_127250|OG5_127770
PF3D7_0105300	cyclase-associated protein	PF3D7_1351800	conserved Plasmodium protein, unknown function	0.938	NA	NA	NA	NA	NA	NA	NA	NA	NA	NA	0.475308	1	0.663913	NA	NA	NA	NA	NA	NA	1			Y	OG5_127770|OG5_173905
PF3D7_0105300	cyclase-associated protein	PF3D7_1236100	clustered-asparagine-rich protein	0.954	NA	NA	NA	NA	NA	0.488786	0.409674	NA	NA	NA	NA	2	0.50399	NA	NA	0.25	NA	NA	NA	NA		Y		OG5_127770|OG5_144714
PF3D7_0105300	cyclase-associated protein	PF3D7_1412500	actin II	0.966	1	NA	NA	NA	NA	NA	0.851606	0.583288	NA	NA	NA	2	-0.414583	NA	NA	0.25	NA	NA	NA	3		Y		OG5_126595|OG5_127770
PF3D7_0105300	cyclase-associated protein	PF3D7_1246200	actin I	0.924	1	NA	NA	NA	NA	0.634338	0.771285	NA	NA	NA	NA	2	0.751774	NA	NA	0.25	NA	NA	NA	3		Y		OG5_126595|OG5_127770	Y	Y	Y	Y
PF3D7_0106100	V-type proton ATPase subunit C, putative	PKNH_1338700	glutathione S-transferase, putative	0.922	NA	NA	NA	NA	NA	NA	NA	NA	NA	NA	0.523888	1	NA	NA	NA	NA	NA	NA	NA	NA			Y	OG5_127946|OG5_128352
PF3D7_0106100	V-type proton ATPase subunit C, putative	PKNH_1149300	PIR protein	0.962	NA	NA	NA	NA	NA	NA	NA	NA	NA	NA	0.669375	1	NA	NA	NA	NA	NA	NA	NA	1			Y	OG5_127946|OG5_173782
PF3D7_0106100	V-type proton ATPase subunit C, putative	PKNH_1434500	thioredoxin peroxidase 2, putative	0.962	NA	NA	NA	NA	NA	NA	NA	NA	NA	NA	0.671193	1	NA	NA	NA	NA	NA	NA	NA	1			Y	OG5_127946|OG5_193199
PF3D7_0106100	V-type proton ATPase subunit C, putative	PKNH_1114500;PKNH_1114400		0.94	NA	NA	NA	NA	NA	NA	NA	NA	NA	NA	0.51998	1	NA	NA	NA	NA	NA	NA	NA	2			Y	OG5_127946|PKNH_1114500;PKNH_1114400
PF3D7_0106100	V-type proton ATPase subunit C, putative	PF3D7_1306600	V-type proton ATPase subunit H, putative	0.992	1	NA	NA	NA	NA	0.823511	NA	0.68578	NA	NA	0.481137	3	0.870061	0.663454	NA	0.5	NA	NA	1	2				OG5_127797|OG5_127946		Y		Y
PF3D7_0106100	V-type proton ATPase subunit C, putative	PF3D7_1323200	V-type proton ATPase subunit G, putative	0.958	NA	NA	NA	NA	NA	NA	NA	NA	NA	NA	0.923932	1	0.603128	0.44686	NA	0.25	NA	NA	1	2			Y	OG5_127451|OG5_127946		Y		Y
PF3D7_0106100	V-type proton ATPase subunit C, putative	PF3D7_0406100	V-type proton ATPase subunit B	0.944	1	NA	NA	NA	NA	NA	NA	0.750873	NA	NA	NA	1	0.517883	NA	NA	0.25	NA	NA	1	1		Y		OG5_127061|OG5_127946		Y	Y	Y
PF3D7_0106100	V-type proton ATPase subunit C, putative	PF3D7_1311900	V-type proton ATPase catalytic subunit A	0.984	1	NA	NA	NA	NA	NA	NA	0.693077	NA	NA	NA	1	0.182142	NA	NA	0.25	NA	NA	1	1		Y		OG5_127237|OG5_127946	Y	Y		Y
PF3D7_0106100	V-type proton ATPase subunit C, putative	PF3D7_0922100	ubiquitin-like protein, putative	0.918	NA	NA	NA	NA	NA	NA	NA	NA	NA	NA	0.442612	1	-0.0392111	NA	NA	0.25	NA	NA	NA	1			Y	OG5_127946|OG5_148040
PF3D7_0106100	V-type proton ATPase subunit C, putative	PF3D7_1203900	ubiquitin-conjugating enzyme E2	0.938	NA	NA	NA	NA	NA	NA	NA	NA	NA	NA	0.601103	1	-0.0024936	NA	NA	NA	NA	NA	1	1			Y	OG5_126877|OG5_127946
PF3D7_0106100	V-type proton ATPase subunit C, putative	PF3D7_0527200	ubiquitin carboxyl-terminal hydrolase 14	0.992	NA	NA	NA	NA	NA	NA	NA	0.439119	NA	NA	NA	1	0.486877	0.598201	NA	0.25	NA	NA	NA	NA		Y		OG5_127806|OG5_127946
PF3D7_0106100	V-type proton ATPase subunit C, putative	PF3D7_1251300	thymidylate kinase	0.91	NA	NA	NA	NA	NA	NA	NA	NA	NA	NA	0.982926	1	0.717489	NA	NA	NA	NA	NA	NA	2			Y	OG5_126920|OG5_127946
PF3D7_0106100	V-type proton ATPase subunit C, putative	PF3D7_0915100	SUMO-conjugating enzyme UBC9	0.934	NA	NA	NA	NA	NA	NA	NA	NA	NA	NA	0.474623	1	0.636289	NA	NA	NA	NA	NA	1	NA			Y	OG5_127729|OG5_127946
PF3D7_0106100	V-type proton ATPase subunit C, putative	PF3D7_0505800	small ubiquitin-related modifier	0.904	NA	NA	NA	NA	NA	NA	NA	NA	NA	NA	0.802223	1	0.062463	NA	NA	NA	NA	NA	1	1			Y	OG5_127053|OG5_127946
PF3D7_0106100	V-type proton ATPase subunit C, putative	PF3D7_1320600	ras-related protein Rab-11A	0.92	NA	NA	NA	NA	NA	0.453018	NA	NA	NA	NA	NA	1	0.404351	NA	NA	0.25	NA	NA	NA	NA		Y		OG5_126971|OG5_127946
PF3D7_0106100	V-type proton ATPase subunit C, putative	PF3D7_1027300	peroxiredoxin	0.914	NA	NA	NA	NA	NA	NA	NA	NA	NA	NA	0.785463	1	-0.724605	NA	NA	NA	NA	NA	NA	2			Y	OG5_127887|OG5_127946
PF3D7_0106100	V-type proton ATPase subunit C, putative	PF3D7_0722400	Obg-like ATPase 1, putative	0.912	NA	NA	NA	NA	NA	NA	NA	0.695144	NA	NA	0.588729	2	-0.0738428	NA	NA	NA	NA	NA	NA	3				OG5_126949|OG5_127946
PF3D7_0106100	V-type proton ATPase subunit C, putative	PF3D7_0507700	nuclear protein localization protein 4, putative	0.926	NA	NA	NA	NA	NA	0.469791	NA	NA	NA	NA	NA	1	0.626401	NA	NA	0.25	NA	NA	1	NA		Y		OG5_127946|OG5_128565
PF3D7_0106100	V-type proton ATPase subunit C, putative	PF3D7_0618500	malate dehydrogenase	0.914	NA	NA	NA	NA	NA	NA	NA	NA	NA	NA	0.746218	1	0.0204909	NA	NA	NA	NA	NA	NA	2			Y	OG5_126911|OG5_127946
PF3D7_0106100	V-type proton ATPase subunit C, putative	PF3D7_1117700	GTP-binding nuclear protein RAN/TC4	0.938	NA	NA	NA	NA	NA	0.577916	0.408853	NA	NA	NA	0.625447	3	-0.357617	NA	NA	0.25	NA	NA	1	2				OG5_127514|OG5_127946
PF3D7_0106100	V-type proton ATPase subunit C, putative	PF3D7_1462800	glyceraldehyde-3-phosphate dehydrogenase	0.916	NA	NA	NA	NA	NA	NA	NA	NA	NA	NA	0.419705	1	0.790985	NA	NA	NA	NA	NA	1	1			Y	OG5_126628|OG5_127946
PF3D7_0106100	V-type proton ATPase subunit C, putative	PF3D7_1472900	dihydroorotase, putative	0.96	NA	NA	NA	NA	NA	NA	NA	NA	NA	NA	0.802037	1	0.668207	NA	NA	NA	NA	NA	NA	2			Y	OG5_127946|OG5_130129
PF3D7_0106100	V-type proton ATPase subunit C, putative	PF3D7_1359400	CUGBP Elav-like family member 1	0.92	NA	NA	NA	NA	NA	NA	NA	NA	NA	NA	0.770318	1	-0.626196	NA	NA	NA	NA	NA	NA	2			Y	OG5_126974|OG5_127946
PF3D7_0106100	V-type proton ATPase subunit C, putative	PF3D7_1205600	conserved Plasmodium protein, unknown function	0.924	NA	NA	NA	NA	NA	NA	NA	0.636099	NA	NA	0.62256	2	0.745714	NA	NA	NA	NA	NA	1	2				OG5_127946|OG5_140504
PF3D7_0106100	V-type proton ATPase subunit C, putative	PF3D7_1235700	ATP synthase subunit beta, mitochondrial	0.964	NA	NA	NA	NA	NA	NA	NA	0.668429	NA	NA	0.820984	2	-0.26896	NA	NA	0.25	NA	NA	NA	3				OG5_127099|OG5_127946
PF3D7_0106100	V-type proton ATPase subunit C, putative	PF3D7_1029600	adenosine deaminase	0.92	NA	NA	NA	NA	NA	NA	NA	NA	NA	NA	0.688157	1	0.784831	NA	NA	NA	NA	NA	NA	NA			Y	OG5_127245|OG5_127946
PF3D7_0106100	V-type proton ATPase subunit C, putative	PF3D7_1440700	adaptor complexes medium subunit family	0.908	NA	NA	NA	NA	NA	NA	NA	NA	NA	NA	0.442608	1	0.498456	NA	NA	NA	NA	NA	1	1			Y	OG5_127946|OG5_165438
PF3D7_0106100	V-type proton ATPase subunit C, putative	PF3D7_0503400	actin-depolymerizing factor 1	0.924	NA	NA	NA	NA	NA	NA	NA	0.567734	NA	NA	0.642407	2	-0.0339834	NA	NA	NA	NA	NA	1	2				OG5_127946|OG5_156552
PF3D7_0106100	V-type proton ATPase subunit C, putative	PF3D7_0517000	60S ribosomal protein L12, putative	0.938	NA	NA	NA	NA	NA	NA	NA	NA	NA	NA	0.604184	1	-0.0936904	NA	NA	NA	NA	NA	1	NA			Y	OG5_127022|OG5_127946
PF3D7_0106100	V-type proton ATPase subunit C, putative	PF3D7_1302800	40S ribosomal protein S7, putative	0.944	NA	NA	NA	NA	NA	0.573591	0.509885	0.566851	NA	NA	0.657879	4	-0.344624	NA	NA	NA	NA	NA	1	3				OG5_127368|OG5_127946
PF3D7_0106100	V-type proton ATPase subunit C, putative	PF3D7_1144000	40S ribosomal protein S21	0.93	NA	NA	NA	NA	NA	NA	NA	NA	NA	NA	0.611633	1	-0.0368314	NA	NA	NA	NA	NA	1	1			Y	OG5_127484|OG5_127946
PF3D7_0106100	V-type proton ATPase subunit C, putative	PF3D7_1030500	26S proteasome regulatory subunit RPN9, putative	0.942	NA	NA	NA	NA	NA	NA	NA	NA	0.46361	NA	NA	1	0.857298	0.43193	NA	NA	NA	NA	1	1			Y	OG5_127891|OG5_127946
PF3D7_0106300	calcium-transporting ATPase	PF3D7_0806800	vacuolar proton translocating ATPase subunit A, putative	0.944	NA	NA	NA	NA	NA	NA	0.56353	NA	NA	NA	NA	1	0.203935	NA	NA	0.25	NA	NA	NA	1		Y		OG5_126674|OG5_126705
PF3D7_0106300	calcium-transporting ATPase	PF3D7_1324700	SNARE protein, putative	0.966	NA	NA	NA	NA	NA	NA	NA	NA	0.563905	NA	NA	1	-0.083419	NA	NA	0.25	NA	NA	1	NA			Y	OG5_126674|OG5_127692
PF3D7_0106300	calcium-transporting ATPase	PF3D7_1125500	small nuclear ribonucleoprotein Sm D1, putative	0.978	NA	NA	NA	NA	NA	NA	0.475895	NA	NA	NA	NA	1	-0.173148	NA	NA	0.75	NA	NA	1	1		Y		OG5_126674|OG5_127814
PF3D7_0106300	calcium-transporting ATPase	PF3D7_0826700	receptor for activated c kinase	0.97	NA	NA	NA	0.449034	NA	NA	NA	NA	NA	NA	NA	1	0.188003	NA	NA	0.5	NA	NA	NA	1	Y			OG5_126674|OG5_127516
PF3D7_0106300	calcium-transporting ATPase	PF3D7_1230700	protein transport protein SEC13	0.976	NA	NA	0.419196	NA	NA	NA	NA	NA	NA	NA	NA	1	0.528907	NA	NA	0.5	NA	NA	1	NA	Y			OG5_126674|OG5_127687
PF3D7_0106300	calcium-transporting ATPase	PF3D7_1231600	pre-mRNA-splicing factor ATP-dependent RNA helicase PRP2, putative	0.96	NA	NA	NA	NA	NA	NA	0.572194	NA	NA	NA	NA	1	0.562013	NA	NA	0.25	NA	NA	1	NA		Y		OG5_126674|OG5_164976
PF3D7_0106300	calcium-transporting ATPase	PF3D7_1363400	polyubiquitin binding protein, putative	0.976	NA	NA	NA	NA	NA	NA	0.639986	NA	NA	NA	NA	1	-0.17351	NA	NA	0.5	NA	NA	NA	1		Y		OG5_126674|OG5_128172
PF3D7_0106300	calcium-transporting ATPase	PF3D7_1211900	non-SERCA-type Ca2+ -transporting P-ATPase	0.946	NA	NA	NA	NA	NA	0.793205	0.604129	NA	0.805262	0.835437	NA	4	0.142614	NA	NA	1	NA	NA	NA	3				OG5_126674|OG5_126674
PF3D7_0106300	calcium-transporting ATPase	PF3D7_1202200	mitochondrial phosphate carrier protein	0.958	NA	NA	NA	NA	NA	NA	NA	NA	0.565134	NA	NA	1	-0.00722094	NA	NA	0.25	NA	NA	1	1			Y	OG5_126674|OG5_127220
PF3D7_0106300	calcium-transporting ATPase	PF3D7_0622800	leucine--tRNA ligase, putative	0.934	NA	NA	NA	0.416674	NA	0.615942	0.688999	NA	0.74775	0.689396	NA	5	0.778493	NA	NA	NA	NA	NA	1	3				OG5_126674|OG5_127407
PF3D7_0106300	calcium-transporting ATPase	PF3D7_0812400	karyopherin alpha	0.988	NA	NA	NA	NA	NA	NA	0.40013	NA	NA	NA	NA	1	0.378476	NA	NA	0.5	NA	NA	1	1		Y		OG5_126674|OG5_126761
PF3D7_0106300	calcium-transporting ATPase	PF3D7_0932800	importin alpha re-exporter, putative	0.956	NA	NA	0.781455	0.841727	NA	0.888769	0.77241	NA	0.739002	0.48386	NA	6	0.820278	NA	NA	NA	NA	NA	NA	4				OG5_126674|OG5_128085
PF3D7_0106300	calcium-transporting ATPase	PF3D7_1015600	heat shock protein 60	0.952	NA	NA	NA	NA	NA	NA	0.570041	NA	NA	NA	NA	1	0.139047	NA	NA	0.25	NA	NA	1	1		Y		OG5_126674|OG5_126788
PF3D7_0106300	calcium-transporting ATPase	PF3D7_0708800	heat shock protein 110	0.916	NA	NA	0.775053	0.83494	NA	NA	0.746724	NA	0.556425	0.598119	NA	5	0.508934	NA	NA	NA	NA	NA	NA	3				OG5_126674|OG5_127167
PF3D7_0106300	calcium-transporting ATPase	PF3D7_1116400	guanine nucleotide-exchange factor SEC12	0.95	NA	NA	NA	NA	NA	NA	NA	NA	0.654084	NA	NA	1	0.229288	NA	NA	0.5	NA	NA	1	NA			Y	OG5_126674|OG5_140130
PF3D7_0106300	calcium-transporting ATPase	PF3D7_0302900	exportin-1, putative	0.916	NA	NA	0.608764	0.54574	NA	0.641777	0.788697	NA	0.562597	0.619577	NA	6	0.696522	NA	NA	NA	NA	NA	1	2				OG5_126674|OG5_127698
PF3D7_0106300	calcium-transporting ATPase	PF3D7_0625300	DNA polymerase 1, putative	0.958	NA	NA	NA	NA	NA	NA	NA	NA	0.483762	NA	NA	1	0.751426	NA	NA	NA	NA	NA	1	NA			Y	OG5_126674|OG5_160659
PF3D7_0106300	calcium-transporting ATPase	PF3D7_0818700	DNA helicase, putative	0.948	NA	NA	NA	NA	NA	NA	0.547979	NA	NA	NA	NA	1	0.538215	NA	NA	0.25	NA	NA	NA	NA		Y		OG5_126674|OG5_139477
PF3D7_0106300	calcium-transporting ATPase	PF3D7_0823900	dicarboxylate/tricarboxylate carrier	0.914	NA	NA	NA	NA	NA	NA	NA	NA	0.760305	0.878142	NA	2	-0.215561	NA	NA	0.25	NA	NA	NA	1			Y	OG5_126674|OG5_127710
PF3D7_0106300	calcium-transporting ATPase	PF3D7_0406400	cytosolic glyoxalase II	0.932	NA	NA	NA	NA	NA	NA	NA	NA	0.668407	NA	NA	1	0.15173	NA	NA	0.25	NA	NA	NA	NA			Y	OG5_126674|OG5_127291
PF3D7_0106300	calcium-transporting ATPase	PF3D7_0904900	copper-transporting ATPase	0.946	NA	NA	NA	NA	NA	0.414455	NA	NA	NA	NA	NA	1	0.57012	NA	NA	1	NA	NA	NA	NA		Y		OG5_126674|OG5_126855	Y	Y		Y
PF3D7_0106300	calcium-transporting ATPase	PF3D7_1349500	conserved Plasmodium protein, unknown function	0.93	NA	NA	NA	NA	NA	NA	NA	NA	0.524542	NA	NA	1	0.798225	NA	NA	NA	NA	NA	1	NA			Y	OG5_126674|OG5_151312
PF3D7_0106300	calcium-transporting ATPase	PF3D7_1448300	conserved Plasmodium protein, unknown function	0.936	NA	NA	NA	NA	NA	NA	NA	NA	0.413068	NA	NA	1	0.808978	NA	NA	NA	NA	NA	NA	NA			Y	OG5_126674|OG5_153620
PF3D7_0106300	calcium-transporting ATPase	PF3D7_0501800	chromosome assembly factor 1	0.906	NA	NA	NA	1	NA	NA	NA	NA	NA	NA	NA	1	0.0462448	NA	NA	0.5	NA	NA	NA	1	Y			OG5_126674|OG5_128392
PF3D7_0106300	calcium-transporting ATPase	PF3D7_1023900	chromodomain-helicase-DNA-binding protein 1 homolog, putative	0.948	NA	NA	NA	NA	NA	NA	NA	NA	NA	0.500928	NA	1	0.597833	NA	NA	0.25	NA	NA	1	NA			Y	OG5_126674|OG5_128209
PF3D7_0106300	calcium-transporting ATPase	PF3D7_1108400	casein kinase 2, alpha subunit	0.982	NA	NA	NA	NA	NA	0.488151	0.528224	NA	NA	NA	NA	2	0.0904541	NA	NA	0.5	NA	NA	1	NA		Y		OG5_126674|OG5_126901
PF3D7_0106300	calcium-transporting ATPase	PF3D7_0934800	cAMP-dependent protein kinase catalytic subunit	0.968	NA	NA	NA	NA	NA	0.594034	0.473782	NA	NA	NA	NA	2	-0.0128372	NA	NA	0.5	NA	NA	1	NA		Y		OG5_126674|OG5_126748
PF3D7_0106300	calcium-transporting ATPase	PF3D7_0602100	ATP-dependent RNA helicase, putative	0.964	NA	NA	NA	0.518319	NA	NA	0.608392	NA	NA	0.873462	NA	3	0.283835	NA	NA	0.25	NA	NA	1	1				OG5_126674|OG5_127259
PF3D7_0106300	calcium-transporting ATPase	PF3D7_1459000	ATP-dependent RNA helicase DBP5	0.91	NA	NA	NA	0.577923	NA	0.840795	0.789137	NA	NA	0.801514	NA	4	0.0826995	NA	NA	0.25	NA	NA	1	4				OG5_126674|OG5_127716
PF3D7_0106300	calcium-transporting ATPase	PF3D7_0810600	ATP-dependent RNA helicase DBP1, putative	0.974	NA	NA	NA	0.5095	NA	0.439131	0.49608	NA	NA	NA	NA	3	0.320913	NA	NA	0.25	NA	NA	NA	1				OG5_126674|OG5_126849
PF3D7_0106300	calcium-transporting ATPase	PF3D7_1037300	ADP/ATP transporter on adenylate translocase	0.902	NA	NA	NA	NA	NA	0.755423	NA	NA	0.56874	0.572808	NA	3	0.14711	NA	NA	0.25	NA	NA	NA	1				OG5_126674|OG5_126841		Y
PF3D7_0106400	pre-rRNA-processing protein TSR2, putative	PKNH_0207000	conserved Plasmodium protein, unknown function	0.9	NA	NA	NA	NA	NA	NA	NA	NA	NA	NA	0.642289	1	NA	NA	NA	NA	NA	NA	NA	NA			Y	OG5_129326|OG5_243241
PF3D7_0106400	pre-rRNA-processing protein TSR2, putative	PKNH_0728800	merozoite surface protein 1 paralog, putative	0.96	NA	NA	NA	NA	NA	NA	NA	NA	NA	NA	0.752319	1	NA	NA	NA	NA	NA	NA	NA	1			Y	OG5_129326|OG5_243566
PF3D7_0106400	pre-rRNA-processing protein TSR2, putative	PKNH_0300500	Plasmodium exported protein (PHIST), unknown function	0.9	NA	NA	NA	NA	NA	NA	NA	NA	NA	NA	0.641878	1	NA	NA	NA	NA	NA	NA	NA	NA			Y	OG5_129326|OG5_156665
PF3D7_0106400	pre-rRNA-processing protein TSR2, putative	PKNH_0900100	SICAvar, type I	0.96	NA	NA	NA	NA	NA	NA	NA	NA	NA	NA	0.752319	1	NA	NA	NA	NA	NA	NA	NA	1			Y	OG5_126656|OG5_129326
PF3D7_0106400	pre-rRNA-processing protein TSR2, putative	PKNH_0913400	SICAvar, type I	0.9	NA	NA	NA	NA	NA	NA	NA	NA	NA	NA	0.642289	1	NA	NA	NA	NA	NA	NA	NA	NA			Y	OG5_126656|OG5_129326
PF3D7_0106400	pre-rRNA-processing protein TSR2, putative	PF3D7_1115300,PF3D7_1115400,PF3D7_1115700		0.918	NA	NA	NA	0.441267	NA	NA	NA	NA	0.806619	0.527786	0.700514	4	0.0316573	NA	NA	NA	NA	NA	NA	2				OG5_129326|PF3D7_1115300,PF3D7_1115400,PF3D7_1115700
PF3D7_0106400	pre-rRNA-processing protein TSR2, putative	PF3D7_1407800,PF3D7_1407900,PF3D7_1408000		0.958	NA	NA	0.485194	0.936141	0.999883	NA	NA	NA	0.904342	0.851767	0.744662	6	0.445385	NA	NA	NA	NA	NA	NA	5				OG5_129326|PF3D7_1407800,PF3D7_1407900,PF3D7_1408000
PF3D7_0106400	pre-rRNA-processing protein TSR2, putative	PF3D7_1138100	ubiquitin-related modifier 1, putative	0.924	NA	NA	NA	NA	NA	0.927511	0.996391	NA	0.768062	0.633669	0.712053	5	0.220147	NA	NA	NA	NA	NA	NA	3				OG5_128383|OG5_129326
PF3D7_0106400	pre-rRNA-processing protein TSR2, putative	PF3D7_0812600	ubiquitin-conjugating enzyme, putative	0.958	NA	NA	NA	NA	NA	0.548935	0.752371	0.775611	NA	NA	0.752671	4	0.589165	NA	NA	NA	NA	NA	NA	2				OG5_127153|OG5_129326
PF3D7_0106400	pre-rRNA-processing protein TSR2, putative	PF3D7_1402500	ubiquitin-40S ribosomal protein S27a, putative	0.986	NA	NA	NA	0.801597	NA	0.828691	0.403067	0.600152	0.602448	0.552036	0.514351	7	0.781891	NA	NA	NA	NA	NA	1	4				OG5_127221|OG5_129326
PF3D7_0106400	pre-rRNA-processing protein TSR2, putative	PF3D7_0904600	ubiquitin specific protease, putative	0.918	NA	NA	NA	NA	NA	NA	NA	NA	0.746402	0.536249	0.579965	3	-0.066994	NA	NA	NA	NA	NA	NA	1			Y	OG5_129326|OG5_163015
PF3D7_0106400	pre-rRNA-processing protein TSR2, putative	PF3D7_1460400	ubiquitin carboxyl-terminal hydrolase isozyme L3	0.99	NA	NA	0.48913	0.936585	1	0.527045	0.518831	0.632507	0.823671	0.702782	0.566728	9	-0.0818402	NA	NA	NA	NA	NA	NA	5				OG5_127717|OG5_129326
PF3D7_0106400	pre-rRNA-processing protein TSR2, putative	PF3D7_1344500	U6 snRNA phosphodiesterase, putative	0.95	NA	NA	NA	NA	NA	NA	NA	NA	NA	NA	0.612517	1	-0.430214	NA	NA	NA	NA	NA	NA	2			Y	OG5_129326|OG5_152374
PF3D7_0106400	pre-rRNA-processing protein TSR2, putative	PF3D7_1357700	U3 small nucleolar RNA-associated protein 21, putative	0.926	NA	NA	NA	NA	NA	NA	NA	NA	NA	NA	0.713613	1	0.679681	NA	NA	NA	NA	NA	1	1			Y	OG5_128050|OG5_129326
PF3D7_0106400	pre-rRNA-processing protein TSR2, putative	PF3D7_0511000	translationally-controlled tumor protein homolog	0.954	NA	NA	0.494221	0.938867	0.999791	NA	NA	NA	0.801607	0.546918	0.68188	6	-0.147505	0.432757	NA	NA	NA	NA	NA	4				OG5_127617|OG5_129326
PF3D7_0106400	pre-rRNA-processing protein TSR2, putative	PF3D7_1420700	surface protein P113	0.9	NA	NA	NA	NA	NA	NA	NA	NA	0.446368	NA	NA	1	0.692625	NA	NA	NA	NA	NA	NA	NA			Y	OG5_129326|OG5_167243
PF3D7_0106400	pre-rRNA-processing protein TSR2, putative	PF3D7_1367000	suppressor of kinetochore protein 1, putative	0.946	NA	NA	0.667527	0.977315	1	NA	NA	NA	0.768062	0.536249	0.642084	6	-0.251928	NA	NA	NA	NA	NA	NA	4				OG5_127430|OG5_129326
PF3D7_0106400	pre-rRNA-processing protein TSR2, putative	PF3D7_1474500	splicing factor 3A subunit 1, putative	0.904	NA	NA	NA	NA	NA	NA	NA	NA	0.768062	0.536249	0.640139	3	0.439624	NA	NA	NA	NA	NA	NA	1			Y	OG5_128430|OG5_129326
PF3D7_0106400	pre-rRNA-processing protein TSR2, putative	PF3D7_0406200	sexual stage-specific protein precursor	0.96	NA	NA	NA	NA	NA	NA	NA	NA	NA	NA	0.752671	1	NA	NA	NA	NA	NA	NA	NA	1			Y	OG5_129326|OG5_205525
PF3D7_0106400	pre-rRNA-processing protein TSR2, putative	PF3D7_1332500	SAM-dependent RNA methyltransferase, putative	0.984	NA	NA	NA	NA	0.852205	NA	NA	0.760616	0.888994	0.61036	0.646559	5	-0.218902	NA	NA	NA	NA	NA	NA	6				OG5_129326|OG5_133333
PF3D7_0106400	pre-rRNA-processing protein TSR2, putative	PF3D7_1310700	RNA-binding protein, putative	0.924	NA	NA	NA	0.86833	NA	NA	NA	NA	0.676616	NA	0.641878	3	0.659234	NA	NA	NA	NA	NA	NA	2				OG5_129326|OG5_153573
PF3D7_0106400	pre-rRNA-processing protein TSR2, putative	PF3D7_0707300	rhoptry-associated membrane antigen	0.91	NA	NA	NA	NA	NA	0.720543	0.953008	0.4099	NA	NA	0.530062	4	0.773716	NA	NA	NA	NA	NA	1	2				OG5_129326|OG5_153639
PF3D7_0106400	pre-rRNA-processing protein TSR2, putative	PF3D7_0214900	rhoptry neck protein 6	0.938	NA	NA	NA	NA	NA	NA	NA	NA	NA	NA	0.46643	1	0.80862	NA	NA	NA	NA	NA	NA	NA			Y	OG5_129326|OG5_150575
PF3D7_0106400	pre-rRNA-processing protein TSR2, putative	PF3D7_0219600	replication factor C subunit 1, putative	0.938	NA	NA	NA	NA	NA	NA	NA	NA	0.768062	0.536249	0.642289	3	-0.268475	NA	NA	NA	NA	NA	NA	1			Y	OG5_127465|OG5_129326
PF3D7_0106400	pre-rRNA-processing protein TSR2, putative	PF3D7_1141700	OTU domain-containing protein, putative	0.962	NA	NA	NA	NA	NA	0.502583	0.769269	0.406058	0.823954	0.640738	0.747467	6	0.36993	NA	NA	NA	NA	NA	NA	3				OG5_128771|OG5_129326
PF3D7_0106400	pre-rRNA-processing protein TSR2, putative	PF3D7_1412300	nuclear transport factor 2, putative	0.958	NA	NA	NA	NA	NA	0.958446	0.94997	0.619303	0.448851	0.557816	0.558506	6	-0.332526	NA	NA	NA	NA	NA	NA	4				OG5_127878|OG5_129326
PF3D7_0106400	pre-rRNA-processing protein TSR2, putative	PF3D7_1346200	nuclear import protein MOG1, putative	0.92	NA	NA	NA	NA	NA	NA	NA	NA	0.768062	0.536249	0.642084	3	-0.561978	NA	NA	NA	NA	NA	1	1			Y	OG5_129326|OG5_129574
PF3D7_0106400	pre-rRNA-processing protein TSR2, putative	PF3D7_1245300	NEDD8-conjugating enzyme UBC12, putative	0.926	NA	NA	NA	0.795544	0.58259	0.774741	NA	0.781094	0.504109	NA	0.501812	6	-0.447681	NA	NA	NA	NA	NA	NA	2				OG5_128611|OG5_129326
PF3D7_0106400	pre-rRNA-processing protein TSR2, putative	PF3D7_1407500	multifunctional methyltransferase subunit TRM112, putative	0.914	NA	NA	NA	NA	NA	NA	NA	NA	0.768062	0.534371	0.642084	3	-0.178122	NA	NA	NA	NA	NA	1	1			Y	OG5_128066|OG5_129326
PF3D7_0106400	pre-rRNA-processing protein TSR2, putative	PF3D7_0916600	methyltransferase, putative	0.966	NA	NA	NA	0.936585	NA	NA	NA	0.509074	0.845221	0.744981	0.818856	5	0.681521	NA	NA	NA	NA	NA	NA	3				OG5_129326|OG5_129355
PF3D7_0106400	pre-rRNA-processing protein TSR2, putative	PF3D7_1224500	histone chaperone ASF1, putative	0.982	NA	NA	0.446182	0.928201	0.926243	0.674515	NA	0.664408	0.585454	0.485793	0.668525	8	0.128584	NA	NA	NA	NA	NA	NA	6				OG5_127499|OG5_129326
PF3D7_0106400	pre-rRNA-processing protein TSR2, putative	PF3D7_1132900	glycine cleavage system H protein	0.952	NA	NA	NA	0.936585	0.984335	0.951107	0.946742	0.569771	0.768062	0.824304	0.483643	8	-0.699211	NA	NA	NA	NA	NA	1	7				OG5_127169|OG5_129326
PF3D7_0106400	pre-rRNA-processing protein TSR2, putative	PF3D7_0306300	glutaredoxin 1	0.956	NA	NA	NA	NA	0.473122	0.443183	NA	0.782348	0.702317	NA	0.794196	5	-0.265711	NA	NA	NA	NA	NA	NA	4				OG5_126864|OG5_129326
PF3D7_0106400	pre-rRNA-processing protein TSR2, putative	PF3D7_1332800	eukaryotic translation initiation factor 6, putative	0.976	NA	NA	0.48913	0.936585	1	NA	NA	NA	0.768062	0.568183	0.813736	6	0.779443	NA	NA	NA	NA	NA	NA	5				OG5_127488|OG5_129326
PF3D7_0106400	pre-rRNA-processing protein TSR2, putative	PF3D7_0304200	EH domain-containing protein	0.954	NA	NA	NA	NA	NA	NA	NA	NA	NA	NA	0.752671	1	0.644693	NA	NA	NA	NA	NA	NA	1			Y	OG5_127350|OG5_129326
PF3D7_0106400	pre-rRNA-processing protein TSR2, putative	PF3D7_1213700	DNA-directed RNA polymerases I, II, and III subunit RPABC3, putative	0.954	NA	NA	0.48913	0.936585	1	0.911014	0.987949	0.469197	0.612488	NA	0.649121	8	0.382934	NA	NA	NA	NA	NA	NA	7				OG5_127936|OG5_129326
PF3D7_0106400	pre-rRNA-processing protein TSR2, putative	PF3D7_1355100	DNA replication licensing factor MCM6	0.902	NA	NA	NA	NA	NA	NA	NA	NA	0.623527	0.828252	0.417215	3	-0.71715	NA	NA	NA	NA	NA	1	1			Y	OG5_127960|OG5_129326
PF3D7_0106400	pre-rRNA-processing protein TSR2, putative	PF3D7_1311700	cytochrome c2 precursor, putative	0.972	NA	NA	NA	NA	NA	NA	NA	NA	NA	NA	0.60903	1	0.646209	NA	NA	NA	NA	NA	NA	1			Y	OG5_129326|OG5_150598
PF3D7_0106400	pre-rRNA-processing protein TSR2, putative	PF3D7_0918100	cytochrome b5-like heme/steroid binding protein, putative	0.912	NA	NA	NA	0.925398	NA	NA	NA	NA	0.768062	0.536249	0.634011	4	0.266615	NA	NA	NA	NA	NA	NA	2				OG5_127870|OG5_129326
PF3D7_0106400	pre-rRNA-processing protein TSR2, putative	PF3D7_0721800	conserved Plasmodium protein, unknown function	0.918	NA	NA	NA	NA	NA	NA	NA	NA	0.768062	0.536249	0.638902	3	-0.444355	NA	NA	NA	NA	NA	1	1			Y	OG5_129326|OG5_147421
PF3D7_0106400	pre-rRNA-processing protein TSR2, putative	PF3D7_0828900	conserved Plasmodium protein, unknown function	0.99	NA	NA	0.562892	0.98474	1	NA	0.422717	0.433785	0.81488	0.694581	0.874185	8	0.614046	NA	NA	NA	NA	NA	NA	4				OG5_129326|OG5_146989
PF3D7_0106400	pre-rRNA-processing protein TSR2, putative	PF3D7_0925900	conserved Plasmodium protein, unknown function	0.94	NA	NA	NA	NA	0.829832	0.531248	NA	0.904601	0.761528	0.423026	0.769074	6	0.385598	NA	NA	NA	NA	NA	NA	4				OG5_129326|OG5_166872
PF3D7_0106400	pre-rRNA-processing protein TSR2, putative	PF3D7_1116900	conserved Plasmodium protein, unknown function	0.978	NA	NA	NA	NA	NA	NA	NA	NA	0.690821	0.667045	0.686998	3	0.694641	NA	NA	NA	NA	NA	NA	2			Y	OG5_129326|OG5_150538
PF3D7_0106400	pre-rRNA-processing protein TSR2, putative	PF3D7_1228700	conserved Plasmodium protein, unknown function	0.912	NA	NA	NA	NA	NA	NA	NA	NA	0.623527	0.583734	0.535018	3	0.0319435	NA	NA	NA	NA	NA	1	2			Y	OG5_129326|OG5_160611
PF3D7_0106400	pre-rRNA-processing protein TSR2, putative	PF3D7_1449800	conserved Plasmodium protein, unknown function	0.926	NA	NA	NA	0.55295	NA	NA	NA	NA	0.730428	0.536249	0.685274	4	0.518928	NA	NA	NA	NA	NA	1	1				OG5_129326|OG5_140537
PF3D7_0106400	pre-rRNA-processing protein TSR2, putative	PF3D7_1446600	centrin-2	0.928	NA	NA	0.624992	0.936585	1	NA	NA	NA	0.732563	0.536249	0.690513	6	0.421356	NA	NA	NA	NA	NA	1	4				OG5_129326|OG5_138807
PF3D7_0106400	pre-rRNA-processing protein TSR2, putative	PF3D7_0107000	centrin-1	0.934	NA	NA	NA	NA	NA	0.770824	0.96653	0.621009	0.768062	0.885296	0.697099	6	-0.455039	NA	NA	NA	NA	NA	1	4				OG5_128884|OG5_129326
PF3D7_0106400	pre-rRNA-processing protein TSR2, putative	PF3D7_0520600	bis(5'-nucleosyl)-tetraphosphatase [asymmetrical]	0.968	NA	NA	NA	NA	0.401608	0.602938	NA	0.584478	0.451203	0.569551	0.6428	6	-0.157273	NA	NA	NA	NA	NA	NA	2				OG5_129326|OG5_130658
PF3D7_0106400	pre-rRNA-processing protein TSR2, putative	PF3D7_1250500	AP-3 complex subunit sigma, putative	0.9	NA	NA	0.48913	NA	1	NA	NA	NA	NA	0.536249	0.642084	4	-0.0719513	NA	NA	NA	NA	NA	NA	2				OG5_128281|OG5_129326
PF3D7_0106400	pre-rRNA-processing protein TSR2, putative	PF3D7_1214600	adrenodoxin-type ferredoxin, putative	0.924	NA	NA	NA	NA	0.700371	NA	NA	NA	0.768062	0.536249	0.598849	4	-0.144282	NA	NA	NA	NA	NA	1	2				OG5_126994|OG5_129326
PF3D7_0106400	pre-rRNA-processing protein TSR2, putative	PF3D7_1020900	ADP-ribosylation factor	0.918	NA	NA	NA	0.422027	NA	0.848776	NA	0.873425	NA	NA	0.738674	4	0.233867	NA	NA	NA	NA	NA	1	4				OG5_126696|OG5_129326
PF3D7_0106400	pre-rRNA-processing protein TSR2, putative	PF3D7_0110900	adenylate kinase-like protein 1	0.916	NA	NA	NA	NA	NA	0.68853	NA	0.759238	NA	0.832202	0.806778	4	-0.424979	NA	NA	NA	NA	NA	NA	4				OG5_127564|OG5_129326
PF3D7_0106400	pre-rRNA-processing protein TSR2, putative	PF3D7_0810000	acyl-CoA binding protein, putative	0.938	NA	NA	NA	0.684461	0.879771	0.615242	NA	0.88221	0.586615	NA	0.7664	6	-0.516551	NA	NA	NA	NA	NA	NA	7				OG5_127366|OG5_129326
PF3D7_0106400	pre-rRNA-processing protein TSR2, putative	PF3D7_1110700	actin-like protein, putative	0.918	NA	NA	NA	NA	NA	NA	NA	0.809601	NA	NA	0.418762	2	0.703776	NA	NA	NA	NA	NA	NA	3				OG5_129326|OG5_141753
PF3D7_0106400	pre-rRNA-processing protein TSR2, putative	PF3D7_0307100	40S ribosomal protein S12, putative	0.974	NA	NA	NA	0.641774	NA	0.973161	0.815275	0.849806	0.562493	0.524386	0.489614	7	0.360005	NA	NA	NA	NA	NA	1	6				OG5_127261|OG5_129326
PF3D7_0106800	ras-related protein Rab-5C	PKNH_1000600	PIR protein	0.984	NA	NA	NA	NA	NA	NA	NA	NA	NA	NA	0.603726	1	NA	NA	NA	NA	NA	NA	NA	NA			Y	OG5_126724|OG5_173946
PF3D7_0106800	ras-related protein Rab-5C	PF3D7_1113400,PF3D7_1132000		0.966	NA	NA	NA	NA	NA	NA	NA	NA	NA	NA	0.601309	1	NA	NA	NA	NA	NA	NA	NA	1			Y	OG5_126724|PF3D7_1113400,PF3D7_1132000
PF3D7_0106800	ras-related protein Rab-5C	PKNH_1312100;PKNH_1234400		0.958	NA	NA	NA	NA	NA	NA	NA	NA	0.459447	0.574059	0.599357	3	NA	NA	NA	NA	NA	NA	NA	2			Y	OG5_126724|PKNH_1312100;PKNH_1234400
PF3D7_0106800	ras-related protein Rab-5C	PF3D7_1138800	WD repeat-containing protein, putative	0.922	NA	NA	NA	NA	NA	NA	NA	NA	NA	NA	0.490999	1	0.0410403	NA	NA	0.25	NA	NA	NA	1			Y	OG5_126724|OG5_150004
PF3D7_0106800	ras-related protein Rab-5C	PF3D7_1033900	ubiquitin-conjugating enzyme, putative	0.968	NA	NA	NA	NA	NA	NA	NA	NA	NA	NA	0.496362	1	0.672884	NA	NA	NA	NA	NA	1	NA			Y	OG5_126724|OG5_128230
PF3D7_0106800	ras-related protein Rab-5C	PF3D7_1356300	ubiquitin-conjugating enzyme, putative	0.922	NA	NA	NA	NA	NA	0.477462	NA	NA	NA	NA	0.422658	2	-0.0659511	NA	NA	0.25	NA	NA	NA	1				OG5_126724|OG5_128826
PF3D7_0106800	ras-related protein Rab-5C	PF3D7_1402500	ubiquitin-40S ribosomal protein S27a, putative	0.992	NA	NA	NA	NA	NA	NA	NA	NA	NA	NA	0.571324	1	0.765912	NA	NA	NA	NA	NA	NA	NA			Y	OG5_126724|OG5_127221
PF3D7_0106800	ras-related protein Rab-5C	PF3D7_0935000	U2 small nuclear ribonucleoprotein B'', putative	0.954	NA	NA	NA	NA	NA	NA	NA	NA	NA	NA	0.799578	1	0.448525	NA	NA	0.25	NA	NA	NA	1			Y	OG5_126724|OG5_127059
PF3D7_0106800	ras-related protein Rab-5C	PF3D7_1369700	U2 small nuclear ribonucleoprotein A', putative	0.916	NA	NA	NA	NA	NA	NA	NA	NA	NA	NA	0.649381	1	0.582852	NA	NA	NA	NA	NA	NA	2			Y	OG5_126724|OG5_128407
PF3D7_0106800	ras-related protein Rab-5C	PF3D7_1318800	translocation protein SEC63	0.972	NA	NA	NA	NA	NA	NA	NA	NA	0.410333	NA	NA	1	0.577932	NA	NA	0.25	NA	NA	NA	1			Y	OG5_126724|OG5_128413
PF3D7_0106800	ras-related protein Rab-5C	PF3D7_1123400	translation elongation factor EF-1, subunit alpha, putative	0.934	NA	NA	NA	NA	NA	0.451864	0.582801	NA	NA	NA	NA	2	0.575089	NA	NA	0.25	NA	NA	NA	1		Y		OG5_126724|OG5_127225
PF3D7_0106800	ras-related protein Rab-5C	PF3D7_1328800	transcriptional regulatory protein sir2a	0.978	NA	NA	NA	NA	NA	NA	NA	NA	NA	0.430609	NA	1	0.147483	NA	NA	0.25	NA	NA	1	NA			Y	OG5_126724|OG5_127825
PF3D7_0106800	ras-related protein Rab-5C	PF3D7_0416800	small GTP-binding protein sar1	0.912	NA	NA	NA	NA	NA	NA	NA	NA	0.47788	NA	0.635669	2	0.540361	NA	NA	0.5	NA	NA	NA	NA			Y	OG5_126724|OG5_127331
PF3D7_0106800	ras-related protein Rab-5C	PF3D7_0605100	RNA-binding protein, putative	0.906	NA	NA	NA	NA	NA	NA	NA	NA	NA	NA	0.516334	1	0.240171	NA	NA	0.5	NA	NA	NA	NA			Y	OG5_126724|OG5_155454
PF3D7_0106800	ras-related protein Rab-5C	PF3D7_0923900	RNA-binding protein, putative	0.96	NA	NA	NA	NA	NA	0.436432	NA	NA	NA	NA	NA	1	0.599443	NA	NA	0.25	NA	NA	NA	NA		Y		OG5_126724|OG5_127457
PF3D7_0106800	ras-related protein Rab-5C	PF3D7_1002400	RNA-binding protein, putative	0.916	NA	NA	NA	NA	NA	0.683362	0.409636	NA	NA	NA	NA	2	0.570345	NA	NA	0.25	NA	NA	NA	1		Y		OG5_126724|OG5_127745
PF3D7_0106800	ras-related protein Rab-5C	PF3D7_1004400	RNA-binding protein, putative	0.948	NA	NA	NA	NA	NA	NA	NA	NA	0.438974	0.443184	NA	2	-0.300209	NA	NA	0.25	NA	NA	NA	1			Y	OG5_126724|OG5_150088
PF3D7_0106800	ras-related protein Rab-5C	PF3D7_0916700	RNA-binding protein musashi, putative	0.92	NA	NA	NA	NA	NA	0.560525	0.64966	NA	NA	0.643934	NA	3	0.625965	NA	NA	0.25	NA	NA	NA	3				OG5_126724|OG5_133793
PF3D7_0106800	ras-related protein Rab-5C	PF3D7_0420400	ribosome-recycling factor	0.962	NA	NA	NA	NA	NA	NA	NA	NA	NA	NA	0.609832	1	0.545913	NA	NA	NA	NA	NA	1	NA			Y	OG5_126724|OG5_155265
PF3D7_0106800	ras-related protein Rab-5C	PF3D7_1015800	ribonucleoside-diphosphate reductase small chain, putative	0.936	NA	NA	NA	NA	NA	NA	0.544178	NA	NA	NA	NA	1	0.59778	NA	NA	0.25	NA	NA	NA	1		Y		OG5_126724|OG5_145115
PF3D7_0106800	ras-related protein Rab-5C	PF3D7_1405600	ribonucleoside-diphosphate reductase small chain, putative	0.968	NA	NA	NA	NA	NA	NA	0.622091	NA	NA	NA	NA	1	0.129017	NA	NA	0.25	NA	NA	NA	1		Y		OG5_126724|OG5_126823
PF3D7_0106800	ras-related protein Rab-5C	PF3D7_0711500	regulator of chromosome condensation, putative	0.982	NA	NA	NA	NA	NA	NA	0.427145	NA	NA	NA	NA	1	0.663831	NA	NA	1	NA	NA	1	1		Y		OG5_126724|OG5_129083
PF3D7_0106800	ras-related protein Rab-5C	PF3D7_0903200	ras-related protein RAB7	0.974	1	1	NA	NA	NA	0.600603	0.63815	NA	0.424228	NA	0.727232	4	0.603213	NA	NA	0.75	NA	NA	NA	4				OG5_126724|OG5_127616		Y	Y
PF3D7_0106800	ras-related protein Rab-5C	PF3D7_1144900	ras-related protein Rab-6	0.93	NA	NA	NA	NA	NA	NA	NA	NA	0.43718	NA	0.645149	2	0.675615	NA	NA	0.75	NA	NA	NA	NA			Y	OG5_126724|OG5_127256		Y
PF3D7_0106800	ras-related protein Rab-5C	PF3D7_1231100	ras-related protein Rab-2	0.95	NA	NA	NA	NA	NA	NA	NA	NA	NA	NA	0.817019	1	0.79377	NA	NA	0.75	NA	NA	NA	2			Y	OG5_126724|OG5_128031
PF3D7_0106800	ras-related protein Rab-5C	PF3D7_0512600	ras-related protein Rab-1B	0.958	NA	0.91	NA	NA	NA	0.465698	NA	NA	NA	NA	0.425466	2	0.492924	NA	NA	0.75	NA	NA	NA	2				OG5_126724|OG5_127310		Y
PF3D7_0106800	ras-related protein Rab-5C	PF3D7_0513800	ras-related protein Rab-1A	0.938	NA	NA	NA	NA	NA	0.429677	NA	NA	NA	NA	NA	1	0.0819848	NA	NA	0.75	NA	NA	NA	1		Y		OG5_126724|OG5_138648
PF3D7_0106800	ras-related protein Rab-5C	PF3D7_0419600	ran-specific GTPase-activating protein 1, putative	0.988	NA	NA	NA	NA	NA	NA	0.457448	NA	NA	NA	NA	1	-0.0678461	NA	NA	0.5	NA	NA	NA	NA		Y		OG5_126724|OG5_127714
PF3D7_0106800	ras-related protein Rab-5C	PF3D7_0810500	protein phosphatase PPM7, putative	0.978	NA	NA	NA	NA	NA	NA	NA	NA	NA	NA	0.721387	1	0.0858985	NA	NA	0.25	NA	NA	1	1			Y	OG5_126724|OG5_131254
PF3D7_0106800	ras-related protein Rab-5C	PF3D7_1224300	polyadenylate-binding protein, putative	0.96	NA	NA	NA	NA	NA	0.463988	0.49726	NA	NA	0.402738	NA	3	0.361059	NA	NA	0.25	NA	NA	NA	1				OG5_126724|OG5_126795
PF3D7_0106800	ras-related protein Rab-5C	PF3D7_1017400	phosphomannomutase, putative	0.978	NA	NA	NA	NA	NA	NA	NA	NA	NA	NA	0.747465	1	0.510484	NA	NA	0.25	NA	NA	1	1			Y	OG5_126724|OG5_127648
PF3D7_0106800	ras-related protein Rab-5C	PF3D7_0704400	phosphoinositide-binding protein, putative	0.926	NA	NA	NA	NA	NA	0.444317	NA	NA	NA	NA	NA	1	0.285413	NA	NA	0.25	NA	NA	NA	NA		Y		OG5_126724|OG5_138116
PF3D7_0106800	ras-related protein Rab-5C	PF3D7_1343000	phosphoethanolamine N-methyltransferase	0.97	NA	NA	NA	NA	NA	NA	NA	NA	NA	NA	0.756835	1	NA	NA	NA	NA	NA	NA	NA	2			Y	OG5_126724|OG5_132295
PF3D7_0106800	ras-related protein Rab-5C	PF3D7_0608800	ornithine aminotransferase	0.978	NA	NA	NA	NA	NA	NA	NA	NA	NA	0.570851	NA	1	0.129201	NA	NA	0.5	NA	NA	1	1			Y	OG5_126724|OG5_126982
PF3D7_0106800	ras-related protein Rab-5C	PF3D7_0507700	nuclear protein localization protein 4, putative	0.962	NA	NA	NA	NA	NA	NA	NA	NA	NA	0.459461	NA	1	-0.10259	NA	NA	0.25	NA	NA	NA	NA			Y	OG5_126724|OG5_128565
PF3D7_0106800	ras-related protein Rab-5C	PF3D7_0930900	NifU-like protein, putative	0.928	NA	NA	NA	NA	NA	NA	NA	NA	NA	NA	0.779681	1	0.00470868	NA	NA	NA	NA	NA	1	1			Y	OG5_126724|OG5_127523
PF3D7_0106800	ras-related protein Rab-5C	PF3D7_0916600	methyltransferase, putative	0.938	NA	NA	NA	NA	NA	NA	NA	NA	NA	NA	0.686694	1	0.21294	NA	NA	NA	NA	NA	1	1			Y	OG5_126724|OG5_129355
PF3D7_0106800	ras-related protein Rab-5C	PF3D7_0812400	karyopherin alpha	0.98	NA	NA	NA	NA	NA	0.460399	0.569577	NA	NA	NA	NA	2	-0.126039	NA	NA	0.5	NA	NA	NA	1		Y		OG5_126724|OG5_126761
PF3D7_0106800	ras-related protein Rab-5C	PF3D7_1220900	heterochromatin protein 1	0.932	NA	NA	NA	NA	NA	NA	NA	NA	NA	NA	0.735626	1	0.498999	NA	NA	NA	NA	NA	NA	1			Y	OG5_126724|OG5_136815
PF3D7_0106800	ras-related protein Rab-5C	PF3D7_1211400	heat shock protein DNAJ homologue Pfj4	0.96	NA	NA	NA	NA	NA	NA	NA	NA	NA	NA	0.775175	1	0.422936	NA	NA	0.25	NA	NA	NA	1			Y	OG5_126724|OG5_130026
PF3D7_0106800	ras-related protein Rab-5C	PF3D7_0708400	heat shock protein 90	0.958	NA	NA	NA	NA	NA	0.522952	0.565003	NA	NA	0.496906	NA	3	0.151787	NA	NA	0.25	NA	NA	NA	NA				OG5_126623|OG5_126724
PF3D7_0106800	ras-related protein Rab-5C	PF3D7_1117700	GTP-binding nuclear protein RAN/TC4	0.976	NA	NA	NA	NA	NA	NA	NA	NA	0.472703	NA	NA	1	0.430017	NA	NA	0.75	NA	NA	NA	NA			Y	OG5_126724|OG5_127514
PF3D7_0106800	ras-related protein Rab-5C	PF3D7_0312400	glycogen synthase kinase 3	0.954	NA	NA	NA	NA	NA	0.813303	0.502768	NA	NA	NA	NA	2	0.27536	NA	NA	0.75	NA	NA	1	1		Y		OG5_126724|OG5_126888
PF3D7_0106800	ras-related protein Rab-5C	PF3D7_0606900	glutaredoxin-like protein	0.956	NA	NA	NA	NA	NA	NA	NA	NA	NA	NA	0.735522	1	0.648634	NA	NA	NA	NA	NA	NA	1			Y	OG5_126724|OG5_127633
PF3D7_0106800	ras-related protein Rab-5C	PF3D7_0815600	eukaryotic translation initiation factor 3 subunit G, putative	0.972	NA	NA	NA	NA	NA	NA	NA	NA	NA	NA	0.476932	1	0.742511	NA	NA	0.25	NA	NA	NA	NA			Y	OG5_126724|OG5_128530
PF3D7_0106800	ras-related protein Rab-5C	PF3D7_1468700	eukaryotic initiation factor 4A	0.972	NA	NA	NA	NA	NA	NA	0.417327	NA	NA	NA	NA	1	0.543182	NA	NA	0.25	NA	NA	NA	NA		Y		OG5_126724|OG5_126984
PF3D7_0106800	ras-related protein Rab-5C	PF3D7_1011700	DNA repair protein RAD23, putative	0.954	NA	NA	NA	NA	NA	NA	0.604234	NA	NA	NA	NA	1	-0.156166	NA	NA	0.25	NA	NA	NA	1		Y		OG5_126724|OG5_127320
PF3D7_0106800	ras-related protein Rab-5C	PF3D7_1409800	CUGBP Elav-like family member 2, putative	0.968	NA	NA	NA	NA	NA	NA	NA	NA	NA	0.494708	NA	1	0.396676	NA	NA	0.25	NA	NA	1	NA			Y	OG5_126724|OG5_163858
PF3D7_0106800	ras-related protein Rab-5C	PF3D7_1359400	CUGBP Elav-like family member 1	0.978	NA	NA	NA	NA	NA	NA	NA	NA	0.403619	NA	NA	1	0.45689	NA	NA	0.25	NA	NA	NA	1			Y	OG5_126724|OG5_126974
PF3D7_0106800	ras-related protein Rab-5C	PF3D7_0513100	conserved Plasmodium protein, unknown function	0.956	NA	NA	NA	NA	NA	NA	NA	NA	NA	NA	0.741133	1	0.76117	NA	NA	NA	NA	NA	NA	1			Y	OG5_126724|OG5_143215
PF3D7_0106800	ras-related protein Rab-5C	PF3D7_0721400	conserved Plasmodium protein, unknown function	0.904	NA	NA	NA	NA	NA	NA	NA	NA	NA	NA	0.564953	1	0.467972	NA	NA	NA	NA	NA	NA	NA			Y	OG5_126724|OG5_143207
PF3D7_0106800	ras-related protein Rab-5C	PF3D7_1118000	conserved Plasmodium protein, unknown function	0.934	NA	NA	NA	NA	NA	NA	NA	NA	NA	NA	0.794967	1	NA	NA	NA	NA	NA	NA	NA	1			Y	OG5_126724|OG5_196861
PF3D7_0106800	ras-related protein Rab-5C	PF3D7_1134800	coatomer subunit delta	0.96	NA	NA	NA	NA	NA	NA	NA	NA	NA	NA	0.491978	1	0.699864	NA	NA	NA	NA	NA	NA	NA			Y	OG5_126724|OG5_127690
PF3D7_0106800	ras-related protein Rab-5C	PF3D7_0606700	coatomer alpha subunit, putative	0.962	NA	NA	NA	NA	NA	NA	0.520637	NA	NA	NA	NA	1	0.147077	NA	NA	0.25	NA	NA	NA	NA		Y		OG5_126724|OG5_127808
PF3D7_0106800	ras-related protein Rab-5C	PF3D7_1236100	clustered-asparagine-rich protein	0.978	NA	NA	NA	NA	NA	NA	0.418977	NA	NA	NA	0.751993	2	0.00838917	NA	NA	0.25	NA	NA	NA	1				OG5_126724|OG5_144714
PF3D7_0106800	ras-related protein Rab-5C	PF3D7_1023900	chromodomain-helicase-DNA-binding protein 1 homolog, putative	0.944	NA	NA	NA	NA	NA	0.576999	0.553872	NA	NA	NA	NA	2	0.40618	NA	NA	0.25	NA	NA	NA	1		Y		OG5_126724|OG5_128209
PF3D7_0106800	ras-related protein Rab-5C	PF3D7_0619400	cell division cycle protein 48 homologue, putative	0.962	NA	NA	NA	NA	NA	0.454602	0.551343	NA	NA	0.487965	NA	3	0.165006	NA	NA	0.25	NA	NA	NA	1				OG5_126724|OG5_126926
PF3D7_0106800	ras-related protein Rab-5C	PF3D7_0529500	cell cycle regulator protein, putative	0.916	NA	NA	NA	NA	NA	NA	NA	NA	NA	NA	0.834019	1	0.35073	NA	NA	0.25	NA	NA	1	1			Y	OG5_126724|OG5_127512
PF3D7_0106800	ras-related protein Rab-5C	PF3D7_0317200	cdc2-related protein kinase 4	0.976	NA	NA	NA	NA	NA	NA	0.534961	NA	NA	NA	NA	1	0.321827	NA	NA	0.75	NA	NA	NA	NA		Y		OG5_126724|OG5_147470
PF3D7_0106800	ras-related protein Rab-5C	PF3D7_0933200	calcyclin binding protein, putative	0.974	NA	NA	NA	NA	NA	NA	NA	NA	NA	NA	0.682013	1	0.658121	NA	NA	NA	NA	NA	NA	1			Y	OG5_126724|OG5_127963
PF3D7_0106800	ras-related protein Rab-5C	PF3D7_1033700	bromodomain protein 1	0.966	NA	NA	NA	NA	NA	NA	NA	NA	NA	NA	0.525996	1	0.581016	NA	NA	0.25	NA	NA	NA	NA			Y	OG5_126724|OG5_135777
PF3D7_0106800	ras-related protein Rab-5C	PF3D7_0209800	ATP-dependent RNA helicase UAP56	0.972	NA	NA	NA	NA	NA	NA	0.4672	NA	NA	NA	NA	1	0.079418	NA	NA	0.25	NA	NA	NA	NA		Y		OG5_126724|OG5_127438
PF3D7_0106800	ras-related protein Rab-5C	PF3D7_0414900	armadillo-domain containing rhoptry protein	0.968	NA	NA	NA	NA	NA	NA	NA	NA	NA	NA	1	1	0.704404	NA	NA	0.5	NA	NA	NA	1			Y	OG5_126724|OG5_143115
PF3D7_0106800	ras-related protein Rab-5C	PF3D7_1020900	ADP-ribosylation factor	0.976	NA	NA	NA	NA	NA	NA	NA	NA	0.405867	NA	0.441737	2	0.583649	NA	NA	0.5	NA	NA	NA	1			Y	OG5_126696|OG5_126724		Y	Y
PF3D7_0106800	ras-related protein Rab-5C	PF3D7_1461300	40S ribosomal protein S28e, putative	0.928	NA	NA	NA	NA	NA	NA	NA	NA	NA	NA	0.819703	1	0.692993	NA	NA	NA	NA	NA	NA	2			Y	OG5_126724|OG5_127046
PF3D7_0106800	ras-related protein Rab-5C	PF3D7_0307100	40S ribosomal protein S12, putative	0.914	NA	NA	NA	NA	NA	NA	NA	NA	NA	NA	0.466002	1	0.643941	NA	NA	NA	NA	NA	NA	NA			Y	OG5_126724|OG5_127261
PF3D7_0107000	centrin-1	PF3D7_1406700	vacuolar protein sorting-associated protein 29	0.94	NA	NA	NA	NA	NA	NA	0.458892	0.950766	0.817305	0.678552	0.994888	5	0.171089	NA	0.9038	NA	0.705522	NA	1	6				OG5_127553|OG5_128884
PF3D7_0107000	centrin-1	PF3D7_1412900	ubiquitin-conjugating enzyme, putative	0.934	NA	NA	NA	NA	NA	NA	NA	NA	NA	NA	0.698022	1	0.524118	NA	NA	NA	NA	NA	NA	1			Y	OG5_128794|OG5_128884
PF3D7_0107000	centrin-1	PF3D7_0305700	ubiquitin-conjugating enzyme E2, putative	0.92	NA	NA	0.97535	0.826694	NA	0.864299	0.568085	0.946443	NA	NA	NA	5	0.628349	NA	NA	NA	NA	NA	1	5				OG5_127771|OG5_128884
PF3D7_0107000	centrin-1	PF3D7_1457200	thioredoxin 1	0.948	NA	NA	NA	NA	NA	0.613663	0.456391	0.977593	NA	NA	0.529407	4	0.701206	NA	NA	NA	NA	NA	NA	4				OG5_126613|OG5_128884
PF3D7_0107000	centrin-1	PF3D7_1367000	suppressor of kinetochore protein 1, putative	0.906	NA	NA	NA	NA	NA	0.612126	0.455877	NA	1	0.867251	0.48913	5	0.342464	NA	0.599837	NA	0.502003	NA	NA	5				OG5_127430|OG5_128884
PF3D7_0107000	centrin-1	PF3D7_0505800	small ubiquitin-related modifier	0.902	NA	NA	0.921189	0.981786	NA	0.704293	0.574859	0.8146	NA	NA	NA	5	0.422201	NA	0.28974	NA	0.263582	NA	1	6				OG5_127053|OG5_128884
PF3D7_0107000	centrin-1	PF3D7_1332500	SAM-dependent RNA methyltransferase, putative	0.956	NA	NA	0.7388	0.746078	NA	0.448489	0.63637	1	0.54988	0.441038	0.482532	8	0.279878	NA	-0.758703	NA	-0.42864	NA	NA	5				OG5_128884|OG5_133333
PF3D7_0107000	centrin-1	PF3D7_1320900	RNA-binding protein, putative	0.912	NA	NA	NA	NA	NA	0.613666	0.454909	0.996052	NA	0.478353	NA	4	0.497366	NA	NA	NA	NA	NA	NA	3				OG5_128884|OG5_129285
PF3D7_0107000	centrin-1	PF3D7_0219600	replication factor C subunit 1, putative	0.906	NA	NA	NA	NA	NA	NA	NA	NA	1	0.867251	NA	2	-0.0121787	NA	0.887451	NA	0.764008	NA	NA	2			Y	OG5_127465|OG5_128884
PF3D7_0107000	centrin-1	PF3D7_1346200	nuclear import protein MOG1, putative	0.904	NA	NA	NA	NA	NA	NA	NA	NA	0.487192	0.867251	0.48913	3	0.521755	NA	NA	NA	NA	NA	1	3			Y	OG5_128884|OG5_129574
PF3D7_0107000	centrin-1	PF3D7_0930900	NifU-like protein, putative	0.904	NA	NA	NA	NA	NA	NA	NA	NA	0.552629	0.944871	0.802296	3	0.566622	NA	NA	NA	NA	NA	NA	2			Y	OG5_127523|OG5_128884
PF3D7_0107000	centrin-1	PF3D7_1455200	methyltransferase, putative, unspecified product	0.926	NA	NA	0.973946	NA	NA	0.588562	0.630479	1	NA	NA	NA	4	0.798261	NA	NA	NA	NA	NA	NA	3				OG5_127173|OG5_128884
PF3D7_0107000	centrin-1	PF3D7_1224500	histone chaperone ASF1, putative	0.966	NA	NA	NA	NA	NA	0.647859	0.532368	NA	NA	0.66378	0.473605	4	0.601184	NA	0.929796	NA	NA	NA	NA	3				OG5_127499|OG5_128884
PF3D7_0107000	centrin-1	PF3D7_0306300	glutaredoxin 1	0.944	NA	NA	0.589073	NA	NA	0.669384	NA	0.85066	0.489144	0.558658	0.551429	6	0.0650925	NA	-0.25897	NA	0.0891611	NA	NA	4				OG5_126864|OG5_128884
PF3D7_0107000	centrin-1	PF3D7_1332800	eukaryotic translation initiation factor 6, putative	0.9	NA	NA	NA	NA	NA	0.613666	0.456881	0.933181	0.99725	0.942841	0.815031	6	-0.413796	NA	-0.80946	NA	-0.514682	NA	NA	8				OG5_127488|OG5_128884
PF3D7_0107000	centrin-1	PF3D7_0904900	copper-transporting ATPase	0.912	NA	NA	NA	NA	NA	NA	NA	NA	NA	0.471197	0.548611	2	-0.273985	NA	0.818608	NA	0.781353	NA	NA	2			Y	OG5_126855|OG5_128884
PF3D7_0107000	centrin-1	PF3D7_1351100	conserved protein, unknown function	0.936	NA	NA	NA	NA	NA	0.615607	0.456734	0.999549	0.989368	0.960697	0.877626	6	0.555146	NA	-0.241322	NA	0.182771	NA	NA	8				OG5_128549|OG5_128884
PF3D7_0107000	centrin-1	PF3D7_1105800	conserved Apicomplexan protein, unknown function	0.964	NA	NA	NA	NA	NA	0.566288	0.657122	1	NA	0.597979	0.75145	5	0.18973	NA	NA	NA	NA	NA	1	4				OG5_128884|OG5_143223
PF3D7_0107000	centrin-1	PF3D7_1446600	centrin-2	0.908	NA	NA	NA	NA	NA	0.613666	0.709992	NA	0.976765	0.933217	0.556173	5	0.176985	NA	0.733571	NA	0.545992	NA	1	7				OG5_128884|OG5_138807
PF3D7_0107000	centrin-1	PF3D7_1226800	ataxin-3, putative	0.932	NA	NA	NA	NA	NA	NA	NA	NA	NA	NA	0.684258	1	0.611644	NA	NA	NA	NA	NA	NA	1			Y	OG5_128884|OG5_130217
PF3D7_0107000	centrin-1	PF3D7_0110900	adenylate kinase-like protein 1	0.912	NA	NA	0.897148	0.991198	NA	0.987249	0.641931	NA	NA	0.4789	0.693553	6	0.160945	NA	-0.610947	NA	NA	NA	NA	4				OG5_127564|OG5_128884
PF3D7_0107000	centrin-1	PF3D7_0810000	acyl-CoA binding protein, putative	0.948	NA	NA	0.62218	0.678301	NA	0.771115	0.550139	0.852239	NA	0.467504	0.590648	7	0.0451715	NA	-0.465162	NA	0.198634	NA	NA	5				OG5_127366|OG5_128884
PF3D7_0107400	conserved Apicomplexan protein, unknown function	PF3D7_0311800	conserved protein, unknown function	0.902	NA	NA	0.873985	NA	NA	NA	NA	NA	0.985857	0.974218	NA	3	0.793505	NA	0.928767	NA	NA	NA	NA	4				OG5_147463|OG5_147472
PF3D7_0107400	conserved Apicomplexan protein, unknown function	PF3D7_0905000	conserved Plasmodium protein, unknown function	0.924	NA	NA	0.633267	NA	NA	NA	NA	NA	0.991042	0.937767	NA	3	0.873002	NA	0.910685	NA	NA	NA	NA	4				OG5_147472|OG5_160610
PF3D7_0107500	lipid/sterol:H+ symporter	PF3D7_1436300	translocon component PTEX150	0.924	NA	NA	0.41321	0.764793	NA	NA	NA	NA	NA	NA	NA	2	0.856853	NA	0.857163	NA	0.775592	NA	1	1	Y			OG5_130495|OG5_161974
PF3D7_0108000	proteasome subunit beta type-3, putative	PKNH_0821600	elongation factor 1, putative	0.928	NA	NA	NA	NA	NA	NA	NA	NA	0.437654	0.662741	0.696846	3	NA	NA	NA	NA	NA	NA	NA	3			Y	OG5_127761|OG5_132876
PF3D7_0108000	proteasome subunit beta type-3, putative	PF3D7_0904600	ubiquitin specific protease, putative	0.982	NA	NA	NA	NA	NA	NA	NA	0.978377	NA	NA	NA	1	-0.0634999	NA	NA	0.75	NA	NA	NA	1		Y		OG5_127761|OG5_163015
PF3D7_0108000	proteasome subunit beta type-3, putative	PF3D7_1438900	thioredoxin peroxidase 1	0.942	NA	NA	NA	NA	NA	0.486391	0.449165	0.561548	NA	NA	0.596331	4	0.811813	NA	0.0651764	NA	0.111489	NA	NA	3				OG5_126593|OG5_127761
PF3D7_0108000	proteasome subunit beta type-3, putative	PF3D7_1464600	serine/threonine protein phosphatase UIS2, putative	0.946	NA	NA	NA	NA	NA	NA	NA	NA	0.401053	0.587438	NA	2	-0.72822	NA	-0.833613	0.75	-0.388581	NA	NA	NA			Y	OG5_127761|OG5_145156
PF3D7_0108000	proteasome subunit beta type-3, putative	PF3D7_1034000	Sec1 family protein, putative	0.902	NA	NA	0.531013	NA	0.999983	NA	NA	NA	NA	NA	NA	2	0.722599	NA	NA	NA	NA	NA	NA	1	Y			OG5_127761|OG5_127856
PF3D7_0108000	proteasome subunit beta type-3, putative	PF3D7_1328100	proteasome subunit beta type-7, putative	0.996	1	1	0.999998	0.999882	0.999794	0.987648	0.996708	0.997268	0.9837	0.995214	0.998085	9	0.835454	0.434668	0.459619	0.75	0.354396	NA	NA	16				OG5_127705|OG5_127761		Y	Y	Y
PF3D7_0108000	proteasome subunit beta type-3, putative	PF3D7_0931800	proteasome subunit beta type-6, putative	1	1	1	0.999504	0.998156	0.99942	0.996661	0.997875	0.999922	0.990181	0.891129	0.99772	9	0.665877	NA	0.899069	0.75	0.570475	NA	NA	16				OG5_127761|OG5_127762		Y	Y	Y
PF3D7_0108000	proteasome subunit beta type-3, putative	PF3D7_1011400	proteasome subunit beta type-5	1	1	1	0.999774	0.999882	0.999865	0.991576	0.999857	0.998741	0.97642	0.999209	0.997028	9	0.808196	NA	NA	0.75	NA	NA	NA	16				OG5_127100|OG5_127761		Y	Y	Y
PF3D7_0108000	proteasome subunit beta type-3, putative	PF3D7_0803800	proteasome subunit beta type-4	1	1	NA	0.99993	0.999936	0.999898	0.998267	0.999647	0.998914	0.980633	0.998943	0.998987	9	0.707271	0.442759	0.814141	0.75	0.241746	NA	NA	17				OG5_127562|OG5_127761		Y	Y	Y
PF3D7_0108000	proteasome subunit beta type-3, putative	PF3D7_1470900	proteasome subunit beta type-2, putative	1	1	1	0.999856	0.999718	0.999938	0.993915	0.999843	0.999452	0.996337	0.995131	0.999518	9	0.669095	0.497878	NA	0.75	NA	NA	NA	16				OG5_127700|OG5_127761		Y		Y
PF3D7_0108000	proteasome subunit beta type-3, putative	PF3D7_0518300	proteasome subunit beta type-1, putative	1	1	1	0.999413	0.999882	0.999848	0.999042	0.997724	0.997635	0.47627	0.474089	0.997728	9	0.550848	NA	0.925794	0.75	0.656686	NA	NA	16				OG5_127761|OG5_127834		Y	Y	Y
PF3D7_0108000	proteasome subunit beta type-3, putative	PF3D7_1353900	proteasome subunit alpha type-7, putative	1	1	1	0.999833	0.99982	0.999825	0.996115	0.999822	0.999722	0.849097	0.996977	0.999249	9	0.867987	NA	0.583138	1	0.438486	NA	NA	18				OG5_127424|OG5_127761		Y	Y	Y
PF3D7_0108000	proteasome subunit beta type-3, putative	PF3D7_0807500	proteasome subunit alpha type-6, putative	1	1	1	0.999521	0.999453	0.999674	0.996517	0.999694	0.999394	0.804018	0.972704	0.998918	9	0.950621	NA	0.912369	1	0.61135	NA	NA	18				OG5_127623|OG5_127761		Y	Y
PF3D7_0108000	proteasome subunit beta type-3, putative	PF3D7_0727400	proteasome subunit alpha type-5, putative	1	1	1	0.999403	0.999541	0.999646	0.984513	0.998613	0.998844	0.99045	0.988795	0.999205	9	0.840987	NA	0.942485	1	0.664808	NA	NA	18				OG5_127593|OG5_127761		Y	Y	Y
PF3D7_0108000	proteasome subunit beta type-3, putative	PF3D7_1353800	proteasome subunit alpha type-4, putative	1	1	1	0.999712	0.999895	0.999947	0.987068	0.999007	0.997298	0.985392	0.985134	0.996883	9	0.868499	NA	0.879189	1	0.484991	NA	NA	17				OG5_127759|OG5_127761		Y		Y
PF3D7_0108000	proteasome subunit beta type-3, putative	PF3D7_0317000	proteasome subunit alpha type-3, putative	0.998	1	1	0.999983	0.9996	0.999888	0.995728	0.999898	0.999558	0.845133	0.990675	0.999457	9	0.593773	NA	0.92378	1	0.649372	NA	NA	18				OG5_127755|OG5_127761		Y	Y	Y
PF3D7_0108000	proteasome subunit beta type-3, putative	PF3D7_0608500	proteasome subunit alpha type-2, putative	1	1	1	0.999836	0.999808	0.999853	0.996638	0.997808	0.999134	0.749939	0.98075	0.999415	9	0.772949	NA	0.918868	1	NA	NA	NA	17				OG5_127761|OG5_127791		Y		Y
PF3D7_0108000	proteasome subunit beta type-3, putative	PF3D7_1474800	proteasome subunit alpha type-1, putative	1	1	1	0.99994	0.999843	0.999892	0.997337	0.999625	0.999481	0.834743	0.990435	0.99836	9	0.725769	NA	0.774885	1	0.60783	NA	NA	18				OG5_127761|OG5_127884		Y		Y
PF3D7_0108000	proteasome subunit beta type-3, putative	PF3D7_1446200	M17 leucyl aminopeptidase	0.914	NA	NA	0.801082	0.492508	NA	NA	NA	NA	0.734522	0.69992	0.561071	5	0.450355	NA	0.0866052	NA	0.160418	NA	NA	4				OG5_127293|OG5_127761
PF3D7_0108000	proteasome subunit beta type-3, putative	PF3D7_0905400	high molecular weight rhoptry protein 3	0.914	NA	NA	0.534311	0.505987	0.873128	NA	NA	0.539213	NA	NA	NA	4	-0.193274	NA	0.0954078	NA	0.0327626	NA	NA	4				OG5_127761|OG5_161429
PF3D7_0108000	proteasome subunit beta type-3, putative	PF3D7_0929400	high molecular weight rhoptry protein 2	0.93	NA	NA	0.485951	0.471568	0.865525	NA	NA	0.563745	NA	NA	NA	4	-0.026108	NA	0.18962	NA	0.0738927	NA	NA	4				OG5_127761|OG5_162079
PF3D7_0108000	proteasome subunit beta type-3, putative	PF3D7_1015900	enolase	0.9	NA	NA	0.614223	0.566768	0.629128	NA	NA	NA	NA	NA	NA	3	0.334745	NA	0.234779	NA	0.3073	NA	NA	3	Y			OG5_126698|OG5_127761
PF3D7_0108000	proteasome subunit beta type-3, putative	PF3D7_1338300	elongation factor 1-gamma, putative	0.958	NA	NA	0.783588	0.724536	0.581644	NA	NA	NA	NA	NA	0.682168	4	0.686729	NA	-0.0821111	NA	0.177062	NA	NA	4				OG5_127580|OG5_127761
PF3D7_0108000	proteasome subunit beta type-3, putative	PF3D7_0913200	elongation factor 1-beta	0.968	NA	NA	0.772777	0.68548	0.509567	NA	NA	NA	0.643433	NA	0.7074	5	0.885637	NA	0.0901002	NA	0.119424	NA	NA	5				OG5_127390|OG5_127761
PF3D7_0108000	proteasome subunit beta type-3, putative	PF3D7_0705400	DNA replication licensing factor MCM7	0.96	NA	NA	0.669852	0.676962	NA	0.839445	0.468891	NA	NA	NA	0.736325	5	0.258973	0.426089	0.769657	0.25	0.481352	NA	NA	6				OG5_127761|OG5_128241
PF3D7_0108000	proteasome subunit beta type-3, putative	PF3D7_1355100	DNA replication licensing factor MCM6	0.98	NA	NA	0.635661	0.566766	NA	0.78285	NA	NA	NA	NA	0.402939	4	0.075001	NA	0.806424	0.25	0.545487	NA	NA	4				OG5_127761|OG5_127960
PF3D7_0108000	proteasome subunit beta type-3, putative	PF3D7_1317100	DNA replication licensing factor MCM4	0.992	NA	NA	0.808377	0.486876	NA	0.725429	0.680683	0.633171	NA	NA	0.645382	6	0.0361999	NA	NA	0.25	NA	NA	NA	5				OG5_127631|OG5_127761
PF3D7_0108000	proteasome subunit beta type-3, putative	PF3D7_1417800	DNA replication licensing factor MCM2	0.99	NA	NA	0.729203	0.422786	NA	0.482775	0.54166	NA	NA	NA	NA	4	0.128523	NA	0.864641	0.25	0.490977	NA	NA	2				OG5_127761|OG5_127764
PF3D7_0108000	proteasome subunit beta type-3, putative	PF3D7_1127100	deoxyuridine 5'-triphosphate nucleotidohydrolase	0.92	NA	NA	NA	NA	NA	NA	0.452007	0.496619	NA	NA	NA	2	0.418912	NA	0.843802	NA	0.392286	NA	NA	2		Y		OG5_126992|OG5_127761
PF3D7_0108000	proteasome subunit beta type-3, putative	PF3D7_0910800	cytosolic Fe-S cluster assembly factor NBP35, putative	0.982	NA	NA	NA	NA	NA	NA	NA	NA	NA	0.668834	NA	1	0.00836925	NA	0.889037	NA	0.513921	NA	NA	1			Y	OG5_126620|OG5_127761
PF3D7_0108000	proteasome subunit beta type-3, putative	PF3D7_0621100	conserved Plasmodium protein, unknown function	0.924	NA	NA	NA	NA	0.828488	NA	0.665582	0.883649	NA	NA	0.405829	4	-0.228913	NA	0.0992594	NA	NA	NA	NA	3				OG5_127761|OG5_143329
PF3D7_0108000	proteasome subunit beta type-3, putative	PF3D7_0812100	conserved Plasmodium protein, unknown function	0.986	NA	NA	NA	NA	NA	NA	0.618631	NA	NA	NA	NA	1	-0.0606997	NA	NA	1	NA	NA	NA	1		Y		OG5_127761|OG5_150592
PF3D7_0108000	proteasome subunit beta type-3, putative	PF3D7_1468900	conserved Plasmodium protein, unknown function	0.912	NA	NA	NA	NA	NA	NA	NA	NA	NA	0.597618	NA	1	-0.40526	NA	0.119164	NA	0.127014	NA	NA	1			Y	OG5_127761|OG5_164970
PF3D7_0108000	proteasome subunit beta type-3, putative	PF3D7_0619400	cell division cycle protein 48 homologue, putative	0.992	NA	NA	0.936337	NA	0.903299	NA	NA	NA	NA	NA	NA	2	0.633021	NA	0.812792	0.75	NA	NA	NA	4	Y			OG5_126926|OG5_127761
PF3D7_0108000	proteasome subunit beta type-3, putative	PF3D7_0912900	26S proteasome regulatory subunit RPN8, putative	1	1	1	NA	NA	NA	NA	NA	0.401402	NA	NA	NA	1	0.577094	NA	NA	0.75	NA	NA	NA	NA		Y		OG5_127761|OG5_127933		Y	Y
PF3D7_0108000	proteasome subunit beta type-3, putative	PF3D7_1402300	26S proteasome regulatory subunit RPN6	0.998	1	1	NA	NA	NA	NA	NA	0.406301	NA	NA	NA	1	0.500177	NA	NA	0.75	NA	NA	NA	NA		Y		OG5_127761|OG5_127922		Y	Y	Y
PF3D7_0108000	proteasome subunit beta type-3, putative	PF3D7_1368100	26S proteasome regulatory subunit RPN11, putative	0.96	1	1	NA	NA	NA	NA	NA	0.415554	NA	NA	NA	1	0.569132	NA	0.84667	0.75	0.24112	NA	NA	NA		Y		OG5_127757|OG5_127761		Y	Y	Y
PF3D7_0108300	conserved Plasmodium protein, unknown function	PF3D7_0924700	splicing factor 3A subunit 3, putative	0.906	NA	NA	NA	NA	NA	NA	NA	NA	NA	NA	0.759686	1	0.734179	NA	NA	NA	NA	NA	NA	NA			Y	OG5_128096|OG5_155060
PF3D7_0108300	conserved Plasmodium protein, unknown function	PF3D7_1407100	rRNA 2'-O-methyltransferase fibrillarin, putative	0.946	NA	NA	NA	NA	NA	NA	NA	NA	0.441827	0.811132	NA	2	0.736791	NA	0.900058	NA	0.565029	NA	NA	NA			Y	OG5_127191|OG5_155060
PF3D7_0108300	conserved Plasmodium protein, unknown function	PF3D7_1118500	nucleolar protein 56, putative	0.93	NA	NA	NA	NA	NA	NA	NA	NA	NA	0.607379	NA	1	0.609321	NA	0.849085	NA	0.561614	NA	NA	NA			Y	OG5_127848|OG5_155060
PF3D7_0108300	conserved Plasmodium protein, unknown function	PF3D7_0524000	karyopherin beta	0.942	NA	NA	NA	0.424657	NA	NA	NA	NA	NA	NA	NA	1	0.859469	NA	0.927376	NA	0.508067	NA	NA	1	Y			OG5_127537|OG5_155060
PF3D7_0108300	conserved Plasmodium protein, unknown function	PF3D7_0210900	conserved Plasmodium protein, unknown function	0.916	NA	NA	NA	0.483126	NA	NA	0.469833	NA	NA	0.519028	0.749637	4	0.16413	NA	NA	NA	NA	NA	NA	1				OG5_155060|OG5_173790
PF3D7_0108300	conserved Plasmodium protein, unknown function	PF3D7_0307200	60S ribosomal protein L7, putative	0.966	NA	NA	NA	0.513738	NA	NA	NA	0.428237	0.514779	0.862936	NA	4	0.630104	NA	0.870282	NA	0.383997	NA	NA	2				OG5_126953|OG5_155060
PF3D7_0108300	conserved Plasmodium protein, unknown function	PF3D7_1323100	60S ribosomal protein L6, putative	0.976	NA	NA	NA	0.478411	NA	NA	NA	0.440649	0.515327	0.852597	NA	4	0.715045	NA	0.860477	NA	0.377859	NA	NA	2				OG5_126993|OG5_155060
PF3D7_0108300	conserved Plasmodium protein, unknown function	PF3D7_0507100	60S ribosomal protein L4	0.91	NA	NA	NA	0.505487	NA	NA	NA	0.416828	0.51219	0.839691	NA	4	0.778296	NA	0.841198	NA	0.424837	NA	NA	1				OG5_127050|OG5_155060
PF3D7_0108300	conserved Plasmodium protein, unknown function	PF3D7_1124900	60S ribosomal protein L35, putative	0.92	NA	NA	NA	NA	NA	NA	NA	NA	0.472636	0.81668	NA	2	0.686426	NA	0.826735	NA	0.411288	NA	NA	2			Y	OG5_127176|OG5_155060
PF3D7_0108300	conserved Plasmodium protein, unknown function	PF3D7_0710600	60S ribosomal protein L34	0.906	NA	NA	NA	NA	NA	NA	NA	0.408735	0.500078	0.82552	0.402776	4	0.444653	NA	0.820093	NA	NA	NA	NA	1				OG5_127025|OG5_155060
PF3D7_0108300	conserved Plasmodium protein, unknown function	PF3D7_0503800	60S ribosomal protein L31	0.9	NA	NA	NA	0.534648	NA	NA	NA	0.437831	0.511361	0.851451	0.437989	5	0.273256	NA	0.812236	NA	NA	NA	NA	1				OG5_126907|OG5_155060
PF3D7_0108300	conserved Plasmodium protein, unknown function	PF3D7_1460700	60S ribosomal protein L27	0.926	NA	NA	NA	NA	NA	NA	NA	NA	0.494672	0.822982	0.539503	3	0.399154	NA	0.848238	NA	0.371745	NA	NA	1			Y	OG5_127262|OG5_155060
PF3D7_0108300	conserved Plasmodium protein, unknown function	PF3D7_0312800	60S ribosomal protein L26, putative	0.922	NA	NA	NA	0.428784	NA	NA	NA	0.40902	0.524336	0.835174	NA	4	0.655984	NA	0.857268	NA	0.33705	NA	NA	1				OG5_126931|OG5_155060
PF3D7_0108300	conserved Plasmodium protein, unknown function	PF3D7_1323400	60S ribosomal protein L23	0.918	NA	NA	NA	0.565178	NA	NA	NA	0.437887	0.514908	0.835086	NA	4	0.650189	NA	0.845088	NA	0.450952	NA	NA	NA				OG5_126659|OG5_155060
PF3D7_0108300	conserved Plasmodium protein, unknown function	PF3D7_1426000	60S ribosomal protein L21	0.924	NA	NA	NA	0.545359	NA	NA	NA	0.414472	0.499761	0.857199	NA	4	0.633153	NA	0.788109	NA	0.240122	NA	NA	2				OG5_126766|OG5_155060
PF3D7_0108300	conserved Plasmodium protein, unknown function	PF3D7_0516900	60S ribosomal protein L2	0.95	NA	NA	NA	0.522461	NA	NA	NA	0.424484	0.512987	0.826863	NA	4	0.755498	NA	0.739169	NA	0.340692	NA	NA	2				OG5_126641|OG5_155060
PF3D7_0108300	conserved Plasmodium protein, unknown function	PF3D7_1341300	60S ribosomal protein L18-2, putative	0.916	NA	NA	NA	0.524171	NA	NA	NA	0.434906	0.515197	0.859198	NA	4	0.392646	NA	0.779818	NA	0.352623	NA	NA	2				OG5_127236|OG5_155060
PF3D7_0108300	conserved Plasmodium protein, unknown function	PF3D7_1341200	60S ribosomal protein L18, putative	0.968	NA	NA	NA	0.497725	NA	NA	NA	0.433185	0.515562	0.856245	NA	4	0.421968	NA	0.859227	NA	0.518162	NA	NA	2				OG5_127130|OG5_155060
PF3D7_0108300	conserved Plasmodium protein, unknown function	PF3D7_0415900	60S ribosomal protein L15, putative	0.944	NA	NA	NA	NA	NA	NA	NA	0.4174	0.521553	0.850076	NA	3	0.626662	NA	0.850166	NA	0.547982	NA	NA	1				OG5_127033|OG5_155060
PF3D7_0108300	conserved Plasmodium protein, unknown function	PF3D7_1431700	60S ribosomal protein L14, putative	0.924	NA	NA	NA	0.501228	NA	NA	NA	0.433397	0.503419	0.827613	NA	4	0.433937	NA	0.793663	NA	0.359714	NA	NA	2				OG5_127132|OG5_155060
PF3D7_0108300	conserved Plasmodium protein, unknown function	PF3D7_1004000	60S ribosomal protein L13, putative	0.916	NA	NA	NA	0.521206	NA	NA	NA	0.418008	0.517022	0.847058	NA	4	0.705366	NA	0.853089	NA	0.352205	NA	NA	1				OG5_126957|OG5_155060
PF3D7_0108300	conserved Plasmodium protein, unknown function	PF3D7_1414300	60S ribosomal protein L10, putative	0.906	NA	NA	NA	0.492586	NA	NA	NA	0.42947	0.483272	0.827749	NA	4	0.196662	NA	0.797672	NA	0.243159	NA	NA	2				OG5_126951|OG5_155060
PF3D7_0108300	conserved Plasmodium protein, unknown function	PF3D7_0520000	40S ribosomal protein S9, putative	0.952	NA	NA	NA	0.465257	NA	NA	NA	0.408073	0.415043	0.789823	NA	4	0.599286	NA	0.861369	NA	NA	NA	NA	2				OG5_126983|OG5_155060
PF3D7_0108300	conserved Plasmodium protein, unknown function	PF3D7_1342000	40S ribosomal protein S6	0.964	NA	NA	NA	0.461626	NA	NA	NA	0.427784	0.497524	0.834056	NA	4	0.623237	NA	0.8541	NA	0.618402	NA	NA	1				OG5_126964|OG5_155060
PF3D7_0108300	conserved Plasmodium protein, unknown function	PF3D7_0721600	40S ribosomal protein S5, putative	0.912	NA	NA	NA	NA	NA	NA	NA	NA	NA	0.497162	NA	1	0.311377	NA	0.802304	NA	0.515958	NA	NA	2			Y	OG5_127064|OG5_155060
PF3D7_0108300	conserved Plasmodium protein, unknown function	PF3D7_0322900	40S ribosomal protein S3A, putative	0.932	NA	NA	NA	0.544049	NA	NA	NA	0.420239	0.485007	0.805383	NA	4	0.485233	NA	0.807723	NA	0.31409	NA	NA	2				OG5_126852|OG5_155060
PF3D7_0108300	conserved Plasmodium protein, unknown function	PF3D7_1465900	40S ribosomal protein S3	0.936	NA	NA	NA	0.479567	NA	NA	NA	0.401053	NA	0.688094	NA	3	0.626158	NA	0.840254	NA	0.446508	NA	NA	1				OG5_126820|OG5_155060
PF3D7_0108300	conserved Plasmodium protein, unknown function	PF3D7_1003500	40S ribosomal protein S20e, putative	0.956	NA	NA	NA	NA	NA	NA	NA	NA	0.427642	0.724543	0.407146	3	0.297672	NA	0.816873	NA	0.412446	NA	NA	2			Y	OG5_126760|OG5_155060
PF3D7_0108300	conserved Plasmodium protein, unknown function	PF3D7_1126200	40S ribosomal protein S18, putative	0.918	NA	NA	NA	NA	NA	NA	NA	NA	NA	0.494401	NA	1	0.545202	NA	0.892615	NA	0.38472	NA	NA	1			Y	OG5_126668|OG5_155060
PF3D7_0108300	conserved Plasmodium protein, unknown function	PF3D7_1242700	40S ribosomal protein S17, putative	0.914	NA	NA	NA	0.52678	NA	NA	NA	0.41421	0.492385	0.820768	NA	4	0.510381	NA	0.839839	NA	0.42607	NA	NA	1				OG5_126867|OG5_155060
PF3D7_0108300	conserved Plasmodium protein, unknown function	PF3D7_1358800	40S ribosomal protein S15	0.926	NA	NA	NA	0.544284	NA	NA	NA	0.430388	0.497128	0.839428	NA	4	0.477799	NA	0.850829	NA	0.45952	NA	NA	1				OG5_127089|OG5_155060
PF3D7_0108300	conserved Plasmodium protein, unknown function	PF3D7_0317600	40S ribosomal protein S11, putative	0.916	NA	NA	NA	0.478052	NA	NA	NA	0.407267	0.480204	0.818036	NA	4	0.298001	NA	0.840097	NA	0.425325	NA	NA	1				OG5_126986|OG5_155060
PF3D7_0108300	conserved Plasmodium protein, unknown function	PF3D7_0516200	40S ribosomal protein S11	0.946	NA	NA	NA	0.553825	NA	NA	NA	NA	NA	0.669275	NA	2	0.507069	NA	0.865242	NA	0.453886	NA	NA	1				OG5_126681|OG5_155060
PF3D7_0108500	conserved Plasmodium protein, unknown function	PF3D7_0409100	U4/U6 small nuclear ribonucleoprotein PRP31, putative	0.928	NA	NA	0.602222	NA	0.702417	NA	NA	NA	NA	NA	NA	2	0.890598	NA	NA	NA	NA	NA	NA	1	Y			OG5_128306|OG5_166112
PF3D7_0108500	conserved Plasmodium protein, unknown function	PF3D7_1025000	formin 2, putative	0.95	NA	NA	NA	NA	NA	NA	0.42579	NA	NA	NA	NA	1	0.791918	NA	NA	NA	NA	NA	NA	NA		Y		OG5_155222|OG5_166112
PF3D7_0108700	secreted ookinete protein, putative	PF3D7_0817700	rhoptry neck protein 5	0.968	NA	NA	NA	NA	NA	NA	0.400522	NA	NA	NA	NA	1	0.818614	NA	NA	NA	NA	NA	NA	NA		Y		OG5_153587|OG5_166991
PF3D7_0108700	secreted ookinete protein, putative	PF3D7_1211900	non-SERCA-type Ca2+ -transporting P-ATPase	0.92	NA	NA	NA	NA	NA	NA	NA	NA	0.503301	NA	NA	1	0.90961	NA	NA	NA	NA	NA	NA	NA			Y	OG5_126674|OG5_166991
PF3D7_0108700	secreted ookinete protein, putative	PF3D7_1007900	eukaryotic translation initiation factor 3 subunit D, putative	0.934	NA	NA	NA	NA	NA	NA	0.419666	NA	NA	NA	NA	1	0.697419	NA	NA	NA	NA	NA	NA	NA		Y		OG5_128265|OG5_166991
PF3D7_0108700	secreted ookinete protein, putative	PF3D7_1419700	conserved Plasmodium protein, unknown function	0.938	NA	NA	NA	NA	NA	NA	0.423673	NA	NA	NA	NA	1	0.691886	NA	NA	NA	NA	NA	NA	NA		Y		OG5_162906|OG5_166991
PF3D7_0108700	secreted ookinete protein, putative	PF3D7_0305300	conserved Plasmodium membrane protein, unknown function	0.9	NA	NA	NA	NA	NA	NA	NA	NA	0.473093	NA	NA	1	0.876424	NA	NA	NA	NA	NA	NA	NA			Y	OG5_160609|OG5_166991
PF3D7_0109000	photosensitized INA-labeled protein PHIL1, putative	PF3D7_1310700	RNA-binding protein, putative	0.92	NA	NA	NA	NA	NA	NA	0.465254	NA	NA	NA	NA	1	0.887138	NA	0.977476	NA	NA	NA	NA	1		Y		OG5_150593|OG5_153573
PF3D7_0109000	photosensitized INA-labeled protein PHIL1, putative	PF3D7_0720200	conserved Plasmodium protein, unknown function	0.996	NA	NA	NA	NA	NA	NA	NA	NA	NA	NA	0.614104	1	0.696177	NA	NA	NA	NA	NA	NA	1			Y	OG5_150593|OG5_158070
PF3D7_0109000	photosensitized INA-labeled protein PHIL1, putative	PF3D7_0908100	conserved Plasmodium membrane protein, unknown function	0.948	NA	NA	NA	NA	NA	NA	NA	NA	NA	NA	0.474302	1	0.669405	NA	NA	NA	NA	NA	NA	NA			Y	OG5_150593|OG5_172409
PF3D7_0109000	photosensitized INA-labeled protein PHIL1, putative	PF3D7_1019900	autophagy-related protein 8	0.928	NA	NA	NA	NA	NA	NA	NA	NA	0.555134	0.661584	NA	2	0.717844	NA	0.921595	NA	NA	NA	1	1			Y	OG5_126969|OG5_150593
PF3D7_0109200	cleavage and polyadenylation specificity factor subunit 5, putative	PKNH_1030600	merozoite surface protein 3, putative	0.916	NA	NA	NA	NA	NA	NA	NA	NA	NA	NA	0.516941	1	NA	NA	NA	NA	NA	NA	NA	1			Y	OG5_128813|OG5_162796
PF3D7_0109200	cleavage and polyadenylation specificity factor subunit 5, putative	PF3D7_0310700	trafficking protein particle complex subunit 4, putative	0.934	NA	NA	NA	NA	NA	NA	NA	NA	NA	NA	0.580205	1	-0.390618	NA	NA	NA	NA	NA	NA	2			Y	OG5_128212|OG5_128813
PF3D7_0109200	cleavage and polyadenylation specificity factor subunit 5, putative	PF3D7_0623500	superoxide dismutase [Fe]	0.974	NA	NA	NA	NA	NA	NA	0.408349	NA	NA	NA	NA	1	0.776822	NA	NA	NA	NA	NA	NA	NA		Y		OG5_128813|OG5_158563
PF3D7_0109200	cleavage and polyadenylation specificity factor subunit 5, putative	PF3D7_0405100	protein transport protein Sec24B	0.908	NA	NA	NA	NA	NA	NA	NA	NA	NA	NA	0.742241	1	0.323242	NA	NA	NA	NA	NA	NA	1			Y	OG5_128813|OG5_139980
PF3D7_0109200	cleavage and polyadenylation specificity factor subunit 5, putative	PF3D7_0520400	conserved Plasmodium protein, unknown function	0.914	NA	NA	NA	NA	NA	NA	NA	NA	NA	NA	0.492326	1	0.686876	NA	0.858406	NA	NA	NA	NA	NA			Y	OG5_128813|OG5_167351
PF3D7_0109200	cleavage and polyadenylation specificity factor subunit 5, putative	PF3D7_1322600	conserved Plasmodium protein, unknown function	0.96	NA	NA	NA	NA	NA	NA	NA	NA	NA	NA	0.5736	1	NA	NA	NA	NA	NA	NA	NA	1			Y	OG5_128813|OG5_205505
PF3D7_0109400	tubulin-specific chaperone a, putative	PKNH_0215800	conserved Plasmodium protein, unknown function	0.96	NA	NA	NA	NA	NA	NA	NA	NA	NA	NA	0.730263	1	NA	NA	NA	NA	NA	NA	NA	1			Y	OG5_128690|OG5_243526
PF3D7_0109400	tubulin-specific chaperone a, putative	PKNH_0818100	SICAvar, type I	0.96	NA	NA	NA	NA	NA	NA	NA	NA	NA	NA	0.739367	1	NA	NA	NA	NA	NA	NA	NA	1			Y	OG5_126656|OG5_128690
PF3D7_0109400	tubulin-specific chaperone a, putative	PKNH_1300700	tryptophan-rich antigen	0.93	NA	NA	NA	NA	NA	NA	NA	NA	0.768972	0.812458	0.599846	3	NA	NA	NA	NA	NA	NA	NA	NA			Y	OG5_128690|OG5_pviv|PVX_112665
PF3D7_0109400	tubulin-specific chaperone a, putative	PF3D7_1113400,PF3D7_1132000		0.95	NA	NA	NA	NA	NA	NA	NA	NA	0.880372	0.551181	0.606549	3	NA	NA	NA	NA	NA	NA	NA	NA			Y	OG5_128690|PF3D7_1113400,PF3D7_1132000
PF3D7_0109400	tubulin-specific chaperone a, putative	PF3D7_1334600,PF3D7_1334800,PF3D7_1335100		0.952	NA	NA	0.654738	0.520945	0.897342	NA	NA	NA	0.960548	0.624831	0.605512	6	-0.425747	NA	NA	NA	NA	NA	NA	3				OG5_128690|PF3D7_1334600,PF3D7_1334800,PF3D7_1335100
PF3D7_0109400	tubulin-specific chaperone a, putative	PKNH_1312100;PKNH_1234400		0.932	NA	NA	NA	NA	NA	NA	NA	NA	NA	NA	0.723733	1	NA	NA	NA	NA	NA	NA	NA	NA			Y	OG5_128690|PKNH_1312100;PKNH_1234400
PF3D7_0109400	tubulin-specific chaperone a, putative	PF3D7_1323200	V-type proton ATPase subunit G, putative	0.94	NA	NA	0.935529	NA	0.448083	NA	NA	NA	0.524212	NA	NA	3	0.83752	NA	NA	NA	NA	NA	NA	3				OG5_127451|OG5_128690
PF3D7_0109400	tubulin-specific chaperone a, putative	PF3D7_1140100	V-type proton ATPase subunit F, putative	1	NA	NA	0.932481	NA	0.930997	NA	NA	NA	0.835047	0.884009	0.615865	5	0.638977	NA	NA	NA	NA	NA	NA	3				OG5_127904|OG5_128690
PF3D7_0109400	tubulin-specific chaperone a, putative	PF3D7_0111500	UMP-CMP kinase, putative	0.942	NA	NA	0.661945	0.790587	0.711903	NA	NA	NA	0.876284	0.9229	0.572008	6	0.634231	NA	NA	NA	NA	NA	NA	1				OG5_126886|OG5_128690
PF3D7_0109400	tubulin-specific chaperone a, putative	PF3D7_0921000	ubiquitin-conjugating enzyme, putative	0.946	NA	NA	NA	0.468322	0.915544	NA	NA	NA	0.565574	NA	0.662871	4	0.610132	NA	NA	NA	NA	NA	NA	3				OG5_127012|OG5_128690
PF3D7_0109400	tubulin-specific chaperone a, putative	PF3D7_1356300	ubiquitin-conjugating enzyme, putative	0.942	NA	NA	0.611315	0.794965	0.901588	NA	NA	NA	0.625789	NA	0.639485	5	0.575285	NA	-0.0940415	NA	NA	NA	NA	5				OG5_128690|OG5_128826
PF3D7_0109400	tubulin-specific chaperone a, putative	PF3D7_0527100	ubiquitin-conjugating enzyme E2 N, putative	0.964	NA	NA	NA	0.41615	0.951431	NA	0.433037	NA	0.943985	0.806466	0.788842	6	0.0983748	NA	NA	NA	NA	NA	NA	5				OG5_127739|OG5_128690
PF3D7_0109400	tubulin-specific chaperone a, putative	PF3D7_1203900	ubiquitin-conjugating enzyme E2	0.928	NA	NA	0.94512	0.759482	0.869776	NA	NA	NA	0.811567	NA	0.599348	5	0.0276253	NA	-0.716058	NA	NA	NA	NA	4				OG5_126877|OG5_128690
PF3D7_0109400	tubulin-specific chaperone a, putative	PF3D7_0935000	U2 small nuclear ribonucleoprotein B'', putative	0.944	NA	NA	0.595084	NA	NA	NA	NA	NA	0.69973	0.829348	0.531045	4	-0.425449	0.439799	NA	0.25	NA	NA	NA	3				OG5_127059|OG5_128690
PF3D7_0109400	tubulin-specific chaperone a, putative	PF3D7_1369700	U2 small nuclear ribonucleoprotein A', putative	0.952	NA	NA	0.595084	0.824558	0.474756	NA	NA	NA	0.885079	0.780054	0.702289	6	-0.464058	NA	NA	NA	NA	NA	NA	5				OG5_128407|OG5_128690
PF3D7_0109400	tubulin-specific chaperone a, putative	PF3D7_1243600	translation initiation factor SUI1, putative	0.9	NA	NA	NA	0.559065	0.840434	NA	NA	0.539416	0.886557	NA	0.436561	5	-0.702991	NA	NA	NA	NA	NA	NA	6				OG5_127384|OG5_128690
PF3D7_0109400	tubulin-specific chaperone a, putative	PF3D7_0505800	small ubiquitin-related modifier	0.966	NA	NA	0.851868	NA	0.711011	NA	NA	NA	0.900152	0.794582	0.446137	5	0.0601173	NA	0.733263	NA	NA	NA	NA	3				OG5_127053|OG5_128690
PF3D7_0109400	tubulin-specific chaperone a, putative	PF3D7_0416800	small GTP-binding protein sar1	0.958	NA	NA	0.759156	NA	0.838689	NA	0.484629	NA	0.964428	0.616616	0.616355	6	-0.535983	NA	NA	NA	NA	NA	NA	5				OG5_127331|OG5_128690
PF3D7_0109400	tubulin-specific chaperone a, putative	PF3D7_1006800	single-strand telomeric DNA-binding protein GBP2, putative	0.944	NA	NA	0.472227	NA	NA	NA	0.488501	NA	0.837225	0.459631	NA	4	0.376828	NA	-0.342119	0.25	NA	NA	NA	2				OG5_128158|OG5_128690
PF3D7_0109400	tubulin-specific chaperone a, putative	PF3D7_1414400	serine/threonine protein phosphatase PP1	0.954	NA	NA	0.845106	0.835959	0.498517	NA	NA	NA	0.897303	0.939424	0.472961	6	0.174449	NA	0.274333	NA	NA	NA	NA	5				OG5_126821|OG5_128690
PF3D7_0109400	tubulin-specific chaperone a, putative	PF3D7_0823200	RNA-binding protein, putative	0.93	NA	NA	0.652222	0.562137	NA	NA	0.448611	0.710693	0.676637	NA	NA	5	-0.552208	NA	-0.128112	0.25	NA	NA	NA	5				OG5_128690|OG5_146727
PF3D7_0109400	tubulin-specific chaperone a, putative	PF3D7_1320900	RNA-binding protein, putative	0.95	NA	NA	NA	NA	NA	NA	NA	NA	0.509027	NA	0.570793	2	0.498679	NA	NA	0.25	NA	NA	NA	NA			Y	OG5_128690|OG5_129285
PF3D7_0109400	tubulin-specific chaperone a, putative	PF3D7_0916700	RNA-binding protein musashi, putative	0.924	NA	NA	NA	NA	NA	0.539216	0.513319	NA	NA	NA	NA	2	-0.736713	NA	-0.733508	0.25	NA	NA	NA	NA		Y		OG5_128690|OG5_133793
PF3D7_0109400	tubulin-specific chaperone a, putative	PF3D7_0512600	ras-related protein Rab-1B	0.958	NA	NA	NA	NA	0.892461	NA	0.567387	NA	0.951653	0.81753	0.571853	5	0.129853	NA	NA	NA	NA	NA	NA	5				OG5_127310|OG5_128690
PF3D7_0109400	tubulin-specific chaperone a, putative	PF3D7_1116300	peptidyl-prolyl cis-trans isomerase	0.976	NA	NA	NA	0.664274	0.887024	NA	NA	0.521559	NA	NA	0.561781	4	0.0679308	NA	NA	NA	NA	NA	NA	3				OG5_128690|OG5_129069
PF3D7_0109400	tubulin-specific chaperone a, putative	PF3D7_1107100	nucleic acid binding protein, putative	0.918	NA	NA	NA	NA	NA	NA	NA	NA	0.442689	NA	0.484932	2	0.472834	NA	0.234763	0.25	NA	NA	1	1			Y	OG5_128690|OG5_150031
PF3D7_0109400	tubulin-specific chaperone a, putative	PF3D7_0618500	malate dehydrogenase	0.958	NA	NA	0.751051	0.563346	0.481162	NA	0.574906	0.781745	0.548742	NA	NA	6	0.313299	NA	0.327519	NA	NA	NA	NA	2				OG5_126911|OG5_128690
PF3D7_0109400	tubulin-specific chaperone a, putative	PF3D7_1202900	high mobility group protein B1	0.936	NA	NA	0.500523	0.809053	0.553919	NA	0.449939	NA	0.888362	0.479024	0.520103	7	-0.494839	NA	NA	NA	NA	NA	NA	4				OG5_126740|OG5_128690
PF3D7_0109400	tubulin-specific chaperone a, putative	PF3D7_1033400	haloacid dehalogenase-like hydrolase	0.92	NA	NA	0.726236	0.755873	NA	NA	NA	0.488055	0.657649	0.819551	0.425443	6	-0.0205896	NA	0.208268	NA	NA	NA	1	3				OG5_127435|OG5_128690
PF3D7_0109400	tubulin-specific chaperone a, putative	PF3D7_1113700	glyoxalase I	0.91	NA	NA	NA	0.40773	0.445688	NA	NA	0.584415	NA	0.601799	NA	4	-0.1068	NA	NA	NA	NA	NA	1	3				OG5_127627|OG5_128690
PF3D7_0109400	tubulin-specific chaperone a, putative	PF3D7_0606900	glutaredoxin-like protein	0.958	NA	NA	0.777385	0.896237	0.760877	NA	NA	NA	0.917592	0.675948	0.754461	6	-0.337614	0.427867	0.0945327	NA	NA	NA	NA	3				OG5_127633|OG5_128690
PF3D7_0109400	tubulin-specific chaperone a, putative	PF3D7_0306300	glutaredoxin 1	0.958	NA	NA	0.91665	0.885166	0.912362	NA	NA	NA	0.720705	0.770953	0.429654	6	0.341168	NA	0.423935	NA	NA	NA	1	3				OG5_126864|OG5_128690
PF3D7_0109400	tubulin-specific chaperone a, putative	PF3D7_0815600	eukaryotic translation initiation factor 3 subunit G, putative	0.954	NA	NA	NA	NA	NA	NA	NA	NA	0.612078	NA	0.57428	2	-0.750519	NA	NA	0.25	NA	NA	NA	2			Y	OG5_128530|OG5_128690
PF3D7_0109400	tubulin-specific chaperone a, putative	PF3D7_1409800	CUGBP Elav-like family member 2, putative	0.924	NA	NA	NA	NA	NA	0.752031	0.602485	NA	NA	NA	NA	2	-0.21413	NA	0.775337	0.25	NA	NA	1	NA		Y		OG5_128690|OG5_163858
PF3D7_0109400	tubulin-specific chaperone a, putative	PF3D7_1359400	CUGBP Elav-like family member 1	0.916	NA	NA	NA	NA	NA	0.47025	0.409478	NA	NA	NA	NA	2	-0.759229	NA	-0.160455	0.25	NA	NA	NA	NA		Y		OG5_126974|OG5_128690
PF3D7_0109400	tubulin-specific chaperone a, putative	PF3D7_1427900	conserved protein, unknown function	0.978	NA	NA	0.782933	0.577112	NA	0.582672	0.758196	NA	0.608737	0.448202	0.572186	7	0.803558	NA	0.956936	NA	NA	NA	NA	4				OG5_128510|OG5_128690
PF3D7_0109400	tubulin-specific chaperone a, putative	PF3D7_0410600	conserved Plasmodium protein, unknown function	0.9	NA	NA	0.76741	0.579991	0.403022	NA	NA	NA	0.543682	NA	0.450276	5	-0.18367	NA	NA	NA	NA	NA	NA	2				OG5_128690|OG5_130399
PF3D7_0109400	tubulin-specific chaperone a, putative	PF3D7_0531300	conserved Plasmodium protein, unknown function	0.902	NA	NA	NA	NA	NA	NA	NA	NA	NA	NA	0.412606	1	0.504409	NA	NA	NA	NA	NA	1	NA			Y	OG5_128690|OG5_167359
PF3D7_0109400	tubulin-specific chaperone a, putative	PF3D7_0721400	conserved Plasmodium protein, unknown function	0.964	NA	NA	0.719981	0.973051	0.773785	NA	NA	NA	0.591195	0.918166	0.623188	6	0.0652653	NA	0.865925	NA	NA	NA	NA	4				OG5_128690|OG5_143207
PF3D7_0109400	tubulin-specific chaperone a, putative	PF3D7_1036900	conserved Plasmodium protein, unknown function	0.908	NA	NA	NA	NA	NA	NA	NA	NA	0.549018	0.524153	0.502506	3	-0.813211	NA	-0.56037	NA	NA	NA	NA	1			Y	OG5_128690|OG5_152972
PF3D7_0109400	tubulin-specific chaperone a, putative	PF3D7_0415400	coatomer subunit zeta, putative	0.916	NA	NA	NA	NA	0.825831	NA	NA	NA	0.930958	0.669112	0.445169	4	-0.601095	NA	NA	NA	NA	NA	NA	3				OG5_127654|OG5_128690
PF3D7_0109400	tubulin-specific chaperone a, putative	PF3D7_0110700	chromatin assembly factor 1 protein WD40 domain, putative	0.992	NA	NA	0.748492	0.797243	0.439226	NA	NA	0.724747	0.775896	0.693519	NA	6	0.754872	NA	0.915495	NA	NA	NA	NA	3				OG5_127148|OG5_128690
PF3D7_0109400	tubulin-specific chaperone a, putative	PF3D7_0520600	bis(5'-nucleosyl)-tetraphosphatase [asymmetrical]	0.958	NA	NA	0.893018	0.739719	0.895	0.485128	0.658877	NA	0.579367	NA	0.552636	7	0.26076	NA	-0.221536	NA	NA	NA	NA	5				OG5_128690|OG5_130658
PF3D7_0109400	tubulin-specific chaperone a, putative	PF3D7_1110400	asparagine-rich antigen	0.924	NA	NA	NA	NA	NA	NA	NA	NA	NA	0.530346	NA	1	NA	NA	-0.289983	0.25	NA	NA	NA	NA			Y	OG5_128690|OG5_165212
PF3D7_0109400	tubulin-specific chaperone a, putative	PF3D7_0414900	armadillo-domain containing rhoptry protein	0.916	NA	NA	0.891285	0.951488	NA	NA	NA	0.448079	0.904361	0.796765	0.613937	6	-0.758627	NA	-0.460918	NA	NA	NA	NA	3				OG5_128690|OG5_143115
PF3D7_0109400	tubulin-specific chaperone a, putative	PF3D7_1458400	aminodeoxychorismate lyase	0.962	NA	NA	0.71179	0.827456	0.639656	NA	0.645319	0.660402	0.762875	0.525352	NA	7	0.22617	NA	0.422601	NA	NA	NA	1	2				OG5_128690|OG5_146648
PF3D7_0109400	tubulin-specific chaperone a, putative	PF3D7_0810000	acyl-CoA binding protein, putative	0.93	NA	NA	NA	NA	0.602207	NA	NA	NA	0.862124	0.946316	0.449362	4	0.59336	NA	0.155541	NA	NA	NA	1	2				OG5_127366|OG5_128690
PF3D7_0109400	tubulin-specific chaperone a, putative	PF3D7_0308500	activator of Hsp90 ATPase, putative	0.956	NA	NA	NA	0.969086	0.771946	NA	NA	NA	NA	0.698574	0.650664	4	0.609901	NA	NA	NA	NA	NA	NA	3				OG5_128037|OG5_128690
PF3D7_0109400	tubulin-specific chaperone a, putative	PF3D7_1461300	40S ribosomal protein S28e, putative	0.95	NA	NA	0.932056	0.832063	0.798675	NA	NA	NA	0.903602	0.962651	0.724428	6	-0.661974	NA	-0.146117	NA	NA	NA	NA	5				OG5_127046|OG5_128690
PF3D7_0109400	tubulin-specific chaperone a, putative	PF3D7_0307100	40S ribosomal protein S12, putative	0.964	NA	NA	0.892306	0.530695	0.922365	NA	NA	NA	0.633696	0.551636	0.718508	6	-0.225549	NA	-0.0507082	NA	NA	NA	NA	4				OG5_127261|OG5_128690
PF3D7_0109400	tubulin-specific chaperone a, putative	PF3D7_0818200	14-3-3 protein	0.96	NA	NA	0.818921	0.95929	0.531536	NA	NA	0.735817	NA	0.82384	NA	5	0.717976	NA	NA	NA	NA	NA	NA	5				OG5_126706|OG5_128690
PF3D7_0109800	phenylalanine--tRNA ligase alpha subunit	PF3D7_1407100	rRNA 2'-O-methyltransferase fibrillarin, putative	0.944	NA	NA	NA	NA	NA	NA	NA	NA	NA	NA	0.42916	1	0.748094	NA	0.926727	NA	0.596031	NA	1	1			Y	OG5_127036|OG5_127191
PF3D7_0109800	phenylalanine--tRNA ligase alpha subunit	PF3D7_1104000	phenylalanine--tRNA ligase beta subunit	0.964	1	NA	NA	1	0.968247	0.969618	0.461343	0.548296	0.981433	0.995827	0.994966	8	0.726455	NA	0.674661	0.25	0.458169	NA	1	10				OG5_127036|OG5_127490		Y		Y
PF3D7_0109800	phenylalanine--tRNA ligase alpha subunit	PF3D7_0930300	merozoite surface protein 1	0.946	NA	NA	NA	NA	NA	0.802695	0.580208	0.597238	0.623814	0.431216	0.430637	6	0.814177	NA	-0.73095	NA	-0.491425	NA	1	4				OG5_127036|OG5_159573
PF3D7_0109800	phenylalanine--tRNA ligase alpha subunit	PF3D7_0920800	inosine-5'-monophosphate dehydrogenase	0.942	NA	NA	NA	NA	0.909259	0.531721	0.608172	NA	NA	0.912116	0.809991	5	-0.0314574	NA	0.941114	NA	0.542666	NA	1	5				OG5_126887|OG5_127036
PF3D7_0109800	phenylalanine--tRNA ligase alpha subunit	PF3D7_1417500	H/ACA ribonucleoprotein complex subunit 4, putative	0.922	NA	NA	NA	NA	NA	NA	NA	NA	0.660136	NA	0.569437	2	0.760205	NA	0.918111	NA	0.622377	NA	1	1			Y	OG5_126700|OG5_127036
PF3D7_0109800	phenylalanine--tRNA ligase alpha subunit	PF3D7_0922600	glutamine synthetase, putative	0.908	NA	NA	NA	NA	NA	NA	NA	NA	0.891911	NA	NA	1	0.708933	NA	0.869793	NA	0.663731	NA	NA	1			Y	OG5_127036|OG5_127086
PF3D7_0109800	phenylalanine--tRNA ligase alpha subunit	PF3D7_1216900	DNA-binding chaperone, putative	0.972	NA	NA	NA	NA	0.914833	0.416259	0.462017	NA	0.533581	NA	NA	4	0.883049	NA	0.777151	NA	0.538042	NA	1	3				OG5_127036|OG5_128294
PF3D7_0109800	phenylalanine--tRNA ligase alpha subunit	PF3D7_0903400	ATP-dependent RNA helicase DDX60, putative	0.956	NA	NA	NA	NA	NA	NA	NA	NA	0.514251	0.772943	0.643617	3	0.688767	NA	0.876362	NA	0.559937	NA	1	1			Y	OG5_127036|OG5_130134
PF3D7_0110400	DNA-directed RNA polymerase II subunit RPB9, putative	PF3D7_1448000	U3 small nucleolar RNA-associated protein 12, putative	0.902	NA	NA	0.800342	NA	0.900601	NA	NA	NA	NA	NA	NA	2	0.609997	NA	0.860134	NA	NA	NA	NA	1	Y			OG5_127984|OG5_128243
PF3D7_0110400	DNA-directed RNA polymerase II subunit RPB9, putative	PF3D7_0610900	transcription elongation factor SPT5, putative	0.908	1	NA	NA	NA	NA	NA	NA	NA	NA	0.543105	NA	1	0.670666	NA	0.872875	NA	NA	NA	1	NA			Y	OG5_127919|OG5_128243	Y	Y	Y	Y
PF3D7_0110400	DNA-directed RNA polymerase II subunit RPB9, putative	PF3D7_1350200	small nuclear ribonucleoprotein E, putative	0.974	NA	NA	NA	NA	NA	NA	NA	0.547991	NA	NA	NA	1	0.699196	NA	NA	0.75	NA	NA	NA	NA		Y		OG5_128224|OG5_128243
PF3D7_0110400	DNA-directed RNA polymerase II subunit RPB9, putative	PF3D7_0810500	protein phosphatase PPM7, putative	0.96	NA	NA	NA	NA	NA	NA	NA	NA	NA	0.46796	NA	1	-0.176266	NA	NA	0.25	NA	NA	NA	NA			Y	OG5_128243|OG5_131254
PF3D7_0110400	DNA-directed RNA polymerase II subunit RPB9, putative	PF3D7_1012700	NLI interacting factor-like phosphatase, putative	0.956	1	NA	0.853052	0.519114	0.482073	0.612224	0.547663	0.408446	NA	NA	NA	6	-0.0254183	NA	NA	NA	NA	NA	NA	1				OG5_128243|OG5_146906
PF3D7_0110400	DNA-directed RNA polymerase II subunit RPB9, putative	PF3D7_1343700	kelch protein K13	0.906	NA	NA	0.871754	NA	0.953802	NA	NA	NA	NA	NA	NA	2	0.681999	NA	0.30487	NA	NA	NA	NA	2	Y			OG5_128243|OG5_134674
PF3D7_0110400	DNA-directed RNA polymerase II subunit RPB9, putative	PF3D7_1364800	DNA-directed RNA polymerases I, II, and III subunit RPABC1, putative	0.984	1	NA	0.709725	0.787752	NA	0.910048	0.907236	0.95509	NA	0.810254	NA	6	0.679735	NA	0.881161	0.5	NA	NA	NA	5				OG5_127455|OG5_128243	Y	Y	Y
PF3D7_0110400	DNA-directed RNA polymerase II subunit RPB9, putative	PF3D7_1027400	DNA-directed RNA polymerase II subunit RPB7, putative	0.992	1	NA	NA	NA	NA	NA	NA	NA	NA	0.604963	NA	1	0.0680523	NA	0.864318	0.5	NA	NA	NA	NA			Y	OG5_127981|OG5_128243	Y	Y	Y	Y
PF3D7_0110400	DNA-directed RNA polymerase II subunit RPB9, putative	PF3D7_0923000	DNA-directed RNA polymerase II subunit RPB3, putative	0.996	1	NA	0.692445	NA	0.920051	0.94403	0.932978	0.969838	NA	0.675331	NA	6	0.466225	NA	0.864011	0.75	NA	NA	NA	6				OG5_127622|OG5_128243	Y	Y	Y	Y
PF3D7_0110400	DNA-directed RNA polymerase II subunit RPB9, putative	PF3D7_0215700	DNA-directed RNA polymerase II subunit RPB2, putative	0.978	1	NA	0.801669	0.959245	0.985114	0.928894	0.922347	0.974843	NA	0.871984	NA	7	0.597923	NA	NA	0.75	NA	NA	1	7				OG5_126694|OG5_128243	Y	Y	Y	Y
PF3D7_0110400	DNA-directed RNA polymerase II subunit RPB9, putative	PF3D7_1304900	DNA-directed RNA polymerase II subunit RPB11, putative	0.954	1	NA	NA	NA	NA	0.918126	0.919344	0.964513	NA	0.685322	NA	4	0.0403483	NA	0.763691	NA	NA	NA	NA	4				OG5_127688|OG5_128243	Y	Y		Y
PF3D7_0110400	DNA-directed RNA polymerase II subunit RPB9, putative	PF3D7_0318200	DNA-directed RNA polymerase II subunit RPB1	0.992	1	NA	0.845012	0.924347	0.988174	0.945443	0.964897	0.980517	NA	0.820225	NA	7	0.304272	NA	0.841227	NA	NA	NA	NA	7				OG5_126637|OG5_128243	Y	Y	Y	Y
PF3D7_0110400	DNA-directed RNA polymerase II subunit RPB9, putative	PF3D7_1433500	DNA topoisomerase 2	0.912	NA	NA	NA	0.518782	NA	0.725508	0.743223	0.705326	NA	0.773066	NA	5	-0.00722757	NA	0.134487	NA	NA	NA	NA	4				OG5_127113|OG5_128243
PF3D7_0110400	DNA-directed RNA polymerase II subunit RPB9, putative	PF3D7_1137300	CLPTM1 domain-containing protein, putative	0.904	NA	NA	NA	NA	NA	NA	NA	NA	NA	0.636276	NA	1	0.640725	NA	0.888935	NA	NA	NA	1	NA			Y	OG5_127427|OG5_128243
PF3D7_0110400	DNA-directed RNA polymerase II subunit RPB9, putative	PF3D7_0422400	40S ribosomal protein S19	0.978	NA	NA	NA	NA	NA	NA	NA	NA	NA	0.411186	NA	1	0.806129	NA	0.840055	0.25	NA	NA	NA	NA			Y	OG5_127080|OG5_128243
PF3D7_0110700	chromatin assembly factor 1 protein WD40 domain, putative	PKNH_1300700	tryptophan-rich antigen	0.952	NA	NA	NA	NA	NA	NA	NA	NA	0.493983	0.667161	0.486083	3	NA	NA	NA	NA	NA	NA	NA	1			Y	OG5_127148|OG5_pviv|PVX_112665
PF3D7_0110700	chromatin assembly factor 1 protein WD40 domain, putative	PKNH_1312100;PKNH_1234400		0.984	NA	NA	NA	NA	NA	NA	NA	NA	NA	NA	0.607056	1	NA	NA	NA	NA	NA	NA	NA	NA			Y	OG5_127148|PKNH_1312100;PKNH_1234400
PF3D7_0110700	chromatin assembly factor 1 protein WD40 domain, putative	PF3D7_1138800	WD repeat-containing protein, putative	0.942	NA	NA	NA	NA	NA	NA	NA	NA	NA	NA	0.483114	1	0.006886	NA	NA	1	NA	NA	NA	2			Y	OG5_127148|OG5_150004
PF3D7_0110700	chromatin assembly factor 1 protein WD40 domain, putative	PF3D7_0934500	V-type proton ATPase subunit E, putative	0.968	NA	NA	NA	NA	0.898557	NA	NA	0.698648	NA	NA	0.780374	3	-0.437755	NA	NA	0.25	NA	NA	NA	3				OG5_127015|OG5_127148
PF3D7_0110700	chromatin assembly factor 1 protein WD40 domain, putative	PF3D7_0111500	UMP-CMP kinase, putative	0.992	NA	NA	0.66785	0.495023	0.815843	0.468849	0.567649	NA	0.874658	0.834527	0.747919	8	0.607538	NA	NA	NA	NA	NA	NA	4				OG5_126886|OG5_127148
PF3D7_0110700	chromatin assembly factor 1 protein WD40 domain, putative	PF3D7_0921000	ubiquitin-conjugating enzyme, putative	0.946	NA	NA	NA	0.692128	NA	NA	NA	NA	NA	NA	NA	1	0.40388	NA	NA	0.5	NA	NA	NA	2	Y			OG5_127012|OG5_127148
PF3D7_0110700	chromatin assembly factor 1 protein WD40 domain, putative	PF3D7_1033900	ubiquitin-conjugating enzyme, putative	0.93	NA	NA	NA	NA	NA	NA	NA	NA	0.430824	0.472683	NA	2	-0.00860359	NA	-0.0189435	0.5	-0.17977	NA	NA	NA			Y	OG5_127148|OG5_128230
PF3D7_0110700	chromatin assembly factor 1 protein WD40 domain, putative	PF3D7_1356300	ubiquitin-conjugating enzyme, putative	0.93	NA	NA	0.489748	0.77864	NA	NA	NA	NA	NA	NA	NA	2	0.505523	NA	-0.142259	0.5	-0.453046	NA	NA	1	Y			OG5_127148|OG5_128826
PF3D7_0110700	chromatin assembly factor 1 protein WD40 domain, putative	PF3D7_0305700	ubiquitin-conjugating enzyme E2, putative	0.966	NA	NA	NA	NA	NA	NA	NA	NA	0.450105	0.930476	0.73765	3	0.728584	NA	NA	NA	NA	NA	NA	4			Y	OG5_127148|OG5_127771
PF3D7_0110700	chromatin assembly factor 1 protein WD40 domain, putative	PF3D7_0527100	ubiquitin-conjugating enzyme E2 N, putative	0.934	NA	NA	NA	NA	0.622278	0.515677	NA	NA	0.787795	NA	0.442744	4	0.207273	NA	NA	0.5	NA	NA	NA	3				OG5_127148|OG5_127739
PF3D7_0110700	chromatin assembly factor 1 protein WD40 domain, putative	PF3D7_1203900	ubiquitin-conjugating enzyme E2	0.984	NA	NA	0.841663	0.431543	0.672597	0.590895	NA	0.432348	0.679256	NA	0.428929	7	-0.217223	NA	-0.542615	0.5	-0.290355	NA	NA	3				OG5_126877|OG5_127148
PF3D7_0110700	chromatin assembly factor 1 protein WD40 domain, putative	PF3D7_1418000	ubiquitin fusion degradation protein UFD1, putative	0.972	NA	NA	NA	NA	NA	NA	0.711462	0.791349	0.610745	0.792788	0.617735	5	0.0438363	NA	NA	NA	NA	NA	NA	3				OG5_127148|OG5_127577
PF3D7_0110700	chromatin assembly factor 1 protein WD40 domain, putative	PF3D7_1209200	U6 snRNA-associated Sm-like protein LSm7, putative	0.914	NA	NA	0.937203	0.672377	NA	NA	NA	NA	NA	NA	NA	2	-0.111313	NA	NA	0.75	NA	NA	NA	2	Y			OG5_127148|OG5_128343
PF3D7_0110700	chromatin assembly factor 1 protein WD40 domain, putative	PF3D7_1325000	U6 snRNA-associated Sm-like protein LSm6, putative	0.936	NA	NA	0.901395	0.876077	NA	NA	NA	NA	NA	NA	NA	2	0.317858	NA	0.332065	0.75	0.0656958	NA	1	2	Y			OG5_127148|OG5_128262
PF3D7_0110700	chromatin assembly factor 1 protein WD40 domain, putative	PF3D7_0822800	U5 snrnp-specific protein, putative	0.958	NA	NA	NA	NA	NA	NA	0.602892	NA	NA	NA	NA	1	0.127582	NA	-0.106072	1	0.137872	NA	NA	4		Y		OG5_127148|OG5_129196
PF3D7_0110700	chromatin assembly factor 1 protein WD40 domain, putative	PF3D7_0935000	U2 small nuclear ribonucleoprotein B'', putative	0.964	NA	NA	NA	NA	NA	NA	0.61038	0.63403	0.940024	0.521624	0.720622	5	-0.375647	0.431525	NA	0.75	NA	NA	NA	5				OG5_127059|OG5_127148
PF3D7_0110700	chromatin assembly factor 1 protein WD40 domain, putative	PF3D7_1369700	U2 small nuclear ribonucleoprotein A', putative	0.914	NA	NA	NA	0.53491	0.620532	0.525621	0.675264	0.41871	0.818143	0.624284	NA	7	-0.29748	NA	NA	NA	NA	NA	NA	5				OG5_127148|OG5_128407
PF3D7_0110700	chromatin assembly factor 1 protein WD40 domain, putative	PF3D7_0828500	translation initiation factor eIF-2B subunit alpha, putative	0.938	NA	NA	NA	NA	NA	0.723114	NA	0.879571	NA	NA	NA	2	-0.132581	NA	0.47482	0.25	NA	NA	1	2		Y		OG5_127148|OG5_127805
PF3D7_0110700	chromatin assembly factor 1 protein WD40 domain, putative	PF3D7_0623600	transcription or splicing factor-like protein, putative	0.936	NA	NA	NA	NA	NA	NA	NA	0.421629	NA	NA	NA	1	-0.583871	NA	-0.229284	0.5	NA	NA	NA	1		Y		OG5_127148|OG5_128401
PF3D7_0110700	chromatin assembly factor 1 protein WD40 domain, putative	PF3D7_0915100	SUMO-conjugating enzyme UBC9	0.986	NA	NA	NA	NA	0.737216	NA	NA	0.435538	NA	NA	0.473172	3	0.691993	NA	0.203199	0.5	0.407126	NA	NA	2				OG5_127148|OG5_127729
PF3D7_0110700	chromatin assembly factor 1 protein WD40 domain, putative	PF3D7_1006800	single-strand telomeric DNA-binding protein GBP2, putative	0.936	NA	NA	NA	NA	NA	0.525503	NA	NA	0.622078	0.428705	NA	3	0.31543	NA	-0.276881	0.75	0.327849	NA	1	3				OG5_127148|OG5_128158
PF3D7_0110700	chromatin assembly factor 1 protein WD40 domain, putative	PF3D7_1366600	signal recognition particle receptor subunit alpha, putative	0.934	NA	NA	NA	NA	NA	NA	NA	NA	NA	0.824562	NA	1	-0.258457	NA	NA	0.25	NA	NA	NA	1			Y	OG5_126932|OG5_127148
PF3D7_0110700	chromatin assembly factor 1 protein WD40 domain, putative	PF3D7_1414400	serine/threonine protein phosphatase PP1	0.98	NA	NA	0.651691	0.749132	0.707777	NA	NA	0.477387	0.785719	0.453913	0.640094	7	0.251935	NA	0.15454	0.75	-0.150447	NA	NA	4				OG5_126821|OG5_127148
PF3D7_0110700	chromatin assembly factor 1 protein WD40 domain, putative	PF3D7_0606100	RNA-binding protein, putative	0.966	NA	NA	NA	NA	NA	NA	NA	NA	0.452397	NA	NA	1	-0.296229	NA	-0.318778	0.75	NA	NA	1	NA			Y	OG5_127148|OG5_150164
PF3D7_0110700	chromatin assembly factor 1 protein WD40 domain, putative	PF3D7_0218000	replication factor C subunit 2, putative	0.912	NA	NA	NA	NA	NA	NA	NA	NA	0.581174	NA	0.91697	2	0.563836	NA	0.761396	0.5	0.460425	NA	1	1			Y	OG5_127148|OG5_128040
PF3D7_0110700	chromatin assembly factor 1 protein WD40 domain, putative	PF3D7_0903200	ras-related protein RAB7	0.976	NA	NA	NA	NA	0.480222	NA	NA	0.488521	NA	NA	0.686894	3	0.0779879	NA	0.662792	0.25	0.37134	NA	NA	1				OG5_127148|OG5_127616
PF3D7_0110700	chromatin assembly factor 1 protein WD40 domain, putative	PF3D7_1144900	ras-related protein Rab-6	0.916	NA	NA	NA	NA	NA	0.598579	0.910592	NA	0.572982	0.654822	NA	4	-0.70103	NA	-0.144544	0.25	-0.442906	NA	NA	3				OG5_127148|OG5_127256
PF3D7_0110700	chromatin assembly factor 1 protein WD40 domain, putative	PF3D7_0512600	ras-related protein Rab-1B	0.908	NA	NA	NA	NA	NA	0.530177	NA	NA	0.567538	0.458459	NA	3	0.0746478	NA	NA	0.25	NA	NA	NA	2				OG5_127148|OG5_127310
PF3D7_0110700	chromatin assembly factor 1 protein WD40 domain, putative	PF3D7_1320600	ras-related protein Rab-11A	0.958	NA	NA	NA	NA	NA	NA	NA	NA	NA	0.516108	NA	1	0.340979	NA	NA	0.25	NA	NA	NA	1			Y	OG5_126971|OG5_127148
PF3D7_0110700	chromatin assembly factor 1 protein WD40 domain, putative	PF3D7_1116200	pyridoxine biosynthesis protein PDX2	0.934	NA	NA	NA	NA	0.916585	0.560251	0.456646	0.622631	NA	NA	NA	4	0.37517	NA	NA	NA	NA	NA	NA	4				OG5_127148|OG5_129260
PF3D7_0110700	chromatin assembly factor 1 protein WD40 domain, putative	PF3D7_1221600	protein TSSC1, putative	0.97	NA	NA	NA	NA	NA	NA	NA	NA	NA	NA	0.757257	1	0.615706	NA	0.866473	1	0.446133	NA	NA	1			Y	OG5_127148|OG5_129737
PF3D7_0110700	chromatin assembly factor 1 protein WD40 domain, putative	PF3D7_0810500	protein phosphatase PPM7, putative	0.912	NA	NA	NA	NA	NA	0.462345	0.713012	0.46658	NA	NA	0.644979	4	0.149601	NA	NA	NA	NA	NA	NA	2				OG5_127148|OG5_131254
PF3D7_0110700	chromatin assembly factor 1 protein WD40 domain, putative	PF3D7_1121700	protein GCN20	0.902	NA	NA	NA	NA	NA	NA	NA	NA	NA	NA	0.847371	1	-0.0577215	NA	-0.0994501	0.25	0.30038	NA	NA	2			Y	OG5_126934|OG5_127148
PF3D7_0110700	chromatin assembly factor 1 protein WD40 domain, putative	PF3D7_1120100	phosphoglycerate mutase, putative	0.992	NA	NA	NA	NA	0.817308	NA	NA	0.620257	NA	0.605804	0.411562	4	0.529281	NA	0.0585954	0.25	0.428719	NA	NA	3				OG5_127148|OG5_127491
PF3D7_0110700	chromatin assembly factor 1 protein WD40 domain, putative	PF3D7_1130000	phosphoacetylglucosamine mutase, putative	0.956	NA	NA	NA	NA	NA	NA	NA	NA	0.57946	NA	NA	1	-0.324028	NA	NA	0.5	NA	NA	1	NA			Y	OG5_127148|OG5_128133
PF3D7_0110700	chromatin assembly factor 1 protein WD40 domain, putative	PF3D7_1247400	peptidyl-prolyl cis-trans isomerase FKBP35	0.928	NA	NA	NA	NA	NA	0.891726	NA	0.491531	0.819655	NA	0.420372	4	0.358334	NA	NA	0.25	NA	NA	NA	2				OG5_126727|OG5_127148
PF3D7_0110700	chromatin assembly factor 1 protein WD40 domain, putative	PF3D7_1116300	peptidyl-prolyl cis-trans isomerase	0.98	NA	NA	NA	0.452481	NA	0.609935	0.465506	0.838813	NA	NA	NA	4	0.0688493	NA	NA	0.25	NA	NA	NA	2				OG5_127148|OG5_129069
PF3D7_0110700	chromatin assembly factor 1 protein WD40 domain, putative	PF3D7_0621800	nascent polypeptide-associated complex subunit alpha, putative	0.938	NA	NA	NA	NA	NA	NA	NA	NA	0.558774	0.625392	NA	2	-0.421281	NA	-0.00982923	0.5	NA	NA	NA	2			Y	OG5_127148|OG5_127180
PF3D7_0110700	chromatin assembly factor 1 protein WD40 domain, putative	PF3D7_1434800	mitochondrial acidic protein MAM33, putative	0.956	NA	NA	0.544972	0.428051	NA	0.863717	0.455218	0.456706	NA	NA	NA	5	0.300443	NA	0.715369	NA	0.667356	NA	NA	4				OG5_127148|OG5_129822
PF3D7_0110700	chromatin assembly factor 1 protein WD40 domain, putative	PF3D7_1345900	kinetochore protein SPC25, putative	0.954	NA	NA	0.973246	0.613415	0.690754	0.717902	0.469131	NA	NA	NA	NA	5	0.494705	NA	0.644311	NA	0.310138	NA	NA	3				OG5_127148|OG5_160768
PF3D7_0110700	chromatin assembly factor 1 protein WD40 domain, putative	PF3D7_1224500	histone chaperone ASF1, putative	0.906	1	NA	NA	NA	NA	0.649576	0.455176	NA	0.561441	NA	NA	3	0.119576	NA	0.272485	0.25	NA	NA	NA	2				OG5_127148|OG5_127499		Y	Y	Y
PF3D7_0110700	chromatin assembly factor 1 protein WD40 domain, putative	PF3D7_0817900	high mobility group protein B2	0.986	NA	NA	NA	0.652308	0.416563	0.583752	0.524043	0.411813	NA	NA	NA	5	-0.40089	NA	NA	0.5	NA	NA	NA	3				OG5_126740|OG5_127148
PF3D7_0110700	chromatin assembly factor 1 protein WD40 domain, putative	PF3D7_1202900	high mobility group protein B1	0.922	NA	NA	NA	0.628583	0.554621	0.479062	NA	NA	0.540099	NA	NA	4	-0.313023	NA	NA	0.5	NA	NA	NA	2				OG5_126740|OG5_127148
PF3D7_0110700	chromatin assembly factor 1 protein WD40 domain, putative	PF3D7_0628100	HECT-domain (ubiquitin-transferase), putative	0.982	NA	NA	NA	NA	NA	NA	NA	NA	NA	0.424351	NA	1	-0.35496	NA	-0.29039	0.75	NA	NA	1	1			Y	OG5_127148|OG5_139596
PF3D7_0110700	chromatin assembly factor 1 protein WD40 domain, putative	PF3D7_1033400	haloacid dehalogenase-like hydrolase	0.978	NA	NA	0.600729	0.489603	0.585266	0.991984	0.992635	0.815628	0.556663	0.453385	0.924958	9	0.266474	NA	0.11965	NA	0.404493	NA	NA	6				OG5_127148|OG5_127435
PF3D7_0110700	chromatin assembly factor 1 protein WD40 domain, putative	PF3D7_0606900	glutaredoxin-like protein	0.926	NA	NA	0.910876	0.634341	0.838774	0.704687	0.612546	NA	0.692021	NA	0.526831	7	-0.33833	NA	0.0205435	NA	NA	NA	1	6				OG5_127148|OG5_127633
PF3D7_0110700	chromatin assembly factor 1 protein WD40 domain, putative	PF3D7_0306300	glutaredoxin 1	0.914	NA	NA	0.738475	0.870201	0.40604	NA	NA	NA	0.431464	0.415928	NA	5	0.0648203	NA	0.251669	NA	0.386048	NA	NA	4				OG5_126864|OG5_127148
PF3D7_0110700	chromatin assembly factor 1 protein WD40 domain, putative	PF3D7_0422700	eukaryotic initiation factor 4A-III, putative	0.928	NA	NA	NA	NA	NA	NA	NA	NA	0.486362	NA	NA	1	-0.155668	NA	-0.0890858	0.75	0.289059	NA	NA	NA			Y	OG5_127148|OG5_127927
PF3D7_0110700	chromatin assembly factor 1 protein WD40 domain, putative	PF3D7_1347700	ethanolamine-phosphate cytidylyltransferase	0.966	NA	NA	NA	NA	NA	NA	NA	NA	NA	0.717793	NA	1	0.0148954	NA	-0.408497	0.5	-0.528885	NA	1	1			Y	OG5_127148|OG5_127671
PF3D7_0110700	chromatin assembly factor 1 protein WD40 domain, putative	PF3D7_1330600	elongation factor Tu, putative	0.928	NA	NA	NA	NA	NA	NA	NA	NA	0.65069	NA	NA	1	0.135077	NA	0.856815	0.5	0.46693	NA	NA	NA			Y	OG5_126954|OG5_127148
PF3D7_0110700	chromatin assembly factor 1 protein WD40 domain, putative	PF3D7_1017000	DNA polymerase delta catalytic subunit	0.952	NA	NA	NA	NA	NA	NA	NA	NA	NA	0.433721	NA	1	0.74758	NA	0.867907	NA	0.585273	NA	NA	1			Y	OG5_127148|OG5_127429
PF3D7_0110700	chromatin assembly factor 1 protein WD40 domain, putative	PF3D7_0406400	cytosolic glyoxalase II	0.952	NA	NA	NA	NA	0.609684	NA	NA	0.794871	NA	NA	0.817743	3	-0.0226085	NA	NA	0.25	NA	NA	NA	3				OG5_127148|OG5_127291
PF3D7_0110700	chromatin assembly factor 1 protein WD40 domain, putative	PF3D7_1427900	conserved protein, unknown function	0.984	NA	NA	0.511729	0.773494	NA	NA	NA	NA	NA	0.51157	0.874714	4	0.841665	NA	0.864305	NA	0.533218	NA	NA	4				OG5_127148|OG5_128510
PF3D7_0110700	chromatin assembly factor 1 protein WD40 domain, putative	PF3D7_0721400	conserved Plasmodium protein, unknown function	0.976	NA	NA	0.713552	0.833485	0.822951	NA	NA	NA	0.594177	0.527212	0.870805	6	0.220154	NA	0.749401	NA	0.428701	NA	NA	4				OG5_127148|OG5_143207
PF3D7_0110700	chromatin assembly factor 1 protein WD40 domain, putative	PF3D7_1142100	conserved Plasmodium protein, unknown function	0.944	NA	NA	0.514659	NA	NA	NA	NA	NA	NA	NA	NA	1	-0.224599	NA	NA	0.5	NA	NA	NA	NA	Y			OG5_127148|OG5_147096
PF3D7_0110700	chromatin assembly factor 1 protein WD40 domain, putative	PF3D7_1205600	conserved Plasmodium protein, unknown function	0.978	NA	NA	0.662332	0.845248	NA	NA	NA	NA	NA	NA	NA	2	0.857886	NA	0.897744	NA	0.716099	NA	NA	3	Y			OG5_127148|OG5_140504		Y
PF3D7_0110700	chromatin assembly factor 1 protein WD40 domain, putative	PF3D7_1441100	conserved Plasmodium protein, unknown function	0.946	NA	NA	NA	NA	NA	NA	NA	NA	NA	NA	0.689549	1	-0.533513	NA	NA	NA	NA	NA	NA	2			Y	OG5_127148|OG5_133023
PF3D7_0110700	chromatin assembly factor 1 protein WD40 domain, putative	PF3D7_1453700	co-chaperone p23	0.904	NA	NA	0.610323	0.571236	NA	0.911057	0.758261	NA	0.848372	0.659013	NA	6	-0.289957	NA	0.346755	NA	0.545077	NA	NA	6				OG5_127148|OG5_127481
PF3D7_0110700	chromatin assembly factor 1 protein WD40 domain, putative	PF3D7_1145100	coatomer subunit gamma, putative	0.916	NA	NA	NA	NA	NA	NA	NA	NA	0.833262	0.534135	NA	2	0.0517026	NA	NA	0.75	NA	NA	1	2			Y	OG5_127148|OG5_127608
PF3D7_0110700	chromatin assembly factor 1 protein WD40 domain, putative	PF3D7_1236100	clustered-asparagine-rich protein	0.952	NA	NA	NA	NA	0.493142	0.61728	NA	0.450129	NA	NA	0.670221	4	0.578805	NA	-0.217467	0.75	0.458815	NA	1	1				OG5_127148|OG5_144714
PF3D7_0110700	chromatin assembly factor 1 protein WD40 domain, putative	PF3D7_1433300	chromatin assembly factor 1 P55 subunit, putative	0.91	NA	NA	0.973246	0.931895	NA	NA	NA	NA	NA	NA	NA	2	0.0736776	NA	-0.214943	1	-0.481675	NA	1	2	Y			OG5_127148|OG5_127148
PF3D7_0110700	chromatin assembly factor 1 protein WD40 domain, putative	PF3D7_1426100	basic transcription factor 3b, putative	0.958	NA	NA	NA	NA	NA	NA	NA	NA	0.418961	0.650807	NA	2	-0.479539	0.487235	0.0874639	0.5	0.346144	NA	NA	2			Y	OG5_127148|OG5_127333
PF3D7_0110700	chromatin assembly factor 1 protein WD40 domain, putative	PF3D7_1464700	ATP synthase (C/AC39) subunit, putative	0.986	NA	NA	NA	0.448662	0.690754	NA	NA	NA	0.497945	0.455274	0.492247	5	-0.184503	NA	NA	0.25	NA	NA	NA	2				OG5_127148|OG5_127683
PF3D7_0110700	chromatin assembly factor 1 protein WD40 domain, putative	PF3D7_1110400	asparagine-rich antigen	0.922	NA	NA	NA	NA	NA	NA	NA	NA	NA	0.942489	NA	1	NA	NA	-0.203909	0.75	0.253735	NA	NA	1			Y	OG5_127148|OG5_165212
PF3D7_0110700	chromatin assembly factor 1 protein WD40 domain, putative	PF3D7_0414900	armadillo-domain containing rhoptry protein	0.91	NA	NA	0.761437	0.825065	NA	0.716382	0.401572	0.539982	0.447384	NA	NA	6	-0.651645	NA	-0.304197	0.25	NA	NA	NA	4				OG5_127148|OG5_143115
PF3D7_0110700	chromatin assembly factor 1 protein WD40 domain, putative	PF3D7_0904100	AP-4 complex subunit epsilon, putative	0.936	NA	NA	NA	NA	NA	NA	NA	0.806582	NA	NA	NA	1	0.470232	NA	0.615117	0.75	0.367064	NA	NA	1		Y		OG5_127148|OG5_130626
PF3D7_0110700	chromatin assembly factor 1 protein WD40 domain, putative	PF3D7_1458400	aminodeoxychorismate lyase	0.982	NA	NA	0.766095	0.51926	0.688362	0.889563	NA	0.922381	0.501372	0.940711	0.881391	8	0.539006	NA	0.311994	NA	0.491474	NA	NA	4				OG5_127148|OG5_146648
PF3D7_0110700	chromatin assembly factor 1 protein WD40 domain, putative	PF3D7_1110700	actin-like protein, putative	0.9	NA	NA	0.458695	0.407372	NA	NA	NA	NA	NA	NA	NA	2	-0.645446	NA	-0.0706088	0.75	-0.297952	NA	1	2	Y			OG5_127148|OG5_141753
PF3D7_0110700	chromatin assembly factor 1 protein WD40 domain, putative	PF3D7_0810200	ABC1 family, putative	0.922	NA	NA	NA	NA	NA	NA	NA	NA	NA	0.645551	NA	1	-0.170952	NA	0.873775	NA	0.469746	NA	NA	1			Y	OG5_127148|OG5_127778
PF3D7_0110700	chromatin assembly factor 1 protein WD40 domain, putative	PF3D7_0309600	60S acidic ribosomal protein P2	0.918	NA	NA	0.499559	NA	NA	NA	NA	NA	0.431012	NA	NA	2	-0.477965	NA	-0.0927266	0.5	0.421081	NA	NA	2				OG5_126845|OG5_127148
PF3D7_0110700	chromatin assembly factor 1 protein WD40 domain, putative	PF3D7_1461300	40S ribosomal protein S28e, putative	0.96	NA	NA	0.716948	0.721745	0.654059	0.67342	0.615679	NA	0.663671	0.581813	0.601294	8	-0.685888	NA	-0.172941	0.25	0.244224	NA	NA	5				OG5_127046|OG5_127148
PF3D7_0110700	chromatin assembly factor 1 protein WD40 domain, putative	PF3D7_0818200	14-3-3 protein	0.972	NA	NA	0.645216	0.790341	0.483303	0.567426	0.624833	0.819031	NA	NA	NA	6	0.718734	NA	NA	NA	NA	NA	NA	5				OG5_126706|OG5_127148
PF3D7_0110900	adenylate kinase-like protein 1	PKNH_1000600	PIR protein	0.914	NA	NA	NA	NA	NA	NA	NA	NA	NA	NA	0.49924	1	NA	NA	NA	NA	NA	NA	NA	1			Y	OG5_127564|OG5_173946
PF3D7_0110900	adenylate kinase-like protein 1	PF3D7_0921000	ubiquitin-conjugating enzyme, putative	0.934	NA	NA	0.996624	0.668839	NA	0.986651	0.962764	0.963269	NA	NA	0.691738	6	0.410838	NA	NA	NA	NA	NA	NA	7				OG5_127012|OG5_127564
PF3D7_0110900	adenylate kinase-like protein 1	PF3D7_1033900	ubiquitin-conjugating enzyme, putative	0.928	NA	NA	0.887762	NA	NA	0.947942	0.775698	0.837399	NA	NA	0.526738	5	-0.154825	NA	-0.74856	NA	NA	NA	NA	5				OG5_127564|OG5_128230
PF3D7_0110900	adenylate kinase-like protein 1	PF3D7_0305700	ubiquitin-conjugating enzyme E2, putative	0.932	NA	NA	0.927653	0.54958	NA	0.944947	0.820664	0.753042	NA	NA	NA	5	0.678561	NA	NA	NA	NA	NA	NA	4				OG5_127564|OG5_127771
PF3D7_0110900	adenylate kinase-like protein 1	PF3D7_1402500	ubiquitin-40S ribosomal protein S27a, putative	0.952	NA	NA	0.948788	0.444086	NA	0.88514	0.529263	0.676664	NA	0.69196	0.774217	7	-0.0481222	NA	0.780373	NA	NA	NA	NA	5				OG5_127221|OG5_127564
PF3D7_0110900	adenylate kinase-like protein 1	PF3D7_1460400	ubiquitin carboxyl-terminal hydrolase isozyme L3	0.932	NA	NA	NA	NA	NA	0.966729	0.752501	0.72646	NA	0.644053	0.809445	5	0.0814783	NA	0.834772	NA	NA	NA	NA	3				OG5_127564|OG5_127717
PF3D7_0110900	adenylate kinase-like protein 1	PF3D7_1344500	U6 snRNA phosphodiesterase, putative	0.922	NA	NA	NA	NA	NA	NA	NA	NA	NA	NA	0.768773	1	0.871871	NA	NA	NA	NA	NA	NA	2			Y	OG5_127564|OG5_152374
PF3D7_0110900	adenylate kinase-like protein 1	PF3D7_0714500	transcription elongation factor s-II, putative	0.96	NA	NA	NA	NA	NA	NA	0.50069	0.460442	NA	0.94929	0.531023	4	0.809768	NA	NA	NA	NA	NA	NA	3				OG5_127402|OG5_127564
PF3D7_0110900	adenylate kinase-like protein 1	PF3D7_0505800	small ubiquitin-related modifier	0.946	NA	NA	0.950957	0.969094	NA	0.549237	0.440566	0.804915	NA	NA	NA	5	0.256158	NA	0.526784	NA	NA	NA	NA	3				OG5_127053|OG5_127564
PF3D7_0110900	adenylate kinase-like protein 1	PF3D7_0416800	small GTP-binding protein sar1	0.932	NA	NA	0.708219	NA	NA	0.487998	NA	0.858836	NA	NA	0.754125	4	-0.257011	NA	NA	NA	NA	NA	NA	4				OG5_127331|OG5_127564
PF3D7_0110900	adenylate kinase-like protein 1	PF3D7_1332500	SAM-dependent RNA methyltransferase, putative	0.928	NA	NA	0.923877	0.825202	NA	0.57419	0.591546	0.571466	NA	0.626356	0.846559	7	0.358037	NA	0.517859	NA	NA	1	NA	6				OG5_127564|OG5_133333
PF3D7_0110900	adenylate kinase-like protein 1	PF3D7_1127000	protein phosphatase, putative	0.912	NA	NA	NA	NA	NA	NA	NA	0.717753	0.549694	NA	0.459558	3	-0.370029	NA	NA	NA	NA	NA	NA	2				OG5_127564|OG5_166085
PF3D7_0110900	adenylate kinase-like protein 1	PF3D7_0817500	protein kinase c inhibitor-like protein, putative	0.918	NA	NA	0.847985	0.446236	NA	0.879866	0.959408	0.96471	NA	NA	NA	5	0.414667	NA	NA	NA	NA	NA	NA	5				OG5_126794|OG5_127564
PF3D7_0110900	adenylate kinase-like protein 1	PF3D7_0723600	proteasome assembly chaperone 4, putative	0.97	NA	NA	NA	NA	NA	NA	NA	NA	NA	NA	0.739452	1	0.673973	NA	NA	NA	NA	NA	NA	1			Y	OG5_127564|OG5_152184
PF3D7_0110900	adenylate kinase-like protein 1	PF3D7_1349100	nucleoside diphosphate hydrolase, putative	0.946	NA	NA	0.641246	0.417014	NA	NA	NA	0.545333	NA	NA	0.763443	4	-0.0399399	NA	-0.763706	NA	NA	NA	NA	2				OG5_127564|OG5_131701
PF3D7_0110900	adenylate kinase-like protein 1	PF3D7_1412300	nuclear transport factor 2, putative	0.976	NA	NA	NA	NA	NA	0.689605	0.71257	0.85213	NA	0.668642	0.809696	5	0.485226	NA	NA	NA	NA	NA	NA	4				OG5_127564|OG5_127878
PF3D7_0110900	adenylate kinase-like protein 1	PF3D7_1245300	NEDD8-conjugating enzyme UBC12, putative	0.928	NA	NA	0.924017	0.502019	NA	0.949107	0.785087	0.895816	NA	NA	0.754029	6	-0.0614266	NA	NA	NA	NA	NA	NA	5				OG5_127564|OG5_128611
PF3D7_0110900	adenylate kinase-like protein 1	PF3D7_1455200	methyltransferase, putative, unspecified product	0.958	NA	NA	0.924166	NA	NA	0.703506	0.700663	0.611916	NA	NA	0.730654	5	0.400768	NA	NA	NA	NA	NA	NA	4				OG5_127173|OG5_127564
PF3D7_0110900	adenylate kinase-like protein 1	PF3D7_1224500	histone chaperone ASF1, putative	0.93	NA	NA	NA	NA	NA	0.723779	0.726616	0.826437	NA	0.43147	0.807846	5	-0.201997	NA	-0.683777	NA	NA	NA	NA	6				OG5_127499|OG5_127564
PF3D7_0110900	adenylate kinase-like protein 1	PF3D7_1132900	glycine cleavage system H protein	0.972	NA	NA	NA	NA	NA	0.722313	0.549884	0.704574	NA	0.741225	0.760133	5	0.687036	NA	0.559174	NA	NA	NA	NA	2				OG5_127169|OG5_127564
PF3D7_0110900	adenylate kinase-like protein 1	PF3D7_0306300	glutaredoxin 1	0.922	NA	NA	0.781467	NA	NA	0.726683	NA	0.725621	NA	NA	0.943044	4	0.187194	NA	0.833247	NA	NA	NA	NA	4				OG5_126864|OG5_127564
PF3D7_0110900	adenylate kinase-like protein 1	PF3D7_0319900	conserved Plasmodium protein, unknown function	0.936	NA	NA	0.966194	0.583493	NA	0.906421	0.717229	0.831393	NA	NA	0.569141	6	-0.304583	NA	NA	NA	NA	NA	NA	4				OG5_127564|OG5_164990
PF3D7_0110900	adenylate kinase-like protein 1	PF3D7_0925900	conserved Plasmodium protein, unknown function	0.948	NA	NA	0.723329	NA	NA	NA	NA	0.728228	NA	0.52093	0.764844	4	0.475117	NA	NA	NA	NA	NA	NA	3				OG5_127564|OG5_166872
PF3D7_0110900	adenylate kinase-like protein 1	PF3D7_1118000	conserved Plasmodium protein, unknown function	0.92	NA	NA	NA	NA	NA	NA	NA	NA	NA	NA	0.789947	1	NA	NA	NA	NA	NA	NA	NA	NA			Y	OG5_127564|OG5_196861
PF3D7_0110900	adenylate kinase-like protein 1	PF3D7_0520600	bis(5'-nucleosyl)-tetraphosphatase [asymmetrical]	0.906	NA	NA	0.429472	NA	NA	NA	NA	0.792916	NA	0.646177	0.887887	4	0.447215	NA	0.785797	NA	NA	NA	NA	3				OG5_127564|OG5_130658
PF3D7_0110900	adenylate kinase-like protein 1	PF3D7_1020900	ADP-ribosylation factor	0.918	NA	NA	0.75779	NA	NA	0.762438	0.408772	0.900213	NA	NA	0.972606	5	0.323896	NA	NA	NA	NA	NA	NA	5				OG5_126696|OG5_127564
PF3D7_0110900	adenylate kinase-like protein 1	PF3D7_0810000	acyl-CoA binding protein, putative	0.948	NA	NA	0.803388	NA	NA	0.819459	0.523996	0.731693	NA	NA	0.949462	5	0.178264	NA	0.813165	NA	NA	NA	NA	3				OG5_127366|OG5_127564
PF3D7_0110900	adenylate kinase-like protein 1	PF3D7_0308500	activator of Hsp90 ATPase, putative	0.918	NA	NA	NA	NA	NA	NA	NA	0.889583	NA	NA	0.768678	2	0.659333	NA	NA	NA	NA	NA	NA	3				OG5_127564|OG5_128037
PF3D7_0110900	adenylate kinase-like protein 1	PF3D7_1110700	actin-like protein, putative	0.908	NA	NA	0.64235	0.997241	NA	NA	NA	0.587092	NA	0.403886	0.603729	5	-0.371511	NA	-0.842975	NA	NA	NA	NA	3				OG5_127564|OG5_141753
PF3D7_0110900	adenylate kinase-like protein 1	PF3D7_0307100	40S ribosomal protein S12, putative	0.964	NA	NA	0.907676	0.502386	NA	0.677122	0.61811	0.726621	NA	0.650285	0.729859	7	0.227359	NA	0.808652	NA	NA	NA	NA	4				OG5_127261|OG5_127564
PF3D7_0111000	kinesin-8, putative	PF3D7_0803700	tubulin gamma chain	0.958	1	NA	NA	NA	NA	NA	NA	0.627755	NA	NA	NA	1	0.576471	NA	-0.222461	1	0.11797	NA	NA	NA		Y		OG5_127280|OG5_127652		Y
PF3D7_0111500	UMP-CMP kinase, putative	PKNH_0215800	conserved Plasmodium protein, unknown function	0.916	NA	NA	NA	NA	NA	NA	NA	NA	NA	NA	0.517177	1	NA	NA	NA	NA	NA	NA	NA	1			Y	OG5_126886|OG5_243526
PF3D7_0111500	UMP-CMP kinase, putative	PKNH_1000600	PIR protein	0.964	NA	NA	NA	NA	NA	NA	NA	NA	0.495355	0.595682	0.693539	3	NA	NA	NA	NA	NA	NA	NA	NA			Y	OG5_126886|OG5_173946
PF3D7_0111500	UMP-CMP kinase, putative	PKNH_1247700	Plasmodium exported protein (PHIST), unknown function	0.956	NA	NA	NA	NA	NA	NA	NA	NA	NA	NA	0.657815	1	NA	NA	NA	NA	NA	NA	NA	1			Y	OG5_126886|OG5_243591
PF3D7_0111500	UMP-CMP kinase, putative	PF3D7_1113400,PF3D7_1132000		0.968	NA	NA	NA	NA	NA	NA	NA	NA	0.701738	0.511337	0.600917	3	NA	NA	NA	NA	NA	NA	NA	1			Y	OG5_126886|PF3D7_1113400,PF3D7_1132000
PF3D7_0111500	UMP-CMP kinase, putative	PKNH_1312100;PKNH_1234400		0.946	NA	NA	NA	NA	NA	NA	NA	NA	NA	NA	0.811471	1	NA	NA	NA	NA	NA	NA	NA	2			Y	OG5_126886|PKNH_1312100;PKNH_1234400
PF3D7_0111500	UMP-CMP kinase, putative	PF3D7_1140100	V-type proton ATPase subunit F, putative	0.964	NA	NA	NA	NA	NA	0.787592	0.908894	0.657993	0.730097	0.952933	0.409671	6	0.364262	NA	NA	NA	NA	NA	NA	3				OG5_126886|OG5_127904
PF3D7_0111500	UMP-CMP kinase, putative	PF3D7_0934500	V-type proton ATPase subunit E, putative	0.98	NA	NA	NA	NA	0.729113	NA	NA	0.598721	0.561854	NA	0.760771	4	-0.155334	NA	NA	NA	NA	NA	NA	3				OG5_126886|OG5_127015
PF3D7_0111500	UMP-CMP kinase, putative	PF3D7_0812600	ubiquitin-conjugating enzyme, putative	0.936	NA	NA	NA	NA	NA	NA	0.870894	0.815171	NA	NA	NA	2	-0.17022	NA	NA	0.5	NA	NA	NA	3		Y		OG5_126886|OG5_127153
PF3D7_0111500	UMP-CMP kinase, putative	PF3D7_0921000	ubiquitin-conjugating enzyme, putative	0.984	NA	NA	0.88693	NA	0.627158	0.565919	0.412762	0.671556	NA	NA	NA	5	0.581326	NA	NA	0.5	NA	NA	NA	2				OG5_126886|OG5_127012
PF3D7_0111500	UMP-CMP kinase, putative	PF3D7_1033900	ubiquitin-conjugating enzyme, putative	0.962	NA	NA	0.718866	NA	NA	0.516297	0.651966	0.891394	0.77426	0.449557	NA	6	-0.340748	NA	NA	0.5	NA	NA	NA	3				OG5_126886|OG5_128230
PF3D7_0111500	UMP-CMP kinase, putative	PF3D7_1356300	ubiquitin-conjugating enzyme, putative	0.952	NA	NA	NA	NA	0.65152	NA	NA	0.940536	0.614149	NA	NA	3	0.49799	NA	NA	0.5	NA	NA	NA	2				OG5_126886|OG5_128826
PF3D7_0111500	UMP-CMP kinase, putative	PF3D7_0305700	ubiquitin-conjugating enzyme E2, putative	0.978	NA	NA	0.704749	NA	NA	NA	NA	NA	0.730182	0.911198	0.746128	4	0.874922	NA	NA	NA	NA	NA	NA	4				OG5_126886|OG5_127771
PF3D7_0111500	UMP-CMP kinase, putative	PF3D7_0527100	ubiquitin-conjugating enzyme E2 N, putative	0.978	NA	NA	NA	NA	0.828654	0.724678	NA	0.86196	0.935616	0.58754	0.644454	6	0.465709	NA	NA	0.5	NA	NA	NA	3				OG5_126886|OG5_127739
PF3D7_0111500	UMP-CMP kinase, putative	PF3D7_1203900	ubiquitin-conjugating enzyme E2	0.98	NA	NA	0.55802	0.825119	0.859405	0.697867	0.534851	0.752563	0.737127	NA	0.764841	8	-0.0927696	NA	NA	0.5	NA	NA	NA	7				OG5_126877|OG5_126886
PF3D7_0111500	UMP-CMP kinase, putative	PF3D7_1402500	ubiquitin-40S ribosomal protein S27a, putative	0.922	NA	NA	0.822437	NA	0.819928	0.670085	NA	0.40796	NA	NA	0.438216	5	-0.368192	NA	NA	NA	NA	NA	NA	2				OG5_126886|OG5_127221
PF3D7_0111500	UMP-CMP kinase, putative	PF3D7_0935000	U2 small nuclear ribonucleoprotein B'', putative	0.968	NA	NA	NA	NA	NA	NA	0.41863	0.424601	0.826201	0.601543	0.71131	5	-0.226679	NA	NA	NA	NA	NA	NA	2				OG5_126886|OG5_127059
PF3D7_0111500	UMP-CMP kinase, putative	PF3D7_1369700	U2 small nuclear ribonucleoprotein A', putative	0.96	NA	NA	NA	0.912952	NA	0.481196	0.57676	0.873512	0.868569	0.699115	0.546979	7	-0.107682	NA	NA	NA	NA	NA	NA	4				OG5_126886|OG5_128407
PF3D7_0111500	UMP-CMP kinase, putative	PF3D7_1243600	translation initiation factor SUI1, putative	0.91	NA	NA	NA	0.664308	0.70363	NA	NA	0.873918	0.83699	NA	0.486278	5	-0.457734	NA	NA	NA	NA	NA	NA	2				OG5_126886|OG5_127384
PF3D7_0111500	UMP-CMP kinase, putative	PF3D7_0915100	SUMO-conjugating enzyme UBC9	0.986	NA	NA	NA	NA	0.780752	NA	NA	0.832618	NA	NA	0.693768	3	0.716439	NA	NA	0.5	NA	NA	NA	3				OG5_126886|OG5_127729
PF3D7_0111500	UMP-CMP kinase, putative	PF3D7_1431600	succinyl-CoA ligase [ADP-forming] subunit beta, putative	0.902	NA	NA	NA	0.955088	NA	0.415774	NA	NA	0.827685	0.669654	0.464147	5	-0.47058	NA	NA	NA	NA	NA	NA	2				OG5_126862|OG5_126886
PF3D7_0111500	UMP-CMP kinase, putative	PF3D7_0505800	small ubiquitin-related modifier	0.98	NA	NA	0.820994	NA	0.773906	NA	NA	0.457636	0.933631	0.748165	0.412426	6	0.174038	NA	NA	NA	NA	NA	NA	3				OG5_126886|OG5_127053
PF3D7_0111500	UMP-CMP kinase, putative	PF3D7_0416800	small GTP-binding protein sar1	0.92	NA	NA	0.736712	0.910172	0.509063	0.810823	0.430358	0.738784	0.868783	0.51527	NA	8	-0.441604	NA	NA	NA	NA	NA	NA	5				OG5_126886|OG5_127331
PF3D7_0111500	UMP-CMP kinase, putative	PF3D7_1414400	serine/threonine protein phosphatase PP1	0.994	NA	NA	NA	0.526569	0.70208	0.532975	0.610522	0.698309	0.909977	0.847007	0.909482	8	0.355018	NA	NA	NA	NA	NA	NA	4				OG5_126821|OG5_126886
PF3D7_0111500	UMP-CMP kinase, putative	PF3D7_1231100	ras-related protein Rab-2	0.942	NA	NA	NA	0.496522	0.805697	NA	NA	0.860843	0.489971	NA	0.538727	5	-0.485636	NA	NA	NA	NA	NA	NA	5				OG5_126886|OG5_128031
PF3D7_0111500	UMP-CMP kinase, putative	PF3D7_0512600	ras-related protein Rab-1B	0.902	NA	NA	NA	NA	0.687405	0.65515	NA	0.604284	0.872566	0.821544	NA	5	0.167027	NA	NA	NA	NA	NA	NA	2				OG5_126886|OG5_127310
PF3D7_0111500	UMP-CMP kinase, putative	PF3D7_1320600	ras-related protein Rab-11A	0.926	NA	NA	NA	NA	0.431159	NA	NA	0.987852	0.750104	NA	0.578177	4	0.182645	NA	NA	NA	NA	NA	NA	4				OG5_126886|OG5_126971
PF3D7_0111500	UMP-CMP kinase, putative	PF3D7_1353400	Ran-binding protein, putative	0.986	NA	NA	NA	NA	NA	NA	NA	NA	NA	NA	0.608406	1	0.760016	NA	NA	NA	NA	NA	NA	2			Y	OG5_126886|OG5_156523
PF3D7_0111500	UMP-CMP kinase, putative	PF3D7_1116200	pyridoxine biosynthesis protein PDX2	0.956	NA	NA	NA	NA	0.772915	0.775602	0.648709	0.824804	NA	NA	0.444507	5	0.454628	NA	NA	NA	NA	NA	NA	2				OG5_126886|OG5_129260
PF3D7_0111500	UMP-CMP kinase, putative	PF3D7_1432700	protein-L-isoaspartate(D-aspartate) O-methyltransferase, putative	0.922	NA	NA	NA	NA	NA	NA	NA	0.983042	0.918845	0.94621	0.74998	4	-0.0452059	NA	NA	NA	NA	NA	NA	4				OG5_126886|OG5_127195
PF3D7_0111500	UMP-CMP kinase, putative	PF3D7_0810500	protein phosphatase PPM7, putative	0.94	NA	NA	NA	NA	NA	0.951686	0.517753	0.816602	NA	NA	0.613512	4	0.325712	NA	NA	NA	NA	NA	NA	3				OG5_126886|OG5_131254
PF3D7_0111500	UMP-CMP kinase, putative	PF3D7_0817500	protein kinase c inhibitor-like protein, putative	0.958	NA	NA	0.988548	NA	0.890531	0.64903	NA	0.553246	NA	NA	NA	4	0.359553	NA	NA	NA	NA	NA	NA	3				OG5_126794|OG5_126886
PF3D7_0111500	UMP-CMP kinase, putative	PF3D7_1226600	proliferating cell nuclear antigen 2	0.9	NA	NA	NA	0.61817	0.709077	0.873418	0.816358	0.972299	0.463053	NA	NA	6	0.467871	NA	NA	NA	NA	NA	NA	5				OG5_126886|OG5_140126
PF3D7_0111500	UMP-CMP kinase, putative	PF3D7_1235900	pre-mRNA-splicing factor SYF1, putative	0.964	NA	NA	NA	NA	NA	NA	NA	NA	NA	NA	0.659351	1	0.723497	NA	NA	NA	NA	NA	NA	1			Y	OG5_126886|OG5_128360
PF3D7_0111500	UMP-CMP kinase, putative	PF3D7_1017400	phosphomannomutase, putative	0.912	NA	NA	0.995816	0.867268	NA	NA	NA	0.965381	0.902544	0.722269	0.83584	6	-0.596199	0.529386	NA	NA	NA	NA	NA	4				OG5_126886|OG5_127648
PF3D7_0111500	UMP-CMP kinase, putative	PF3D7_1120100	phosphoglycerate mutase, putative	0.968	NA	NA	NA	0.689074	0.723284	NA	NA	0.506417	NA	0.496863	0.430903	5	0.497859	NA	NA	NA	NA	NA	NA	3				OG5_126886|OG5_127491
PF3D7_0111500	UMP-CMP kinase, putative	PF3D7_1343000	phosphoethanolamine N-methyltransferase	0.918	NA	NA	NA	NA	NA	0.629081	0.752674	0.81869	0.863749	0.780175	0.805028	6	NA	NA	NA	NA	NA	NA	NA	6				OG5_126886|OG5_132295
PF3D7_0111500	UMP-CMP kinase, putative	PF3D7_1132300	nucleic acid binding protein, putative	0.968	NA	NA	NA	NA	0.536305	0.521982	0.687521	0.970755	NA	NA	0.707288	5	0.568012	NA	NA	NA	NA	NA	NA	5				OG5_126886|OG5_156634
PF3D7_0111500	UMP-CMP kinase, putative	PF3D7_1412300	nuclear transport factor 2, putative	0.912	NA	NA	NA	0.902277	NA	0.903953	0.691714	0.883429	0.581986	0.425219	NA	6	0.527789	NA	NA	NA	NA	NA	NA	5				OG5_126886|OG5_127878
PF3D7_0111500	UMP-CMP kinase, putative	PF3D7_1245300	NEDD8-conjugating enzyme UBC12, putative	0.952	NA	NA	0.690084	NA	NA	0.589725	0.472037	0.814843	NA	NA	0.567927	5	0.276586	NA	NA	NA	NA	NA	NA	4				OG5_126886|OG5_128611
PF3D7_0111500	UMP-CMP kinase, putative	PF3D7_1345900	kinetochore protein SPC25, putative	0.988	NA	NA	0.678715	0.85178	0.895887	0.888792	NA	0.45785	NA	NA	0.649028	6	0.687854	NA	NA	NA	NA	NA	NA	4				OG5_126886|OG5_160768
PF3D7_0111500	UMP-CMP kinase, putative	PF3D7_1224500	histone chaperone ASF1, putative	0.964	NA	NA	NA	NA	NA	0.653776	0.406578	0.639306	0.602723	0.660629	0.474793	6	-0.0493626	NA	NA	NA	NA	NA	NA	4				OG5_126886|OG5_127499
PF3D7_0111500	UMP-CMP kinase, putative	PF3D7_1211400	heat shock protein DNAJ homologue Pfj4	0.93	NA	NA	NA	NA	NA	NA	NA	NA	NA	NA	0.782889	1	0.108863	NA	NA	NA	NA	NA	1	2			Y	OG5_126886|OG5_130026
PF3D7_0111500	UMP-CMP kinase, putative	PF3D7_1033400	haloacid dehalogenase-like hydrolase	0.99	NA	NA	NA	0.947546	0.48738	0.718069	0.629772	0.572789	0.738002	0.698481	0.77122	8	0.475577	NA	NA	NA	NA	NA	NA	3				OG5_126886|OG5_127435
PF3D7_0111500	UMP-CMP kinase, putative	PF3D7_0928900	guanylate kinase	0.964	NA	NA	NA	NA	NA	NA	NA	0.772189	0.582082	0.852265	0.494705	4	-0.486689	NA	NA	NA	NA	NA	NA	3				OG5_126886|OG5_126916
PF3D7_0111500	UMP-CMP kinase, putative	PF3D7_1113700	glyoxalase I	0.936	NA	NA	NA	0.67745	0.719207	NA	0.557849	0.589873	NA	0.460164	0.488846	6	-0.158076	NA	NA	NA	NA	NA	NA	1				OG5_126886|OG5_127627
PF3D7_0111500	UMP-CMP kinase, putative	PF3D7_0606900	glutaredoxin-like protein	0.996	NA	NA	0.827268	0.822875	0.951025	0.797788	0.768585	0.935259	0.892739	0.75717	0.751343	9	-0.165781	NA	NA	NA	NA	NA	NA	8				OG5_126886|OG5_127633
PF3D7_0111500	UMP-CMP kinase, putative	PF3D7_0306300	glutaredoxin 1	0.97	NA	NA	0.810599	0.813043	0.620399	NA	NA	0.424798	0.650743	0.867302	NA	6	0.344714	NA	NA	NA	NA	NA	NA	3				OG5_126864|OG5_126886
PF3D7_0111500	UMP-CMP kinase, putative	PF3D7_1204300	eukaryotic translation initiation factor 5A	0.924	NA	NA	NA	0.943862	0.53047	0.812483	0.915374	0.552972	0.518767	0.579891	NA	7	0.236234	NA	NA	NA	NA	NA	NA	5				OG5_126886|OG5_126922
PF3D7_0111500	UMP-CMP kinase, putative	PF3D7_1473200	DnaJ protein, putative	0.9	NA	NA	NA	NA	NA	NA	NA	NA	NA	NA	0.658583	1	-0.0946425	NA	NA	NA	NA	NA	NA	2			Y	OG5_126886|OG5_128469
PF3D7_0111500	UMP-CMP kinase, putative	PF3D7_1222500	diphthine--ammonia ligase, putative	0.948	NA	NA	NA	0.872144	NA	0.458648	0.515544	0.424601	0.534247	NA	0.418225	6	-0.0506635	NA	NA	NA	NA	NA	NA	3				OG5_126886|OG5_127536
PF3D7_0111500	UMP-CMP kinase, putative	PF3D7_0406400	cytosolic glyoxalase II	0.958	NA	NA	NA	0.866299	0.53675	NA	NA	0.4039	NA	NA	0.629759	4	0.198541	NA	NA	NA	NA	NA	NA	2				OG5_126886|OG5_127291
PF3D7_0111500	UMP-CMP kinase, putative	PF3D7_1127600	CRAL/TRIO domain-containing protein, putative	0.916	NA	NA	NA	NA	NA	NA	NA	NA	NA	NA	0.444763	1	0.822459	NA	NA	NA	NA	NA	NA	NA			Y	OG5_126886|OG5_136768
PF3D7_0111500	UMP-CMP kinase, putative	PF3D7_1427900	conserved protein, unknown function	0.928	NA	NA	NA	NA	NA	0.526568	NA	NA	0.584216	0.470802	0.89572	4	0.747557	NA	NA	NA	NA	NA	NA	2				OG5_126886|OG5_128510
PF3D7_0111500	UMP-CMP kinase, putative	PF3D7_0319900	conserved Plasmodium protein, unknown function	0.932	NA	NA	0.792813	NA	NA	0.746718	0.745192	0.905096	0.579797	0.527644	NA	6	-0.123656	NA	NA	NA	NA	NA	NA	5				OG5_126886|OG5_164990
PF3D7_0111500	UMP-CMP kinase, putative	PF3D7_0721400	conserved Plasmodium protein, unknown function	0.99	NA	NA	0.881268	0.733859	0.95149	0.58482	NA	0.987233	0.694567	0.80624	0.897464	8	0.258266	NA	NA	NA	NA	NA	NA	7				OG5_126886|OG5_143207
PF3D7_0111500	UMP-CMP kinase, putative	PF3D7_0907100	conserved Plasmodium protein, unknown function	0.942	NA	NA	NA	NA	NA	NA	NA	NA	NA	NA	0.657815	1	0.509715	NA	NA	NA	NA	NA	NA	1			Y	OG5_126886|OG5_167132
PF3D7_0111500	UMP-CMP kinase, putative	PF3D7_1453700	co-chaperone p23	0.934	NA	NA	0.734784	NA	NA	0.617044	0.787698	0.444771	0.910987	0.859729	0.410808	7	-0.109191	NA	NA	NA	NA	NA	NA	2				OG5_126886|OG5_127481
PF3D7_0111500	UMP-CMP kinase, putative	PF3D7_0415400	coatomer subunit zeta, putative	0.946	NA	NA	0.747198	NA	0.425496	NA	NA	NA	0.933654	0.83187	0.697464	5	-0.489146	NA	NA	NA	NA	NA	NA	3				OG5_126886|OG5_127654
PF3D7_0111500	UMP-CMP kinase, putative	PF3D7_1134800	coatomer subunit delta	0.904	NA	NA	NA	NA	NA	0.892963	0.862935	0.479486	0.709088	0.723293	NA	5	-0.0343737	NA	NA	NA	NA	NA	NA	5				OG5_126886|OG5_127690
PF3D7_0111500	UMP-CMP kinase, putative	PF3D7_1236100	clustered-asparagine-rich protein	0.952	NA	NA	NA	NA	0.417961	0.815158	NA	0.629462	0.674388	NA	0.881239	5	0.680908	NA	NA	NA	NA	NA	NA	4				OG5_126886|OG5_144714
PF3D7_0111500	UMP-CMP kinase, putative	PF3D7_1334200	chaperone binding protein, putative	0.974	NA	NA	NA	NA	NA	NA	NA	NA	NA	NA	0.566993	1	0.731884	NA	NA	NA	NA	NA	NA	2			Y	OG5_126886|OG5_140089
PF3D7_0111500	UMP-CMP kinase, putative	PF3D7_1223100	cAMP-dependent protein kinase regulatory subunit	0.9	NA	NA	NA	NA	NA	NA	NA	NA	0.853006	0.513802	0.724762	3	0.215777	NA	NA	NA	NA	NA	NA	1			Y	OG5_126886|OG5_126950
PF3D7_0111500	UMP-CMP kinase, putative	PF3D7_1033700	bromodomain protein 1	0.948	NA	NA	NA	NA	NA	NA	NA	0.965961	0.559932	0.709672	0.522323	4	-0.605154	NA	NA	NA	NA	NA	NA	3				OG5_126886|OG5_135777
PF3D7_0111500	UMP-CMP kinase, putative	PF3D7_1464700	ATP synthase (C/AC39) subunit, putative	0.914	NA	NA	NA	0.850575	0.895887	NA	NA	0.993016	0.789427	NA	0.848265	5	-0.228007	NA	NA	NA	NA	NA	NA	7				OG5_126886|OG5_127683
PF3D7_0111500	UMP-CMP kinase, putative	PF3D7_0414900	armadillo-domain containing rhoptry protein	0.94	NA	NA	0.580424	0.817573	NA	0.744101	0.948098	0.934264	0.964784	0.607294	0.70321	8	-0.669173	NA	NA	NA	NA	NA	NA	5				OG5_126886|OG5_143115
PF3D7_0111500	UMP-CMP kinase, putative	PF3D7_1458400	aminodeoxychorismate lyase	0.98	NA	NA	0.438077	NA	0.927939	0.421999	NA	0.466301	0.840311	0.728058	0.689735	7	0.630035	NA	NA	NA	NA	NA	NA	2				OG5_126886|OG5_146648
PF3D7_0111500	UMP-CMP kinase, putative	PF3D7_1020900	ADP-ribosylation factor	0.944	NA	NA	0.684277	0.717975	0.576407	0.761624	0.732198	0.655289	0.75402	0.469224	NA	8	0.0987625	NA	NA	NA	NA	NA	NA	5				OG5_126696|OG5_126886
PF3D7_0111500	UMP-CMP kinase, putative	PF3D7_0816900	adenylate kinase 2	0.914	NA	NA	0.918352	0.427125	0.735166	NA	NA	NA	NA	0.5648	0.419995	5	0.162454	NA	NA	NA	NA	NA	NA	2				OG5_126886|OG5_167114
PF3D7_0111500	UMP-CMP kinase, putative	PF3D7_0308500	activator of Hsp90 ATPase, putative	0.964	NA	NA	NA	0.879899	0.572603	NA	NA	0.749504	NA	0.817026	0.430201	5	0.873094	NA	NA	NA	NA	NA	NA	3				OG5_126886|OG5_128037
PF3D7_0111500	UMP-CMP kinase, putative	PF3D7_1441200	60S ribosomal protein L1, putative	0.908	NA	NA	0.441725	0.456028	NA	NA	NA	NA	0.648872	NA	0.420257	4	-0.216479	NA	NA	NA	NA	NA	NA	3				OG5_126886|OG5_127114
PF3D7_0111500	UMP-CMP kinase, putative	PF3D7_1461300	40S ribosomal protein S28e, putative	0.968	NA	NA	0.593058	0.796649	0.884437	0.687477	0.416834	0.965285	0.904744	0.872996	0.837615	9	-0.608954	NA	NA	NA	NA	NA	NA	4				OG5_126886|OG5_127046
PF3D7_0111500	UMP-CMP kinase, putative	PF3D7_1144000	40S ribosomal protein S21	0.962	NA	NA	NA	0.911264	0.915232	NA	NA	0.937636	NA	NA	0.709668	4	0.0592558	NA	NA	NA	NA	NA	NA	3				OG5_126886|OG5_127484
PF3D7_0111500	UMP-CMP kinase, putative	PF3D7_0307100	40S ribosomal protein S12, putative	0.99	NA	NA	0.883697	NA	0.765902	0.908989	0.888965	0.752554	NA	0.604992	0.54033	7	0.0874213	NA	NA	NA	NA	NA	NA	4				OG5_126886|OG5_127261
PF3D7_0111500	UMP-CMP kinase, putative	PF3D7_0719700	40S ribosomal protein S10, putative	0.952	NA	NA	NA	0.574344	0.820556	NA	NA	0.944622	0.732698	NA	0.711134	5	-0.145989	NA	NA	NA	NA	NA	NA	5				OG5_126886|OG5_127137
PF3D7_0111500	UMP-CMP kinase, putative	PF3D7_0818200	14-3-3 protein	0.912	NA	NA	NA	0.537753	0.572347	0.87191	0.942343	0.669087	NA	0.597805	NA	6	0.600196	NA	NA	NA	NA	NA	NA	3				OG5_126706|OG5_126886
PF3D7_0112000	TatD-like deoxyribonuclease	PF3D7_1006800	single-strand telomeric DNA-binding protein GBP2, putative	0.916	NA	NA	NA	NA	NA	NA	NA	0.481978	NA	NA	NA	1	0.217607	NA	0.144024	0.25	0.112347	NA	NA	NA		Y		OG5_126665|OG5_128158	Y
PF3D7_0112000	TatD-like deoxyribonuclease	PF3D7_1022400	serine/arginine-rich splicing factor 4	0.93	NA	NA	NA	NA	NA	0.828306	0.758449	NA	NA	NA	NA	2	0.106066	NA	0.525699	0.25	0.378991	NA	NA	2		Y		OG5_126665|OG5_127971
PF3D7_0112000	TatD-like deoxyribonuclease	PF3D7_0929200	RNA-binding protein, putative	0.926	NA	NA	NA	NA	NA	0.902561	NA	0.414811	NA	NA	NA	2	0.391721	NA	NA	0.25	NA	NA	NA	2		Y		OG5_126665|OG5_154765
PF3D7_0112000	TatD-like deoxyribonuclease	PF3D7_1363400	polyubiquitin binding protein, putative	0.902	NA	NA	NA	NA	NA	0.460996	NA	NA	NA	NA	NA	1	0.445766	NA	NA	0.25	NA	NA	NA	NA		Y		OG5_126665|OG5_128172
PF3D7_0112000	TatD-like deoxyribonuclease	PF3D7_1224300	polyadenylate-binding protein, putative	0.902	NA	NA	NA	NA	NA	0.429188	0.402013	NA	NA	NA	NA	2	-0.28247	NA	-0.124714	0.25	0.0132662	NA	NA	2		Y		OG5_126665|OG5_126795
PF3D7_0112000	TatD-like deoxyribonuclease	PF3D7_0922500	phosphoglycerate kinase	0.946	NA	NA	NA	NA	NA	0.465525	0.841212	0.660669	NA	NA	NA	3	0.482279	NA	0.872543	NA	0.651958	NA	NA	3		Y		OG5_126665|OG5_126776
PF3D7_0112000	TatD-like deoxyribonuclease	PF3D7_0507700	nuclear protein localization protein 4, putative	0.936	NA	NA	NA	NA	NA	0.534364	0.638881	0.521012	NA	NA	NA	3	0.0969493	NA	0.877082	NA	0.664328	NA	NA	2		Y		OG5_126665|OG5_128565
PF3D7_0112000	TatD-like deoxyribonuclease	PF3D7_0810800	hydroxymethyldihydropterin pyrophosphokinase-dihydropteroate synthase	0.928	NA	NA	NA	NA	NA	0.685737	0.651256	NA	NA	NA	NA	2	0.405549	NA	0.855951	NA	0.562216	NA	NA	2		Y		OG5_126665|OG5_128803
PF3D7_0112000	TatD-like deoxyribonuclease	PF3D7_1134000	heat shock protein 70	0.91	NA	NA	NA	NA	NA	0.445402	0.862076	0.675124	NA	NA	NA	3	0.215097	NA	0.784266	NA	0.408177	NA	NA	3		Y		OG5_126665|OG5_126744
PF3D7_0112000	TatD-like deoxyribonuclease	PF3D7_0716800	eukaryotic translation initiation factor 3 subunit I, putative	0.928	NA	NA	NA	NA	NA	0.718436	0.612796	NA	NA	NA	NA	2	-0.321436	NA	0.598181	0.25	0.241709	NA	NA	2		Y		OG5_126665|OG5_127718
PF3D7_0112000	TatD-like deoxyribonuclease	PF3D7_1251200	coronin	0.934	NA	NA	NA	NA	NA	NA	0.752692	NA	NA	NA	NA	1	0.0333711	NA	-0.794226	0.25	-0.620047	NA	NA	1		Y		OG5_126665|OG5_126943
PF3D7_0112000	TatD-like deoxyribonuclease	PF3D7_0816600	chaperone protein ClpB1	0.922	NA	NA	NA	NA	NA	0.759088	0.571707	NA	NA	NA	NA	2	0.117255	NA	0.854221	NA	0.340359	NA	NA	3		Y		OG5_126636|OG5_126665
PF3D7_0202500	early transcribed membrane protein 2	PF3D7_0924700	splicing factor 3A subunit 3, putative	0.944	NA	NA	NA	NA	NA	NA	NA	NA	NA	NA	0.688856	1	NA	NA	NA	NA	NA	NA	NA	NA			Y	OG5_128096|OG5_184624
PF3D7_0202500	early transcribed membrane protein 2	PF3D7_1136400	signal recognition particle subunit SRP72, putative	0.932	NA	NA	NA	NA	NA	NA	NA	NA	NA	NA	0.755649	1	NA	NA	NA	NA	NA	NA	NA	NA			Y	OG5_164153|OG5_184624
PF3D7_0202500	early transcribed membrane protein 2	PF3D7_0621900	signal recognition particle subunit SRP68, putative	0.932	NA	NA	NA	NA	NA	NA	NA	NA	0.40723	0.526121	0.726881	3	NA	NA	NA	NA	NA	NA	NA	NA			Y	OG5_155292|OG5_184624
PF3D7_0202500	early transcribed membrane protein 2	PF3D7_1108700	heat shock protein DnaJ homologue Pfj2	0.918	NA	NA	NA	NA	NA	NA	NA	0.869979	NA	0.585947	0.693561	3	NA	NA	NA	NA	NA	NA	NA	2				OG5_135569|OG5_184624
PF3D7_0202500	early transcribed membrane protein 2	PF3D7_0801600	conserved Plasmodium protein, unknown function	0.904	NA	NA	NA	NA	NA	NA	NA	NA	0.536937	0.521462	NA	2	NA	NA	NA	NA	NA	NA	NA	1			Y	OG5_154759|OG5_184624
PF3D7_0202500	early transcribed membrane protein 2	PF3D7_1237900	conserved Plasmodium protein, unknown function	0.908	NA	NA	NA	NA	NA	NA	NA	NA	0.529548	0.584576	NA	2	NA	NA	NA	NA	NA	NA	NA	NA			Y	OG5_144691|OG5_184624
PF3D7_0202500	early transcribed membrane protein 2	PF3D7_1358200	conserved Plasmodium protein, unknown function	0.928	NA	NA	NA	NA	NA	NA	NA	NA	NA	NA	0.545119	1	NA	NA	NA	NA	NA	NA	NA	NA			Y	OG5_167304|OG5_184624
PF3D7_0202500	early transcribed membrane protein 2	PF3D7_1424100	60S ribosomal protein L5, putative	0.944	NA	NA	NA	NA	NA	NA	NA	0.775555	0.516977	0.899394	0.740233	4	NA	NA	NA	NA	NA	NA	NA	2				OG5_127090|OG5_184624
PF3D7_0202500	early transcribed membrane protein 2	PF3D7_0611700	60S ribosomal protein L39	0.936	NA	NA	NA	NA	NA	NA	NA	NA	0.551443	0.964984	0.607182	3	NA	NA	NA	NA	NA	NA	NA	1			Y	OG5_127376|OG5_184624
PF3D7_0202500	early transcribed membrane protein 2	PF3D7_0710600	60S ribosomal protein L34	0.9	NA	NA	NA	NA	NA	0.49936	NA	0.808903	0.547345	0.890399	0.719515	5	NA	NA	-0.0123003	NA	NA	NA	NA	4				OG5_127025|OG5_184624
PF3D7_0202500	early transcribed membrane protein 2	PF3D7_1309100	60S ribosomal protein L24, putative	0.914	NA	NA	NA	NA	NA	NA	NA	0.635214	0.655759	0.848901	0.712204	4	NA	NA	-0.0188097	NA	NA	NA	NA	3				OG5_127273|OG5_184624
PF3D7_0202500	early transcribed membrane protein 2	PF3D7_1447000	40S ribosomal protein S5	0.934	NA	NA	NA	NA	NA	NA	NA	0.83862	0.542457	0.857417	0.791731	4	NA	NA	NA	NA	NA	NA	NA	2				OG5_126722|OG5_184624
PF3D7_0202500	early transcribed membrane protein 2	PF3D7_0705700	40S ribosomal protein S29, putative	0.908	NA	NA	NA	NA	NA	0.842567	NA	0.816386	0.545156	0.937539	0.667727	5	NA	NA	NA	NA	NA	NA	NA	2				OG5_127205|OG5_184624
PF3D7_0202500	early transcribed membrane protein 2	PF3D7_1421200	40S ribosomal protein S25	0.964	NA	NA	NA	NA	NA	NA	NA	0.408466	0.646826	0.885542	0.545415	4	NA	NA	NA	NA	NA	NA	NA	3				OG5_126998|OG5_184624
PF3D7_0202500	early transcribed membrane protein 2	PF3D7_0519400	40S ribosomal protein S24	0.936	NA	NA	NA	NA	NA	NA	NA	0.863132	0.617584	0.907368	0.789133	4	NA	NA	NA	NA	NA	NA	NA	6				OG5_126896|OG5_184624
PF3D7_0202500	early transcribed membrane protein 2	PF3D7_1003500	40S ribosomal protein S20e, putative	0.908	NA	NA	NA	NA	NA	NA	0.649059	0.608973	0.567626	0.806778	0.573516	5	NA	NA	0.0709163	NA	0.0122582	NA	NA	3				OG5_126760|OG5_184624
PF3D7_0203000,PF3D7_0216700		PKNH_0620400	conserved Plasmodium protein, unknown function	0.96	NA	NA	NA	NA	NA	NA	NA	NA	NA	NA	0.763133	1	NA	NA	NA	NA	NA	NA	NA	1			Y	OG5_243246|PF3D7_0203000,PF3D7_0216700
PF3D7_0203000,PF3D7_0216700		PKNH_1402300	gametocyte associated protein, putative	0.902	NA	NA	NA	NA	NA	NA	NA	NA	NA	NA	0.622072	1	NA	NA	NA	NA	NA	NA	NA	NA			Y	OG5_243608|PF3D7_0203000,PF3D7_0216700
PF3D7_0203000,PF3D7_0216700		PF3D7_1113400,PF3D7_1132000		0.928	NA	NA	NA	NA	NA	NA	NA	NA	NA	NA	0.627914	1	NA	NA	NA	NA	NA	NA	NA	1			Y	PF3D7_0203000,PF3D7_0216700|PF3D7_1113400,PF3D7_1132000
PF3D7_0203000,PF3D7_0216700		PF3D7_1243600	translation initiation factor SUI1, putative	0.958	NA	NA	NA	NA	NA	NA	NA	NA	NA	NA	0.578436	1	0.640207	NA	NA	NA	NA	NA	NA	NA			Y	OG5_127384|PF3D7_0203000,PF3D7_0216700
PF3D7_0203000,PF3D7_0216700		PF3D7_0630500	ribosome biogenesis protein YTM1, putative	0.968	NA	NA	NA	NA	NA	NA	NA	NA	NA	NA	0.780752	1	0.686124	NA	NA	NA	NA	NA	NA	1			Y	OG5_128164|PF3D7_0203000,PF3D7_0216700
PF3D7_0203000,PF3D7_0216700		PF3D7_1117700	GTP-binding nuclear protein RAN/TC4	0.956	NA	NA	NA	NA	NA	NA	NA	NA	NA	NA	0.489632	1	0.711416	NA	NA	NA	NA	NA	NA	NA			Y	OG5_127514|PF3D7_0203000,PF3D7_0216700
PF3D7_0203000,PF3D7_0216700		PF3D7_0815600	eukaryotic translation initiation factor 3 subunit G, putative	0.916	NA	NA	NA	NA	NA	NA	NA	NA	NA	NA	0.663405	1	0.359989	NA	NA	NA	NA	NA	NA	1			Y	OG5_128530|PF3D7_0203000,PF3D7_0216700
PF3D7_0203000,PF3D7_0216700		PF3D7_0829100	conserved protein, unknown function	0.926	NA	NA	NA	NA	NA	NA	NA	NA	NA	NA	0.780752	1	0.103557	NA	NA	NA	NA	NA	1	1			Y	OG5_128417|PF3D7_0203000,PF3D7_0216700
PF3D7_0203000,PF3D7_0216700		PF3D7_1145600	conserved protein, unknown function	0.974	NA	NA	NA	NA	NA	NA	NA	NA	NA	NA	0.758763	1	0.702112	NA	NA	NA	NA	NA	NA	1			Y	OG5_130655|PF3D7_0203000,PF3D7_0216700
PF3D7_0203000,PF3D7_0216700		PF3D7_0617200	conserved Plasmodium protein, unknown function	0.92	NA	NA	NA	NA	NA	NA	NA	NA	NA	NA	0.614598	1	0.610353	NA	NA	NA	NA	NA	NA	1			Y	OG5_129983|PF3D7_0203000,PF3D7_0216700
PF3D7_0203000,PF3D7_0216700		PF3D7_1109200	conserved Plasmodium protein, unknown function	0.92	NA	NA	NA	NA	NA	NA	NA	NA	NA	NA	0.60772	1	0.597623	NA	NA	NA	NA	NA	NA	NA			Y	OG5_172052|PF3D7_0203000,PF3D7_0216700
PF3D7_0203000,PF3D7_0216700		PF3D7_1425900	conserved Plasmodium protein, unknown function	0.916	NA	NA	NA	NA	NA	NA	NA	NA	NA	NA	0.780752	1	0.553945	NA	NA	NA	NA	NA	NA	1			Y	OG5_153244|PF3D7_0203000,PF3D7_0216700
PF3D7_0203000,PF3D7_0216700		PF3D7_0907400	ATP-dependent protease ATPase subunit ClpY	0.932	NA	NA	NA	NA	NA	NA	NA	NA	NA	NA	0.762904	1	0.0646436	NA	NA	NA	NA	NA	1	1			Y	OG5_129971|PF3D7_0203000,PF3D7_0216700
PF3D7_0203000,PF3D7_0216700		PF3D7_1244600	ADP-ribosylation factor GTPase-activating protein, putative	0.938	NA	NA	NA	NA	NA	NA	NA	NA	NA	NA	0.456219	1	0.683809	NA	NA	NA	NA	NA	NA	NA			Y	OG5_127813|PF3D7_0203000,PF3D7_0216700
PF3D7_0203000,PF3D7_0216700		PF3D7_0517000	60S ribosomal protein L12, putative	0.928	NA	NA	NA	NA	NA	NA	NA	NA	NA	NA	0.755114	1	0.518675	NA	NA	NA	NA	NA	NA	1			Y	OG5_127022|PF3D7_0203000,PF3D7_0216700
PF3D7_0203400	conserved Plasmodium protein, unknown function	PF3D7_1434800	mitochondrial acidic protein MAM33, putative	0.9	NA	NA	NA	0.981632	0.999944	NA	NA	0.47611	NA	NA	NA	3	0.178982	NA	NA	NA	NA	NA	NA	3				OG5_129822|OG5_162016
PF3D7_0203700	protein MAK16, putative	PF3D7_1402500	ubiquitin-40S ribosomal protein S27a, putative	0.948	NA	NA	NA	NA	NA	NA	NA	NA	NA	0.69196	NA	1	0.613525	NA	0.867691	NA	0.587037	NA	1	1			Y	OG5_127221|OG5_128004
PF3D7_0203700	protein MAK16, putative	PF3D7_1357700	U3 small nucleolar RNA-associated protein 21, putative	0.976	NA	NA	NA	NA	NA	NA	NA	NA	NA	NA	0.954886	1	0.752439	0.578068	0.857684	NA	0.843049	NA	1	1			Y	OG5_128004|OG5_128050
PF3D7_0203700	protein MAK16, putative	PF3D7_1332500	SAM-dependent RNA methyltransferase, putative	0.962	NA	NA	NA	NA	NA	NA	NA	NA	NA	0.626356	0.482532	2	-0.126256	NA	0.868983	NA	0.558146	NA	NA	2			Y	OG5_128004|OG5_133333
PF3D7_0203700	protein MAK16, putative	PF3D7_1330800	RNA-binding protein, putative	0.93	NA	NA	NA	NA	NA	NA	NA	NA	NA	NA	0.9623	1	0.857903	NA	0.746289	NA	0.848384	NA	NA	2			Y	OG5_128004|OG5_159889
PF3D7_0203700	protein MAK16, putative	PF3D7_0916600	methyltransferase, putative	0.964	NA	NA	NA	NA	NA	NA	NA	NA	NA	NA	0.587063	1	0.795053	NA	NA	NA	NA	NA	NA	1			Y	OG5_128004|OG5_129355
PF3D7_0203700	protein MAK16, putative	PF3D7_1332800	eukaryotic translation initiation factor 6, putative	0.952	NA	NA	NA	NA	NA	NA	NA	NA	NA	NA	0.815031	1	0.659463	NA	0.872377	NA	0.713109	NA	NA	1			Y	OG5_127488|OG5_128004
PF3D7_0203700	protein MAK16, putative	PF3D7_1449800	conserved Plasmodium protein, unknown function	0.918	NA	NA	NA	NA	NA	NA	NA	NA	NA	NA	0.409976	1	0.781786	NA	NA	NA	NA	NA	1	1			Y	OG5_128004|OG5_140537
PF3D7_0204500	aspartate transaminase	PKNH_1149000	conserved Plasmodium protein, unknown function	0.96	NA	NA	NA	NA	NA	NA	NA	NA	NA	NA	0.763654	1	NA	NA	NA	NA	NA	NA	NA	1			Y	OG5_126737|OG5_243588
PF3D7_0204500	aspartate transaminase	PKNH_1114500;PKNH_1114400		0.932	NA	NA	NA	NA	NA	NA	NA	NA	0.728326	0.774224	0.470492	3	NA	NA	NA	NA	NA	NA	NA	NA			Y	OG5_126737|PKNH_1114500;PKNH_1114400
PF3D7_0204500	aspartate transaminase	PF3D7_1409000	WD repeat-containing protein, putative	0.984	NA	NA	NA	NA	NA	NA	NA	NA	NA	NA	0.823812	1	0.818131	NA	0.909655	NA	0.710441	NA	NA	2			Y	OG5_126737|OG5_167252
PF3D7_0204500	aspartate transaminase	PF3D7_0527200	ubiquitin carboxyl-terminal hydrolase 14	0.92	NA	NA	NA	NA	NA	NA	NA	0.676197	NA	NA	0.853347	2	-0.50646	NA	NA	0.25	NA	NA	NA	2				OG5_126737|OG5_127806
PF3D7_0204500	aspartate transaminase	PF3D7_0413900	ubiquitin carboxyl-terminal hydrolase 13, putative	0.958	NA	NA	NA	NA	NA	NA	NA	0.532117	NA	0.788052	0.675206	3	0.0401998	NA	-0.181012	0.25	NA	NA	NA	1				OG5_126737|OG5_127550
PF3D7_0204500	aspartate transaminase	PF3D7_1317000	U4/U6.U5 tri-snRNP-associated protein 2, putative	0.9	NA	NA	NA	NA	NA	NA	NA	NA	NA	0.487958	0.742693	2	-0.238873	NA	NA	0.25	NA	NA	NA	NA			Y	OG5_126737|OG5_128768
PF3D7_0204500	aspartate transaminase	PF3D7_1336900	tryptophan--tRNA ligase	0.94	NA	NA	NA	NA	NA	NA	NA	NA	0.678787	0.832016	0.421485	3	-0.0270879	NA	0.901461	NA	0.622484	NA	NA	NA			Y	OG5_126737|OG5_127096
PF3D7_0204500	aspartate transaminase	PF3D7_1123400	translation elongation factor EF-1, subunit alpha, putative	0.922	NA	NA	NA	NA	NA	NA	NA	0.692775	NA	NA	0.459619	2	0.558829	NA	0.930621	NA	0.667467	NA	NA	1				OG5_126737|OG5_127225
PF3D7_0204500	aspartate transaminase	PF3D7_0214000	T-complex protein 1 subunit theta	0.914	NA	NA	NA	NA	NA	NA	NA	NA	NA	0.425387	NA	1	0.0243888	0.487695	0.879771	NA	0.755246	NA	NA	NA			Y	OG5_126737|OG5_127923
PF3D7_0204500	aspartate transaminase	PF3D7_1148000	serine/threonine protein kinase, putative	0.928	NA	NA	NA	NA	NA	NA	NA	NA	NA	NA	0.651762	1	0.0302771	NA	-0.0794281	0.5	0.178347	NA	NA	1			Y	OG5_126737|OG5_128190
PF3D7_0204500	aspartate transaminase	PF3D7_0922200	S-adenosylmethionine synthetase	0.946	NA	NA	NA	NA	NA	0.654919	NA	0.861311	NA	NA	NA	2	0.738828	NA	0.0327206	0.5	0.258187	NA	NA	3		Y		OG5_126734|OG5_126737
PF3D7_0204500	aspartate transaminase	PF3D7_0823200	RNA-binding protein, putative	0.938	NA	NA	NA	NA	NA	0.422259	NA	NA	NA	NA	NA	1	0.884897	NA	0.855906	NA	NA	NA	1	NA		Y		OG5_126737|OG5_146727
PF3D7_0204500	aspartate transaminase	PF3D7_0524400	ribosome-interacting GTPase 1, putative	0.974	NA	NA	NA	NA	NA	NA	0.473774	0.597288	NA	0.481084	0.668177	4	0.169427	NA	0.702879	NA	0.491291	NA	NA	2				OG5_126737|OG5_127528
PF3D7_0204500	aspartate transaminase	PF3D7_1437200	ribonucleoside-diphosphate reductase large subunit, putative	0.906	NA	NA	NA	NA	NA	NA	NA	0.852174	NA	0.656367	0.75928	3	-0.276934	NA	-0.537298	NA	-0.304935	NA	NA	2				OG5_126737|OG5_126839
PF3D7_0204500	aspartate transaminase	PF3D7_1213800	proline--tRNA ligase	0.916	NA	NA	NA	NA	NA	NA	NA	NA	0.904743	0.4444	NA	2	0.0836676	NA	0.872426	NA	0.727084	NA	NA	1			Y	OG5_126737|OG5_127154
PF3D7_0204500	aspartate transaminase	PF3D7_0405400	pre-mRNA-processing-splicing factor 8, putative	0.97	NA	NA	NA	NA	NA	NA	NA	NA	0.689474	0.899506	NA	2	0.649737	NA	0.87648	NA	0.644415	NA	NA	1			Y	OG5_126737|OG5_127578
PF3D7_0204500	aspartate transaminase	PF3D7_1012500	phosphoglucomutase, putative	0.968	NA	NA	NA	NA	NA	NA	NA	NA	NA	0.509856	NA	1	0.368698	NA	0.879182	0.25	0.55943	NA	NA	NA			Y	OG5_126737|OG5_127613
PF3D7_0204500	aspartate transaminase	PF3D7_0603700	phenylalanine--tRNA ligase	0.906	NA	NA	NA	NA	NA	NA	NA	NA	NA	NA	0.710011	1	0.390292	NA	NA	NA	NA	NA	NA	1			Y	OG5_126737|OG5_128825
PF3D7_0204500	aspartate transaminase	PF3D7_0930600	peptidyl-prolyl cis-trans isomerase	0.948	NA	NA	NA	NA	NA	NA	NA	NA	NA	NA	0.437556	1	0.704526	NA	NA	NA	NA	NA	NA	1			Y	OG5_126737|OG5_150080
PF3D7_0204500	aspartate transaminase	PF3D7_0608800	ornithine aminotransferase	0.926	NA	NA	NA	NA	NA	0.470642	NA	NA	NA	0.454509	0.403954	3	0.053934	NA	0.594878	0.25	NA	NA	NA	1				OG5_126737|OG5_126982
PF3D7_0204500	aspartate transaminase	PF3D7_0507700	nuclear protein localization protein 4, putative	0.928	NA	NA	NA	NA	NA	NA	NA	0.43475	0.491438	0.599001	0.68052	4	-0.391218	NA	0.488283	NA	0.539668	NA	NA	2				OG5_126737|OG5_128565
PF3D7_0204500	aspartate transaminase	PF3D7_1342600	myosin A	0.968	NA	NA	NA	NA	NA	NA	NA	0.971138	0.430206	0.622497	0.470865	4	0.698744	NA	-0.695537	NA	-0.710446	NA	NA	2				OG5_126672|OG5_126737
PF3D7_0204500	aspartate transaminase	PF3D7_1202200	mitochondrial phosphate carrier protein	0.982	NA	NA	NA	NA	NA	NA	NA	NA	0.442702	NA	NA	1	-0.11743	NA	-0.483143	0.5	NA	NA	NA	NA			Y	OG5_126737|OG5_127220
PF3D7_0204500	aspartate transaminase	PF3D7_1350100	lysine--tRNA ligase	0.928	NA	NA	NA	NA	NA	0.721923	NA	NA	NA	0.472206	0.466936	3	0.716062	NA	0.928229	NA	0.731692	NA	NA	1				OG5_126737|OG5_126972
PF3D7_0204500	aspartate transaminase	PF3D7_1324900	L-lactate dehydrogenase	0.91	NA	NA	NA	NA	NA	0.6688	NA	0.951616	NA	0.722141	0.763834	4	-0.568589	NA	0.684954	NA	0.53037	NA	NA	6				OG5_126737|OG5_126911
PF3D7_0204500	aspartate transaminase	PF3D7_0524000	karyopherin beta	0.98	NA	NA	NA	NA	NA	NA	NA	0.722641	0.672679	0.462753	0.548543	4	0.74021	NA	0.760058	NA	0.658215	NA	NA	2				OG5_126737|OG5_127537
PF3D7_0204500	aspartate transaminase	PF3D7_1332900	isoleucine--tRNA ligase, putative	0.972	NA	NA	NA	NA	NA	NA	NA	NA	NA	0.406273	NA	1	0.874742	NA	0.900564	NA	0.720205	NA	NA	NA			Y	OG5_126684|OG5_126737
PF3D7_0204500	aspartate transaminase	PF3D7_1345700	isocitrate dehydrogenase [NADP], mitochondrial	0.9	NA	NA	NA	NA	NA	NA	NA	NA	0.597321	0.471602	0.567974	3	-0.121624	NA	0.0737298	0.25	0.303959	NA	1	NA			Y	OG5_126737|OG5_127057
PF3D7_0204500	aspartate transaminase	PF3D7_1434300	Hsp70/Hsp90 organizing protein	0.97	NA	NA	NA	NA	NA	0.519829	NA	0.767596	NA	0.406005	0.775213	4	0.317256	NA	0.893003	NA	0.539545	NA	NA	2				OG5_126737|OG5_128289
PF3D7_0204500	aspartate transaminase	PF3D7_0818900	heat shock protein 70	0.944	NA	NA	NA	NA	NA	NA	NA	0.782248	0.541236	0.957973	0.918877	4	0.549798	NA	0.707544	NA	0.42317	NA	NA	5				OG5_126588|OG5_126737
PF3D7_0204500	aspartate transaminase	PF3D7_1134000	heat shock protein 70	0.954	NA	NA	NA	NA	NA	NA	NA	0.815647	0.508923	0.751163	0.868437	4	0.0571335	NA	0.756077	NA	0.532381	NA	NA	2				OG5_126737|OG5_126744
PF3D7_0204500	aspartate transaminase	PF3D7_1124700	GrpE protein homolog, mitochondrial, putative	0.904	NA	NA	NA	NA	NA	NA	NA	NA	0.605812	0.597261	0.545844	3	-0.251341	NA	0.773228	NA	0.493763	NA	NA	1			Y	OG5_126737|OG5_126978
PF3D7_0204500	aspartate transaminase	PF3D7_0312400	glycogen synthase kinase 3	0.946	NA	NA	NA	NA	NA	NA	0.431067	0.554805	NA	NA	NA	2	0.434115	NA	-0.380397	0.5	-0.339838	NA	NA	NA		Y		OG5_126737|OG5_126888
PF3D7_0204500	aspartate transaminase	PF3D7_0911900	falstatin	0.958	NA	NA	NA	NA	NA	NA	NA	0.686277	0.403633	0.806255	0.765685	4	0.875791	NA	0.0572326	NA	-0.172914	NA	NA	3				OG5_126737|OG5_160733
PF3D7_0204500	aspartate transaminase	PF3D7_1010600	eukaryotic translation initiation factor 2 subunit beta	0.948	NA	NA	NA	NA	NA	NA	NA	NA	NA	0.813843	0.479354	2	0.592015	NA	0.875215	NA	0.670631	NA	NA	NA			Y	OG5_126737|OG5_127339
PF3D7_0204500	aspartate transaminase	PF3D7_1124600	ethanolamine kinase	0.952	NA	NA	NA	NA	NA	0.764166	NA	0.955426	NA	0.542297	0.697474	4	0.658919	NA	-0.748239	NA	-0.302878	NA	1	5				OG5_126737|OG5_127649
PF3D7_0204500	aspartate transaminase	PF3D7_1451100	elongation factor 2	0.954	NA	NA	NA	NA	NA	NA	NA	0.720744	0.838123	0.890739	0.855765	4	0.0686488	NA	0.894177	NA	0.649996	NA	NA	3				OG5_126737|OG5_126923
PF3D7_0204500	aspartate transaminase	PF3D7_1346300	DNA/RNA-binding protein Alba 2	0.938	NA	NA	NA	NA	NA	NA	NA	0.675177	NA	NA	0.796168	2	0.855141	NA	0.775003	NA	0.564949	NA	NA	2				OG5_126737|OG5_167431
PF3D7_0204500	aspartate transaminase	PF3D7_1021600	deoxyribose-phosphate aldolase, putative	0.946	NA	NA	NA	NA	NA	NA	NA	NA	NA	NA	0.770007	1	0.635572	NA	NA	NA	NA	NA	NA	2			Y	OG5_126737|OG5_127821
PF3D7_0204500	aspartate transaminase	PF3D7_1140200	conserved Plasmodium protein, unknown function	0.9	NA	NA	NA	NA	NA	NA	NA	0.75523	NA	NA	0.553442	2	-0.440662	NA	NA	NA	NA	NA	NA	3				OG5_126737|OG5_140432
PF3D7_0204500	aspartate transaminase	PF3D7_1457300	conserved Plasmodium protein, unknown function	0.986	NA	NA	NA	NA	NA	NA	NA	0.869487	NA	0.576914	0.77942	3	0.882172	NA	0.853701	NA	0.681378	NA	NA	3				OG5_126737|OG5_129731
PF3D7_0204500	aspartate transaminase	PF3D7_1108400	casein kinase 2, alpha subunit	0.928	NA	NA	NA	NA	NA	NA	NA	0.59418	NA	0.801317	NA	2	-0.323312	NA	NA	0.5	NA	NA	NA	1				OG5_126737|OG5_126901
PF3D7_0204500	aspartate transaminase	PF3D7_0934800	cAMP-dependent protein kinase catalytic subunit	0.952	NA	NA	NA	NA	NA	NA	NA	NA	NA	0.614208	NA	1	0.534934	NA	-0.917059	0.5	-0.578802	NA	NA	1			Y	OG5_126737|OG5_126748
PF3D7_0204500	aspartate transaminase	PF3D7_1426100	basic transcription factor 3b, putative	0.946	NA	NA	NA	NA	NA	NA	NA	0.801567	NA	NA	0.851972	2	0.594463	NA	0.874179	NA	0.775136	NA	NA	2				OG5_126737|OG5_127333
PF3D7_0204500	aspartate transaminase	PF3D7_0810600	ATP-dependent RNA helicase DBP1, putative	0.904	NA	NA	NA	NA	NA	NA	NA	0.749864	0.435424	NA	0.64793	3	0.794689	NA	0.854397	NA	0.407086	NA	1	1				OG5_126737|OG5_126849
PF3D7_0204500	aspartate transaminase	PF3D7_1367700	alanine--tRNA ligase	0.952	NA	NA	NA	NA	NA	NA	NA	NA	NA	0.485268	NA	1	0.731945	NA	0.869912	NA	0.576518	NA	NA	NA			Y	OG5_126737|OG5_126799
PF3D7_0204500	aspartate transaminase	PF3D7_1037300	ADP/ATP transporter on adenylate translocase	0.99	NA	NA	NA	NA	NA	NA	NA	NA	0.425527	0.622334	NA	2	0.707162	NA	0.90159	0.5	0.715061	NA	1	NA			Y	OG5_126737|OG5_126841
PF3D7_0204500	aspartate transaminase	PF3D7_1368200	ABC transporter E family member 1, putative	0.912	NA	NA	NA	NA	NA	NA	NA	NA	NA	NA	0.71618	1	0.775735	NA	0.926457	NA	0.617443	NA	NA	1			Y	OG5_126737|OG5_127149
PF3D7_0204500	aspartate transaminase	PF3D7_1130200	60S ribosomal protein P0	0.956	NA	NA	NA	NA	NA	NA	NA	NA	NA	0.682141	NA	1	0.688831	NA	0.839219	NA	0.77205	NA	NA	NA			Y	OG5_126737|OG5_127051
PF3D7_0204500	aspartate transaminase	PF3D7_0309600	60S acidic ribosomal protein P2	0.938	NA	NA	NA	NA	NA	NA	NA	NA	NA	0.730005	NA	1	0.617584	NA	0.849316	NA	0.562786	NA	NA	NA			Y	OG5_126737|OG5_126845
PF3D7_0204500	aspartate transaminase	PF3D7_1103100	60S acidic ribosomal protein P1, putative	0.928	NA	NA	NA	NA	NA	NA	NA	NA	NA	0.568494	NA	1	0.889901	NA	0.836821	NA	0.675691	NA	NA	NA			Y	OG5_126737|OG5_126872
PF3D7_0204500	aspartate transaminase	PF3D7_1026800	40S ribosomal protein S2	0.98	NA	NA	NA	NA	NA	NA	NA	NA	0.504611	0.477574	NA	2	0.807087	NA	0.866449	NA	0.681522	NA	NA	NA			Y	OG5_126737|OG5_127014
PF3D7_0204700	hexose transporter	PKNH_0620800	conserved Plasmodium protein, unknown function	0.902	NA	NA	NA	NA	NA	NA	NA	NA	0.624421	0.590561	NA	2	NA	NA	NA	NA	NA	NA	NA	NA			Y	OG5_127135|OG5_243560
PF3D7_0204700	hexose transporter	PF3D7_1456800	V-type H(+)-translocating pyrophosphatase, putative	0.936	NA	NA	0.812781	0.831464	NA	0.859002	0.69444	NA	0.959244	0.672495	NA	6	0.132594	NA	0.864576	NA	0.559154	NA	NA	4				OG5_127135|OG5_128905
PF3D7_0204700	hexose transporter	PF3D7_1318800	translocation protein SEC63	0.9	NA	NA	0.55072	NA	NA	0.653191	NA	NA	0.502022	NA	NA	3	0.224801	0.458714	NA	0.25	NA	NA	NA	NA				OG5_127135|OG5_128413
PF3D7_0204700	hexose transporter	PF3D7_1464600	serine/threonine protein phosphatase UIS2, putative	0.908	NA	NA	NA	NA	NA	NA	NA	NA	0.639022	NA	NA	1	0.269477	NA	0.45751	0.25	0.26283	NA	NA	NA			Y	OG5_127135|OG5_145156
PF3D7_0204700	hexose transporter	PF3D7_0524400	ribosome-interacting GTPase 1, putative	0.934	NA	NA	NA	NA	NA	NA	0.590218	NA	NA	0.901106	NA	2	0.649239	NA	0.856778	NA	0.671203	NA	NA	1				OG5_127135|OG5_127528
PF3D7_0204700	hexose transporter	PF3D7_0316700	protein YOP1, putative	0.916	NA	NA	0.888359	0.939657	NA	0.92196	0.860743	NA	0.497687	0.854898	NA	6	0.189981	NA	NA	NA	NA	NA	NA	6				OG5_127135|OG5_127473
PF3D7_0204700	hexose transporter	PF3D7_1230700	protein transport protein SEC13	0.936	NA	NA	NA	NA	NA	NA	NA	NA	0.790967	NA	NA	1	0.139599	NA	NA	0.25	NA	NA	NA	1			Y	OG5_127135|OG5_127687
PF3D7_0204700	hexose transporter	PF3D7_1466100	protein phosphatase containing kelch-like domains	0.928	NA	NA	NA	NA	NA	NA	0.844806	NA	NA	NA	NA	1	0.12381	NA	-0.731591	0.25	-0.335319	NA	NA	1		Y		OG5_127135|OG5_132764
PF3D7_0204700	hexose transporter	PF3D7_1363400	polyubiquitin binding protein, putative	0.938	NA	NA	NA	NA	NA	NA	0.557137	NA	0.838578	NA	NA	2	-0.309814	NA	NA	0.25	NA	NA	NA	1				OG5_127135|OG5_128172
PF3D7_0204700	hexose transporter	PF3D7_0206200	pantothenate transporter	0.954	NA	NA	0.825481	0.615719	NA	NA	NA	NA	NA	NA	NA	2	0.38905	NA	-0.167039	0.5	-0.269278	NA	NA	1	Y			OG5_127135|OG5_131121
PF3D7_0204700	hexose transporter	PF3D7_1347200	nucleoside transporter 1	0.902	NA	NA	0.880735	0.677269	NA	0.880224	0.779075	NA	0.724187	0.910451	NA	6	0.160253	NA	0.356619	NA	0.305017	NA	NA	4				OG5_127135|OG5_146508
PF3D7_0204700	hexose transporter	PF3D7_0614300	major facilitator superfamily-related transporter, putative	0.96	NA	NA	0.697015	NA	NA	0.609781	NA	NA	NA	NA	NA	2	0.348549	NA	NA	0.5	NA	NA	NA	1				OG5_127135|OG5_164658
PF3D7_0204700	hexose transporter	PF3D7_0914700	major facilitator superfamily-related transporter, putative	0.908	NA	NA	0.744303	NA	NA	0.96206	0.873853	NA	0.78744	0.504809	NA	5	-0.10408	NA	0.78749	0.5	0.539151	1	NA	1				OG5_127135|OG5_139383
PF3D7_0204700	hexose transporter	PF3D7_1129900	major facilitator superfamily-related transporter, putative	0.956	NA	NA	0.880315	0.78592	NA	NA	NA	NA	0.826843	0.840987	NA	4	0.445113	NA	0.709051	0.5	0.235526	NA	NA	3				OG5_127135|OG5_146787
PF3D7_0204700	hexose transporter	PF3D7_1437900	HSP40, subfamily A, putative	0.902	NA	NA	NA	NA	NA	NA	0.513387	NA	NA	NA	NA	1	0.343506	NA	0.614871	0.25	0.404738	NA	NA	1		Y		OG5_126883|OG5_127135
PF3D7_0204700	hexose transporter	PF3D7_1134000	heat shock protein 70	0.912	NA	NA	0.861377	NA	NA	0.485834	0.80106	NA	0.601075	0.544958	NA	5	0.0579195	NA	0.248781	NA	0.305299	NA	NA	3				OG5_126744|OG5_127135
PF3D7_0204700	hexose transporter	PF3D7_1116400	guanine nucleotide-exchange factor SEC12	0.954	NA	NA	NA	NA	NA	NA	NA	NA	0.589338	0.410731	NA	2	-0.144892	NA	NA	0.25	NA	NA	NA	NA			Y	OG5_127135|OG5_140130
PF3D7_0204700	hexose transporter	PF3D7_0312400	glycogen synthase kinase 3	0.918	NA	NA	NA	NA	NA	NA	0.433937	NA	NA	NA	NA	1	0.685373	NA	-0.788548	0.5	-0.246353	NA	NA	NA		Y		OG5_126888|OG5_127135
PF3D7_0204700	hexose transporter	PF3D7_1330400	ER lumen protein retaining receptor 1, putative, unspecified product	0.944	NA	NA	0.72957	0.842269	NA	0.743351	0.554054	NA	0.768956	0.662871	NA	6	0.50247	NA	NA	NA	NA	NA	NA	5				OG5_127135|OG5_133624
PF3D7_0204700	hexose transporter	PF3D7_0523400	DnaJ protein, putative	0.924	NA	NA	NA	0.627133	NA	NA	NA	NA	0.78529	0.755195	NA	3	0.448499	NA	NA	0.25	NA	NA	NA	1				OG5_127135|OG5_129626
PF3D7_0204700	hexose transporter	PF3D7_0823900	dicarboxylate/tricarboxylate carrier	0.94	NA	NA	NA	NA	NA	NA	NA	NA	0.645669	0.484244	NA	2	-0.246154	NA	-0.436164	0.25	-0.0193697	NA	NA	NA			Y	OG5_127135|OG5_127710
PF3D7_0204700	hexose transporter	PF3D7_1251200	coronin	0.924	NA	NA	NA	NA	NA	0.557289	0.884957	NA	NA	NA	NA	2	0.349717	NA	-0.223688	0.25	-0.239249	NA	NA	1		Y		OG5_126943|OG5_127135
PF3D7_0204700	hexose transporter	PF3D7_0617200	conserved Plasmodium protein, unknown function	0.962	NA	NA	0.737283	0.930084	NA	0.843215	0.816463	NA	0.732995	0.680688	NA	6	0.563695	NA	NA	NA	NA	NA	NA	6				OG5_127135|OG5_129983
PF3D7_0204700	hexose transporter	PF3D7_1236100	clustered-asparagine-rich protein	0.922	NA	NA	NA	0.508349	NA	NA	NA	NA	NA	NA	NA	1	0.403439	NA	0.739331	0.5	0.18179	NA	NA	NA	Y			OG5_127135|OG5_144714
PF3D7_0204700	hexose transporter	PF3D7_1108400	casein kinase 2, alpha subunit	0.92	NA	NA	NA	NA	NA	0.970407	0.657384	NA	0.616162	NA	NA	3	-0.158915	NA	NA	0.5	NA	NA	NA	1				OG5_126901|OG5_127135
PF3D7_0204700	hexose transporter	PF3D7_1136500	casein kinase 1	0.912	NA	NA	NA	0.523999	NA	0.657708	NA	NA	NA	NA	NA	2	0.728205	NA	-0.0702603	0.5	-0.0577119	NA	NA	NA				OG5_126780|OG5_127135
PF3D7_0204700	hexose transporter	PF3D7_0934800	cAMP-dependent protein kinase catalytic subunit	0.908	NA	NA	NA	NA	NA	0.602277	0.695486	NA	0.41417	NA	NA	3	0.766338	NA	-0.439192	0.5	-0.272291	NA	NA	NA				OG5_126748|OG5_127135
PF3D7_0204700	hexose transporter	PF3D7_1238100	calcyclin binding protein, putative	0.936	NA	NA	0.668422	0.85597	NA	0.743364	0.767619	NA	0.854322	0.642665	NA	6	0.355387	NA	NA	NA	NA	NA	NA	4				OG5_127135|OG5_130878
PF3D7_0204700	hexose transporter	PF3D7_0717500	calcium-dependent protein kinase 4	0.95	NA	NA	0.72096	0.711979	NA	NA	NA	NA	NA	NA	NA	2	0.564945	NA	-0.46805	0.5	-0.30687	NA	NA	2	Y			OG5_126600|OG5_127135
PF3D7_0204700	hexose transporter	PF3D7_1037300	ADP/ATP transporter on adenylate translocase	0.93	NA	NA	NA	NA	NA	0.468555	NA	NA	0.457178	NA	NA	2	0.147985	NA	0.396615	0.25	0.334332	NA	NA	NA				OG5_126841|OG5_127135
PF3D7_0204700	hexose transporter	PF3D7_0525100	acyl-CoA synthetase	0.91	NA	NA	0.663765	NA	NA	0.674669	0.769405	NA	0.724717	0.688933	NA	5	0.198951	NA	0.0907971	NA	0.269066	NA	NA	3				OG5_126601|OG5_127135
PF3D7_0204700	hexose transporter	PF3D7_1130200	60S ribosomal protein P0	0.938	NA	NA	NA	NA	NA	0.452976	0.661461	NA	NA	NA	NA	2	0.451773	NA	0.775601	0.25	0.442063	NA	NA	NA		Y		OG5_127051|OG5_127135
PF3D7_0204700	hexose transporter	PF3D7_0309600	60S acidic ribosomal protein P2	0.9	NA	NA	NA	NA	NA	NA	0.688217	NA	NA	NA	NA	1	0.0828382	NA	0.645592	0.25	0.285931	NA	NA	NA		Y		OG5_126845|OG5_127135
PF3D7_0204700	hexose transporter	PF3D7_1026800	40S ribosomal protein S2	0.938	NA	NA	0.618254	0.516359	NA	0.902577	0.761909	NA	0.560818	NA	NA	5	0.324972	NA	0.736411	NA	0.443556	NA	NA	4				OG5_127014|OG5_127135
PF3D7_0204900	ubiE/COQ5 methyltransferase, putative	PF3D7_0611400	SWIB/MDM2 domain-containing protein	0.912	NA	NA	NA	NA	NA	NA	NA	NA	NA	NA	0.704338	1	0.0580163	NA	NA	NA	NA	NA	NA	2			Y	OG5_127211|OG5_163982
PF3D7_0204900	ubiE/COQ5 methyltransferase, putative	PF3D7_1136400	signal recognition particle subunit SRP72, putative	0.918	NA	NA	NA	NA	NA	NA	NA	NA	NA	NA	0.556107	1	-0.104168	NA	NA	NA	NA	NA	1	NA			Y	OG5_127211|OG5_164153
PF3D7_0204900	ubiE/COQ5 methyltransferase, putative	PF3D7_0621900	signal recognition particle subunit SRP68, putative	0.932	NA	NA	NA	NA	NA	NA	NA	NA	NA	NA	0.597289	1	0.130835	NA	NA	NA	NA	NA	1	1			Y	OG5_127211|OG5_155292
PF3D7_0204900	ubiE/COQ5 methyltransferase, putative	PF3D7_1442100	replication factor A protein 3, putative	0.954	NA	NA	NA	NA	NA	NA	NA	NA	0.462809	NA	NA	1	0.680049	NA	NA	NA	NA	NA	1	NA			Y	OG5_127211|OG5_143364
PF3D7_0204900	ubiE/COQ5 methyltransferase, putative	PF3D7_0925700	histone deacetylase 1	0.928	NA	NA	NA	NA	NA	NA	NA	NA	NA	NA	0.735446	1	0.316236	NA	NA	NA	NA	NA	1	1			Y	OG5_126742|OG5_127211
PF3D7_0204900	ubiE/COQ5 methyltransferase, putative	PF3D7_1463300	DNA polymerase alpha subunit B, putative	0.922	NA	NA	NA	NA	NA	NA	NA	NA	0.483054	0.661976	NA	2	0.477202	NA	0.818101	NA	0.743324	NA	1	1			Y	OG5_127211|OG5_128793
PF3D7_0204900	ubiE/COQ5 methyltransferase, putative	PF3D7_0904700	bacterial histone-like protein	0.91	NA	NA	NA	NA	NA	NA	NA	NA	NA	0.497119	NA	1	0.165779	NA	0.902437	NA	0.699772	NA	NA	NA			Y	OG5_127211|OG5_135733
PF3D7_0205900	26S proteasome regulatory subunit RPN1, putative	PKNH_1401300	cytoadherence linked asexual protein, putative	0.916	NA	NA	NA	NA	NA	NA	NA	NA	0.500128	0.533935	NA	2	NA	NA	NA	NA	NA	NA	NA	NA			Y	OG5_127950|OG5_138272
PF3D7_0205900	26S proteasome regulatory subunit RPN1, putative	PKNH_1138800	SICAvar, type I (fragment)	0.916	NA	NA	NA	NA	NA	NA	NA	NA	0.603682	0.556535	NA	2	NA	NA	NA	NA	NA	NA	NA	NA			Y	OG5_126656|OG5_127950
PF3D7_0205900	26S proteasome regulatory subunit RPN1, putative	PF3D7_1463200	replication factor C subunit 3, putative	0.916	NA	NA	NA	NA	NA	NA	0.429734	NA	NA	NA	NA	1	0.0819995	NA	0.462013	0.5	0.488937	NA	NA	NA		Y		OG5_127045|OG5_127950
PF3D7_0205900	26S proteasome regulatory subunit RPN1, putative	PF3D7_0303000	N-ethylmaleimide-sensitive fusion protein	0.962	1	NA	0.846099	NA	NA	NA	NA	NA	NA	NA	NA	1	0.445086	NA	NA	0.5	NA	NA	NA	1	Y			OG5_127665|OG5_127950	Y	Y		Y
PF3D7_0205900	26S proteasome regulatory subunit RPN1, putative	PF3D7_0418200	eukaryotic translation initiation factor 3 subunit M, putative	0.98	NA	NA	0.725587	0.499042	NA	0.819173	0.881541	0.482645	0.545834	0.678038	NA	7	0.206856	NA	-0.550674	0.5	-0.21566	NA	NA	1				OG5_127950|OG5_129237
PF3D7_0205900	26S proteasome regulatory subunit RPN1, putative	PF3D7_0716800	eukaryotic translation initiation factor 3 subunit I, putative	0.952	NA	NA	0.637785	0.516842	0.505197	NA	NA	NA	NA	NA	NA	3	0.207208	0.460467	-0.387716	0.75	-0.154127	NA	NA	NA	Y			OG5_127718|OG5_127950		Y
PF3D7_0205900	26S proteasome regulatory subunit RPN1, putative	PF3D7_0815600	eukaryotic translation initiation factor 3 subunit G, putative	0.906	NA	NA	0.788145	0.571732	0.671155	0.836122	0.511034	NA	NA	0.70962	NA	6	0.11276	NA	NA	NA	NA	NA	NA	2				OG5_127950|OG5_128530
PF3D7_0205900	26S proteasome regulatory subunit RPN1, putative	PF3D7_0918300	eukaryotic translation initiation factor 3 subunit F, putative	0.98	1	NA	0.600062	NA	NA	0.800081	0.894815	0.476583	0.428004	0.510872	NA	6	0.342137	NA	-0.614463	0.25	-0.298641	NA	NA	1				OG5_127950|OG5_128941				Y
PF3D7_0205900	26S proteasome regulatory subunit RPN1, putative	PF3D7_0528200	eukaryotic translation initiation factor 3 subunit E, putative	0.984	1	NA	0.608685	0.437538	NA	NA	0.876086	0.485391	0.509762	0.586713	NA	6	0.372687	NA	-0.580703	0.5	-0.159533	NA	NA	1				OG5_127950|OG5_128443
PF3D7_0205900	26S proteasome regulatory subunit RPN1, putative	PF3D7_1206200	eukaryotic translation initiation factor 3 subunit C, putative	0.98	NA	NA	0.719683	0.495093	0.407514	NA	0.861065	0.495271	0.721324	0.552229	NA	7	-0.0971436	NA	-0.342993	0.5	-0.294229	NA	NA	1				OG5_127950|OG5_127970
PF3D7_0205900	26S proteasome regulatory subunit RPN1, putative	PF3D7_1212700	eukaryotic translation initiation factor 3 subunit A, putative	0.986	NA	NA	0.713838	0.517427	0.41939	0.496577	0.877946	0.474569	0.501394	0.485905	NA	8	0.136333	NA	-0.50388	0.5	-0.425516	NA	NA	1				OG5_127950|OG5_128741
PF3D7_0205900	26S proteasome regulatory subunit RPN1, putative	PF3D7_1440100	conserved Plasmodium protein, unknown function	0.978	NA	NA	NA	NA	NA	0.449779	0.751148	0.77185	NA	0.687907	NA	4	0.169923	NA	0.843487	NA	0.635363	NA	NA	2				OG5_127950|OG5_166901
PF3D7_0205900	26S proteasome regulatory subunit RPN1, putative	PF3D7_0905900	coatomer subunit beta, putative	0.974	NA	NA	NA	NA	NA	NA	0.555097	NA	NA	NA	NA	1	0.173095	0.678129	NA	0.75	NA	1	NA	NA		Y		OG5_127760|OG5_127950
PF3D7_0205900	26S proteasome regulatory subunit RPN1, putative	PF3D7_1219100	clathrin heavy chain, putative	0.9	NA	NA	NA	NA	NA	NA	NA	NA	0.69301	0.531675	0.465011	3	0.337266	0.591401	NA	NA	NA	1	NA	NA			Y	OG5_127480|OG5_127950
PF3D7_0205900	26S proteasome regulatory subunit RPN1, putative	PF3D7_1136500	casein kinase 1	0.942	NA	NA	NA	NA	NA	NA	NA	NA	0.698566	NA	NA	1	0.0867698	NA	-0.210362	0.25	0.178042	NA	NA	1			Y	OG5_126780|OG5_127950
PF3D7_0205900	26S proteasome regulatory subunit RPN1, putative	PF3D7_0217500	calcium-dependent protein kinase 1	0.93	NA	NA	NA	NA	NA	NA	NA	NA	NA	NA	0.778144	1	0.296236	NA	0.165758	0.25	0.162612	NA	NA	1			Y	OG5_126600|OG5_127950
PF3D7_0205900	26S proteasome regulatory subunit RPN1, putative	PF3D7_1239700	ATP-dependent zinc metalloprotease FTSH 1	0.924	NA	NA	NA	NA	NA	0.460876	NA	NA	NA	0.713653	NA	2	0.360345	NA	0.792014	0.5	0.619447	NA	NA	NA				OG5_126616|OG5_127950
PF3D7_0205900	26S proteasome regulatory subunit RPN1, putative	PF3D7_1030500	26S proteasome regulatory subunit RPN9, putative	0.996	1	1	0.987148	0.98233	0.991873	0.824092	0.960233	0.905776	0.940484	0.968169	0.939284	9	0.32736	0.475556	NA	0.5	NA	NA	NA	15				OG5_127891|OG5_127950	Y	Y		Y
PF3D7_0205900	26S proteasome regulatory subunit RPN1, putative	PF3D7_0912900	26S proteasome regulatory subunit RPN8, putative	1	1	1	0.925595	0.988387	0.982493	0.736772	0.979198	0.859592	0.981413	0.838537	0.917349	9	0.738916	0.582132	NA	0.25	NA	1	NA	14				OG5_127933|OG5_127950		Y	Y
PF3D7_0205900	26S proteasome regulatory subunit RPN1, putative	PF3D7_1129200	26S proteasome regulatory subunit RPN7, putative	1	1	1	0.98708	0.993616	0.991993	0.852854	0.929622	0.905151	0.991162	0.90372	0.966269	9	0.0742489	0.551533	NA	NA	NA	1	NA	15				OG5_127950|OG5_127957		Y		Y
PF3D7_0205900	26S proteasome regulatory subunit RPN1, putative	PF3D7_1402300	26S proteasome regulatory subunit RPN6	1	1	1	0.997428	0.978915	0.981092	0.912005	0.97109	0.866148	0.978694	0.814429	0.920643	9	0.0665077	0.509454	NA	0.5	NA	NA	NA	10				OG5_127922|OG5_127950	Y	Y		Y
PF3D7_0205900	26S proteasome regulatory subunit RPN1, putative	PF3D7_1338100	26S proteasome regulatory subunit RPN3, putative	1	1	1	0.987251	0.998703	0.997348	0.902515	0.967185	0.880477	0.985133	0.936504	0.944854	9	0.401318	0.45573	0.923799	0.5	0.561377	NA	NA	13				OG5_127950|OG5_128135		Y
PF3D7_0205900	26S proteasome regulatory subunit RPN1, putative	PF3D7_1466300	26S proteasome regulatory subunit RPN2, putative	1	1	1	0.99214	0.998197	0.998091	0.439257	0.994623	0.986126	0.98182	0.974955	0.960992	9	0.55212	0.447854	NA	NA	NA	NA	NA	12				OG5_127160|OG5_127950	Y	Y
PF3D7_0205900	26S proteasome regulatory subunit RPN1, putative	PF3D7_0312300	26S proteasome regulatory subunit RPN12, putative	0.994	1	NA	0.997034	0.995421	0.985751	0.808475	0.989711	0.952896	0.95548	0.896455	0.883819	9	0.178975	NA	NA	NA	NA	NA	1	12				OG5_127950|OG5_128073	Y	Y	Y	Y
PF3D7_0205900	26S proteasome regulatory subunit RPN1, putative	PF3D7_1368100	26S proteasome regulatory subunit RPN11, putative	1	1	1	0.996295	0.998017	0.997622	0.884674	0.956049	0.858155	0.9895	0.922485	0.957806	9	0.476011	0.478526	0.884983	0.25	0.304243	NA	NA	12				OG5_127757|OG5_127950		Y		Y
PF3D7_0205900	26S proteasome regulatory subunit RPN1, putative	PF3D7_0807800	26S proteasome regulatory subunit RPN10, putative	1	1	1	0.951349	0.969218	0.977094	NA	NA	NA	0.977484	0.89055	0.963927	6	0.237083	0.441438	NA	NA	NA	NA	NA	10				OG5_127854|OG5_127950	Y	Y		Y
PF3D7_0205900	26S proteasome regulatory subunit RPN1, putative	PF3D7_1017900	26S proteasome regulatory subunit p55, putative	1	1	1	0.954907	0.996097	0.993128	0.86583	0.989254	0.893392	0.975535	0.94387	0.94263	9	0.0960908	0.499375	NA	0.5	NA	1	NA	13				OG5_127889|OG5_127950		Y		Y
PF3D7_0205900	26S proteasome regulatory subunit RPN1, putative	PF3D7_1248900	26S protease regulatory subunit 8, putative	1	1	1	0.995413	0.994795	0.99374	0.933028	0.993454	0.98431	0.99086	0.895099	0.951946	9	0.760286	NA	NA	0.5	NA	NA	NA	13				OG5_127606|OG5_127950	Y	Y		Y
PF3D7_0205900	26S proteasome regulatory subunit RPN1, putative	PF3D7_1311500	26S protease regulatory subunit 7, putative	1	1	1	0.992423	0.997716	0.996273	0.972663	0.981261	0.980042	0.981016	0.897294	0.965291	9	0.442617	0.442949	NA	0.5	NA	1	NA	12				OG5_127950|OG5_128056	Y	Y		Y
PF3D7_0205900	26S proteasome regulatory subunit RPN1, putative	PF3D7_0413600	26S protease regulatory subunit 6B, putative	1	1	1	0.975077	0.998407	0.996115	0.970776	0.995418	0.987587	0.997649	0.91767	0.967275	9	0.361428	0.431118	NA	0.5	NA	NA	1	15				OG5_127831|OG5_127950		Y	Y	Y
PF3D7_0205900	26S proteasome regulatory subunit RPN1, putative	PF3D7_1130400	26S protease regulatory subunit 6A, putative	1	1	1	0.995542	0.995754	0.992176	0.938271	0.917836	0.906953	0.937561	0.964596	0.9197	9	0.522958	NA	NA	0.5	NA	NA	NA	14				OG5_127786|OG5_127950		Y		Y
PF3D7_0205900	26S proteasome regulatory subunit RPN1, putative	PF3D7_1008400	26S protease regulatory subunit 4, putative	1	1	1	0.991157	0.996921	0.99658	0.956711	0.987404	0.98703	0.991434	0.882844	0.963567	9	0.36178	NA	NA	0.5	NA	NA	NA	12				OG5_127456|OG5_127950		Y		Y
PF3D7_0205900	26S proteasome regulatory subunit RPN1, putative	PF3D7_1306400	26S protease regulatory subunit 10B, putative	0.994	1	1	0.996378	0.996705	0.991021	0.950839	0.997084	0.978642	0.994416	0.981573	0.946319	9	0.325932	NA	0.906087	NA	0.48695	1	NA	13				OG5_127828|OG5_127950	Y	Y		Y
PF3D7_0206000	DNA repair protein RAD2, putative	PF3D7_1006800	single-strand telomeric DNA-binding protein GBP2, putative	0.982	NA	NA	NA	NA	NA	NA	NA	NA	0.404256	NA	NA	1	0.336265	NA	NA	0.25	NA	NA	NA	1			Y	OG5_128158|OG5_128675
PF3D7_0206000	DNA repair protein RAD2, putative	PF3D7_0606100	RNA-binding protein, putative	0.93	NA	NA	NA	NA	NA	0.418552	NA	NA	NA	NA	NA	1	0.279388	NA	NA	0.25	NA	NA	NA	NA		Y		OG5_128675|OG5_150164
PF3D7_0206000	DNA repair protein RAD2, putative	PF3D7_1361900	proliferating cell nuclear antigen 1	0.988	1	NA	NA	NA	NA	NA	NA	0.999144	NA	NA	NA	1	-0.195485	NA	NA	0.75	NA	NA	NA	1		Y		OG5_127352|OG5_128675		Y		Y
PF3D7_0206000	DNA repair protein RAD2, putative	PF3D7_1224300	polyadenylate-binding protein, putative	0.954	NA	NA	NA	NA	NA	NA	NA	NA	0.525891	NA	NA	1	0.180616	NA	NA	0.25	NA	NA	NA	1			Y	OG5_126795|OG5_128675
PF3D7_0206000	DNA repair protein RAD2, putative	PF3D7_0815600	eukaryotic translation initiation factor 3 subunit G, putative	0.966	NA	NA	NA	NA	NA	NA	NA	0.594358	NA	NA	NA	1	-0.0654316	NA	NA	0.25	NA	NA	NA	NA		Y		OG5_128530|OG5_128675
PF3D7_0206000	DNA repair protein RAD2, putative	PF3D7_0422700	eukaryotic initiation factor 4A-III, putative	0.966	NA	NA	NA	NA	NA	NA	NA	0.619322	NA	NA	NA	1	-0.219321	NA	NA	0.5	NA	NA	NA	NA		Y		OG5_127927|OG5_128675
PF3D7_0206000	DNA repair protein RAD2, putative	PF3D7_1468700	eukaryotic initiation factor 4A	0.98	NA	NA	NA	NA	NA	NA	NA	0.479997	NA	NA	NA	1	0.00193368	NA	NA	0.5	NA	NA	NA	NA		Y		OG5_126984|OG5_128675
PF3D7_0206000	DNA repair protein RAD2, putative	PF3D7_1357500	DNA helicase, putative	0.924	NA	NA	NA	NA	NA	NA	NA	NA	0.827216	NA	NA	1	0.147825	NA	NA	0.5	NA	NA	1	1			Y	OG5_128295|OG5_128675
PF3D7_0206000	DNA repair protein RAD2, putative	PF3D7_1230400	ATP-dependent protease subunit ClpQ	0.978	NA	NA	NA	NA	NA	NA	NA	NA	0.429498	NA	NA	1	-0.0282685	NA	NA	0.25	NA	NA	NA	NA			Y	OG5_128675|OG5_130468
PF3D7_0206200	pantothenate transporter	PF3D7_1423300	serine/threonine protein phosphatase 7	0.95	NA	NA	0.813487	NA	NA	NA	NA	NA	NA	NA	NA	1	0.773551	NA	0.839741	0.25	NA	NA	NA	1	Y			OG5_131121|OG5_134377
PF3D7_0206200	pantothenate transporter	PF3D7_1310700	RNA-binding protein, putative	0.932	NA	NA	0.618734	NA	NA	NA	NA	NA	NA	NA	NA	1	0.678307	NA	0.986237	NA	0.931907	NA	NA	NA	Y			OG5_131121|OG5_153573
PF3D7_0206200	pantothenate transporter	PF3D7_0322000	peptidyl-prolyl cis-trans isomerase	0.962	NA	NA	NA	0.539761	NA	NA	NA	NA	NA	NA	NA	1	-0.164777	NA	-0.738458	0.5	-0.607217	NA	NA	NA	Y			OG5_126792|OG5_131121
PF3D7_0206200	pantothenate transporter	PF3D7_1115600	peptidyl-prolyl cis-trans isomerase	0.916	NA	NA	NA	0.542536	NA	NA	NA	NA	NA	NA	NA	1	-0.703352	NA	-0.0442455	0.5	0.0318068	NA	NA	1	Y			OG5_127452|OG5_131121
PF3D7_0206200	pantothenate transporter	PF3D7_0614300	major facilitator superfamily-related transporter, putative	0.99	NA	NA	0.400923	NA	NA	NA	NA	NA	NA	NA	NA	1	0.405805	NA	NA	0.5	NA	NA	NA	NA	Y			OG5_131121|OG5_164658
PF3D7_0206200	pantothenate transporter	PF3D7_0914700	major facilitator superfamily-related transporter, putative	0.93	NA	NA	0.940588	NA	NA	NA	NA	NA	NA	NA	NA	1	0.370412	NA	-0.206188	0.5	-0.437737	NA	NA	1	Y			OG5_131121|OG5_139383
PF3D7_0206200	pantothenate transporter	PF3D7_1129900	major facilitator superfamily-related transporter, putative	0.928	NA	NA	0.879625	0.839999	NA	NA	NA	NA	NA	NA	NA	2	0.782994	NA	-0.469265	0.5	-0.11927	NA	NA	2	Y			OG5_131121|OG5_146787
PF3D7_0206200	pantothenate transporter	PF3D7_0828800	GPI-anchored micronemal antigen	0.978	NA	NA	NA	0.417255	NA	NA	NA	NA	NA	NA	NA	1	0.721704	NA	0.950915	NA	0.902802	NA	NA	1	Y			OG5_131121|OG5_158061
PF3D7_0206200	pantothenate transporter	PF3D7_0717500	calcium-dependent protein kinase 4	0.936	NA	NA	0.832193	NA	NA	NA	NA	NA	NA	NA	NA	1	0.671225	NA	0.844603	0.25	0.879463	NA	NA	1	Y			OG5_126600|OG5_131121
PF3D7_0206200	pantothenate transporter	PF3D7_1133400	apical membrane antigen 1	0.932	NA	NA	0.91813	0.885286	NA	NA	NA	NA	NA	NA	NA	2	0.509864	NA	0.964367	NA	0.90619	NA	NA	4	Y			OG5_131121|OG5_147452
PF3D7_0206700	adenylosuccinate lyase	PKNH_1030600	merozoite surface protein 3, putative	0.962	NA	NA	NA	NA	NA	NA	NA	NA	NA	NA	0.697666	1	NA	NA	NA	NA	NA	NA	NA	1			Y	OG5_130883|OG5_162796
PF3D7_0206700	adenylosuccinate lyase	PF3D7_0826500	ubiquitin conjugation factor E4 B, putative	0.988	NA	NA	NA	0.493408	0.682257	NA	0.678829	0.434042	0.769963	0.653417	0.720224	7	-0.361363	NA	NA	NA	NA	NA	NA	6				OG5_128694|OG5_130883
PF3D7_0206700	adenylosuccinate lyase	PF3D7_0807900	tyrosine--tRNA ligase	0.918	NA	NA	NA	NA	NA	NA	NA	NA	NA	NA	0.445121	1	0.646959	NA	NA	NA	NA	NA	NA	1			Y	OG5_127567|OG5_130883
PF3D7_0206700	adenylosuccinate lyase	PF3D7_1136300	tudor staphylococcal nuclease	0.93	NA	NA	NA	NA	0.474606	NA	NA	0.7098	NA	0.408389	0.521768	4	0.501188	NA	NA	NA	NA	NA	NA	1				OG5_128197|OG5_130883
PF3D7_0206700	adenylosuccinate lyase	PF3D7_0627700	transportin	0.922	NA	NA	NA	NA	NA	0.66893	0.641024	0.501421	NA	0.671294	0.572293	5	0.749854	NA	NA	NA	NA	NA	1	1				OG5_127643|OG5_130883
PF3D7_0206700	adenylosuccinate lyase	PF3D7_0310700	trafficking protein particle complex subunit 4, putative	0.918	NA	NA	NA	NA	NA	NA	NA	NA	NA	NA	0.474473	1	0.809223	NA	NA	NA	NA	NA	NA	1			Y	OG5_128212|OG5_130883
PF3D7_0206700	adenylosuccinate lyase	PF3D7_0923800	thioredoxin reductase	0.926	NA	NA	NA	NA	NA	NA	0.402778	NA	NA	0.833007	0.568142	3	0.709294	NA	NA	NA	NA	NA	NA	2				OG5_126785|OG5_130883
PF3D7_0206700	adenylosuccinate lyase	PF3D7_0923900	RNA-binding protein, putative	0.936	NA	NA	NA	NA	NA	NA	0.40142	NA	NA	NA	NA	1	0.752914	NA	NA	NA	NA	NA	NA	NA		Y		OG5_127457|OG5_130883
PF3D7_0206700	adenylosuccinate lyase	PF3D7_0826700	receptor for activated c kinase	0.962	NA	NA	0.680861	0.407031	0.754367	NA	NA	NA	NA	NA	NA	3	0.29244	NA	NA	0.25	NA	NA	NA	3	Y			OG5_127516|OG5_130883
PF3D7_0206700	adenylosuccinate lyase	PF3D7_1231100	ras-related protein Rab-2	0.966	NA	NA	NA	NA	NA	NA	NA	NA	NA	0.583422	NA	1	0.577008	NA	NA	0.5	NA	NA	1	2			Y	OG5_128031|OG5_130883
PF3D7_0206700	adenylosuccinate lyase	PF3D7_1361100	protein transport protein Sec24A	0.98	NA	NA	0.818269	0.931483	0.923919	0.682033	0.623465	0.576831	NA	0.906528	0.881782	8	0.469819	NA	NA	NA	NA	NA	NA	8				OG5_127297|OG5_130883
PF3D7_0206700	adenylosuccinate lyase	PF3D7_0822600	protein transport protein SEC23	0.976	NA	NA	0.871488	0.934123	0.793391	0.690974	0.632145	0.772183	NA	0.892168	0.924331	8	-0.0610553	NA	NA	NA	NA	NA	1	10				OG5_127203|OG5_130883
PF3D7_0206700	adenylosuccinate lyase	PF3D7_1230700	protein transport protein SEC13	0.958	NA	NA	NA	NA	NA	NA	NA	NA	0.598104	NA	NA	1	0.649656	NA	NA	0.25	NA	NA	1	1			Y	OG5_127687|OG5_130883
PF3D7_0206700	adenylosuccinate lyase	PF3D7_1138500	protein phosphatase 2C	0.938	NA	NA	NA	NA	NA	0.697214	0.802035	NA	0.515682	0.603434	0.61524	5	-0.622353	NA	NA	NA	NA	NA	NA	4				OG5_126741|OG5_130883
PF3D7_0206700	adenylosuccinate lyase	PF3D7_0825500	protein KRI1, putative	0.91	NA	NA	0.592211	NA	0.421654	NA	NA	NA	NA	NA	NA	2	0.743198	NA	NA	NA	NA	NA	1	1	Y			OG5_128130|OG5_130883
PF3D7_0206700	adenylosuccinate lyase	PF3D7_1213800	proline--tRNA ligase	0.974	NA	NA	NA	0.475983	0.749529	0.53538	0.647156	0.428419	NA	0.573998	0.977875	7	0.154279	NA	NA	NA	NA	NA	1	3				OG5_127154|OG5_130883
PF3D7_0206700	adenylosuccinate lyase	PF3D7_1011800	PRE-binding protein	0.936	NA	NA	NA	0.652518	0.825227	0.520196	0.550321	NA	NA	0.579098	0.662714	6	0.43824	NA	NA	NA	NA	NA	1	3				OG5_130883|OG5_141018
PF3D7_0206700	adenylosuccinate lyase	PF3D7_0704400	phosphoinositide-binding protein, putative	0.982	NA	NA	NA	NA	NA	NA	NA	0.442623	NA	NA	NA	1	-0.0443966	NA	NA	0.25	NA	NA	NA	NA		Y		OG5_130883|OG5_138116
PF3D7_0206700	adenylosuccinate lyase	PF3D7_1012500	phosphoglucomutase, putative	0.928	NA	NA	NA	NA	NA	NA	NA	NA	0.856836	NA	NA	1	0.310609	NA	NA	0.25	NA	NA	NA	NA			Y	OG5_127613|OG5_130883
PF3D7_0206700	adenylosuccinate lyase	PF3D7_0802300	periodic tryptophan protein 2, putative	0.91	NA	NA	0.585492	NA	NA	NA	NA	NA	NA	NA	NA	1	0.900913	NA	NA	0.25	NA	NA	NA	NA	Y			OG5_128106|OG5_130883
PF3D7_0206700	adenylosuccinate lyase	PF3D7_0629100	nicotinate phosphoribosyltransferase, putative	0.95	NA	NA	NA	NA	0.425762	0.780633	0.452399	0.546834	NA	0.749161	0.446343	6	0.0759803	NA	NA	NA	NA	NA	NA	2				OG5_128563|OG5_130883
PF3D7_0206700	adenylosuccinate lyase	PF3D7_1244100	N-alpha-acetyltransferase 15, NatA auxiliary subunit, putative	0.948	NA	NA	NA	NA	NA	0.588026	0.660619	0.932653	NA	0.982313	0.910667	5	0.641951	NA	NA	NA	NA	NA	NA	4				OG5_127529|OG5_130883
PF3D7_0206700	adenylosuccinate lyase	PF3D7_1350100	lysine--tRNA ligase	0.924	NA	NA	NA	NA	0.455872	NA	NA	NA	0.911695	0.755115	0.493858	4	0.600971	NA	NA	NA	NA	NA	NA	1				OG5_126972|OG5_130883
PF3D7_0206700	adenylosuccinate lyase	PF3D7_0812400	karyopherin alpha	0.972	NA	NA	NA	NA	NA	NA	NA	NA	NA	NA	0.528369	1	0.438031	NA	NA	0.5	NA	NA	1	1			Y	OG5_126761|OG5_130883
PF3D7_0206700	adenylosuccinate lyase	PF3D7_1332900	isoleucine--tRNA ligase, putative	0.964	NA	NA	NA	NA	NA	NA	NA	NA	0.748792	0.626166	0.407603	3	0.674779	NA	NA	NA	NA	NA	NA	1			Y	OG5_126684|OG5_130883
PF3D7_0206700	adenylosuccinate lyase	PF3D7_1118300	insulinase, putative	0.922	NA	NA	NA	NA	NA	0.493973	0.697055	0.94336	NA	NA	0.505672	4	-0.298728	NA	NA	NA	NA	NA	NA	3				OG5_130601|OG5_130883
PF3D7_0206700	adenylosuccinate lyase	PF3D7_0527500	Hsc70-interacting protein	0.97	NA	NA	NA	NA	0.540368	0.533985	0.518483	0.758534	0.463	0.695816	0.832561	7	0.0846894	NA	NA	NA	NA	NA	NA	4				OG5_129249|OG5_130883
PF3D7_0206700	adenylosuccinate lyase	PF3D7_0624000	hexokinase	0.952	NA	NA	0.876094	0.890326	0.973024	0.704303	0.749859	NA	NA	0.513365	0.986804	7	0.342087	NA	NA	NA	NA	NA	1	7				OG5_126743|OG5_130883
PF3D7_0206700	adenylosuccinate lyase	PF3D7_1462800	glyceraldehyde-3-phosphate dehydrogenase	0.912	NA	NA	NA	NA	NA	NA	NA	0.488924	NA	0.533273	0.670974	3	-0.395006	NA	NA	NA	NA	NA	1	2				OG5_126628|OG5_130883
PF3D7_0206700	adenylosuccinate lyase	PF3D7_1444800	fructose-bisphosphate aldolase	0.9	NA	NA	NA	NA	NA	0.536867	0.670432	0.656339	NA	NA	0.519012	4	0.0202007	NA	NA	NA	NA	NA	1	1				OG5_127143|OG5_130883
PF3D7_0206700	adenylosuccinate lyase	PF3D7_0720400	ferrodoxin reductase-like protein	0.914	NA	NA	NA	NA	NA	NA	0.471353	NA	NA	0.918346	0.561501	3	0.683878	NA	NA	NA	NA	NA	NA	2				OG5_126784|OG5_130883
PF3D7_0206700	adenylosuccinate lyase	PF3D7_0517400	FACT complex subunit SPT16, putative	0.93	NA	NA	NA	NA	NA	NA	NA	NA	NA	NA	0.59047	1	-0.507489	NA	NA	NA	NA	NA	1	NA			Y	OG5_128055|OG5_130883
PF3D7_0206700	adenylosuccinate lyase	PF3D7_0909400	exoribonuclease, putative	0.936	NA	NA	0.724086	0.973023	NA	NA	0.702101	0.487126	NA	NA	NA	4	0.69149	NA	NA	NA	NA	NA	1	4				OG5_126774|OG5_130883
PF3D7_0206700	adenylosuccinate lyase	PF3D7_0716800	eukaryotic translation initiation factor 3 subunit I, putative	0.96	NA	NA	NA	NA	NA	NA	NA	NA	NA	NA	0.407909	1	0.174358	NA	NA	0.25	NA	NA	1	1			Y	OG5_127718|OG5_130883
PF3D7_0206700	adenylosuccinate lyase	PF3D7_0602100	ATP-dependent RNA helicase, putative	0.97	NA	NA	NA	NA	NA	NA	0.683256	0.726609	NA	0.613852	0.620596	4	0.86078	NA	NA	NA	NA	NA	1	4				OG5_127259|OG5_130883
PF3D7_0206700	adenylosuccinate lyase	PF3D7_1459000	ATP-dependent RNA helicase DBP5	0.918	NA	NA	NA	NA	NA	NA	0.578239	0.513919	0.475652	0.854066	NA	4	0.822628	NA	NA	NA	NA	NA	1	2				OG5_127716|OG5_130883
PF3D7_0206700	adenylosuccinate lyase	PF3D7_0909300	apoptosis-related protein	0.934	NA	NA	NA	NA	NA	NA	NA	NA	0.414342	NA	NA	1	0.701257	NA	NA	NA	NA	NA	NA	NA			Y	OG5_127711|OG5_130883
PF3D7_0206700	adenylosuccinate lyase	PF3D7_1454400	aminopeptidase P	0.974	NA	NA	NA	NA	NA	NA	0.541529	0.797646	NA	0.548323	0.641367	4	0.0285701	NA	NA	NA	NA	NA	1	2				OG5_127189|OG5_130883
PF3D7_0207000	merozoite surface protein 4	PF3D7_1224100	conserved Plasmodium protein, unknown function	0.92	NA	NA	NA	NA	NA	NA	NA	NA	NA	0.671861	NA	1	0.679748	NA	0.883355	NA	NA	NA	NA	1			Y	OG5_138808|OG5_167007
PF3D7_0207400,PF3D7_0207500,PF3D7_0207600,PF3D7_0207700,PF3D7_0207800,PF3D7_0207900,PF3D7_0208000		PKNH_1441400	endoplasmin, putative	0.922	NA	NA	NA	NA	NA	NA	NA	NA	NA	NA	0.455863	1	NA	NA	NA	NA	NA	NA	NA	5			Y	OG5_126623|PF3D7_0207400,PF3D7_0207500,PF3D7_0207600,PF3D7_0207700,PF3D7_0207800,PF3D7_0207900,PF3D7_0208000
PF3D7_0207400,PF3D7_0207500,PF3D7_0207600,PF3D7_0207700,PF3D7_0207800,PF3D7_0207900,PF3D7_0208000		PKNH_1114500;PKNH_1114400		0.904	NA	NA	NA	NA	NA	NA	NA	NA	0.428506	0.590085	NA	2	NA	NA	NA	NA	NA	NA	NA	NA			Y	PF3D7_0207400,PF3D7_0207500,PF3D7_0207600,PF3D7_0207700,PF3D7_0207800,PF3D7_0207900,PF3D7_0208000|PKNH_1114500;PKNH_1114400
PF3D7_0207400,PF3D7_0207500,PF3D7_0207600,PF3D7_0207700,PF3D7_0207800,PF3D7_0207900,PF3D7_0208000		PF3D7_1105700	tRNA-splicing ligase RtcB, putative	0.936	NA	NA	NA	NA	NA	NA	NA	NA	NA	NA	0.441313	1	0.78919	NA	NA	NA	NA	NA	NA	1			Y	OG5_127467|PF3D7_0207400,PF3D7_0207500,PF3D7_0207600,PF3D7_0207700,PF3D7_0207800,PF3D7_0207900,PF3D7_0208000
PF3D7_0207400,PF3D7_0207500,PF3D7_0207600,PF3D7_0207700,PF3D7_0207800,PF3D7_0207900,PF3D7_0208000		PF3D7_0510500	topoisomerase I	0.926	NA	NA	NA	NA	NA	NA	NA	NA	NA	NA	0.597263	1	0.503519	NA	NA	NA	NA	NA	NA	1			Y	OG5_127702|PF3D7_0207400,PF3D7_0207500,PF3D7_0207600,PF3D7_0207700,PF3D7_0207800,PF3D7_0207900,PF3D7_0208000
PF3D7_0207400,PF3D7_0207500,PF3D7_0207600,PF3D7_0207700,PF3D7_0207800,PF3D7_0207900,PF3D7_0208000		PF3D7_0923900	RNA-binding protein, putative	0.964	NA	NA	NA	0.492136	NA	NA	NA	NA	NA	NA	NA	1	0.161454	NA	NA	0.25	NA	NA	NA	NA	Y			OG5_127457|PF3D7_0207400,PF3D7_0207500,PF3D7_0207600,PF3D7_0207700,PF3D7_0207800,PF3D7_0207900,PF3D7_0208000
PF3D7_0207400,PF3D7_0207500,PF3D7_0207600,PF3D7_0207700,PF3D7_0207800,PF3D7_0207900,PF3D7_0208000		PF3D7_0606500	polypyrimidine tract-binding protein, putative	0.988	NA	NA	NA	NA	NA	NA	NA	NA	NA	NA	0.612447	1	0.685217	NA	NA	0.25	NA	NA	1	NA			Y	OG5_127719|PF3D7_0207400,PF3D7_0207500,PF3D7_0207600,PF3D7_0207700,PF3D7_0207800,PF3D7_0207900,PF3D7_0208000
PF3D7_0207400,PF3D7_0207500,PF3D7_0207600,PF3D7_0207700,PF3D7_0207800,PF3D7_0207900,PF3D7_0208000		PF3D7_1224300	polyadenylate-binding protein, putative	0.95	NA	NA	NA	NA	NA	NA	NA	NA	NA	NA	0.49206	1	0.549921	NA	NA	0.25	NA	NA	NA	1			Y	OG5_126795|PF3D7_0207400,PF3D7_0207500,PF3D7_0207600,PF3D7_0207700,PF3D7_0207800,PF3D7_0207900,PF3D7_0208000
PF3D7_0207400,PF3D7_0207500,PF3D7_0207600,PF3D7_0207700,PF3D7_0207800,PF3D7_0207900,PF3D7_0208000		PF3D7_1228600	merozoite surface protein 9	0.942	NA	NA	NA	0.413022	0.497863	NA	NA	NA	NA	0.480105	0.578467	4	0.888077	NA	NA	NA	NA	NA	NA	3				OG5_166583|PF3D7_0207400,PF3D7_0207500,PF3D7_0207600,PF3D7_0207700,PF3D7_0207800,PF3D7_0207900,PF3D7_0208000
PF3D7_0207400,PF3D7_0207500,PF3D7_0207600,PF3D7_0207700,PF3D7_0207800,PF3D7_0207900,PF3D7_0208000		PF3D7_0801800	mannose-6-phosphate isomerase, putative	0.922	NA	NA	NA	0.778109	0.510907	NA	NA	NA	0.716405	NA	0.657856	4	0.707192	NA	NA	NA	NA	NA	1	6				OG5_127555|PF3D7_0207400,PF3D7_0207500,PF3D7_0207600,PF3D7_0207700,PF3D7_0207800,PF3D7_0207900,PF3D7_0208000
PF3D7_0207400,PF3D7_0207500,PF3D7_0207600,PF3D7_0207700,PF3D7_0207800,PF3D7_0207900,PF3D7_0208000		PF3D7_1118300	insulinase, putative	0.904	NA	NA	NA	NA	0.836628	NA	NA	NA	NA	0.49874	0.680912	3	0.273257	NA	NA	NA	NA	NA	1	4				OG5_130601|PF3D7_0207400,PF3D7_0207500,PF3D7_0207600,PF3D7_0207700,PF3D7_0207800,PF3D7_0207900,PF3D7_0208000
PF3D7_0207400,PF3D7_0207500,PF3D7_0207600,PF3D7_0207700,PF3D7_0207800,PF3D7_0207900,PF3D7_0208000		PF3D7_0706000	importin-7, putative	0.9	NA	NA	NA	NA	NA	NA	NA	NA	NA	NA	0.912089	1	0.652798	NA	NA	NA	NA	NA	1	3			Y	OG5_127731|PF3D7_0207400,PF3D7_0207500,PF3D7_0207600,PF3D7_0207700,PF3D7_0207800,PF3D7_0207900,PF3D7_0208000
PF3D7_0207400,PF3D7_0207500,PF3D7_0207600,PF3D7_0207700,PF3D7_0207800,PF3D7_0207900,PF3D7_0208000		PF3D7_1434300	Hsp70/Hsp90 organizing protein	0.976	NA	NA	NA	NA	NA	NA	NA	NA	0.511397	NA	NA	1	0.643988	NA	NA	0.25	NA	NA	1	1			Y	OG5_128289|PF3D7_0207400,PF3D7_0207500,PF3D7_0207600,PF3D7_0207700,PF3D7_0207800,PF3D7_0207900,PF3D7_0208000
PF3D7_0207400,PF3D7_0207500,PF3D7_0207600,PF3D7_0207700,PF3D7_0207800,PF3D7_0207900,PF3D7_0208000		PF3D7_1118200	heat shock protein 90, putative	0.94	NA	NA	NA	0.74333	0.571724	NA	NA	NA	0.52248	0.473996	0.440696	5	0.0146661	NA	NA	NA	NA	NA	NA	5				OG5_129844|PF3D7_0207400,PF3D7_0207500,PF3D7_0207600,PF3D7_0207700,PF3D7_0207800,PF3D7_0207900,PF3D7_0208000
PF3D7_0207400,PF3D7_0207500,PF3D7_0207600,PF3D7_0207700,PF3D7_0207800,PF3D7_0207900,PF3D7_0208000		PF3D7_0708800	heat shock protein 110	0.904	NA	NA	NA	NA	NA	NA	NA	NA	NA	0.4306	0.740913	2	0.515779	NA	NA	NA	NA	NA	NA	3			Y	OG5_127167|PF3D7_0207400,PF3D7_0207500,PF3D7_0207600,PF3D7_0207700,PF3D7_0207800,PF3D7_0207900,PF3D7_0208000
PF3D7_0207400,PF3D7_0207500,PF3D7_0207600,PF3D7_0207700,PF3D7_0207800,PF3D7_0207900,PF3D7_0208000		PF3D7_1412800	glycylpeptide N-tetradecanoyltransferase	0.926	NA	NA	NA	0.43877	NA	NA	NA	NA	NA	0.541324	0.744884	3	-0.0165954	NA	NA	NA	NA	NA	NA	3				OG5_127597|PF3D7_0207400,PF3D7_0207500,PF3D7_0207600,PF3D7_0207700,PF3D7_0207800,PF3D7_0207900,PF3D7_0208000
PF3D7_0207400,PF3D7_0207500,PF3D7_0207600,PF3D7_0207700,PF3D7_0207800,PF3D7_0207900,PF3D7_0208000		PF3D7_1462800	glyceraldehyde-3-phosphate dehydrogenase	0.918	NA	NA	NA	NA	NA	NA	NA	NA	NA	NA	0.708085	1	-0.00137594	NA	NA	NA	NA	NA	NA	2			Y	OG5_126628|PF3D7_0207400,PF3D7_0207500,PF3D7_0207600,PF3D7_0207700,PF3D7_0207800,PF3D7_0207900,PF3D7_0208000
PF3D7_0207400,PF3D7_0207500,PF3D7_0207600,PF3D7_0207700,PF3D7_0207800,PF3D7_0207900,PF3D7_0208000		PF3D7_0926700	glutamine-dependent NAD(+) synthetase, putative	0.936	NA	NA	NA	NA	NA	NA	NA	NA	0.715805	0.618976	0.462517	3	0.760313	NA	NA	NA	NA	NA	1	5			Y	OG5_127076|PF3D7_0207400,PF3D7_0207500,PF3D7_0207600,PF3D7_0207700,PF3D7_0207800,PF3D7_0207900,PF3D7_0208000
PF3D7_0207400,PF3D7_0207500,PF3D7_0207600,PF3D7_0207700,PF3D7_0207800,PF3D7_0207900,PF3D7_0208000		PF3D7_1315900	exportin-T, putative	0.948	NA	NA	NA	NA	NA	NA	NA	NA	NA	NA	0.662499	1	0.627816	NA	NA	NA	NA	NA	1	5			Y	OG5_164074|PF3D7_0207400,PF3D7_0207500,PF3D7_0207600,PF3D7_0207700,PF3D7_0207800,PF3D7_0207900,PF3D7_0208000
PF3D7_0207400,PF3D7_0207500,PF3D7_0207600,PF3D7_0207700,PF3D7_0207800,PF3D7_0207900,PF3D7_0208000		PF3D7_1010600	eukaryotic translation initiation factor 2 subunit beta	0.936	NA	NA	NA	0.774872	NA	NA	NA	NA	0.555508	0.764216	0.622275	4	0.0730455	NA	NA	NA	NA	NA	NA	6				OG5_127339|PF3D7_0207400,PF3D7_0207500,PF3D7_0207600,PF3D7_0207700,PF3D7_0207800,PF3D7_0207900,PF3D7_0208000
PF3D7_0207400,PF3D7_0207500,PF3D7_0207600,PF3D7_0207700,PF3D7_0207800,PF3D7_0207900,PF3D7_0208000		PF3D7_1145400	dynamin-like protein	0.912	NA	NA	NA	NA	NA	NA	NA	NA	NA	NA	0.678676	1	0.539189	NA	NA	NA	NA	NA	NA	2			Y	OG5_126660|PF3D7_0207400,PF3D7_0207500,PF3D7_0207600,PF3D7_0207700,PF3D7_0207800,PF3D7_0207900,PF3D7_0208000
PF3D7_0207400,PF3D7_0207500,PF3D7_0207600,PF3D7_0207700,PF3D7_0207800,PF3D7_0207900,PF3D7_0208000		PF3D7_0317400	DNA replication complex GINS protein, putative	0.934	NA	NA	NA	NA	NA	NA	NA	NA	NA	NA	0.717576	1	0.836484	NA	NA	NA	NA	NA	NA	3			Y	OG5_160602|PF3D7_0207400,PF3D7_0207500,PF3D7_0207600,PF3D7_0207700,PF3D7_0207800,PF3D7_0207900,PF3D7_0208000
PF3D7_0207400,PF3D7_0207500,PF3D7_0207600,PF3D7_0207700,PF3D7_0207800,PF3D7_0207900,PF3D7_0208000		PF3D7_1202600	conserved protein, unknown function	0.968	NA	NA	NA	NA	NA	NA	NA	NA	NA	NA	0.70708	1	0.681742	NA	NA	NA	NA	NA	NA	1			Y	OG5_127300|PF3D7_0207400,PF3D7_0207500,PF3D7_0207600,PF3D7_0207700,PF3D7_0207800,PF3D7_0207900,PF3D7_0208000
PF3D7_0207400,PF3D7_0207500,PF3D7_0207600,PF3D7_0207700,PF3D7_0207800,PF3D7_0207900,PF3D7_0208000		PF3D7_0520400	conserved Plasmodium protein, unknown function	0.916	NA	NA	NA	NA	NA	NA	NA	NA	NA	NA	0.730443	1	0.0589481	NA	NA	NA	NA	NA	NA	3			Y	OG5_167351|PF3D7_0207400,PF3D7_0207500,PF3D7_0207600,PF3D7_0207700,PF3D7_0207800,PF3D7_0207900,PF3D7_0208000
PF3D7_0207400,PF3D7_0207500,PF3D7_0207600,PF3D7_0207700,PF3D7_0207800,PF3D7_0207900,PF3D7_0208000		PF3D7_1350500	conserved Plasmodium protein, unknown function	0.906	NA	NA	NA	NA	NA	NA	NA	NA	NA	NA	0.732023	1	0.298608	NA	NA	NA	NA	NA	NA	3			Y	OG5_163722|PF3D7_0207400,PF3D7_0207500,PF3D7_0207600,PF3D7_0207700,PF3D7_0207800,PF3D7_0207900,PF3D7_0208000
PF3D7_0207400,PF3D7_0207500,PF3D7_0207600,PF3D7_0207700,PF3D7_0207800,PF3D7_0207900,PF3D7_0208000		PF3D7_1238100	calcyclin binding protein, putative	0.948	NA	NA	NA	NA	NA	NA	NA	NA	NA	NA	0.439783	1	0.678457	NA	NA	NA	NA	NA	NA	1			Y	OG5_130878|PF3D7_0207400,PF3D7_0207500,PF3D7_0207600,PF3D7_0207700,PF3D7_0207800,PF3D7_0207900,PF3D7_0208000
PF3D7_0207400,PF3D7_0207500,PF3D7_0207600,PF3D7_0207700,PF3D7_0207800,PF3D7_0207900,PF3D7_0208000		PF3D7_0305600	AP endonuclease (DNA-[apurinic or apyrimidinic site] lyase), putative	0.92	NA	NA	NA	NA	NA	NA	NA	NA	NA	NA	0.419586	1	0.724087	NA	NA	NA	NA	NA	1	1			Y	OG5_126768|PF3D7_0207400,PF3D7_0207500,PF3D7_0207600,PF3D7_0207700,PF3D7_0207800,PF3D7_0207900,PF3D7_0208000
PF3D7_0207400,PF3D7_0207500,PF3D7_0207600,PF3D7_0207700,PF3D7_0207800,PF3D7_0207900,PF3D7_0208000		PF3D7_1454400	aminopeptidase P	0.97	NA	NA	NA	NA	NA	NA	NA	NA	NA	NA	0.714227	1	0.686382	NA	NA	NA	NA	NA	NA	1			Y	OG5_127189|PF3D7_0207400,PF3D7_0207500,PF3D7_0207600,PF3D7_0207700,PF3D7_0207800,PF3D7_0207900,PF3D7_0208000
PF3D7_0207400,PF3D7_0207500,PF3D7_0207600,PF3D7_0207700,PF3D7_0207800,PF3D7_0207900,PF3D7_0208000		PF3D7_1328500	alpha/beta-hydrolase, putative	0.96	NA	NA	NA	NA	NA	NA	NA	NA	NA	NA	0.732472	1	NA	NA	NA	NA	NA	NA	NA	1			Y	OG5_190097|PF3D7_0207400,PF3D7_0207500,PF3D7_0207600,PF3D7_0207700,PF3D7_0207800,PF3D7_0207900,PF3D7_0208000
PF3D7_0207400,PF3D7_0207500,PF3D7_0207600,PF3D7_0207700,PF3D7_0207800,PF3D7_0207900,PF3D7_0208000		PF3D7_0820700	2-oxoglutarate dehydrogenase E1 component	0.908	NA	NA	NA	NA	NA	NA	NA	NA	NA	NA	0.463174	1	-0.216192	NA	NA	NA	NA	NA	1	7			Y	OG5_126779|PF3D7_0207400,PF3D7_0207500,PF3D7_0207600,PF3D7_0207700,PF3D7_0207800,PF3D7_0207900,PF3D7_0208000
PF3D7_0208800	conserved Plasmodium protein, unknown function	PF3D7_0811200	ER membrane protein complex subunit 1, putative	0.918	NA	NA	NA	NA	NA	0.821815	NA	NA	0.550576	NA	NA	2	0.099228	NA	0.856663	NA	0.609864	NA	NA	2				OG5_153764|OG5_167009
PF3D7_0208800	conserved Plasmodium protein, unknown function	PF3D7_0516200	40S ribosomal protein S11	0.918	NA	NA	0.735184	NA	NA	NA	NA	NA	0.611292	NA	NA	2	0.00230694	NA	0.90868	NA	0.529375	NA	NA	2				OG5_126681|OG5_167009
PF3D7_0209400	conserved protein, unknown function	PF3D7_1323200	V-type proton ATPase subunit G, putative	0.912	NA	NA	NA	NA	NA	NA	NA	NA	0.619613	NA	0.628769	2	0.418658	NA	NA	0.25	NA	NA	NA	NA			Y	OG5_127451|OG5_128461		Y
PF3D7_0209400	conserved protein, unknown function	PF3D7_1243600	translation initiation factor SUI1, putative	0.914	NA	NA	NA	NA	NA	NA	NA	NA	0.694761	0.782036	0.722398	3	-0.565055	NA	NA	NA	NA	NA	NA	2			Y	OG5_127384|OG5_128461
PF3D7_0209400	conserved protein, unknown function	PF3D7_1006800	single-strand telomeric DNA-binding protein GBP2, putative	0.994	NA	NA	0.531102	NA	0.600434	NA	0.539659	0.464533	0.503575	0.500919	0.457409	7	0.296809	NA	NA	0.25	NA	NA	NA	3				OG5_128158|OG5_128461
PF3D7_0209400	conserved protein, unknown function	PF3D7_0503300	serine/arginine-rich splicing factor 12	0.904	NA	NA	0.713918	0.441447	NA	NA	NA	0.576408	NA	0.460432	NA	4	-0.724782	NA	NA	0.25	NA	NA	NA	3				OG5_127418|OG5_128461
PF3D7_0209400	conserved protein, unknown function	PF3D7_0517300	serine/arginine-rich splicing factor 1	0.906	NA	NA	NA	NA	NA	NA	NA	0.73564	NA	0.668017	NA	2	-0.709556	NA	NA	0.25	NA	NA	NA	NA				OG5_128461|OG5_128933
PF3D7_0209400	conserved protein, unknown function	PF3D7_0922200	S-adenosylmethionine synthetase	0.914	NA	NA	NA	NA	0.430993	NA	NA	NA	0.862263	0.501156	0.672417	4	-0.395589	NA	NA	NA	NA	NA	NA	2				OG5_126734|OG5_128461
PF3D7_0209400	conserved protein, unknown function	PF3D7_0823200	RNA-binding protein, putative	0.954	NA	NA	NA	0.458448	NA	NA	0.462456	NA	NA	NA	NA	2	-0.731427	NA	NA	0.25	NA	NA	NA	NA				OG5_128461|OG5_146727
PF3D7_0209400	conserved protein, unknown function	PF3D7_1002400	RNA-binding protein, putative	0.962	NA	NA	NA	NA	NA	NA	0.452398	0.539174	NA	NA	NA	2	-0.468885	NA	NA	0.25	NA	NA	NA	1		Y		OG5_127745|OG5_128461
PF3D7_0209400	conserved protein, unknown function	PF3D7_0916700	RNA-binding protein musashi, putative	0.938	NA	NA	NA	NA	NA	0.497676	0.497583	NA	NA	NA	NA	2	-0.727117	NA	NA	0.25	NA	NA	NA	NA		Y		OG5_128461|OG5_133793
PF3D7_0209400	conserved protein, unknown function	PF3D7_1406000	RNA-binding protein 8A, putative	0.934	NA	NA	NA	NA	NA	NA	NA	NA	0.670195	NA	NA	1	0.714814	NA	NA	0.25	NA	NA	NA	1			Y	OG5_128461|OG5_129496
PF3D7_0209400	conserved protein, unknown function	PF3D7_1242800	rab specific GDP dissociation inhibitor	0.926	NA	NA	0.620392	0.584655	0.433328	NA	NA	NA	NA	0.481364	0.590855	5	0.522531	NA	NA	NA	NA	NA	NA	1				OG5_127353|OG5_128461
PF3D7_0209400	conserved protein, unknown function	PF3D7_0827900	protein disulfide isomerase	0.91	NA	NA	NA	NA	NA	0.994578	0.826607	0.681415	0.599595	NA	0.971396	5	0.0374168	NA	NA	NA	NA	NA	NA	3				OG5_126843|OG5_128461
PF3D7_0209400	conserved protein, unknown function	PF3D7_0606500	polypyrimidine tract-binding protein, putative	0.924	NA	NA	NA	NA	NA	NA	NA	NA	NA	0.409953	NA	1	-0.679239	NA	NA	0.25	NA	NA	1	NA			Y	OG5_127719|OG5_128461
PF3D7_0209400	conserved protein, unknown function	PF3D7_1120100	phosphoglycerate mutase, putative	0.97	NA	NA	NA	NA	NA	NA	NA	NA	NA	NA	0.754594	1	0.71716	NA	NA	NA	NA	NA	NA	1			Y	OG5_127491|OG5_128461
PF3D7_0209400	conserved protein, unknown function	PF3D7_0922500	phosphoglycerate kinase	0.948	NA	NA	0.743493	0.684889	NA	NA	NA	0.836196	NA	NA	0.426883	4	0.507848	NA	NA	NA	NA	NA	NA	2				OG5_126776|OG5_128461
PF3D7_0209400	conserved protein, unknown function	PF3D7_1247400	peptidyl-prolyl cis-trans isomerase FKBP35	0.916	NA	NA	NA	0.461668	NA	NA	0.462035	NA	0.826597	0.918373	0.453624	5	0.551336	NA	NA	NA	NA	NA	NA	1				OG5_126727|OG5_128461
PF3D7_0209400	conserved protein, unknown function	PF3D7_1108600	endoplasmic reticulum-resident calcium binding protein	0.928	NA	NA	NA	NA	NA	0.799863	0.772579	0.700408	0.581664	NA	0.774603	5	0.299915	NA	NA	NA	NA	NA	NA	4				OG5_128461|OG5_129808
PF3D7_0209400	conserved protein, unknown function	PF3D7_1116700	dipeptidyl aminopeptidase 1	0.918	NA	NA	NA	NA	0.860694	NA	NA	NA	NA	0.813655	0.607012	3	0.157498	NA	NA	NA	NA	NA	NA	3				OG5_128461|OG5_130494
PF3D7_0209400	conserved protein, unknown function	PF3D7_1409800	CUGBP Elav-like family member 2, putative	0.968	NA	NA	0.563707	NA	NA	0.696684	0.631279	0.698622	NA	0.547616	0.417198	6	-0.171122	NA	NA	0.25	NA	NA	1	1				OG5_128461|OG5_163858
PF3D7_0209400	conserved protein, unknown function	PF3D7_1359400	CUGBP Elav-like family member 1	0.962	NA	NA	NA	0.406002	NA	0.46997	0.464404	0.477399	0.617392	0.662662	0.467142	7	-0.539595	NA	NA	0.25	NA	NA	NA	NA				OG5_126974|OG5_128461
PF3D7_0209400	conserved protein, unknown function	PF3D7_0626700	conserved protein, unknown function	0.944	NA	NA	0.6564	0.448209	NA	0.887115	0.803165	0.704841	NA	0.792254	NA	6	0.631261	NA	NA	NA	NA	NA	NA	3				OG5_127677|OG5_128461
PF3D7_0209400	conserved protein, unknown function	PF3D7_1236100	clustered-asparagine-rich protein	0.92	NA	NA	NA	0.663591	NA	NA	0.46832	NA	NA	NA	NA	2	0.196166	NA	NA	0.25	NA	NA	NA	NA				OG5_128461|OG5_144714
PF3D7_0209400	conserved protein, unknown function	PF3D7_1401800	choline kinase	0.902	NA	NA	NA	0.514441	NA	0.740048	0.764491	0.507051	NA	NA	0.855014	5	0.176225	NA	NA	NA	NA	NA	NA	2				OG5_127835|OG5_128461
PF3D7_0209400	conserved protein, unknown function	PF3D7_0209800	ATP-dependent RNA helicase UAP56	0.914	NA	NA	0.449836	NA	NA	0.713992	0.78217	0.77774	NA	0.8785	NA	5	0.229384	NA	NA	NA	NA	NA	NA	3				OG5_127438|OG5_128461
PF3D7_0209400	conserved protein, unknown function	PF3D7_1412500	actin II	0.946	NA	NA	NA	NA	1	NA	NA	0.433099	0.99166	0.857968	0.997229	5	0.580818	NA	NA	NA	NA	NA	1	4				OG5_126595|OG5_128461
PF3D7_0209400	conserved protein, unknown function	PF3D7_0517000	60S ribosomal protein L12, putative	0.93	NA	NA	NA	NA	NA	NA	NA	NA	0.435872	0.570594	0.709241	3	-0.412186	NA	NA	NA	NA	NA	NA	1			Y	OG5_127022|OG5_128461
PF3D7_0209800	ATP-dependent RNA helicase UAP56	PKNH_1402300	gametocyte associated protein, putative	0.93	NA	NA	NA	NA	NA	NA	NA	NA	NA	NA	0.54336	1	NA	NA	NA	NA	NA	NA	NA	NA			Y	OG5_127438|OG5_243608
PF3D7_0209800	ATP-dependent RNA helicase UAP56	PF3D7_1357000,PF3D7_1357100		0.916	NA	NA	NA	0.765248	0.777409	NA	NA	NA	NA	NA	NA	2	0.145858	NA	NA	0.25	NA	NA	NA	4	Y			OG5_127438|PF3D7_1357000,PF3D7_1357100
PF3D7_0209800	ATP-dependent RNA helicase UAP56	PKNH_1114500;PKNH_1114400		0.932	NA	NA	NA	NA	NA	NA	NA	NA	NA	NA	0.743696	1	NA	NA	NA	NA	NA	NA	NA	NA			Y	OG5_127438|PKNH_1114500;PKNH_1114400
PF3D7_0209800	ATP-dependent RNA helicase UAP56	PKNH_1473300;PKNH_0502600		0.944	NA	NA	NA	NA	NA	NA	NA	NA	NA	NA	0.692954	1	NA	NA	NA	NA	NA	NA	NA	NA			Y	OG5_127438|PKNH_1473300;PKNH_0502600
PF3D7_0209800	ATP-dependent RNA helicase UAP56	PF3D7_1409000	WD repeat-containing protein, putative	0.922	NA	NA	0.742649	NA	NA	NA	NA	NA	NA	0.570667	0.515416	3	0.162145	NA	0.929834	0.75	0.631006	NA	NA	NA				OG5_127438|OG5_167252
PF3D7_0209800	ATP-dependent RNA helicase UAP56	PF3D7_0406100	V-type proton ATPase subunit B	0.966	NA	NA	0.705969	0.642822	0.511586	0.746927	0.57578	0.660987	0.858277	0.652187	0.792556	9	-0.152253	NA	NA	NA	NA	NA	1	2				OG5_127061|OG5_127438
PF3D7_0209800	ATP-dependent RNA helicase UAP56	PF3D7_1311900	V-type proton ATPase catalytic subunit A	0.948	NA	NA	0.569378	0.803281	0.740744	0.481949	NA	0.823157	NA	NA	0.716138	6	-0.339168	NA	NA	NA	NA	NA	1	3				OG5_127237|OG5_127438
PF3D7_0209800	ATP-dependent RNA helicase UAP56	PF3D7_0527100	ubiquitin-conjugating enzyme E2 N, putative	0.922	NA	NA	0.715455	NA	NA	NA	0.648822	NA	NA	NA	NA	2	-0.144574	NA	NA	0.5	NA	NA	1	1				OG5_127438|OG5_127739
PF3D7_0209800	ATP-dependent RNA helicase UAP56	PF3D7_1203900	ubiquitin-conjugating enzyme E2	0.914	NA	NA	NA	NA	NA	NA	0.624048	NA	0.41828	NA	NA	2	-0.048623	0.434717	-0.136721	0.5	-0.107208	NA	1	1				OG5_126877|OG5_127438
PF3D7_0209800	ATP-dependent RNA helicase UAP56	PF3D7_1209200	U6 snRNA-associated Sm-like protein LSm7, putative	0.968	NA	NA	NA	NA	NA	0.41681	NA	0.653028	0.900611	0.592374	0.458309	5	-0.142793	NA	NA	0.75	NA	NA	NA	4				OG5_127438|OG5_128343
PF3D7_0209800	ATP-dependent RNA helicase UAP56	PF3D7_1325000	U6 snRNA-associated Sm-like protein LSm6, putative	0.982	NA	NA	NA	NA	NA	NA	0.518594	0.775516	0.422254	NA	NA	3	-0.082236	NA	0.765198	0.75	0.342008	NA	NA	2				OG5_127438|OG5_128262
PF3D7_0209800	ATP-dependent RNA helicase UAP56	PF3D7_1107000	U6 snRNA-associated Sm-like protein LSm4, putative	0.966	NA	NA	0.694842	0.499388	NA	0.903888	0.894694	0.858095	0.422254	0.885648	NA	7	-0.1339	NA	0.387123	0.75	0.12678	NA	1	7				OG5_127438|OG5_128255
PF3D7_0209800	ATP-dependent RNA helicase UAP56	PF3D7_0819900	U6 snRNA-associated Sm-like protein LSm3, putative	0.918	NA	NA	NA	0.741373	NA	0.401393	0.828752	NA	0.884245	0.515396	NA	5	0.548858	NA	NA	NA	NA	NA	NA	7				OG5_127438|OG5_128346
PF3D7_0209800	ATP-dependent RNA helicase UAP56	PF3D7_0520300	U6 snRNA-associated Sm-like protein LSm2, putative	0.96	NA	NA	NA	NA	NA	0.815957	0.650108	NA	NA	NA	NA	2	0.0557066	NA	NA	0.75	NA	NA	1	1		Y		OG5_127438|OG5_128865
PF3D7_0209800	ATP-dependent RNA helicase UAP56	PF3D7_1124400	U6 snRNA-associated Sm-like protein LSm1, putative	0.956	NA	NA	NA	0.755385	0.611812	NA	NA	0.794561	NA	NA	0.499259	4	0.383316	NA	0.871331	0.75	0.380847	NA	NA	1				OG5_127438|OG5_128760
PF3D7_0209800	ATP-dependent RNA helicase UAP56	PF3D7_0822800	U5 snrnp-specific protein, putative	0.934	NA	NA	NA	NA	NA	NA	NA	0.610782	NA	NA	NA	1	0.0788241	NA	0.879547	0.75	0.548472	NA	NA	1		Y		OG5_127438|OG5_129196
PF3D7_0209800	ATP-dependent RNA helicase UAP56	PF3D7_1317000	U4/U6.U5 tri-snRNP-associated protein 2, putative	0.95	NA	NA	NA	0.442875	NA	NA	NA	NA	NA	NA	NA	1	0.370111	NA	NA	0.25	NA	NA	NA	1	Y			OG5_127438|OG5_128768
PF3D7_0209800	ATP-dependent RNA helicase UAP56	PF3D7_1226700	U3 small nucleolar RNA-interacting protein 2, putative	0.9	NA	NA	NA	NA	NA	0.679976	NA	NA	NA	NA	NA	1	0.598497	NA	NA	0.75	NA	NA	1	1		Y		OG5_127438|OG5_128227
PF3D7_0209800	ATP-dependent RNA helicase UAP56	PF3D7_0935000	U2 small nuclear ribonucleoprotein B'', putative	0.904	NA	NA	NA	NA	NA	0.712188	NA	NA	NA	NA	NA	1	0.707797	NA	NA	0.75	NA	NA	NA	1		Y		OG5_127059|OG5_127438
PF3D7_0209800	ATP-dependent RNA helicase UAP56	PF3D7_1008700	tubulin beta chain	0.93	NA	NA	0.779005	0.735769	0.831655	0.661037	0.616139	NA	0.622781	0.411392	0.424447	8	-0.151657	NA	-0.558552	NA	-0.116921	NA	1	3				OG5_126611|OG5_127438
PF3D7_0209800	ATP-dependent RNA helicase UAP56	PF3D7_0607000	translation initiation factor IF-2, putative	0.966	NA	NA	NA	NA	NA	NA	NA	0.621924	NA	NA	0.625577	2	0.0723346	NA	0.91462	0.25	NA	NA	1	1				OG5_127312|OG5_127438
PF3D7_0209800	ATP-dependent RNA helicase UAP56	PF3D7_1143400	translation initiation factor eIF-1A, putative	0.994	NA	NA	0.794548	0.780823	0.762174	0.878809	0.897067	0.826831	0.470086	0.600993	0.582776	9	0.318323	NA	0.884622	NA	0.527567	NA	NA	5				OG5_127127|OG5_127438
PF3D7_0209800	ATP-dependent RNA helicase UAP56	PF3D7_1123400	translation elongation factor EF-1, subunit alpha, putative	0.984	NA	NA	NA	0.560541	0.676941	0.443395	0.548166	0.494387	0.450985	0.929049	0.722751	8	-0.0204839	NA	0.925793	0.25	0.876386	NA	1	2				OG5_127225|OG5_127438
PF3D7_0209800	ATP-dependent RNA helicase UAP56	PF3D7_1438900	thioredoxin peroxidase 1	0.91	NA	NA	NA	0.592463	0.910749	NA	NA	NA	NA	NA	NA	2	-0.444216	NA	0.87802	NA	0.74143	NA	NA	2	Y			OG5_126593|OG5_127438
PF3D7_0209800	ATP-dependent RNA helicase UAP56	PF3D7_0308200	T-complex protein 1 subunit eta	0.936	NA	NA	NA	0.456505	NA	0.574957	NA	0.587621	NA	NA	0.452368	4	-0.324973	NA	0.863344	NA	0.650617	NA	1	3				OG5_127438|OG5_127782
PF3D7_0209800	ATP-dependent RNA helicase UAP56	PF3D7_0306800	T-complex protein 1 subunit beta	0.968	NA	NA	NA	0.459892	NA	0.411137	NA	0.824378	NA	NA	0.786259	4	0.316051	NA	0.750613	NA	0.786913	NA	1	3				OG5_127438|OG5_127730
PF3D7_0209800	ATP-dependent RNA helicase UAP56	PF3D7_0915100	SUMO-conjugating enzyme UBC9	0.928	NA	NA	NA	0.403195	NA	NA	NA	NA	NA	0.871017	NA	2	0.22089	NA	0.734596	0.5	0.529639	NA	1	1				OG5_127438|OG5_127729
PF3D7_0209800	ATP-dependent RNA helicase UAP56	PF3D7_1123900	splicing factor, putative	0.938	NA	NA	0.445467	NA	NA	NA	NA	NA	NA	NA	NA	1	0.654378	NA	NA	0.25	NA	NA	NA	NA	Y			OG5_127322|OG5_127438
PF3D7_0209800	ATP-dependent RNA helicase UAP56	PF3D7_1006800	single-strand telomeric DNA-binding protein GBP2, putative	0.956	NA	NA	0.806305	0.463088	NA	0.723141	0.790945	NA	NA	NA	NA	4	-0.287902	NA	0.872488	0.75	0.825455	NA	NA	3				OG5_127438|OG5_128158		Y		Y
PF3D7_0209800	ATP-dependent RNA helicase UAP56	PF3D7_1355500	serine/threonine protein phosphatase 5	0.95	NA	NA	NA	0.415343	NA	NA	NA	0.511137	NA	NA	NA	2	0.701366	NA	0.710319	0.25	NA	NA	NA	NA				OG5_127438|OG5_128254
PF3D7_0209800	ATP-dependent RNA helicase UAP56	PF3D7_0802800	serine/threonine protein phosphatase 2B catalytic subunit A	0.91	NA	NA	0.435068	NA	NA	NA	NA	NA	NA	NA	NA	1	0.173554	NA	-0.808401	0.25	NA	NA	1	NA	Y			OG5_127131|OG5_127438
PF3D7_0209800	ATP-dependent RNA helicase UAP56	PF3D7_0503300	serine/arginine-rich splicing factor 12	1	NA	NA	NA	NA	NA	0.516802	NA	0.733793	NA	0.475921	0.716969	4	0.0968398	NA	0.828119	0.75	0.462911	NA	1	6				OG5_127418|OG5_127438
PF3D7_0209800	ATP-dependent RNA helicase UAP56	PF3D7_0517300	serine/arginine-rich splicing factor 1	0.988	NA	NA	0.826252	NA	0.853889	0.729769	0.524771	0.90348	0.842321	0.449221	0.791916	8	0.222697	NA	0.655103	0.75	0.587193	NA	NA	5				OG5_127438|OG5_128933
PF3D7_0209800	ATP-dependent RNA helicase UAP56	PF3D7_1235600	serine hydroxymethyltransferase	0.964	NA	NA	NA	0.501281	0.66516	0.462147	NA	0.697537	NA	NA	0.756542	5	-0.375922	NA	NA	NA	NA	NA	NA	2				OG5_126679|OG5_127438
PF3D7_0209800	ATP-dependent RNA helicase UAP56	PF3D7_0716000	RNA-binding protein, putative	0.98	NA	NA	NA	NA	NA	0.61876	0.650108	NA	NA	NA	NA	2	0.189268	NA	0.869838	0.75	0.578456	NA	NA	1		Y		OG5_127438|OG5_138354
PF3D7_0209800	ATP-dependent RNA helicase UAP56	PF3D7_0823200	RNA-binding protein, putative	0.97	NA	NA	0.445524	NA	NA	NA	0.693234	NA	NA	NA	NA	2	0.209142	NA	0.942389	0.75	NA	NA	NA	1				OG5_127438|OG5_146727
PF3D7_0209800	ATP-dependent RNA helicase UAP56	PF3D7_0923900	RNA-binding protein, putative	0.958	NA	NA	NA	NA	NA	NA	NA	0.763279	NA	NA	0.656526	2	0.458273	NA	NA	0.75	NA	NA	NA	1				OG5_127438|OG5_127457
PF3D7_0209800	ATP-dependent RNA helicase UAP56	PF3D7_0929200	RNA-binding protein, putative	0.94	NA	NA	0.681353	NA	NA	NA	NA	NA	NA	NA	NA	1	0.539334	NA	NA	0.75	NA	NA	NA	2	Y			OG5_127438|OG5_154765
PF3D7_0209800	ATP-dependent RNA helicase UAP56	PF3D7_1002400	RNA-binding protein, putative	0.926	NA	NA	0.597858	NA	NA	0.531527	0.606112	NA	NA	NA	NA	3	0.476906	NA	NA	0.75	NA	NA	NA	2				OG5_127438|OG5_127745
PF3D7_0209800	ATP-dependent RNA helicase UAP56	PF3D7_0916700	RNA-binding protein musashi, putative	0.972	NA	NA	NA	NA	NA	0.407819	0.634442	0.625363	NA	NA	0.418833	4	0.0693548	NA	0.30027	0.75	0.1252	NA	NA	1				OG5_127438|OG5_133793
PF3D7_0209800	ATP-dependent RNA helicase UAP56	PF3D7_1340600	RNA lariat debranching enzyme, putative	0.94	NA	NA	NA	NA	NA	0.598306	0.721775	NA	NA	NA	NA	2	0.114482	NA	0.901409	0.25	0.438993	NA	1	NA		Y		OG5_127438|OG5_128259
PF3D7_0209800	ATP-dependent RNA helicase UAP56	PF3D7_0524400	ribosome-interacting GTPase 1, putative	0.958	NA	NA	NA	NA	NA	NA	NA	0.521519	NA	NA	0.645107	2	0.529547	NA	0.800194	0.5	0.306956	NA	NA	NA				OG5_127438|OG5_127528
PF3D7_0209800	ATP-dependent RNA helicase UAP56	PF3D7_1405600	ribonucleoside-diphosphate reductase small chain, putative	0.962	NA	NA	NA	NA	NA	NA	NA	0.409924	NA	NA	NA	1	-0.517608	NA	-0.472524	0.5	NA	NA	1	1		Y		OG5_126823|OG5_127438
PF3D7_0209800	ATP-dependent RNA helicase UAP56	PF3D7_1017100	rhoptry neck protein 12	0.916	NA	NA	0.714443	NA	0.725036	NA	0.428439	NA	NA	NA	0.544799	4	0.313812	NA	-0.789211	NA	-0.701726	NA	NA	3				OG5_127438|OG5_160582
PF3D7_0209800	ATP-dependent RNA helicase UAP56	PF3D7_0904800	replication protein A1, small fragment	0.948	NA	NA	NA	NA	0.494357	0.403917	NA	0.688833	NA	NA	0.574857	4	-0.235651	NA	-0.432113	0.75	-0.0354303	NA	NA	NA				OG5_127438|OG5_141760
PF3D7_0209800	ATP-dependent RNA helicase UAP56	PF3D7_0826700	receptor for activated c kinase	0.954	NA	NA	NA	NA	NA	NA	NA	NA	0.759741	NA	NA	1	0.272248	0.428634	0.914861	0.75	0.796097	NA	NA	1			Y	OG5_127438|OG5_127516
PF3D7_0209800	ATP-dependent RNA helicase UAP56	PF3D7_0512600	ras-related protein Rab-1B	0.916	NA	NA	0.760077	0.528531	NA	NA	0.751066	NA	NA	NA	NA	3	0.21046	NA	NA	0.25	NA	NA	NA	2				OG5_127310|OG5_127438
PF3D7_0209800	ATP-dependent RNA helicase UAP56	PF3D7_0807300	ras-related protein Rab-18	0.96	NA	NA	NA	NA	NA	NA	0.587542	NA	NA	0.429689	NA	2	0.201715	NA	NA	0.25	NA	NA	NA	1				OG5_127438|OG5_129466
PF3D7_0209800	ATP-dependent RNA helicase UAP56	PF3D7_0419600	ran-specific GTPase-activating protein 1, putative	0.972	NA	NA	NA	0.794548	0.899506	0.60727	0.495294	0.947313	NA	NA	0.483308	6	0.0276765	NA	NA	NA	NA	NA	NA	3				OG5_127438|OG5_127714
PF3D7_0209800	ATP-dependent RNA helicase UAP56	PF3D7_1230700	protein transport protein SEC13	0.972	NA	NA	NA	NA	NA	0.638864	0.463074	NA	NA	NA	NA	2	0.293869	NA	NA	0.75	NA	NA	1	NA		Y		OG5_127438|OG5_127687
PF3D7_0209800	ATP-dependent RNA helicase UAP56	PF3D7_0213100	protein SIS1	0.968	NA	NA	NA	NA	NA	NA	NA	NA	NA	0.538987	NA	1	0.857954	NA	0.855906	NA	0.572441	NA	NA	NA			Y	OG5_126773|OG5_127438
PF3D7_0209800	ATP-dependent RNA helicase UAP56	PF3D7_1428300	proliferation-associated protein 2g4, putative	0.958	NA	NA	0.851556	0.404511	NA	0.553816	0.553165	0.672841	0.726659	0.877317	0.697281	8	0.202544	NA	0.946166	NA	0.806259	NA	NA	2				OG5_127438|OG5_128136
PF3D7_0209800	ATP-dependent RNA helicase UAP56	PF3D7_0606500	polypyrimidine tract-binding protein, putative	0.954	NA	NA	NA	NA	NA	NA	NA	NA	0.521684	0.463587	NA	2	0.280353	NA	0.743271	0.75	NA	NA	NA	1			Y	OG5_127438|OG5_127719
PF3D7_0209800	ATP-dependent RNA helicase UAP56	PF3D7_1224300	polyadenylate-binding protein, putative	0.944	NA	NA	NA	0.423889	NA	NA	0.500274	NA	0.555922	NA	0.403209	4	0.445671	0.586614	0.685204	0.75	0.644189	NA	1	1				OG5_126795|OG5_127438
PF3D7_0209800	ATP-dependent RNA helicase UAP56	PF3D7_0520500	phosphomethylpyrimidine kinase, putative	0.938	NA	NA	NA	NA	NA	NA	NA	NA	0.51571	0.612566	0.684466	3	NA	NA	-0.861744	NA	NA	NA	NA	NA			Y	OG5_127438|OG5_128612
PF3D7_0209800	ATP-dependent RNA helicase UAP56	PF3D7_0922500	phosphoglycerate kinase	0.95	NA	NA	0.586371	0.742719	0.739322	0.542987	NA	0.911519	NA	NA	0.405396	6	-0.177526	NA	0.621493	NA	0.562674	NA	1	2				OG5_126776|OG5_127438
PF3D7_0209800	ATP-dependent RNA helicase UAP56	PF3D7_1012500	phosphoglucomutase, putative	0.95	NA	NA	NA	0.793256	0.836856	NA	NA	NA	NA	NA	0.53564	3	0.4331	NA	0.764375	0.25	0.392813	NA	NA	2				OG5_127438|OG5_127613
PF3D7_0209800	ATP-dependent RNA helicase UAP56	PF3D7_0802300	periodic tryptophan protein 2, putative	0.97	NA	NA	NA	0.438072	NA	NA	NA	0.618192	NA	NA	NA	2	0.546823	NA	0.907246	0.75	0.708051	NA	NA	2				OG5_127438|OG5_128106
PF3D7_0209800	ATP-dependent RNA helicase UAP56	PF3D7_1129100	parasitophorous vacuolar protein 1	0.96	NA	NA	0.702637	0.442737	NA	0.416305	NA	0.524855	NA	NA	0.425958	5	0.229593	NA	0.67597	NA	0.610088	NA	NA	2				OG5_127438|OG5_167191
PF3D7_0209800	ATP-dependent RNA helicase UAP56	PF3D7_1023200	orotidine 5'-phosphate decarboxylase	0.948	NA	NA	NA	0.552195	0.460025	NA	NA	0.424646	NA	NA	0.535951	4	0.499851	NA	0.897836	NA	NA	NA	NA	1				OG5_126793|OG5_127438
PF3D7_0209800	ATP-dependent RNA helicase UAP56	PF3D7_0608800	ornithine aminotransferase	0.968	NA	NA	NA	NA	NA	0.468361	0.419482	0.40305	NA	NA	0.830443	4	0.165053	NA	0.430126	0.5	NA	NA	NA	2				OG5_126982|OG5_127438
PF3D7_0209800	ATP-dependent RNA helicase UAP56	PF3D7_0722400	Obg-like ATPase 1, putative	0.974	NA	NA	NA	0.680015	NA	0.674006	0.957049	0.580229	NA	0.858925	0.470619	6	0.550006	NA	NA	0.25	NA	NA	NA	4				OG5_126949|OG5_127438
PF3D7_0209800	ATP-dependent RNA helicase UAP56	PF3D7_0919000	nucleosome assembly protein	0.91	NA	NA	NA	NA	0.910524	0.515133	0.410817	0.867495	NA	NA	0.836221	5	0.53256	NA	NA	NA	NA	NA	NA	1				OG5_127438|OG5_129036
PF3D7_0209800	ATP-dependent RNA helicase UAP56	PF3D7_1336800	nuclear movement protein, putative	0.938	NA	NA	NA	NA	NA	NA	NA	0.499016	NA	NA	0.453745	2	0.65193	NA	0.814077	NA	0.74777	NA	1	NA				OG5_127438|OG5_128369
PF3D7_0209800	ATP-dependent RNA helicase UAP56	PF3D7_1308900	mRNA-decapping enzyme 2, putative	0.944	NA	NA	NA	NA	NA	NA	NA	NA	0.903442	0.689759	NA	2	-0.0687066	NA	0.883644	NA	0.538814	NA	NA	2			Y	OG5_127438|OG5_128366
PF3D7_0209800	ATP-dependent RNA helicase UAP56	PF3D7_0933600	mitochondrial-processing peptidase subunit beta, putative	0.904	NA	NA	NA	NA	0.494708	NA	NA	NA	NA	NA	0.706333	2	0.293125	NA	0.18569	0.25	0.265366	NA	NA	1				OG5_127023|OG5_127438
PF3D7_0209800	ATP-dependent RNA helicase UAP56	PF3D7_0618500	malate dehydrogenase	0.964	NA	NA	NA	NA	NA	NA	0.721457	NA	0.589482	NA	NA	2	0.270851	NA	-0.680075	0.25	NA	NA	NA	NA				OG5_126911|OG5_127438
PF3D7_0209800	ATP-dependent RNA helicase UAP56	PF3D7_1350100	lysine--tRNA ligase	0.922	NA	NA	NA	NA	NA	0.433072	NA	NA	NA	NA	NA	1	0.610343	NA	0.908646	0.75	0.789017	NA	NA	1		Y		OG5_126972|OG5_127438
PF3D7_0209800	ATP-dependent RNA helicase UAP56	PF3D7_1032800	leucine-rich repeat protein	0.924	NA	NA	0.846205	0.588245	0.452817	NA	NA	0.4584	0.422225	0.711481	NA	6	-0.225495	NA	0.884263	NA	0.417032	NA	NA	2				OG5_127438|OG5_127611
PF3D7_0209800	ATP-dependent RNA helicase UAP56	PF3D7_0812400	karyopherin alpha	0.956	NA	NA	NA	0.735398	0.665102	0.533949	0.666159	0.591606	0.473429	0.59574	0.666718	8	0.552598	NA	0.714165	0.25	0.519325	NA	1	1				OG5_126761|OG5_127438
PF3D7_0209800	ATP-dependent RNA helicase UAP56	PF3D7_0316300	inorganic pyrophosphatase, putative	0.954	NA	NA	0.698493	0.548415	0.53084	NA	NA	0.811707	NA	NA	NA	4	0.25863	NA	-0.692256	0.25	-0.412456	NA	NA	NA				OG5_127438|OG5_127487
PF3D7_0209800	ATP-dependent RNA helicase UAP56	PF3D7_1434300	Hsp70/Hsp90 organizing protein	0.98	NA	NA	NA	0.56932	0.710737	NA	NA	0.655303	NA	NA	0.677771	4	0.560709	NA	0.842068	0.25	0.781641	NA	NA	1				OG5_127438|OG5_128289
PF3D7_0209800	ATP-dependent RNA helicase UAP56	PF3D7_0617800	histone H2A	0.968	NA	NA	NA	0.589008	NA	NA	NA	NA	NA	NA	NA	1	0.338278	NA	NA	0.5	NA	NA	NA	NA	Y			OG5_126570|OG5_127438
PF3D7_0209800	ATP-dependent RNA helicase UAP56	PF3D7_0817900	high mobility group protein B2	0.978	NA	NA	0.638686	NA	NA	0.452271	0.538654	0.427204	NA	NA	NA	4	0.0971652	NA	NA	0.5	NA	NA	NA	NA				OG5_126740|OG5_127438
PF3D7_0209800	ATP-dependent RNA helicase UAP56	PF3D7_1202900	high mobility group protein B1	0.984	NA	NA	0.743389	NA	NA	0.65811	0.747622	0.479535	NA	0.521132	NA	5	0.40355	NA	NA	0.5	NA	NA	NA	3				OG5_126740|OG5_127438
PF3D7_0209800	ATP-dependent RNA helicase UAP56	PF3D7_1220900	heterochromatin protein 1	0.95	NA	NA	NA	NA	NA	NA	NA	0.524975	NA	NA	NA	1	-0.0622737	NA	-0.506794	0.25	-0.347323	NA	NA	NA		Y		OG5_127438|OG5_136815
PF3D7_0209800	ATP-dependent RNA helicase UAP56	PF3D7_0708400	heat shock protein 90	0.91	NA	NA	NA	0.53187	NA	NA	NA	NA	NA	NA	NA	1	0.439295	NA	0.840822	0.5	0.719406	NA	NA	1	Y			OG5_126623|OG5_127438
PF3D7_0209800	ATP-dependent RNA helicase UAP56	PF3D7_1358900	GTP-binding protein, putative	0.946	NA	NA	NA	NA	NA	NA	0.433944	NA	NA	NA	NA	1	0.0523615	NA	0.889484	0.5	0.75809	NA	NA	1		Y		OG5_127438|OG5_128226
PF3D7_0209800	ATP-dependent RNA helicase UAP56	PF3D7_0312400	glycogen synthase kinase 3	0.904	NA	NA	NA	NA	NA	NA	NA	0.558181	NA	NA	NA	1	0.661872	NA	-0.598151	0.75	-0.352276	NA	NA	NA		Y		OG5_126888|OG5_127438
PF3D7_0209800	ATP-dependent RNA helicase UAP56	PF3D7_1128400	geranylgeranyl pyrophosphate synthase, putative	0.91	NA	NA	NA	NA	NA	0.923049	0.809342	NA	NA	0.649766	0.701873	4	-0.289234	NA	0.173232	0.5	0.448689	NA	1	5				OG5_127438|OG5_127590
PF3D7_0209800	ATP-dependent RNA helicase UAP56	PF3D7_1413500	FeS assembly ATPase SufC	0.902	NA	NA	NA	NA	NA	NA	0.894964	NA	NA	NA	NA	1	0.330607	NA	-0.315139	0.25	-0.156288	NA	1	1		Y		OG5_127438|OG5_130065
PF3D7_0209800	ATP-dependent RNA helicase UAP56	PF3D7_0315100	eukaryotic translation initiation factor 4E	0.902	NA	NA	NA	NA	NA	NA	NA	NA	0.903441	NA	NA	1	0.357588	NA	NA	0.5	NA	NA	NA	2			Y	OG5_127438|OG5_130916
PF3D7_0209800	ATP-dependent RNA helicase UAP56	PF3D7_0716800	eukaryotic translation initiation factor 3 subunit I, putative	0.932	NA	NA	NA	NA	NA	NA	0.415417	NA	NA	NA	NA	1	-0.0596367	0.439632	0.893448	0.75	0.515059	NA	1	NA		Y		OG5_127438|OG5_127718
PF3D7_0209800	ATP-dependent RNA helicase UAP56	PF3D7_0728000	eukaryotic translation initiation factor 2 subunit alpha, putative	0.976	NA	NA	NA	0.516037	NA	NA	NA	NA	NA	NA	NA	1	0.565942	NA	NA	0.5	NA	NA	NA	1	Y			OG5_127433|OG5_127438
PF3D7_0209800	ATP-dependent RNA helicase UAP56	PF3D7_1312900	eukaryotic translation initation factor 4 gamma	0.958	NA	NA	NA	NA	NA	NA	NA	NA	NA	0.513766	NA	1	0.0437219	NA	NA	0.25	NA	NA	1	NA			Y	OG5_127438|OG5_135283
PF3D7_0209800	ATP-dependent RNA helicase UAP56	PF3D7_0422700	eukaryotic initiation factor 4A-III, putative	0.984	NA	NA	NA	NA	NA	NA	NA	NA	NA	0.79153	0.50982	2	0.658085	NA	0.939947	0.75	0.721505	NA	1	2			Y	OG5_127438|OG5_127927		Y		Y
PF3D7_0209800	ATP-dependent RNA helicase UAP56	PF3D7_1468700	eukaryotic initiation factor 4A	0.988	NA	NA	0.743031	0.799026	0.573486	0.813907	0.884088	0.638576	0.620378	0.532197	NA	8	0.451014	NA	0.805722	0.75	0.634715	NA	NA	5				OG5_126984|OG5_127438		Y
PF3D7_0209800	ATP-dependent RNA helicase UAP56	PF3D7_1037700	enhancer of rudimentary homolog, putative	0.966	NA	NA	0.872828	0.522772	0.901165	0.868708	0.77318	0.784391	NA	NA	0.735995	7	-0.200657	NA	NA	NA	NA	NA	NA	4				OG5_127438|OG5_130977
PF3D7_0209800	ATP-dependent RNA helicase UAP56	PF3D7_1451100	elongation factor 2	0.982	NA	NA	NA	0.497995	NA	NA	NA	NA	NA	NA	0.552283	2	0.699228	NA	0.898217	0.25	0.82038	NA	1	1				OG5_126923|OG5_127438
PF3D7_0209800	ATP-dependent RNA helicase UAP56	PF3D7_0304200	EH domain-containing protein	0.96	NA	NA	NA	0.542693	NA	NA	NA	NA	NA	NA	NA	1	0.25594	NA	0.339819	0.5	-0.083122	NA	NA	NA	Y			OG5_127350|OG5_127438
PF3D7_0209800	ATP-dependent RNA helicase UAP56	PF3D7_1037500	dynamin-like protein	0.946	NA	NA	NA	NA	NA	0.417161	NA	NA	0.44795	NA	NA	2	0.358284	NA	-0.695139	0.5	-0.669112	NA	NA	NA				OG5_126660|OG5_127438
PF3D7_0209800	ATP-dependent RNA helicase UAP56	PF3D7_0523400	DnaJ protein, putative	0.956	NA	NA	NA	0.50509	NA	NA	NA	NA	NA	NA	NA	1	0.567009	NA	NA	0.25	NA	NA	NA	NA	Y			OG5_127438|OG5_129626
PF3D7_0209800	ATP-dependent RNA helicase UAP56	PF3D7_1346300	DNA/RNA-binding protein Alba 2	0.99	NA	NA	0.571935	0.76159	0.418764	0.751477	0.895141	0.454284	0.971606	0.707331	0.698258	9	0.284161	NA	0.941848	NA	0.676314	NA	NA	5				OG5_127438|OG5_167431
PF3D7_0209800	ATP-dependent RNA helicase UAP56	PF3D7_1250800	DNA repair protein rhp16, putative	0.906	NA	NA	NA	NA	NA	NA	NA	0.615791	NA	NA	NA	1	-0.212617	NA	0.400965	0.75	0.419328	NA	NA	NA		Y		OG5_127438|OG5_130425
PF3D7_0209800	ATP-dependent RNA helicase UAP56	PF3D7_1011700	DNA repair protein RAD23, putative	0.998	NA	NA	NA	NA	0.575801	NA	0.414653	0.651142	NA	NA	0.536808	4	0.761365	NA	0.832436	0.25	0.471576	NA	NA	2				OG5_127320|OG5_127438
PF3D7_0209800	ATP-dependent RNA helicase UAP56	PF3D7_1304100	DNA ligase I	0.92	NA	NA	NA	0.445487	NA	NA	NA	NA	NA	NA	NA	1	0.527414	NA	-0.862104	0.25	-0.45442	NA	1	1	Y			OG5_127375|OG5_127438
PF3D7_0209800	ATP-dependent RNA helicase UAP56	PF3D7_1116700	dipeptidyl aminopeptidase 1	0.926	NA	NA	0.526277	NA	NA	NA	NA	NA	0.705969	0.618538	NA	3	0.843049	NA	0.821482	NA	0.571348	NA	1	1				OG5_127438|OG5_130494
PF3D7_0209800	ATP-dependent RNA helicase UAP56	PF3D7_1409800	CUGBP Elav-like family member 2, putative	0.994	NA	NA	0.642089	0.609374	0.690095	0.467942	0.750629	0.800762	NA	NA	0.625415	7	0.261522	NA	0.186555	0.75	0.301361	NA	NA	5				OG5_127438|OG5_163858
PF3D7_0209800	ATP-dependent RNA helicase UAP56	PF3D7_1359400	CUGBP Elav-like family member 1	0.998	NA	NA	0.847651	0.750771	0.938918	0.481734	0.491226	0.596196	0.673203	0.59964	0.53101	9	0.4369	NA	0.94773	0.75	0.723796	NA	NA	6				OG5_126974|OG5_127438
PF3D7_0209800	ATP-dependent RNA helicase UAP56	PF3D7_1251200	coronin	0.964	NA	NA	NA	NA	NA	NA	NA	0.622093	NA	NA	NA	1	0.0646767	NA	-0.618756	0.75	-0.560551	NA	NA	NA		Y		OG5_126943|OG5_127438
PF3D7_0209800	ATP-dependent RNA helicase UAP56	PF3D7_0626700	conserved protein, unknown function	0.934	NA	NA	0.680258	0.530094	0.725181	0.825228	0.819563	NA	NA	0.665451	0.77977	7	-0.497797	NA	NA	NA	NA	NA	NA	7				OG5_127438|OG5_127677
PF3D7_0209800	ATP-dependent RNA helicase UAP56	PF3D7_0617200	conserved Plasmodium protein, unknown function	0.952	NA	NA	NA	0.626654	0.903942	NA	NA	0.752406	NA	NA	0.587508	4	0.771632	NA	NA	NA	NA	NA	1	2				OG5_127438|OG5_129983
PF3D7_0209800	ATP-dependent RNA helicase UAP56	PF3D7_0618200	conserved Plasmodium protein, unknown function	0.95	NA	NA	0.728105	NA	0.853053	0.859817	0.499127	0.857767	NA	NA	NA	5	-0.184738	NA	0.855724	NA	NA	NA	NA	3				OG5_127438|OG5_140509
PF3D7_0209800	ATP-dependent RNA helicase UAP56	PF3D7_0813400	conserved Plasmodium protein, unknown function	0.95	NA	NA	NA	0.485291	0.474122	0.859455	0.545672	0.953912	0.824112	NA	0.90886	7	-0.0609811	NA	0.877249	NA	0.74618	NA	1	6				OG5_127438|OG5_165422
PF3D7_0209800	ATP-dependent RNA helicase UAP56	PF3D7_1205600	conserved Plasmodium protein, unknown function	0.926	NA	NA	NA	NA	0.407503	0.408801	NA	0.541066	0.717817	0.662872	0.425341	6	-0.236103	NA	-0.0366559	NA	0.368283	NA	1	4				OG5_127438|OG5_140504
PF3D7_0209800	ATP-dependent RNA helicase UAP56	PF3D7_1249100	conserved Plasmodium protein, unknown function	0.984	NA	NA	NA	NA	NA	0.819223	0.837812	0.796513	NA	0.580314	0.62824	5	0.556579	NA	0.884266	NA	0.626068	NA	NA	5				OG5_127438|OG5_144882
PF3D7_0209800	ATP-dependent RNA helicase UAP56	PF3D7_1457300	conserved Plasmodium protein, unknown function	0.988	NA	NA	NA	0.601466	0.570739	0.738011	0.796907	0.66925	0.490962	NA	0.64269	7	0.387315	NA	0.91723	1	0.769541	NA	NA	3				OG5_127438|OG5_129731
PF3D7_0209800	ATP-dependent RNA helicase UAP56	PF3D7_1473500	conserved Plasmodium protein, unknown function	0.9	NA	NA	NA	NA	NA	NA	NA	NA	NA	NA	0.820036	1	0.508243	NA	0.927496	NA	0.51477	NA	NA	1			Y	OG5_127438|OG5_167404
PF3D7_0209800	ATP-dependent RNA helicase UAP56	PF3D7_0606700	coatomer alpha subunit, putative	0.934	NA	NA	NA	NA	NA	NA	NA	NA	NA	NA	0.622743	1	0.257846	NA	NA	0.75	NA	NA	1	1			Y	OG5_127438|OG5_127808
PF3D7_0209800	ATP-dependent RNA helicase UAP56	PF3D7_1236100	clustered-asparagine-rich protein	0.92	NA	NA	0.765093	0.732224	NA	NA	0.675797	NA	NA	NA	NA	3	0.0288281	NA	0.907525	0.75	0.397509	NA	NA	1				OG5_127438|OG5_144714
PF3D7_0209800	ATP-dependent RNA helicase UAP56	PF3D7_1329300	chromatin assembly factor 1 subunit, putative	0.982	NA	NA	NA	0.50509	NA	NA	NA	NA	NA	NA	NA	1	0.215832	NA	NA	0.75	NA	NA	1	NA	Y			OG5_127148|OG5_127438
PF3D7_0209800	ATP-dependent RNA helicase UAP56	PF3D7_0619400	cell division cycle protein 48 homologue, putative	0.906	NA	NA	NA	0.512487	NA	NA	NA	NA	NA	NA	NA	1	-0.377969	NA	-0.348282	0.25	NA	NA	1	NA	Y			OG5_126926|OG5_127438
PF3D7_0209800	ATP-dependent RNA helicase UAP56	PF3D7_1136500	casein kinase 1	0.914	NA	NA	NA	0.414883	NA	NA	NA	NA	NA	NA	NA	1	0.598595	NA	-0.380697	0.75	-0.39659	NA	1	NA	Y			OG5_126780|OG5_127438
PF3D7_0209800	ATP-dependent RNA helicase UAP56	PF3D7_0934800	cAMP-dependent protein kinase catalytic subunit	0.93	NA	NA	NA	0.454518	NA	NA	NA	NA	NA	NA	NA	1	0.539142	NA	-0.777478	0.75	-0.675795	NA	1	1	Y			OG5_126748|OG5_127438
PF3D7_0209800	ATP-dependent RNA helicase UAP56	PF3D7_1238100	calcyclin binding protein, putative	0.968	NA	NA	NA	0.753064	0.778992	NA	NA	0.853843	NA	NA	0.565434	4	0.168048	NA	NA	NA	NA	NA	NA	4				OG5_127438|OG5_130878
PF3D7_0209800	ATP-dependent RNA helicase UAP56	PF3D7_0717500	calcium-dependent protein kinase 4	0.934	NA	NA	NA	0.617815	NA	NA	NA	0.657311	NA	NA	NA	2	0.276481	NA	-0.786228	0.75	-0.584329	NA	NA	1				OG5_126600|OG5_127438
PF3D7_0209800	ATP-dependent RNA helicase UAP56	PF3D7_0217500	calcium-dependent protein kinase 1	0.946	NA	NA	NA	0.793484	NA	0.653941	NA	NA	NA	NA	NA	2	0.184072	NA	-0.725279	0.75	-0.649918	NA	NA	1				OG5_126600|OG5_127438
PF3D7_0209800	ATP-dependent RNA helicase UAP56	PF3D7_1426100	basic transcription factor 3b, putative	0.914	NA	NA	NA	0.636362	0.690851	0.570344	NA	0.563302	0.63203	NA	0.531275	6	0.560736	NA	0.837622	NA	0.635785	NA	1	1				OG5_127333|OG5_127438
PF3D7_0209800	ATP-dependent RNA helicase UAP56	PF3D7_1445900	ATP-dependent RNA helicase DDX5, putative	0.974	NA	NA	NA	NA	NA	NA	NA	0.442511	NA	NA	NA	1	0.794063	NA	NA	0.75	NA	NA	NA	1		Y		OG5_126772|OG5_127438
PF3D7_0209800	ATP-dependent RNA helicase UAP56	PF3D7_1459000	ATP-dependent RNA helicase DBP5	0.942	NA	NA	NA	NA	NA	NA	NA	NA	NA	NA	0.690005	1	0.511606	NA	0.792584	0.75	0.585363	NA	1	2			Y	OG5_127438|OG5_127716
PF3D7_0209800	ATP-dependent RNA helicase UAP56	PF3D7_0810600	ATP-dependent RNA helicase DBP1, putative	0.94	NA	NA	NA	NA	NA	NA	NA	0.720778	NA	NA	0.846893	2	0.313811	NA	0.729865	0.75	0.719018	NA	NA	1				OG5_126849|OG5_127438
PF3D7_0209800	ATP-dependent RNA helicase UAP56	PF3D7_1235700	ATP synthase subunit beta, mitochondrial	0.952	NA	NA	0.478425	NA	0.552389	0.8463	0.808611	NA	0.601151	0.59868	0.448514	7	0.653512	NA	-0.31321	NA	0.0355482	NA	NA	5				OG5_127099|OG5_127438
PF3D7_0209800	ATP-dependent RNA helicase UAP56	PF3D7_0415000	arsenical pump-driving ATPase, putative	0.98	NA	NA	NA	0.465941	0.61097	NA	NA	0.487848	NA	NA	0.707607	4	0.0357317	NA	NA	NA	NA	NA	NA	3				OG5_127181|OG5_127438
PF3D7_0209800	ATP-dependent RNA helicase UAP56	PF3D7_1218600	arginine--tRNA ligase	0.984	NA	NA	0.471293	0.696653	0.71454	NA	NA	0.761168	0.93138	0.655925	0.762171	7	0.0846541	NA	0.944685	NA	0.800306	NA	1	3				OG5_126752|OG5_127438
PF3D7_0209800	ATP-dependent RNA helicase UAP56	PF3D7_1354500	adenylosuccinate synthetase	0.982	NA	NA	0.788002	0.529597	0.69752	NA	NA	NA	0.918997	NA	NA	4	0.599634	NA	0.794002	NA	0.647754	NA	NA	4				OG5_127011|OG5_127438
PF3D7_0209800	ATP-dependent RNA helicase UAP56	PF3D7_1008900	adenylate kinase	0.922	NA	NA	0.507908	0.601374	NA	NA	NA	0.822509	NA	NA	0.747058	4	-0.202427	NA	NA	NA	NA	NA	1	3				OG5_126762|OG5_127438
PF3D7_0209800	ATP-dependent RNA helicase UAP56	PF3D7_0525100	acyl-CoA synthetase	0.96	NA	NA	NA	0.521588	NA	NA	NA	0.535439	NA	NA	0.700873	3	0.386318	NA	-0.120052	0.25	0.0332519	NA	NA	2				OG5_126601|OG5_127438
PF3D7_0209800	ATP-dependent RNA helicase UAP56	PF3D7_0306200	activator of Hsp90 ATPase	0.948	NA	NA	NA	0.529004	0.531541	NA	0.520754	NA	NA	0.494832	0.609854	5	0.294491	NA	0.744929	NA	0.644105	NA	NA	2				OG5_127438|OG5_135612
PF3D7_0209800	ATP-dependent RNA helicase UAP56	PF3D7_1342100	aconitate hydratase	0.956	NA	NA	NA	0.497533	NA	NA	NA	NA	NA	NA	NA	1	-0.0801282	NA	-0.805209	0.5	-0.669848	NA	1	1	Y			OG5_126691|OG5_127438
PF3D7_0209800	ATP-dependent RNA helicase UAP56	PF3D7_0711000	AAA family ATPase, CDC48 subfamily	0.916	NA	NA	NA	0.486738	NA	NA	NA	NA	NA	NA	NA	1	0.233291	NA	0.0819348	0.25	0.25084	NA	1	1	Y			OG5_127438|OG5_128467
PF3D7_0209800	ATP-dependent RNA helicase UAP56	PF3D7_1130200	60S ribosomal protein P0	0.912	NA	NA	NA	0.492134	NA	NA	NA	NA	NA	NA	NA	1	0.811748	0.43299	0.933198	NA	0.707388	NA	NA	NA	Y			OG5_127051|OG5_127438
PF3D7_0209800	ATP-dependent RNA helicase UAP56	PF3D7_1308300	40S ribosomal protein S27	0.914	NA	NA	NA	NA	NA	0.485063	0.678296	0.627232	NA	NA	NA	3	0.413461	NA	0.872288	NA	0.48185	NA	1	2		Y		OG5_127008|OG5_127438
PF3D7_0209800	ATP-dependent RNA helicase UAP56	PF3D7_1026800	40S ribosomal protein S2	0.946	NA	NA	NA	0.777758	0.487143	NA	NA	NA	NA	NA	NA	2	0.673227	NA	0.961271	NA	0.814999	NA	1	1	Y			OG5_127014|OG5_127438
PF3D7_0210000	secretory complex protein 61 gamma subunit	PF3D7_1002400	RNA-binding protein, putative	0.92	NA	NA	0.686076	0.709657	NA	0.461728	0.571913	NA	NA	NA	NA	4	0.340686	NA	NA	NA	NA	NA	NA	3				OG5_127745|OG5_127987
PF3D7_0210100	60S ribosomal protein L37ae, putative	PKNH_1271300	myosin C, putative	0.924	NA	NA	NA	NA	NA	NA	NA	NA	0.417714	0.541516	NA	2	NA	NA	NA	NA	NA	NA	NA	NA			Y	OG5_127166|OG5_132088
PF3D7_0210100	60S ribosomal protein L37ae, putative	PKNH_0700200	reticulocyte binding protein	0.918	NA	NA	NA	NA	NA	NA	NA	NA	0.553574	0.550403	NA	2	NA	NA	NA	NA	NA	NA	NA	NA			Y	OG5_127166|OG5_130526
PF3D7_0210100	60S ribosomal protein L37ae, putative	PF3D7_1402500	ubiquitin-40S ribosomal protein S27a, putative	0.974	NA	NA	NA	NA	NA	NA	NA	0.53211	NA	NA	NA	1	0.936757	NA	0.952087	0.5	0.859415	NA	NA	NA		Y		OG5_127166|OG5_127221		Y
PF3D7_0210100	60S ribosomal protein L37ae, putative	PF3D7_0409100	U4/U6 small nuclear ribonucleoprotein PRP31, putative	0.902	NA	NA	0.570392	NA	NA	NA	NA	NA	NA	NA	NA	1	0.612074	NA	NA	0.25	NA	NA	NA	NA	Y			OG5_127166|OG5_128306
PF3D7_0210100	60S ribosomal protein L37ae, putative	PF3D7_1105600	translocon component PTEX88	0.952	NA	NA	0.986924	0.929227	NA	NA	0.908009	0.784394	0.465473	0.720213	NA	6	0.472992	NA	0.361695	NA	0.359959	NA	NA	5				OG5_127166|OG5_167209
PF3D7_0210100	60S ribosomal protein L37ae, putative	PF3D7_1007700	transcription factor with AP2 domain(s)	0.944	NA	NA	0.558207	0.865167	0.687119	NA	NA	0.462297	NA	0.664553	NA	5	0.413291	NA	0.159878	NA	-0.00145166	NA	NA	3				OG5_127166|OG5_167323
PF3D7_0210100	60S ribosomal protein L37ae, putative	PF3D7_1414800	small nuclear ribonucleoprotein-associated protein B, putative	0.998	NA	NA	NA	NA	NA	NA	NA	NA	NA	0.598475	NA	1	0.717874	NA	0.893158	0.25	0.703963	NA	NA	1			Y	OG5_127166|OG5_127442
PF3D7_0210100	60S ribosomal protein L37ae, putative	PF3D7_0218500	small nuclear ribonucleoprotein Sm D2, putative	0.956	NA	NA	NA	NA	NA	NA	NA	NA	NA	0.521499	NA	1	0.489625	NA	0.823072	0.25	0.596193	NA	NA	NA			Y	OG5_127166|OG5_127733
PF3D7_0210100	60S ribosomal protein L37ae, putative	PF3D7_1125500	small nuclear ribonucleoprotein Sm D1, putative	0.984	NA	NA	0.665892	0.446252	0.813865	NA	NA	NA	0.686747	0.545806	NA	5	-0.0593078	NA	0.916831	0.25	0.695941	NA	NA	5				OG5_127166|OG5_127814
PF3D7_0210100	60S ribosomal protein L37ae, putative	PF3D7_0503300	serine/arginine-rich splicing factor 12	0.904	NA	NA	NA	NA	NA	NA	NA	0.438423	NA	NA	NA	1	0.759315	NA	0.859996	NA	0.688145	NA	NA	NA		Y		OG5_127166|OG5_127418
PF3D7_0210100	60S ribosomal protein L37ae, putative	PF3D7_1306300	SAM dependent methyltransferase, putative	0.924	NA	NA	NA	NA	NA	NA	NA	NA	NA	0.69312	NA	1	-0.0883424	NA	-0.128879	NA	0.249627	NA	NA	1			Y	OG5_127166|OG5_157158
PF3D7_0210100	60S ribosomal protein L37ae, putative	PF3D7_1106000	RuvB-like helicase 2	0.95	NA	NA	NA	NA	NA	NA	0.677611	0.499375	0.414817	0.565886	0.643643	5	-0.321577	NA	0.871761	NA	0.61692	NA	NA	1				OG5_127166|OG5_127944
PF3D7_0210100	60S ribosomal protein L37ae, putative	PF3D7_1407100	rRNA 2'-O-methyltransferase fibrillarin, putative	0.97	NA	NA	NA	0.535648	0.918763	NA	NA	0.930094	0.916158	0.726437	NA	5	0.584394	NA	0.843858	0.25	0.568894	NA	NA	1				OG5_127166|OG5_127191
PF3D7_0210100	60S ribosomal protein L37ae, putative	PF3D7_1129400	rRNA (cytosine-C(5))-methyltransferase, putative	0.942	NA	NA	NA	NA	0.778734	NA	0.831473	NA	NA	NA	NA	2	0.594117	NA	0.912479	NA	0.587193	NA	NA	1				OG5_126796|OG5_127166
PF3D7_0210100	60S ribosomal protein L37ae, putative	PF3D7_1429400	rRNA (adenosine-2'-O-)-methyltransferase, putative	0.904	NA	NA	NA	NA	NA	NA	NA	NA	0.614566	0.884031	0.464028	3	-0.16351	NA	NA	NA	NA	NA	NA	2			Y	OG5_127166|OG5_129882
PF3D7_0210100	60S ribosomal protein L37ae, putative	PF3D7_0817700	rhoptry neck protein 5	1	NA	NA	0.907198	0.84374	0.833972	NA	0.794078	0.877103	0.86515	0.937963	0.906078	8	0.552115	NA	-0.634447	NA	NA	NA	NA	6				OG5_127166|OG5_153587
PF3D7_0210100	60S ribosomal protein L37ae, putative	PF3D7_1116000	rhoptry neck protein 4	0.998	NA	NA	0.860673	0.708204	0.862482	NA	0.591554	0.779608	0.835824	0.936221	0.919739	8	0.668549	NA	-0.798372	NA	-0.57812	NA	NA	5				OG5_127166|OG5_156194
PF3D7_0210100	60S ribosomal protein L37ae, putative	PF3D7_1452000	rhoptry neck protein 2	0.99	NA	NA	0.883057	0.820435	0.827225	NA	0.553621	0.77826	0.84002	0.93648	0.606915	8	0.406446	NA	-0.659484	NA	-0.562611	NA	NA	5				OG5_127166|OG5_142870
PF3D7_0210100	60S ribosomal protein L37ae, putative	PF3D7_0213100	protein SIS1	0.922	NA	NA	0.799371	0.900539	0.911149	NA	NA	NA	NA	0.538976	NA	4	-0.137741	NA	0.816839	NA	0.572929	NA	NA	2				OG5_126773|OG5_127166
PF3D7_0210100	60S ribosomal protein L37ae, putative	PF3D7_0422500	pre-mRNA-splicing helicase BRR2, putative	0.93	NA	NA	0.689463	NA	NA	NA	NA	NA	NA	0.664377	NA	2	0.136371	NA	0.874762	NA	0.723065	NA	NA	3				OG5_126701|OG5_127166
PF3D7_0210100	60S ribosomal protein L37ae, putative	PF3D7_0308600	pre-mRNA-processing factor 19, putative	0.9	NA	NA	0.627349	0.721709	NA	NA	0.835179	0.801159	NA	0.446309	NA	5	-0.0750703	NA	NA	NA	NA	NA	NA	2				OG5_127166|OG5_128187
PF3D7_0210100	60S ribosomal protein L37ae, putative	PF3D7_0310300	phosphoglycerate mutase, putative	0.938	NA	NA	0.637507	0.577402	0.836797	NA	NA	0.700793	NA	NA	NA	4	-0.234703	NA	0.905491	NA	0.401021	NA	NA	2				OG5_127166|OG5_150090
PF3D7_0210100	60S ribosomal protein L37ae, putative	PF3D7_0407200	peptidyl-tRNA hydrolase 2, putative	0.974	NA	NA	NA	NA	NA	NA	NA	NA	0.584982	NA	NA	1	0.426691	NA	NA	0.5	NA	NA	NA	1			Y	OG5_127155|OG5_127166
PF3D7_0210100	60S ribosomal protein L37ae, putative	PF3D7_1118500	nucleolar protein 56, putative	0.948	NA	NA	NA	NA	NA	NA	NA	0.966901	NA	0.427598	NA	2	0.712111	NA	0.767889	0.25	0.321432	NA	NA	1				OG5_127166|OG5_127848
PF3D7_0210100	60S ribosomal protein L37ae, putative	PF3D7_1008800	nucleolar protein 5, putative	0.968	NA	0.73	NA	NA	NA	NA	NA	0.778057	0.419299	NA	0.679462	3	0.346404	0.435389	0.726841	0.25	0.475481	NA	NA	NA				OG5_127166|OG5_127592
PF3D7_0210100	60S ribosomal protein L37ae, putative	PF3D7_1033600	myb2 transcription factor, putative	0.966	NA	NA	NA	NA	NA	NA	0.572766	0.801731	NA	NA	NA	2	0.17588	NA	0.876045	NA	0.592893	NA	NA	2		Y		OG5_127166|OG5_128000
PF3D7_0210100	60S ribosomal protein L37ae, putative	PF3D7_0822000	mitochondrial ribosomal protein L4 precursor, putative	0.966	1	NA	NA	NA	NA	NA	NA	NA	NA	0.657692	NA	1	-0.124718	NA	-0.189871	NA	0.0314676	NA	NA	1			Y	OG5_127166|OG5_127316	Y	Y
PF3D7_0210100	60S ribosomal protein L37ae, putative	PF3D7_1108700	heat shock protein DnaJ homologue Pfj2	0.956	NA	NA	0.913142	0.951693	NA	NA	0.573652	0.961531	0.839351	0.585366	0.73756	7	0.275745	NA	NA	NA	NA	NA	NA	7				OG5_127166|OG5_135569
PF3D7_0210100	60S ribosomal protein L37ae, putative	PF3D7_1360200	ER membrane protein complex subunit 3, putative	0.902	NA	NA	0.823244	NA	NA	NA	NA	NA	0.794782	NA	NA	2	0.406336	NA	0.819419	NA	0.7647	NA	NA	2				OG5_127166|OG5_128483
PF3D7_0210100	60S ribosomal protein L37ae, putative	PF3D7_1320800	dihydrolipoyllysine-residue succinyltransferase component of 2-oxoglutarate dehydrogenase complex	0.91	NA	NA	NA	0.561652	0.682772	NA	0.780775	0.540207	0.447123	0.552086	0.692313	7	-0.190339	NA	-0.259945	NA	0.265149	NA	NA	1				OG5_127166|OG5_127362
PF3D7_0210100	60S ribosomal protein L37ae, putative	PF3D7_0210900	conserved Plasmodium protein, unknown function	0.972	NA	NA	0.786909	0.913055	0.836946	NA	NA	0.976505	NA	0.696395	0.674309	6	0.526724	NA	NA	NA	NA	NA	NA	4				OG5_127166|OG5_173790
PF3D7_0210100	60S ribosomal protein L37ae, putative	PF3D7_0519700	conserved Plasmodium protein, unknown function	0.98	NA	NA	NA	0.923299	0.913067	NA	0.694268	0.98006	0.953391	0.897284	0.97159	7	0.706093	NA	0.537715	NA	0.546755	NA	NA	7				OG5_127166|OG5_157217
PF3D7_0210100	60S ribosomal protein L37ae, putative	PF3D7_0811600	conserved Plasmodium protein, unknown function	0.928	NA	NA	0.942232	0.942837	0.928599	NA	NA	NA	NA	0.854784	0.544946	5	0.363397	NA	-0.494892	NA	-0.362612	NA	NA	9				OG5_127166|OG5_161495
PF3D7_0210100	60S ribosomal protein L37ae, putative	PF3D7_1225200	conserved Plasmodium protein, unknown function	0.95	NA	NA	NA	NA	NA	NA	NA	0.576287	NA	0.752903	0.513007	3	0.662745	NA	NA	NA	NA	NA	NA	2				OG5_127166|OG5_165204
PF3D7_0210100	60S ribosomal protein L37ae, putative	PF3D7_1237900	conserved Plasmodium protein, unknown function	0.902	NA	NA	NA	NA	NA	NA	NA	NA	0.455597	NA	NA	1	0.775336	NA	NA	NA	NA	NA	NA	NA			Y	OG5_127166|OG5_144691
PF3D7_0210100	60S ribosomal protein L37ae, putative	PF3D7_1459400	conserved Plasmodium protein, unknown function	0.934	NA	NA	0.895144	0.945568	NA	NA	0.864586	NA	0.869944	0.933515	NA	5	0.667884	NA	0.236945	NA	-0.123297	NA	NA	5				OG5_127166|OG5_149154
PF3D7_0210100	60S ribosomal protein L37ae, putative	PF3D7_1468100	conserved Plasmodium protein, unknown function	0.964	NA	NA	0.590225	0.935789	0.852866	NA	NA	NA	0.554039	0.81547	0.522166	6	0.323491	NA	NA	NA	NA	NA	NA	7				OG5_127166|OG5_141603
PF3D7_0210100	60S ribosomal protein L37ae, putative	PF3D7_1219100	clathrin heavy chain, putative	0.946	NA	NA	NA	NA	0.528554	NA	NA	0.411755	NA	NA	0.701478	3	0.242066	NA	NA	NA	NA	NA	NA	1				OG5_127166|OG5_127480
PF3D7_0210100	60S ribosomal protein L37ae, putative	PF3D7_1308200	carbamoyl phosphate synthetase	0.916	NA	NA	NA	NA	NA	NA	NA	NA	0.417669	0.769103	NA	2	0.532911	NA	0.816432	NA	0.774977	NA	NA	1			Y	OG5_126835|OG5_127166
PF3D7_0210100	60S ribosomal protein L37ae, putative	PF3D7_1445900	ATP-dependent RNA helicase DDX5, putative	0.958	NA	NA	0.944621	0.902493	0.692112	NA	0.88614	NA	0.864149	0.980722	NA	6	0.333149	NA	NA	NA	NA	NA	NA	4				OG5_126772|OG5_127166
PF3D7_0210100	60S ribosomal protein L37ae, putative	PF3D7_1368200	ABC transporter E family member 1, putative	0.972	NA	NA	0.702523	0.829722	NA	NA	NA	NA	0.520391	0.460451	NA	4	0.617764	NA	0.800294	NA	0.625083	NA	NA	4				OG5_127149|OG5_127166
PF3D7_0210100	60S ribosomal protein L37ae, putative	PF3D7_1305400	AAR2 protein, putative	0.95	NA	NA	NA	NA	NA	NA	NA	NA	NA	NA	0.493929	1	0.762057	NA	0.872631	NA	0.764461	NA	NA	NA			Y	OG5_127166|OG5_152974
PF3D7_0210100	60S ribosomal protein L37ae, putative	PF3D7_1130200	60S ribosomal protein P0	0.996	1	1	0.513655	NA	0.495366	NA	NA	NA	NA	NA	NA	2	0.595707	0.452363	0.865612	0.5	0.656798	NA	NA	2	Y			OG5_127051|OG5_127166		Y
PF3D7_0210100	60S ribosomal protein L37ae, putative	PF3D7_1424400	60S ribosomal protein L7-3, putative	1	1	1	0.787713	0.589873	0.682377	NA	0.912085	0.929475	0.962015	0.982659	0.976857	8	0.85146	NA	0.965387	1	0.757922	NA	NA	10				OG5_126938|OG5_127166	Y	Y
PF3D7_0210100	60S ribosomal protein L37ae, putative	PF3D7_0307200	60S ribosomal protein L7, putative	1	1	1	0.943506	0.95936	0.953238	NA	0.953741	0.979332	0.982743	0.977828	0.98235	8	0.862501	0.483539	0.972533	NA	0.838534	NA	NA	9				OG5_126953|OG5_127166	Y	Y
PF3D7_0210100	60S ribosomal protein L37ae, putative	PF3D7_1338200	60S ribosomal protein L6-2, putative	1	1	1	0.967939	0.959387	0.950267	NA	0.928784	0.968618	0.981029	0.987399	0.988398	8	0.921878	NA	0.970107	NA	0.805802	NA	NA	12				OG5_127166|OG5_127206	Y	Y	Y
PF3D7_0210100	60S ribosomal protein L37ae, putative	PF3D7_1323100	60S ribosomal protein L6, putative	1	1	1	0.976505	0.926208	0.944338	NA	0.922434	0.970592	0.976759	0.990055	0.984453	8	0.826789	0.442177	0.897781	NA	0.660555	NA	NA	13				OG5_126993|OG5_127166		Y
PF3D7_0210100	60S ribosomal protein L37ae, putative	PF3D7_1424100	60S ribosomal protein L5, putative	0.998	1	1	0.915234	0.802623	0.8857	NA	NA	NA	0.826417	0.927251	0.891928	6	0.773771	0.448981	NA	NA	NA	NA	NA	6				OG5_127090|OG5_127166		Y
PF3D7_0210100	60S ribosomal protein L37ae, putative	PF3D7_0304400	60S ribosomal protein L44	1	1	1	0.942414	0.959617	0.883378	NA	0.932134	0.983788	0.994366	0.968291	0.969155	8	0.924391	0.509442	0.933378	0.5	0.692986	NA	NA	10				OG5_126988|OG5_127166		Y
PF3D7_0210100	60S ribosomal protein L37ae, putative	PF3D7_0507100	60S ribosomal protein L4	1	1	1	0.953207	0.938967	0.940402	NA	0.929882	0.976154	0.957945	0.983351	0.983337	8	0.790269	0.436626	0.920104	NA	0.678191	NA	NA	10				OG5_127050|OG5_127166		Y
PF3D7_0210100	60S ribosomal protein L37ae, putative	PF3D7_0611700	60S ribosomal protein L39	1	1	1	NA	NA	NA	NA	NA	NA	0.756061	0.967408	0.712194	3	0.905438	NA	NA	0.5	NA	NA	NA	2			Y	OG5_127166|OG5_127376	Y	Y
PF3D7_0210100	60S ribosomal protein L37ae, putative	PF3D7_1130100	60S ribosomal protein L38	0.998	1	1	0.951793	0.958369	0.816369	NA	NA	0.949556	0.973934	0.980254	0.954804	7	0.709403	NA	0.940929	NA	0.614089	NA	NA	10				OG5_127166|OG5_127448	Y	Y
PF3D7_0210100	60S ribosomal protein L37ae, putative	PF3D7_0706400	60S ribosomal protein L37	0.996	1	1	0.752276	NA	0.774586	NA	NA	0.964385	0.889101	0.974202	0.958498	6	0.85632	0.462433	NA	0.5	NA	NA	NA	7				OG5_126918|OG5_127166
PF3D7_0210100	60S ribosomal protein L37ae, putative	PF3D7_1109900	60S ribosomal protein L36	1	1	1	0.866704	0.859908	0.896699	NA	0.917952	0.934813	0.955371	0.97707	0.977689	8	0.845418	NA	0.884817	NA	0.622758	NA	NA	9				OG5_127134|OG5_127166		Y
PF3D7_0210100	60S ribosomal protein L37ae, putative	PF3D7_1142600	60S ribosomal protein L35ae, putative	1	1	1	0.955155	0.94774	0.947631	NA	0.920408	0.97849	0.964353	0.988144	0.977185	8	0.922007	NA	0.885914	NA	0.786072	NA	NA	12				OG5_127072|OG5_127166
PF3D7_0210100	60S ribosomal protein L37ae, putative	PF3D7_1124900	60S ribosomal protein L35, putative	1	1	1	0.946461	0.761179	0.962453	NA	0.557603	0.958453	0.926125	0.945945	0.963891	8	0.897063	0.43318	0.923976	NA	0.706836	NA	NA	8				OG5_127166|OG5_127176	Y	Y
PF3D7_0210100	60S ribosomal protein L37ae, putative	PF3D7_0710600	60S ribosomal protein L34	1	1	1	0.854951	0.417438	0.613163	NA	0.649499	0.668204	0.891225	0.928268	0.852919	8	0.755697	0.449801	0.933643	NA	NA	NA	NA	8				OG5_127025|OG5_127166	Y	Y
PF3D7_0210100	60S ribosomal protein L37ae, putative	PF3D7_0903900	60S ribosomal protein L32	1	1	1	0.963163	0.965879	0.941979	NA	0.888036	0.984452	0.969541	0.987175	0.990025	8	0.828833	0.44596	NA	0.5	NA	NA	NA	11				OG5_126965|OG5_127166	Y	Y
PF3D7_0210100	60S ribosomal protein L37ae, putative	PF3D7_0503800	60S ribosomal protein L31	1	1	1	0.888938	0.910706	0.821719	NA	0.900238	0.972397	0.992075	0.975424	0.972873	8	0.85726	NA	0.928692	0.5	NA	NA	NA	9				OG5_126907|OG5_127166		Y
PF3D7_0210100	60S ribosomal protein L37ae, putative	PF3D7_1019400	60S ribosomal protein L30e, putative	1	1	1	0.96386	0.503388	0.929567	NA	0.831309	0.843029	0.939362	0.956742	0.935305	8	0.922895	0.440576	0.940698	1	0.681064	NA	NA	7				OG5_127005|OG5_127166		Y
PF3D7_0210100	60S ribosomal protein L37ae, putative	PF3D7_1027800	60S ribosomal protein L3	1	1	1	0.931253	0.960911	0.8974	NA	0.922243	0.97496	0.979238	0.985409	0.978408	8	0.863576	0.528737	0.89237	NA	0.851979	1	NA	9				OG5_126874|OG5_127166	Y	Y
PF3D7_0210100	60S ribosomal protein L37ae, putative	PF3D7_1142500	60S ribosomal protein L28	1	1	1	0.928482	0.964308	0.948574	NA	0.475895	0.903871	0.968252	0.977431	0.970179	8	0.890453	NA	0.891375	NA	0.686629	NA	NA	9				OG5_127166|OG5_127995
PF3D7_0210100	60S ribosomal protein L37ae, putative	PF3D7_0618300	60S ribosomal protein L27a, putative	1	1	1	0.89398	0.938002	0.88983	NA	0.850067	0.97301	0.941665	0.984729	0.989328	8	0.891007	0.443829	0.876294	NA	NA	1	NA	11				OG5_127016|OG5_127166		Y
PF3D7_0210100	60S ribosomal protein L37ae, putative	PF3D7_1460700	60S ribosomal protein L27	0.996	1	1	0.671662	NA	NA	NA	0.545218	0.560579	0.930402	0.960971	0.779826	6	0.885176	NA	0.974518	NA	0.763279	NA	NA	9				OG5_127166|OG5_127262		Y
PF3D7_0210100	60S ribosomal protein L37ae, putative	PF3D7_0312800	60S ribosomal protein L26, putative	1	1	1	0.667823	0.895631	0.961359	NA	0.866381	0.915581	0.873724	0.960842	0.962785	8	0.749276	NA	0.957933	NA	0.76265	NA	NA	9				OG5_126931|OG5_127166	Y	Y
PF3D7_0210100	60S ribosomal protein L37ae, putative	PF3D7_1309100	60S ribosomal protein L24, putative	1	1	1	0.936902	0.974538	0.929606	NA	NA	0.917352	0.869985	0.961401	0.816637	7	0.857532	NA	0.895318	0.5	NA	NA	NA	8				OG5_127166|OG5_127273	Y	Y
PF3D7_0210100	60S ribosomal protein L37ae, putative	PF3D7_1331800	60S ribosomal protein L23, putative	0.998	1	NA	0.947996	0.933417	0.935447	NA	NA	0.920035	0.88837	0.969185	0.920868	7	0.915505	NA	0.876579	NA	0.815447	NA	NA	12				OG5_126678|OG5_127166	Y	Y
PF3D7_0210100	60S ribosomal protein L37ae, putative	PF3D7_1323400	60S ribosomal protein L23	1	1	1	0.932331	0.96795	0.885545	NA	0.93224	0.954072	0.947212	0.973596	0.974901	8	0.830099	NA	0.93414	NA	0.802085	NA	NA	11				OG5_126659|OG5_127166	Y	Y
PF3D7_0210100	60S ribosomal protein L37ae, putative	PF3D7_0821700	60S ribosomal protein L22, putative	0.998	1	1	0.886776	NA	0.621282	NA	0.707526	0.859728	0.682252	0.966505	0.889309	7	0.855485	NA	0.895043	NA	NA	NA	NA	5				OG5_127156|OG5_127166		Y
PF3D7_0210100	60S ribosomal protein L37ae, putative	PF3D7_1426000	60S ribosomal protein L21	1	1	1	0.96115	0.94336	0.951104	NA	0.92375	0.964414	0.958686	0.978944	0.971784	8	0.862085	0.431415	0.954398	0.5	0.76223	NA	NA	6				OG5_126766|OG5_127166	Y	Y
PF3D7_0210100	60S ribosomal protein L37ae, putative	PF3D7_0516900	60S ribosomal protein L2	1	1	1	0.979828	0.985762	0.957921	NA	0.92742	0.964376	0.976816	0.974713	0.991798	8	0.733753	NA	0.85912	1	0.639832	NA	NA	11				OG5_126641|OG5_127166		Y
PF3D7_0210100	60S ribosomal protein L37ae, putative	PF3D7_0614500	60S ribosomal protein L19	1	1	1	0.965869	0.955652	0.95486	NA	0.940954	0.982388	0.973616	0.984355	0.992186	8	0.874474	NA	NA	0.5	NA	NA	NA	12				OG5_126940|OG5_127166	Y	Y	Y
PF3D7_0210100	60S ribosomal protein L37ae, putative	PF3D7_1341300	60S ribosomal protein L18-2, putative	1	1	1	0.965836	0.966026	0.946151	NA	0.961807	0.981076	0.972232	0.983074	0.985031	8	0.890986	NA	0.9089	NA	0.807656	NA	NA	11				OG5_127166|OG5_127236	Y	Y
PF3D7_0210100	60S ribosomal protein L37ae, putative	PF3D7_1341200	60S ribosomal protein L18, putative	1	1	1	0.946155	0.967786	0.932959	NA	0.95228	0.98481	0.976225	0.975698	0.983708	8	0.751347	NA	0.931183	NA	0.823846	NA	NA	11				OG5_127130|OG5_127166		Y	Y
PF3D7_0210100	60S ribosomal protein L37ae, putative	PF3D7_1351400	60S ribosomal protein L17, putative	1	1	1	0.942804	0.963921	0.958658	NA	0.919444	0.969313	0.974679	0.982558	0.97779	8	0.833298	0.429141	0.953612	NA	0.782886	NA	NA	10				OG5_126900|OG5_127166		Y
PF3D7_0210100	60S ribosomal protein L37ae, putative	PF3D7_0415900	60S ribosomal protein L15, putative	1	1	NA	0.844025	0.625068	0.751307	NA	0.864524	0.972118	0.966426	0.982933	0.987942	8	0.895478	0.505163	0.897073	0.5	0.680001	NA	NA	10				OG5_127033|OG5_127166		Y
PF3D7_0210100	60S ribosomal protein L37ae, putative	PF3D7_1431700	60S ribosomal protein L14, putative	1	1	1	0.96534	0.947196	0.953143	NA	0.937613	0.980142	0.92716	0.97159	0.972365	8	0.839449	NA	0.919614	NA	0.806835	NA	NA	10				OG5_127132|OG5_127166	Y	Y
PF3D7_0210100	60S ribosomal protein L37ae, putative	PF3D7_0814000	60S ribosomal protein L13-2, putative	1	1	1	0.935755	0.919268	0.934941	NA	0.941972	0.95014	0.965184	0.983559	0.983041	8	0.778226	NA	0.900676	NA	0.569595	NA	NA	10				OG5_127128|OG5_127166		Y
PF3D7_0210100	60S ribosomal protein L37ae, putative	PF3D7_1004000	60S ribosomal protein L13, putative	1	1	1	0.96618	0.960947	0.929746	NA	0.957595	0.986465	0.961984	0.987275	0.989022	8	0.841276	0.457652	0.933238	NA	0.748781	NA	NA	11				OG5_126957|OG5_127166	Y	Y
PF3D7_0210100	60S ribosomal protein L37ae, putative	PF3D7_0517000	60S ribosomal protein L12, putative	0.98	1	1	0.656357	NA	0.773225	NA	NA	0.654049	NA	NA	NA	3	0.704873	0.458938	NA	NA	NA	NA	NA	1				OG5_127022|OG5_127166	Y	Y
PF3D7_0210100	60S ribosomal protein L37ae, putative	PF3D7_0719600	60S ribosomal protein L11a, putative	1	1	1	0.947033	0.829451	0.930661	NA	NA	0.939593	0.570768	0.957753	0.718847	7	0.931839	NA	0.89519	NA	0.6028	NA	NA	9				OG5_126688|OG5_127166		Y
PF3D7_0210100	60S ribosomal protein L37ae, putative	PF3D7_1414300	60S ribosomal protein L10, putative	1	1	1	0.918767	0.949538	0.918672	NA	0.86864	0.965269	0.973112	0.972435	0.979045	8	0.763392	0.432828	0.864143	NA	0.646211	NA	NA	9				OG5_126951|OG5_127166	Y	Y
PF3D7_0210100	60S ribosomal protein L37ae, putative	PF3D7_1441200	60S ribosomal protein L1, putative	0.994	1	1	NA	NA	NA	NA	NA	NA	NA	0.545125	NA	1	0.868471	0.435012	0.890151	NA	0.811911	NA	NA	1			Y	OG5_127114|OG5_127166	Y	Y
PF3D7_0210100	60S ribosomal protein L37ae, putative	PF3D7_1103100	60S acidic ribosomal protein P1, putative	0.988	1	1	0.868197	NA	NA	NA	NA	NA	NA	NA	NA	1	0.893281	NA	0.919009	0.5	0.654601	NA	NA	1	Y			OG5_126872|OG5_127166	Y	Y
PF3D7_0210100	60S ribosomal protein L37ae, putative	PF3D7_0520000	40S ribosomal protein S9, putative	0.998	NA	1	0.878367	0.922736	0.863828	NA	NA	0.95846	0.930991	0.939233	0.96603	7	0.850029	0.44374	0.933879	NA	NA	NA	NA	8				OG5_126983|OG5_127166		Y
PF3D7_0210100	60S ribosomal protein L37ae, putative	PF3D7_1408600	40S ribosomal protein S8e, putative	1	1	1	0.917382	0.939801	0.900512	NA	0.450407	0.887371	0.94371	0.978016	0.920917	8	0.926561	0.447337	0.927162	0.25	0.815207	NA	NA	9				OG5_127039|OG5_127166		Y
PF3D7_0210100	60S ribosomal protein L37ae, putative	PF3D7_1302800	40S ribosomal protein S7, putative	1	NA	1	0.836104	0.891722	0.865783	NA	NA	NA	0.789038	0.912332	NA	5	0.83172	NA	0.959981	NA	0.782402	NA	NA	6				OG5_127166|OG5_127368		Y
PF3D7_0210100	60S ribosomal protein L37ae, putative	PF3D7_1342000	40S ribosomal protein S6	1	1	1	0.918223	0.899394	0.939483	NA	0.920893	0.96541	0.969396	0.979888	0.991754	8	0.817092	0.45794	0.957885	0.5	0.57732	NA	NA	10				OG5_126964|OG5_127166		Y
PF3D7_0210100	60S ribosomal protein L37ae, putative	PF3D7_0721600	40S ribosomal protein S5, putative	1	1	1	0.422235	0.475665	0.714841	NA	NA	0.637369	NA	0.789046	0.85595	6	0.836117	0.431911	0.921517	NA	0.793265	NA	NA	6				OG5_127064|OG5_127166		Y	Y
PF3D7_0210100	60S ribosomal protein L37ae, putative	PF3D7_1447000	40S ribosomal protein S5	1	NA	1	0.879209	0.947006	0.851742	NA	0.789349	0.950697	0.841998	0.962838	0.946452	8	0.775777	NA	NA	NA	NA	NA	NA	7				OG5_126722|OG5_127166		Y
PF3D7_0210100	60S ribosomal protein L37ae, putative	PF3D7_1105400	40S ribosomal protein S4, putative	1	NA	NA	0.879004	0.93153	0.885685	NA	0.893033	0.953997	0.962652	0.977315	0.97417	8	0.846472	0.489102	0.863151	0.25	0.719079	1	NA	9				OG5_126890|OG5_127166		Y
PF3D7_0210100	60S ribosomal protein L37ae, putative	PF3D7_0322900	40S ribosomal protein S3A, putative	1	1	1	0.92377	0.959919	0.946338	NA	0.576604	0.975271	0.925222	0.966973	0.978994	8	0.943554	0.460195	0.974307	0.5	0.632105	NA	NA	11				OG5_126852|OG5_127166		Y
PF3D7_0210100	60S ribosomal protein L37ae, putative	PF3D7_1465900	40S ribosomal protein S3	1	1	1	0.862761	0.884911	0.926237	NA	0.440132	0.907868	0.731686	0.908557	0.819743	8	0.812771	NA	0.922275	NA	0.871683	NA	NA	8				OG5_126820|OG5_127166	Y	Y
PF3D7_0210100	60S ribosomal protein L37ae, putative	PF3D7_0705700	40S ribosomal protein S29, putative	1	NA	1	0.690302	0.86458	0.914573	NA	0.773673	0.871925	0.738258	0.936006	0.808989	8	0.814296	NA	NA	NA	NA	NA	NA	5				OG5_127166|OG5_127205
PF3D7_0210100	60S ribosomal protein L37ae, putative	PF3D7_0217800	40S ribosomal protein S26	1	NA	1	0.845168	0.904038	0.805894	NA	0.882233	0.940536	0.926345	0.951981	0.921328	8	0.729084	NA	0.961886	NA	NA	NA	NA	8				OG5_127138|OG5_127166	Y	Y
PF3D7_0210100	60S ribosomal protein L37ae, putative	PF3D7_1421200	40S ribosomal protein S25	1	1	1	0.919016	0.757134	NA	NA	0.613337	0.492333	0.935273	0.947964	0.639572	7	0.891231	NA	NA	NA	NA	NA	NA	6				OG5_126998|OG5_127166		Y
PF3D7_0210100	60S ribosomal protein L37ae, putative	PF3D7_0519400	40S ribosomal protein S24	1	1	1	0.945199	0.950249	0.923235	NA	0.66433	0.966922	0.977819	0.969306	0.958169	8	0.884977	0.490082	NA	0.5	NA	NA	NA	11				OG5_126896|OG5_127166		Y
PF3D7_0210100	60S ribosomal protein L37ae, putative	PF3D7_0306900	40S ribosomal protein S23, putative	1	1	1	0.876801	0.920396	0.878154	NA	0.645299	0.958876	0.976949	0.954169	0.95436	8	0.802134	NA	0.932541	NA	NA	NA	NA	6				OG5_127029|OG5_127166		Y
PF3D7_0210100	60S ribosomal protein L37ae, putative	PF3D7_1003500	40S ribosomal protein S20e, putative	1	1	1	0.87402	0.674938	0.824535	NA	NA	0.775683	0.864169	0.863719	0.695152	7	0.899366	NA	0.884982	NA	0.79782	NA	NA	7				OG5_126760|OG5_127166	Y	Y
PF3D7_0210100	60S ribosomal protein L37ae, putative	PF3D7_1026800	40S ribosomal protein S2	0.974	NA	1	NA	NA	NA	NA	NA	NA	NA	0.444642	NA	1	0.759119	NA	0.892076	NA	0.687249	NA	NA	1			Y	OG5_127014|OG5_127166	Y	Y
PF3D7_0210100	60S ribosomal protein L37ae, putative	PF3D7_0422400	40S ribosomal protein S19	0.998	NA	1	0.829038	0.861388	0.847626	NA	NA	0.657903	NA	0.452234	0.518462	6	0.827362	NA	0.927307	0.5	0.758029	NA	NA	5				OG5_127080|OG5_127166	Y	Y
PF3D7_0210100	60S ribosomal protein L37ae, putative	PF3D7_1317800	40S ribosomal protein S19	1	NA	1	0.850626	0.858449	0.907097	NA	0.48887	0.886822	0.956327	0.91503	0.631705	8	0.78891	NA	0.974379	NA	0.847455	NA	NA	4				OG5_126687|OG5_127166	Y	Y
PF3D7_0210100	60S ribosomal protein L37ae, putative	PF3D7_1126200	40S ribosomal protein S18, putative	1	NA	1	0.614402	0.60881	0.776465	NA	NA	0.754232	0.703194	0.715372	0.821931	7	0.685484	NA	0.926493	NA	0.752112	NA	NA	6				OG5_126668|OG5_127166		Y
PF3D7_0210100	60S ribosomal protein L37ae, putative	PF3D7_1242700	40S ribosomal protein S17, putative	1	1	1	0.908499	0.953186	0.871784	NA	0.87409	0.975244	0.67942	0.956179	0.976387	8	0.717946	0.448163	0.968339	NA	0.851937	NA	NA	8				OG5_126867|OG5_127166		Y
PF3D7_0210100	60S ribosomal protein L37ae, putative	PF3D7_0813900	40S ribosomal protein S16, putative	1	NA	1	0.936606	0.942052	0.874887	NA	0.800263	0.970569	0.879369	0.975438	0.988031	8	0.848032	NA	0.943757	NA	0.830547	NA	NA	10				OG5_126930|OG5_127166	Y	Y
PF3D7_0210100	60S ribosomal protein L37ae, putative	PF3D7_0316800	40S ribosomal protein S15A, putative	1	NA	1	0.941788	0.952921	0.810511	NA	0.671223	0.95663	0.810543	0.94204	0.95431	8	0.835936	NA	0.96392	NA	0.812953	NA	NA	6				OG5_126878|OG5_127166	Y	Y
PF3D7_0210100	60S ribosomal protein L37ae, putative	PF3D7_1358800	40S ribosomal protein S15	1	1	1	0.93732	0.976031	0.935612	NA	0.853455	0.968488	0.938753	0.968216	0.986483	8	0.920699	0.443541	0.924917	NA	0.68321	1	NA	9				OG5_127089|OG5_127166		Y
PF3D7_0210100	60S ribosomal protein L37ae, putative	PF3D7_0317600	40S ribosomal protein S11, putative	1	1	1	0.828676	0.888372	0.852304	NA	0.852925	0.971762	0.9369	0.971364	0.980749	8	0.782053	0.529415	0.965459	NA	0.809865	NA	NA	10				OG5_126986|OG5_127166	Y	Y
PF3D7_0210100	60S ribosomal protein L37ae, putative	PF3D7_0516200	40S ribosomal protein S11	1	1	1	0.822297	0.802123	0.717872	NA	NA	0.530457	0.546881	0.838542	NA	6	0.885669	NA	0.914557	NA	0.786483	NA	NA	6				OG5_126681|OG5_127166	Y	Y
PF3D7_0210200	conserved Plasmodium protein, unknown function	PF3D7_1130700	structural maintenance of chromosomes protein 1, putative	0.9	NA	NA	NA	0.556138	NA	NA	NA	NA	NA	NA	NA	1	0.646964	NA	0.903854	NA	0.81363	NA	NA	NA	Y			OG5_127449|OG5_147413
PF3D7_0210200	conserved Plasmodium protein, unknown function	PF3D7_0917000	merozoite organizing protein	0.91	NA	NA	NA	NA	NA	NA	NA	0.696402	NA	NA	NA	1	0.987983	NA	0.956462	NA	0.82564	NA	NA	1		Y		OG5_147413|OG5_160569
PF3D7_0210200	conserved Plasmodium protein, unknown function	PF3D7_1440400	conserved Plasmodium protein, unknown function	0.92	NA	NA	NA	NA	NA	NA	0.41138	NA	NA	NA	NA	1	0.844356	NA	NA	NA	NA	NA	NA	NA		Y		OG5_141671|OG5_147413
PF3D7_0210900	conserved Plasmodium protein, unknown function	PKNH_1401700	Plasmodium exported protein, unknown function	0.948	NA	NA	NA	NA	NA	NA	NA	NA	0.488531	0.787864	0.653873	3	NA	NA	NA	NA	NA	NA	NA	2			Y	OG5_165136|OG5_173790
PF3D7_0210900	conserved Plasmodium protein, unknown function	PF3D7_1105600	translocon component PTEX88	0.93	NA	NA	0.68093	0.85391	NA	0.424661	0.565839	0.846517	0.587404	0.87059	NA	7	0.115318	NA	NA	NA	NA	NA	1	5				OG5_167209|OG5_173790
PF3D7_0210900	conserved Plasmodium protein, unknown function	PF3D7_1469200	shewanella-like protein phosphatase 1, putative	0.934	NA	NA	NA	0.593292	NA	0.604677	0.569669	0.799895	NA	NA	NA	4	0.330616	NA	NA	NA	NA	NA	NA	2				OG5_130954|OG5_173790
PF3D7_0210900	conserved Plasmodium protein, unknown function	PF3D7_1407100	rRNA 2'-O-methyltransferase fibrillarin, putative	0.934	NA	NA	NA	0.404353	0.72605	NA	NA	0.955737	NA	0.728438	NA	4	0.682013	NA	NA	NA	NA	NA	NA	2				OG5_127191|OG5_173790
PF3D7_0210900	conserved Plasmodium protein, unknown function	PF3D7_1330800	RNA-binding protein, putative	0.922	NA	NA	NA	NA	NA	NA	NA	NA	0.519789	NA	NA	1	0.756193	NA	NA	NA	NA	NA	1	NA			Y	OG5_159889|OG5_173790
PF3D7_0210900	conserved Plasmodium protein, unknown function	PF3D7_1415300	RNA-binding protein Nova-1, putative	0.974	NA	NA	NA	NA	NA	0.747315	0.925475	0.868293	NA	0.760283	0.709569	5	0.594493	NA	NA	NA	NA	NA	NA	4				OG5_130250|OG5_173790
PF3D7_0210900	conserved Plasmodium protein, unknown function	PF3D7_0817700	rhoptry neck protein 5	1	NA	NA	0.897245	0.888957	0.77443	0.687743	0.585901	0.910732	0.428387	0.821199	0.836923	9	0.482884	NA	NA	NA	NA	NA	NA	5				OG5_153587|OG5_173790
PF3D7_0210900	conserved Plasmodium protein, unknown function	PF3D7_1116000	rhoptry neck protein 4	0.984	NA	NA	0.886964	0.772768	0.829249	NA	0.531361	0.870407	NA	0.75365	0.87279	7	0.541366	NA	NA	NA	NA	NA	NA	6				OG5_156194|OG5_173790
PF3D7_0210900	conserved Plasmodium protein, unknown function	PF3D7_1452000	rhoptry neck protein 2	0.992	NA	NA	0.921591	0.878259	0.785421	0.431983	0.509701	0.856843	0.437628	0.809411	0.840056	9	0.235756	NA	NA	NA	NA	NA	NA	5				OG5_142870|OG5_173790
PF3D7_0210900	conserved Plasmodium protein, unknown function	PF3D7_1325100	phosphoribosylpyrophosphate synthetase	0.952	NA	NA	0.670838	NA	NA	NA	NA	0.937258	NA	0.583303	0.662845	4	0.0815621	NA	NA	NA	NA	NA	NA	5				OG5_126730|OG5_173790
PF3D7_0210900	conserved Plasmodium protein, unknown function	PF3D7_1027300	peroxiredoxin	0.988	NA	NA	0.688281	NA	0.731254	NA	NA	NA	NA	NA	NA	2	0.72689	NA	NA	NA	NA	NA	1	2	Y			OG5_127887|OG5_173790
PF3D7_0210900	conserved Plasmodium protein, unknown function	PF3D7_1118500	nucleolar protein 56, putative	0.988	NA	NA	NA	NA	NA	0.506642	0.423843	0.442076	NA	0.588514	0.5636	5	0.74405	NA	NA	NA	NA	NA	NA	4				OG5_127848|OG5_173790
PF3D7_0210900	conserved Plasmodium protein, unknown function	PF3D7_1008800	nucleolar protein 5, putative	0.906	NA	NA	NA	NA	NA	0.776503	0.458783	0.791077	NA	0.446921	0.636634	5	0.615684	NA	NA	NA	NA	NA	NA	1				OG5_127592|OG5_173790
PF3D7_0210900	conserved Plasmodium protein, unknown function	PF3D7_0616800	malate:quinone oxidoreductase, putative	0.924	NA	NA	NA	NA	NA	NA	NA	NA	NA	NA	0.750936	1	0.405771	NA	NA	NA	NA	NA	1	1			Y	OG5_139441|OG5_173790
PF3D7_0210900	conserved Plasmodium protein, unknown function	PF3D7_0925700	histone deacetylase 1	0.922	NA	NA	0.623517	0.935492	0.685093	NA	0.557927	NA	NA	0.691591	0.888692	6	0.23483	NA	NA	NA	NA	NA	NA	2				OG5_126742|OG5_173790
PF3D7_0210900	conserved Plasmodium protein, unknown function	PF3D7_1116800	heat shock protein 101	0.926	NA	NA	NA	NA	NA	0.566254	0.50424	0.709226	0.416029	0.766167	NA	5	0.356265	NA	NA	NA	NA	NA	NA	3				OG5_126636|OG5_173790
PF3D7_0210900	conserved Plasmodium protein, unknown function	PF3D7_0519700	conserved Plasmodium protein, unknown function	0.984	NA	NA	NA	0.917126	0.780056	0.915313	0.605931	0.936498	NA	0.828981	0.779153	7	0.790252	NA	NA	NA	NA	NA	NA	7				OG5_157217|OG5_173790
PF3D7_0210900	conserved Plasmodium protein, unknown function	PF3D7_0526500	conserved Plasmodium protein, unknown function	0.928	NA	NA	NA	0.804277	NA	0.536761	0.78826	0.811206	NA	0.467534	NA	5	0.331582	NA	NA	NA	NA	NA	NA	3				OG5_142443|OG5_173790
PF3D7_0210900	conserved Plasmodium protein, unknown function	PF3D7_1014100	conserved Plasmodium protein, unknown function	0.904	NA	NA	NA	NA	0.475225	0.829813	NA	0.465185	0.547845	0.561691	NA	5	0.42068	NA	NA	NA	NA	NA	NA	3				OG5_156068|OG5_173790
PF3D7_0210900	conserved Plasmodium protein, unknown function	PF3D7_1459400	conserved Plasmodium protein, unknown function	0.918	NA	NA	0.75362	0.919934	NA	0.573218	0.587699	NA	NA	0.704357	NA	5	0.605304	NA	NA	NA	NA	NA	NA	3				OG5_149154|OG5_173790
PF3D7_0210900	conserved Plasmodium protein, unknown function	PF3D7_1468100	conserved Plasmodium protein, unknown function	0.942	NA	NA	0.6862	0.908088	0.749633	NA	NA	NA	0.427742	0.799263	0.635507	6	-0.189924	NA	NA	NA	NA	NA	NA	3				OG5_141603|OG5_173790
PF3D7_0210900	conserved Plasmodium protein, unknown function	PF3D7_1445900	ATP-dependent RNA helicase DDX5, putative	0.91	NA	NA	0.733183	0.777561	0.617904	0.842667	0.614822	NA	NA	0.717102	NA	6	0.757149	NA	NA	NA	NA	NA	1	5				OG5_126772|OG5_173790
PF3D7_0210900	conserved Plasmodium protein, unknown function	PF3D7_1218300	AP-2 complex subunit mu, putative	0.964	NA	NA	NA	NA	NA	NA	NA	NA	NA	NA	0.521062	1	0.734257	NA	NA	NA	NA	NA	NA	NA			Y	OG5_166862|OG5_173790
PF3D7_0210900	conserved Plasmodium protein, unknown function	PF3D7_0912400	alkaline phosphatase, putative	0.904	NA	NA	0.666771	0.792905	NA	NA	NA	NA	NA	NA	NA	2	0.204756	NA	NA	NA	NA	NA	NA	3	Y			OG5_131537|OG5_173790
PF3D7_0210900	conserved Plasmodium protein, unknown function	PF3D7_1368200	ABC transporter E family member 1, putative	0.942	NA	NA	0.829708	0.767609	NA	0.555569	NA	0.582893	NA	NA	NA	4	0.386244	NA	NA	NA	NA	NA	NA	3				OG5_127149|OG5_173790
PF3D7_0210900	conserved Plasmodium protein, unknown function	PF3D7_1424400	60S ribosomal protein L7-3, putative	0.992	NA	NA	0.904489	0.732114	0.751175	0.65767	0.631765	0.936009	NA	0.698058	0.655923	8	0.631525	NA	NA	NA	NA	NA	NA	5				OG5_126938|OG5_173790
PF3D7_0210900	conserved Plasmodium protein, unknown function	PF3D7_0307200	60S ribosomal protein L7, putative	0.99	NA	NA	0.864059	0.960186	0.910148	0.78148	0.649502	0.956223	NA	0.666439	0.721635	8	0.638454	NA	NA	NA	NA	NA	NA	6				OG5_126953|OG5_173790
PF3D7_0210900	conserved Plasmodium protein, unknown function	PF3D7_1338200	60S ribosomal protein L6-2, putative	0.984	NA	NA	0.845807	0.953457	0.89322	0.707948	0.649019	0.954265	NA	0.724905	0.668841	8	0.457115	NA	NA	NA	NA	NA	NA	8				OG5_127206|OG5_173790
PF3D7_0210900	conserved Plasmodium protein, unknown function	PF3D7_1323100	60S ribosomal protein L6, putative	0.984	NA	NA	0.840873	0.947822	0.888229	0.691386	0.649902	0.93991	NA	0.711413	0.62059	8	0.3256	NA	NA	NA	NA	NA	NA	8				OG5_126993|OG5_173790
PF3D7_0210900	conserved Plasmodium protein, unknown function	PF3D7_1424100	60S ribosomal protein L5, putative	0.988	NA	NA	0.823783	0.777402	0.826509	NA	0.538407	0.600592	NA	0.613029	0.67173	7	0.827899	NA	NA	NA	NA	NA	NA	6				OG5_127090|OG5_173790
PF3D7_0210900	conserved Plasmodium protein, unknown function	PF3D7_0304400	60S ribosomal protein L44	0.986	NA	NA	0.758194	0.932918	0.844076	0.916132	0.644928	0.939821	NA	0.744904	0.712992	8	0.346747	NA	NA	NA	NA	NA	NA	7				OG5_126988|OG5_173790
PF3D7_0210900	conserved Plasmodium protein, unknown function	PF3D7_0507100	60S ribosomal protein L4	0.988	NA	NA	0.874739	0.964765	0.919462	0.797031	0.641589	0.961798	NA	0.703948	0.665158	8	0.523701	NA	NA	NA	NA	NA	NA	8				OG5_127050|OG5_173790
PF3D7_0210900	conserved Plasmodium protein, unknown function	PF3D7_1130100	60S ribosomal protein L38	0.992	NA	NA	0.789082	0.85127	0.687896	0.917515	0.501252	0.90649	NA	0.743031	0.721826	8	0.542398	NA	NA	NA	NA	NA	NA	8				OG5_127448|OG5_173790
PF3D7_0210900	conserved Plasmodium protein, unknown function	PF3D7_0706400	60S ribosomal protein L37	0.97	NA	NA	0.458627	NA	0.52463	0.94656	0.983934	0.959612	NA	0.668224	0.440987	7	0.342695	NA	NA	NA	NA	NA	NA	3				OG5_126918|OG5_173790
PF3D7_0210900	conserved Plasmodium protein, unknown function	PF3D7_1109900	60S ribosomal protein L36	0.986	NA	NA	0.941399	0.902111	0.878856	0.936243	0.638456	0.943517	NA	0.705226	0.62918	8	0.608011	NA	NA	NA	NA	NA	NA	9				OG5_127134|OG5_173790
PF3D7_0210900	conserved Plasmodium protein, unknown function	PF3D7_1142600	60S ribosomal protein L35ae, putative	0.986	NA	NA	0.86416	0.968253	0.919736	0.801145	0.638004	0.953779	NA	0.697805	0.69405	8	0.62258	NA	NA	NA	NA	NA	NA	6				OG5_127072|OG5_173790
PF3D7_0210900	conserved Plasmodium protein, unknown function	PF3D7_1124900	60S ribosomal protein L35, putative	0.986	NA	NA	0.763064	0.753578	0.834471	0.944087	0.507311	0.937143	NA	0.743278	0.639289	8	0.568945	NA	NA	NA	NA	NA	NA	5				OG5_127176|OG5_173790
PF3D7_0210900	conserved Plasmodium protein, unknown function	PF3D7_0710600	60S ribosomal protein L34	0.984	NA	NA	0.505069	NA	NA	0.4787	0.423269	0.778901	NA	0.701267	0.666453	6	0.637851	NA	NA	NA	NA	NA	NA	4				OG5_127025|OG5_173790
PF3D7_0210900	conserved Plasmodium protein, unknown function	PF3D7_0903900	60S ribosomal protein L32	0.98	NA	NA	0.785666	0.9472	0.84667	0.943644	0.655736	0.954254	NA	0.710299	0.675638	8	0.468614	NA	NA	NA	NA	NA	NA	8				OG5_126965|OG5_173790
PF3D7_0210900	conserved Plasmodium protein, unknown function	PF3D7_0503800	60S ribosomal protein L31	0.986	NA	NA	0.816355	0.866647	0.719629	0.91713	0.621809	0.945359	NA	0.73677	0.639785	8	0.469281	NA	NA	NA	NA	NA	NA	9				OG5_126907|OG5_173790
PF3D7_0210900	conserved Plasmodium protein, unknown function	PF3D7_1019400	60S ribosomal protein L30e, putative	0.986	NA	NA	0.744784	NA	0.734943	0.486468	0.526291	0.883574	NA	0.738593	0.752853	7	0.430874	NA	NA	NA	NA	NA	NA	7				OG5_127005|OG5_173790
PF3D7_0210900	conserved Plasmodium protein, unknown function	PF3D7_1027800	60S ribosomal protein L3	0.99	NA	NA	0.824415	0.948562	0.852568	0.708242	0.637228	0.969143	NA	0.729855	0.773069	8	0.565425	NA	NA	NA	NA	NA	NA	10				OG5_126874|OG5_173790
PF3D7_0210900	conserved Plasmodium protein, unknown function	PF3D7_1142500	60S ribosomal protein L28	0.974	NA	NA	0.831074	0.956619	0.889249	0.66104	0.56846	0.774109	NA	0.729102	0.748912	8	0.46254	NA	NA	NA	NA	NA	NA	8				OG5_127995|OG5_173790
PF3D7_0210900	conserved Plasmodium protein, unknown function	PF3D7_0618300	60S ribosomal protein L27a, putative	0.986	NA	NA	0.864615	0.876088	0.871881	0.94078	0.647293	0.945577	NA	0.696174	0.708518	8	0.540663	NA	NA	NA	NA	NA	NA	6				OG5_127016|OG5_173790
PF3D7_0210900	conserved Plasmodium protein, unknown function	PF3D7_1460700	60S ribosomal protein L27	0.976	NA	NA	0.525456	NA	NA	NA	NA	0.714571	NA	0.70838	0.660408	4	0.690261	NA	NA	NA	NA	NA	NA	4				OG5_127262|OG5_173790
PF3D7_0210900	conserved Plasmodium protein, unknown function	PF3D7_0312800	60S ribosomal protein L26, putative	0.972	NA	NA	0.568115	0.794765	0.832816	0.76044	0.643228	0.901793	NA	0.693154	0.588648	8	0.475449	NA	NA	NA	NA	NA	NA	4				OG5_126931|OG5_173790
PF3D7_0210900	conserved Plasmodium protein, unknown function	PF3D7_1309100	60S ribosomal protein L24, putative	0.97	NA	NA	0.855701	0.947045	0.886218	0.59977	0.465312	0.803561	NA	0.769475	0.641748	8	0.285552	NA	NA	NA	NA	NA	NA	8				OG5_127273|OG5_173790
PF3D7_0210900	conserved Plasmodium protein, unknown function	PF3D7_1331800	60S ribosomal protein L23, putative	0.978	NA	NA	0.880213	0.933634	0.84115	0.651451	0.485787	0.92068	NA	0.764135	0.671543	8	0.475823	NA	NA	NA	NA	NA	NA	7				OG5_126678|OG5_173790
PF3D7_0210900	conserved Plasmodium protein, unknown function	PF3D7_1323400	60S ribosomal protein L23	0.984	NA	NA	0.798554	0.924079	0.830378	0.474554	0.669111	0.926597	NA	0.766129	0.767225	8	0.542348	NA	NA	NA	NA	NA	NA	9				OG5_126659|OG5_173790
PF3D7_0210900	conserved Plasmodium protein, unknown function	PF3D7_0821700	60S ribosomal protein L22, putative	0.986	NA	NA	0.718688	NA	0.467222	0.657876	0.548055	0.889911	0.502023	0.772393	0.849836	8	0.440073	NA	NA	NA	NA	NA	NA	8				OG5_127156|OG5_173790
PF3D7_0210900	conserved Plasmodium protein, unknown function	PF3D7_1426000	60S ribosomal protein L21	0.988	NA	NA	0.864699	0.965097	0.902941	0.738358	0.622288	0.953734	NA	0.66473	0.785068	8	0.61104	NA	NA	NA	NA	NA	NA	8				OG5_126766|OG5_173790
PF3D7_0210900	conserved Plasmodium protein, unknown function	PF3D7_0516900	60S ribosomal protein L2	0.98	NA	NA	0.839685	0.911544	0.883578	0.726565	0.640172	0.955414	NA	0.765187	0.729422	8	0.442484	NA	NA	NA	NA	NA	NA	9				OG5_126641|OG5_173790
PF3D7_0210900	conserved Plasmodium protein, unknown function	PF3D7_0614500	60S ribosomal protein L19	0.984	NA	NA	0.846908	0.962384	0.902109	0.67942	0.643016	0.952908	NA	0.720129	0.636943	8	0.426629	NA	NA	NA	NA	NA	NA	8				OG5_126940|OG5_173790
PF3D7_0210900	conserved Plasmodium protein, unknown function	PF3D7_1341300	60S ribosomal protein L18-2, putative	0.99	NA	NA	0.844103	0.951101	0.914852	0.811765	0.665439	0.953256	NA	0.659184	0.693921	8	0.631988	NA	NA	NA	NA	NA	NA	6				OG5_127236|OG5_173790
PF3D7_0210900	conserved Plasmodium protein, unknown function	PF3D7_1341200	60S ribosomal protein L18, putative	0.986	NA	NA	0.8685	0.939394	0.892741	0.776516	0.667175	0.955944	NA	0.638694	0.647889	8	0.498989	NA	NA	NA	NA	NA	NA	5				OG5_127130|OG5_173790
PF3D7_0210900	conserved Plasmodium protein, unknown function	PF3D7_1351400	60S ribosomal protein L17, putative	0.992	NA	NA	0.829871	0.949727	0.897878	0.70242	0.656709	0.936531	NA	0.741096	0.75712	8	0.706179	NA	NA	NA	NA	NA	NA	9				OG5_126900|OG5_173790
PF3D7_0210900	conserved Plasmodium protein, unknown function	PF3D7_0415900	60S ribosomal protein L15, putative	0.992	NA	NA	0.905913	0.757912	0.721699	0.785639	0.640609	0.957884	NA	0.690531	0.693253	8	0.632205	NA	NA	NA	NA	NA	NA	6				OG5_127033|OG5_173790
PF3D7_0210900	conserved Plasmodium protein, unknown function	PF3D7_1431700	60S ribosomal protein L14, putative	0.99	NA	NA	0.849963	0.958083	0.900247	0.735213	0.65116	0.956529	NA	0.74156	0.648326	8	0.601301	NA	NA	NA	NA	NA	NA	8				OG5_127132|OG5_173790
PF3D7_0210900	conserved Plasmodium protein, unknown function	PF3D7_0814000	60S ribosomal protein L13-2, putative	0.99	NA	NA	0.866718	0.962783	0.858937	0.791252	0.64405	0.944942	NA	0.730847	0.690311	8	0.648421	NA	NA	NA	NA	NA	NA	8				OG5_127128|OG5_173790
PF3D7_0210900	conserved Plasmodium protein, unknown function	PF3D7_1004000	60S ribosomal protein L13, putative	0.988	NA	NA	0.854299	0.956728	0.917875	0.798414	0.657412	0.956885	NA	0.690797	0.662053	8	0.602442	NA	NA	NA	NA	NA	NA	6				OG5_126957|OG5_173790
PF3D7_0210900	conserved Plasmodium protein, unknown function	PF3D7_0719600	60S ribosomal protein L11a, putative	0.984	NA	NA	0.867693	0.807435	0.830527	0.498887	NA	0.925365	NA	0.695473	0.632307	7	0.699845	NA	NA	NA	NA	NA	NA	7				OG5_126688|OG5_173790
PF3D7_0210900	conserved Plasmodium protein, unknown function	PF3D7_1414300	60S ribosomal protein L10, putative	0.99	NA	NA	0.84429	0.925996	0.859668	0.734415	0.611971	0.947437	NA	0.761	0.718471	8	0.814485	NA	NA	NA	NA	NA	NA	8				OG5_126951|OG5_173790
PF3D7_0210900	conserved Plasmodium protein, unknown function	PF3D7_0520000	40S ribosomal protein S9, putative	0.98	NA	NA	0.936719	0.913664	0.84142	0.790009	0.465047	0.935016	NA	0.801294	0.746397	8	0.423893	NA	NA	NA	NA	NA	NA	8				OG5_126983|OG5_173790
PF3D7_0210900	conserved Plasmodium protein, unknown function	PF3D7_1408600	40S ribosomal protein S8e, putative	0.99	NA	NA	0.837464	0.941894	0.874928	0.599045	0.477246	0.913606	NA	0.686173	0.78927	8	0.554021	NA	NA	NA	NA	NA	NA	9				OG5_127039|OG5_173790
PF3D7_0210900	conserved Plasmodium protein, unknown function	PF3D7_1342000	40S ribosomal protein S6	0.988	NA	NA	0.887973	0.945463	0.890071	0.742363	0.643662	0.937362	NA	0.741624	0.691375	8	0.583333	NA	NA	NA	NA	NA	NA	8				OG5_126964|OG5_173790
PF3D7_0210900	conserved Plasmodium protein, unknown function	PF3D7_0721600	40S ribosomal protein S5, putative	0.962	NA	NA	0.50952	0.634273	0.646631	NA	NA	0.771354	NA	0.622393	0.59352	6	0.511351	NA	NA	NA	NA	NA	NA	3				OG5_127064|OG5_173790
PF3D7_0210900	conserved Plasmodium protein, unknown function	PF3D7_1447000	40S ribosomal protein S5	0.996	NA	NA	0.815771	0.937306	0.857084	0.531539	0.581074	0.950739	0.478906	0.77443	0.740157	9	0.502263	NA	NA	NA	NA	NA	NA	10				OG5_126722|OG5_173790
PF3D7_0210900	conserved Plasmodium protein, unknown function	PF3D7_1105400	40S ribosomal protein S4, putative	0.992	NA	NA	0.821819	0.894288	0.798785	0.698752	0.613261	0.938092	NA	0.744426	0.747291	8	0.76719	NA	NA	NA	NA	NA	NA	9				OG5_126890|OG5_173790
PF3D7_0210900	conserved Plasmodium protein, unknown function	PF3D7_0322900	40S ribosomal protein S3A, putative	0.978	NA	NA	0.890828	0.963712	0.889128	0.647091	0.514545	0.952908	NA	0.769941	0.691758	8	0.402752	NA	NA	NA	NA	NA	NA	9				OG5_126852|OG5_173790
PF3D7_0210900	conserved Plasmodium protein, unknown function	PF3D7_1465900	40S ribosomal protein S3	0.99	NA	NA	0.898485	0.941094	0.875056	0.608421	0.457542	0.906445	0.42749	0.715246	0.602617	9	0.280274	NA	NA	NA	NA	NA	NA	5				OG5_126820|OG5_173790
PF3D7_0210900	conserved Plasmodium protein, unknown function	PF3D7_0705700	40S ribosomal protein S29, putative	0.984	NA	NA	0.58325	0.802671	0.727024	0.84842	0.591344	0.876831	NA	0.773457	0.575633	8	0.55977	NA	NA	NA	NA	NA	NA	4				OG5_127205|OG5_173790
PF3D7_0210900	conserved Plasmodium protein, unknown function	PF3D7_0217800	40S ribosomal protein S26	0.996	NA	NA	0.756763	0.949294	0.792495	0.741162	0.623819	0.927406	0.504616	0.813072	0.724432	9	0.334067	NA	NA	NA	NA	NA	NA	8				OG5_127138|OG5_173790
PF3D7_0210900	conserved Plasmodium protein, unknown function	PF3D7_1421200	40S ribosomal protein S25	0.952	NA	NA	0.830557	0.72997	NA	0.436904	0.529909	0.499488	NA	0.659988	0.735889	7	0.389819	NA	NA	NA	NA	NA	NA	4				OG5_126998|OG5_173790
PF3D7_0210900	conserved Plasmodium protein, unknown function	PF3D7_0519400	40S ribosomal protein S24	0.986	NA	NA	0.861475	0.937384	0.847968	0.729961	0.676664	0.912403	NA	0.698749	0.721179	8	0.623119	NA	NA	NA	NA	NA	NA	6				OG5_126896|OG5_173790
PF3D7_0210900	conserved Plasmodium protein, unknown function	PF3D7_0306900	40S ribosomal protein S23, putative	0.992	NA	NA	0.874846	0.911228	0.795895	0.862247	0.539991	0.90247	NA	0.811778	0.77225	8	0.686279	NA	NA	NA	NA	NA	NA	6				OG5_127029|OG5_173790
PF3D7_0210900	conserved Plasmodium protein, unknown function	PF3D7_1003500	40S ribosomal protein S20e, putative	0.96	NA	NA	0.785581	0.761297	0.736227	NA	NA	0.752138	NA	0.651021	0.610327	6	0.428607	NA	NA	NA	NA	NA	NA	5				OG5_126760|OG5_173790
PF3D7_0210900	conserved Plasmodium protein, unknown function	PF3D7_0422400	40S ribosomal protein S19	0.992	NA	NA	0.840762	0.931942	0.854281	NA	NA	0.574157	NA	NA	0.658569	5	0.637343	NA	NA	NA	NA	NA	NA	6				OG5_127080|OG5_173790
PF3D7_0210900	conserved Plasmodium protein, unknown function	PF3D7_1317800	40S ribosomal protein S19	0.988	NA	NA	0.819051	0.855959	0.827321	0.667819	0.49768	0.88274	NA	0.806431	0.587161	8	0.599084	NA	NA	NA	NA	NA	NA	6				OG5_126687|OG5_173790
PF3D7_0210900	conserved Plasmodium protein, unknown function	PF3D7_1126200	40S ribosomal protein S18, putative	0.974	NA	NA	0.667707	0.686988	0.731033	NA	NA	0.643353	NA	0.510241	0.640529	6	0.171254	NA	NA	NA	NA	NA	NA	7				OG5_126668|OG5_173790
PF3D7_0210900	conserved Plasmodium protein, unknown function	PF3D7_1242700	40S ribosomal protein S17, putative	1	NA	NA	0.843469	0.943698	0.759735	0.829401	0.626735	0.943537	0.515196	0.805197	0.725144	9	0.0553656	NA	NA	NA	NA	NA	NA	8				OG5_126867|OG5_173790
PF3D7_0210900	conserved Plasmodium protein, unknown function	PF3D7_0813900	40S ribosomal protein S16, putative	0.996	NA	NA	0.856238	0.95527	0.806954	0.700484	0.605368	0.953506	0.496589	0.751154	0.6971	9	0.498815	NA	NA	NA	NA	NA	NA	8				OG5_126930|OG5_173790
PF3D7_0210900	conserved Plasmodium protein, unknown function	PF3D7_0316800	40S ribosomal protein S15A, putative	0.988	NA	NA	0.834166	0.91912	0.713876	0.720165	0.541949	0.939512	NA	0.790055	0.696908	8	0.405826	NA	NA	NA	NA	NA	NA	5				OG5_126878|OG5_173790
PF3D7_0210900	conserved Plasmodium protein, unknown function	PF3D7_1358800	40S ribosomal protein S15	0.986	NA	NA	0.842024	0.936705	0.845838	0.687759	0.618224	0.942457	NA	0.748749	0.733111	8	0.444128	NA	NA	NA	NA	NA	NA	8				OG5_127089|OG5_173790
PF3D7_0210900	conserved Plasmodium protein, unknown function	PF3D7_0317600	40S ribosomal protein S11, putative	1	NA	NA	0.858058	0.950314	0.873808	0.682505	0.601507	0.942167	0.436126	0.796633	0.694212	9	0.728106	NA	NA	NA	NA	NA	NA	8				OG5_126986|OG5_173790
PF3D7_0210900	conserved Plasmodium protein, unknown function	PF3D7_0516200	40S ribosomal protein S11	0.922	NA	NA	0.852647	0.827357	0.689102	NA	NA	NA	NA	0.613553	NA	4	0.352456	NA	NA	NA	NA	NA	NA	6				OG5_126681|OG5_173790
PF3D7_0211400	beta-ketoacyl-ACP synthase III	PKNH_0821600	elongation factor 1, putative	0.93	NA	NA	NA	NA	NA	NA	NA	NA	NA	NA	0.538825	1	NA	NA	NA	NA	NA	NA	NA	NA			Y	OG5_129509|OG5_132876
PF3D7_0211700	tyrosine kinase-like protein, putative	PF3D7_1420000	splicing factor 3B subunit 4, putative	0.936	NA	NA	NA	NA	NA	NA	NA	NA	0.432263	NA	NA	1	-0.231852	NA	-0.402512	0.25	-0.0329586	NA	NA	NA			Y	OG5_128231|OG5_130251
PF3D7_0211700	tyrosine kinase-like protein, putative	PF3D7_1002400	RNA-binding protein, putative	0.934	NA	NA	NA	NA	NA	NA	NA	NA	0.602784	NA	NA	1	0.643258	NA	NA	0.25	NA	NA	NA	1			Y	OG5_127745|OG5_130251
PF3D7_0211800	asparagine--tRNA ligase	PKNH_1457400	merozoite surface protein 3, putative	0.982	NA	NA	NA	NA	NA	NA	NA	NA	0.576244	0.529123	0.567482	3	NA	NA	NA	NA	NA	NA	NA	NA			Y	OG5_126756|OG5_162796
PF3D7_0211800	asparagine--tRNA ligase	PF3D7_1461900	valine--tRNA ligase, putative	0.924	NA	NA	0.408652	0.682396	0.850842	0.9074	0.840287	0.406244	NA	NA	NA	6	-0.121979	NA	0.74623	NA	0.6714	NA	NA	4				OG5_126723|OG5_126756
PF3D7_0211800	asparagine--tRNA ligase	PF3D7_0807900	tyrosine--tRNA ligase	0.95	NA	NA	NA	NA	NA	0.58626	0.774442	NA	NA	NA	NA	2	0.231008	NA	NA	0.75	NA	NA	NA	2		Y		OG5_126756|OG5_127567
PF3D7_0211800	asparagine--tRNA ligase	PF3D7_1117500	tyrosine--tRNA ligase	0.914	NA	NA	NA	NA	NA	0.408326	0.673991	NA	NA	NA	NA	2	-0.292592	NA	0.603427	0.75	0.402989	NA	NA	NA		Y		OG5_126756|OG5_127413
PF3D7_0211800	asparagine--tRNA ligase	PF3D7_1136300	tudor staphylococcal nuclease	1	NA	NA	0.621115	0.491197	0.451361	NA	0.698063	0.670587	0.946118	0.981705	0.801692	8	0.713853	NA	NA	0.25	NA	NA	NA	5				OG5_126756|OG5_128197
PF3D7_0211800	asparagine--tRNA ligase	PF3D7_1336900	tryptophan--tRNA ligase	0.954	NA	NA	NA	NA	NA	NA	NA	NA	0.625763	0.402791	NA	2	0.0763897	NA	0.803877	0.75	0.559515	NA	NA	1			Y	OG5_126756|OG5_127096
PF3D7_0211800	asparagine--tRNA ligase	PF3D7_0627700	transportin	0.982	NA	NA	0.730097	NA	0.713439	NA	NA	0.864909	0.669121	NA	0.743077	5	0.556292	NA	NA	NA	NA	NA	NA	4				OG5_126756|OG5_127643
PF3D7_0211800	asparagine--tRNA ligase	PF3D7_0610800	transketolase	0.94	NA	NA	NA	NA	0.461238	NA	0.74448	0.910522	0.65401	0.915075	0.783505	6	-0.224718	NA	0.396389	NA	NA	NA	NA	3				OG5_126720|OG5_126756
PF3D7_0211800	asparagine--tRNA ligase	PF3D7_1126000	threonine--tRNA ligase	0.942	NA	NA	NA	NA	NA	NA	NA	NA	0.783568	NA	NA	1	0.357637	NA	NA	0.75	NA	NA	NA	NA			Y	OG5_126756|OG5_126764
PF3D7_0211800	asparagine--tRNA ligase	PF3D7_1125500	small nuclear ribonucleoprotein Sm D1, putative	0.932	NA	NA	NA	NA	NA	0.483912	0.665342	0.442632	NA	NA	0.442367	4	-0.385303	NA	0.660778	0.75	0.543158	NA	NA	1				OG5_126756|OG5_127814
PF3D7_0211800	asparagine--tRNA ligase	PF3D7_0629700	SET domain protein, putative	0.902	NA	NA	NA	NA	NA	NA	NA	NA	NA	NA	0.762111	1	0.31886	NA	NA	NA	NA	NA	NA	1			Y	OG5_126756|OG5_127895
PF3D7_0211800	asparagine--tRNA ligase	PF3D7_0717700	serine--tRNA ligase, putative	0.988	NA	NA	0.740041	0.649823	0.605534	0.405752	0.869632	0.922823	0.863506	0.951954	0.973012	9	-0.0760424	NA	NA	0.75	NA	NA	NA	5				OG5_126677|OG5_126756
PF3D7_0211800	asparagine--tRNA ligase	PF3D7_1423300	serine/threonine protein phosphatase 7	0.95	NA	NA	NA	0.649744	0.797701	0.532817	NA	0.667295	NA	NA	NA	4	0.84431	NA	-0.788859	0.25	NA	NA	NA	2				OG5_126756|OG5_134377
PF3D7_0211800	asparagine--tRNA ligase	PF3D7_0802800	serine/threonine protein phosphatase 2B catalytic subunit A	0.982	NA	NA	NA	NA	NA	NA	NA	0.827082	NA	NA	NA	1	-0.154242	NA	-0.768715	0.25	NA	NA	NA	NA		Y		OG5_126756|OG5_127131
PF3D7_0211800	asparagine--tRNA ligase	PF3D7_0716000	RNA-binding protein, putative	0.914	NA	NA	NA	NA	NA	NA	NA	0.534873	NA	NA	NA	1	0.740852	NA	0.7863	0.25	0.208954	NA	NA	NA		Y		OG5_126756|OG5_138354
PF3D7_0211800	asparagine--tRNA ligase	PF3D7_0923900	RNA-binding protein, putative	0.9	NA	NA	NA	NA	NA	0.906109	0.827792	NA	NA	NA	NA	2	0.937606	NA	NA	0.25	NA	NA	NA	2		Y		OG5_126756|OG5_127457
PF3D7_0211800	asparagine--tRNA ligase	PF3D7_1002400	RNA-binding protein, putative	0.918	NA	NA	NA	NA	NA	NA	NA	NA	NA	0.657102	NA	1	0.730192	NA	NA	0.25	NA	NA	NA	NA			Y	OG5_126756|OG5_127745
PF3D7_0211800	asparagine--tRNA ligase	PF3D7_1445600	RNA-binding protein, putative	0.9	NA	NA	NA	NA	NA	0.842189	0.401549	NA	NA	NA	NA	2	0.875041	NA	-0.0346467	0.25	-0.224055	NA	NA	NA		Y		OG5_126756|OG5_153136
PF3D7_0211800	asparagine--tRNA ligase	PF3D7_0623900	ribonuclease H2 subunit A, putative	0.97	NA	NA	0.668663	0.971664	0.862012	0.408728	0.511388	0.858635	0.866392	NA	0.479353	8	0.298826	NA	0.359511	NA	NA	NA	1	5				OG5_126756|OG5_126908
PF3D7_0211800	asparagine--tRNA ligase	PF3D7_0826700	receptor for activated c kinase	0.98	NA	NA	NA	NA	0.525709	0.403052	0.905792	0.699111	NA	NA	NA	4	0.559851	NA	0.792822	0.25	0.654968	NA	NA	2				OG5_126756|OG5_127516
PF3D7_0211800	asparagine--tRNA ligase	PF3D7_1230700	protein transport protein SEC13	0.992	NA	NA	NA	NA	NA	NA	NA	NA	0.566981	0.756439	0.440251	3	0.8951	NA	NA	0.25	NA	NA	NA	2			Y	OG5_126756|OG5_127687
PF3D7_0211800	asparagine--tRNA ligase	PF3D7_0917600	pre-mRNA-splicing factor ATP-dependent RNA helicase PRP43, putative	0.934	NA	NA	NA	NA	NA	0.852066	NA	NA	NA	NA	0.760259	2	0.794036	NA	0.345552	0.75	0.438218	NA	NA	2				OG5_126599|OG5_126756
PF3D7_0211800	asparagine--tRNA ligase	PF3D7_1364300	pre-mRNA-splicing factor ATP-dependent RNA helicase PRP16	0.906	NA	NA	NA	NA	NA	NA	NA	NA	NA	NA	0.47989	1	0.603384	NA	NA	0.75	NA	NA	NA	NA			Y	OG5_126599|OG5_126756
PF3D7_0211800	asparagine--tRNA ligase	PF3D7_1011800	PRE-binding protein	0.92	NA	NA	NA	NA	NA	0.402156	0.400502	NA	NA	0.787551	0.821954	4	0.315279	NA	0.829729	NA	0.363983	NA	NA	2				OG5_126756|OG5_141018
PF3D7_0211800	asparagine--tRNA ligase	PF3D7_1363400	polyubiquitin binding protein, putative	0.962	NA	NA	NA	NA	NA	NA	0.496906	NA	0.489743	0.485497	NA	3	-0.840089	NA	NA	0.25	NA	NA	NA	NA				OG5_126756|OG5_128172
PF3D7_0211800	asparagine--tRNA ligase	PF3D7_0606500	polypyrimidine tract-binding protein, putative	0.948	NA	NA	NA	NA	NA	NA	NA	NA	NA	NA	0.406256	1	0.837135	NA	0.168845	0.25	NA	NA	NA	NA			Y	OG5_126756|OG5_127719
PF3D7_0211800	asparagine--tRNA ligase	PF3D7_1224300	polyadenylate-binding protein, putative	0.998	NA	NA	0.708331	0.442007	0.767146	0.47892	0.592028	0.626811	NA	0.486754	0.646322	8	0.846827	NA	0.230609	0.25	0.21958	NA	NA	3				OG5_126756|OG5_126795
PF3D7_0211800	asparagine--tRNA ligase	PF3D7_0704400	phosphoinositide-binding protein, putative	0.96	NA	NA	NA	NA	NA	NA	0.477287	0.713277	NA	NA	NA	2	0.334622	NA	NA	0.25	NA	NA	NA	1		Y		OG5_126756|OG5_138116
PF3D7_0211800	asparagine--tRNA ligase	PF3D7_0415500	nuclear cap-binding protein subunit 2, putative	0.962	NA	NA	NA	0.992023	0.660231	0.902563	0.410549	0.852728	NA	NA	NA	5	0.65914	NA	NA	0.25	NA	NA	NA	3				OG5_126756|OG5_127988
PF3D7_0211800	asparagine--tRNA ligase	PF3D7_1228600	merozoite surface protein 9	0.916	NA	NA	NA	0.492593	0.890417	NA	0.510599	NA	NA	0.439801	0.46646	5	0.0116409	NA	-0.763274	NA	-0.522591	NA	NA	2				OG5_126756|OG5_166583
PF3D7_0211800	asparagine--tRNA ligase	PF3D7_0801800	mannose-6-phosphate isomerase, putative	0.97	NA	NA	NA	0.503687	0.677496	0.926713	0.921221	0.933913	NA	NA	0.652688	6	0.0249522	NA	0.81204	NA	0.41458	NA	1	8				OG5_126756|OG5_127555
PF3D7_0211800	asparagine--tRNA ligase	PF3D7_1311800	M1-family alanyl aminopeptidase	0.948	NA	NA	0.685404	0.903694	0.803678	NA	NA	NA	0.470252	NA	NA	4	0.964774	NA	0.476683	NA	0.432641	NA	NA	3				OG5_126756|OG5_130542
PF3D7_0211800	asparagine--tRNA ligase	PF3D7_1350100	lysine--tRNA ligase	1	NA	NA	0.592625	0.576044	0.484462	NA	0.847657	0.939599	0.598177	0.827739	0.845575	8	0.81417	NA	0.810747	0.75	0.689886	NA	NA	5				OG5_126756|OG5_126972		Y
PF3D7_0211800	asparagine--tRNA ligase	PF3D7_0622800	leucine--tRNA ligase, putative	0.948	NA	NA	NA	NA	0.553098	NA	0.440961	0.557604	0.967773	0.995654	0.974577	6	0.486732	NA	0.828855	NA	NA	NA	NA	6				OG5_126756|OG5_127407	Y	Y		Y
PF3D7_0211800	asparagine--tRNA ligase	PF3D7_0524000	karyopherin beta	0.972	NA	NA	0.754383	0.869516	0.671676	0.678969	0.897922	NA	0.984926	0.949751	NA	7	0.857418	NA	0.461642	NA	0.446486	NA	NA	6				OG5_126756|OG5_127537
PF3D7_0211800	asparagine--tRNA ligase	PF3D7_0812400	karyopherin alpha	0.94	NA	NA	0.496223	NA	NA	0.420147	0.466415	NA	NA	NA	NA	3	0.310515	NA	0.862333	NA	0.618059	NA	NA	2				OG5_126756|OG5_126761		Y
PF3D7_0211800	asparagine--tRNA ligase	PF3D7_1332900	isoleucine--tRNA ligase, putative	1	1	NA	0.731012	NA	0.495647	0.438944	0.727785	0.815144	0.74151	0.881894	0.957404	8	0.944529	NA	0.896186	NA	0.635271	NA	NA	5				OG5_126684|OG5_126756	Y	Y
PF3D7_0211800	asparagine--tRNA ligase	PF3D7_1345700	isocitrate dehydrogenase [NADP], mitochondrial	0.902	NA	NA	0.855945	0.796028	0.511212	0.785694	0.816584	NA	0.702682	NA	NA	6	-0.230145	NA	0.415709	NA	0.403522	NA	1	5				OG5_126756|OG5_127057
PF3D7_0211800	asparagine--tRNA ligase	PF3D7_0706000	importin-7, putative	0.958	NA	NA	NA	NA	0.800679	NA	NA	0.975871	0.530119	NA	0.654549	4	0.198877	NA	NA	NA	NA	NA	1	2				OG5_126756|OG5_127731
PF3D7_0211800	asparagine--tRNA ligase	PF3D7_0932800	importin alpha re-exporter, putative	0.99	NA	NA	0.67614	0.55514	0.895897	NA	0.47159	0.914371	0.901804	0.698499	0.912548	8	0.381266	NA	NA	NA	NA	NA	NA	5				OG5_126756|OG5_128085
PF3D7_0211800	asparagine--tRNA ligase	PF3D7_1434300	Hsp70/Hsp90 organizing protein	0.958	NA	NA	NA	NA	NA	0.670881	0.569353	NA	NA	NA	NA	2	0.514897	NA	0.863147	0.25	0.48039	NA	NA	1		Y		OG5_126756|OG5_128289
PF3D7_0211800	asparagine--tRNA ligase	PF3D7_1437900	HSP40, subfamily A, putative	0.92	NA	NA	0.659375	NA	NA	NA	0.445145	NA	NA	NA	NA	2	0.846125	NA	0.543356	NA	0.572482	NA	NA	2				OG5_126756|OG5_126883
PF3D7_0211800	asparagine--tRNA ligase	PF3D7_0617900	histone H3 variant	0.908	NA	NA	0.610857	0.644759	NA	NA	0.434361	NA	NA	NA	NA	3	0.753709	NA	NA	0.25	NA	NA	1	2				OG5_126569|OG5_126756
PF3D7_0211800	asparagine--tRNA ligase	PF3D7_0320900	histone H2A variant, putative	0.91	NA	NA	0.570614	0.621405	NA	NA	NA	NA	NA	NA	NA	2	0.929334	NA	-0.700558	0.25	-0.285948	NA	NA	2	Y			OG5_126756|OG5_127916
PF3D7_0211800	asparagine--tRNA ligase	PF3D7_0617800	histone H2A	0.942	NA	NA	NA	0.621363	NA	0.487703	0.588112	NA	NA	NA	NA	3	0.102481	NA	NA	0.25	NA	NA	1	3				OG5_126570|OG5_126756
PF3D7_0211800	asparagine--tRNA ligase	PF3D7_1118200	heat shock protein 90, putative	0.924	NA	NA	NA	0.595774	0.771356	0.805555	0.60005	NA	NA	0.83592	0.806962	6	-0.078352	NA	0.766337	NA	0.465126	NA	NA	4				OG5_126756|OG5_129844
PF3D7_0211800	asparagine--tRNA ligase	PF3D7_1344200	heat shock protein 110, putative	0.97	NA	NA	0.628657	0.909501	0.506768	0.787672	0.940757	0.470719	0.734864	0.410303	0.402287	9	0.0463662	NA	NA	NA	NA	NA	NA	3				OG5_126756|OG5_128359
PF3D7_0211800	asparagine--tRNA ligase	PF3D7_0708800	heat shock protein 110	0.99	NA	NA	0.770645	0.885226	0.974497	NA	0.470083	0.91881	0.870668	0.770969	0.728283	8	-0.245131	NA	0.848726	NA	0.608026	NA	NA	5				OG5_126756|OG5_127167
PF3D7_0211800	asparagine--tRNA ligase	PF3D7_1012600	GMP synthase [glutamine-hydrolyzing]	0.922	NA	NA	0.606945	0.639711	0.611674	NA	NA	NA	0.797354	NA	NA	4	0.163989	NA	0.645389	NA	0.470938	NA	1	2				OG5_126756|OG5_127152
PF3D7_0211800	asparagine--tRNA ligase	PF3D7_1420400	glycine--tRNA ligase	0.918	NA	NA	NA	NA	NA	NA	NA	NA	NA	0.607298	0.435375	2	-0.214449	NA	0.725775	0.75	0.525609	NA	NA	NA			Y	OG5_126756|OG5_127272		Y
PF3D7_0211800	asparagine--tRNA ligase	PF3D7_1462800	glyceraldehyde-3-phosphate dehydrogenase	0.91	NA	NA	0.43093	0.470306	0.745799	NA	0.545414	0.80881	NA	NA	NA	5	-0.662322	NA	0.895642	NA	0.682022	NA	NA	3				OG5_126628|OG5_126756
PF3D7_0211800	asparagine--tRNA ligase	PF3D7_0512200	glutathione synthetase	0.922	NA	NA	NA	0.481425	0.482237	0.499748	0.792268	0.910782	NA	NA	NA	5	-0.391266	NA	0.842372	NA	0.489557	NA	NA	3				OG5_126756|OG5_128131
PF3D7_0211800	asparagine--tRNA ligase	PF3D7_1419800	glutathione reductase	0.968	NA	NA	0.574465	NA	0.508491	0.806788	0.841552	0.574124	0.687365	NA	0.831959	7	0.241181	NA	0.461414	NA	0.483682	NA	NA	5				OG5_126756|OG5_126785
PF3D7_0211800	asparagine--tRNA ligase	PF3D7_0926700	glutamine-dependent NAD(+) synthetase, putative	0.96	NA	NA	NA	NA	NA	NA	0.499358	0.752446	NA	0.775249	0.776146	4	0.366475	NA	0.715373	NA	0.626626	NA	1	4				OG5_126756|OG5_127076
PF3D7_0211800	asparagine--tRNA ligase	PF3D7_0918900	gamma-glutamylcysteine synthetase	0.92	NA	NA	NA	NA	0.533228	0.776697	0.848775	0.826514	NA	NA	NA	4	0.695085	NA	0.56271	NA	0.125477	NA	NA	3				OG5_126756|OG5_128698
PF3D7_0211800	asparagine--tRNA ligase	PF3D7_1315900	exportin-T, putative	0.982	NA	NA	0.912543	NA	0.726459	0.555142	0.503037	0.682574	0.747984	NA	0.891154	7	0.629147	NA	0.714161	NA	0.2122	NA	1	6				OG5_126756|OG5_164074
PF3D7_0211800	asparagine--tRNA ligase	PF3D7_0910100	exportin-7, putative	0.936	NA	NA	NA	NA	NA	0.629883	0.788938	0.730881	NA	NA	0.468122	4	0.0765478	NA	NA	NA	NA	NA	NA	3				OG5_126756|OG5_128385
PF3D7_0211800	asparagine--tRNA ligase	PF3D7_0302900	exportin-1, putative	0.966	NA	NA	0.54807	NA	0.876531	NA	0.402736	0.865032	0.667613	NA	0.711895	6	0.0316472	NA	NA	NA	NA	NA	NA	5				OG5_126756|OG5_127698
PF3D7_0211800	asparagine--tRNA ligase	PF3D7_1410600	eukaryotic translation initiation factor 2 subunit gamma, putative	0.96	NA	NA	NA	NA	0.893257	0.77063	0.694866	0.75154	NA	NA	0.706262	5	0.298571	NA	0.587181	NA	0.611435	NA	NA	4				OG5_126756|OG5_127447
PF3D7_0211800	asparagine--tRNA ligase	PF3D7_1010600	eukaryotic translation initiation factor 2 subunit beta	0.964	NA	NA	NA	0.463221	0.585539	0.946978	0.801464	0.81391	NA	0.633581	0.747887	7	0.635416	NA	0.79009	NA	0.471804	NA	NA	5				OG5_126756|OG5_127339
PF3D7_0211800	asparagine--tRNA ligase	PF3D7_0728000	eukaryotic translation initiation factor 2 subunit alpha, putative	0.932	NA	NA	NA	NA	0.897105	0.785908	0.454668	0.746167	NA	NA	0.540535	5	0.0357604	NA	NA	NA	NA	NA	NA	1				OG5_126756|OG5_127433
PF3D7_0211800	asparagine--tRNA ligase	PF3D7_1222300	endoplasmin, putative	0.952	NA	NA	0.697738	0.929195	0.935436	0.748078	0.722882	0.751739	NA	NA	NA	6	-0.0524024	NA	0.573758	NA	0.395709	NA	NA	6				OG5_126756|OG5_153578
PF3D7_0211800	asparagine--tRNA ligase	PF3D7_0818700	DNA helicase, putative	0.942	NA	NA	NA	NA	0.604762	0.728184	NA	NA	NA	NA	NA	2	0.517681	NA	NA	0.75	NA	NA	NA	NA				OG5_126756|OG5_139477
PF3D7_0211800	asparagine--tRNA ligase	PF3D7_1412600	deoxyhypusine synthase	0.904	NA	NA	NA	NA	NA	0.698737	0.621926	NA	NA	0.882889	0.526051	4	0.3399	NA	0.696476	NA	0.486874	NA	NA	2				OG5_126756|OG5_127351
PF3D7_0211800	asparagine--tRNA ligase	PF3D7_1015200	cysteine--tRNA ligase, putative	0.962	NA	NA	NA	NA	NA	0.455618	0.612649	0.841242	0.459288	0.816604	0.954642	6	0.0307702	NA	0.813303	NA	0.59752	NA	NA	3				OG5_126755|OG5_126756
PF3D7_0211800	asparagine--tRNA ligase	PF3D7_1251200	coronin	0.96	NA	NA	NA	NA	NA	0.514192	0.863111	NA	NA	NA	NA	2	0.346331	NA	-0.812988	0.25	-0.598021	NA	NA	1		Y		OG5_126756|OG5_126943
PF3D7_0211800	asparagine--tRNA ligase	PF3D7_0811400	conserved protein, unknown function	0.952	NA	NA	NA	0.66356	NA	0.94072	0.815876	0.88773	0.922834	0.933393	0.796454	7	-0.456918	NA	NA	NA	NA	NA	NA	8				OG5_126756|OG5_131912
PF3D7_0211800	asparagine--tRNA ligase	PF3D7_1369500	conserved Plasmodium protein, unknown function	0.974	NA	NA	NA	NA	NA	0.682177	0.451638	0.883397	NA	0.474029	0.643721	5	0.648334	NA	0.689288	NA	0.543149	NA	NA	2				OG5_126756|OG5_167316
PF3D7_0211800	asparagine--tRNA ligase	PF3D7_0905900	coatomer subunit beta, putative	0.918	NA	NA	NA	NA	NA	0.48616	NA	NA	0.433155	NA	NA	2	-0.243746	NA	NA	0.25	NA	NA	NA	NA				OG5_126756|OG5_127760
PF3D7_0211800	asparagine--tRNA ligase	PF3D7_0816600	chaperone protein ClpB1	0.906	NA	NA	0.602328	0.769925	NA	0.886525	0.885889	NA	NA	0.633709	NA	5	-0.233115	NA	0.673599	0.25	0.439196	NA	NA	4				OG5_126636|OG5_126756
PF3D7_0211800	asparagine--tRNA ligase	PF3D7_0619400	cell division cycle protein 48 homologue, putative	0.94	NA	NA	NA	0.526553	NA	NA	NA	0.774439	NA	0.445017	0.956165	4	-0.449625	NA	0.0360833	0.25	NA	NA	NA	4				OG5_126756|OG5_126926
PF3D7_0211800	asparagine--tRNA ligase	PF3D7_0417200	bifunctional dihydrofolate reductase-thymidylate synthase	0.91	NA	NA	0.938975	0.959922	0.877691	0.882842	0.852686	0.463796	NA	NA	NA	6	-0.536361	NA	0.252409	NA	0.36779	NA	NA	4				OG5_126756|OG5_127385
PF3D7_0211800	asparagine--tRNA ligase	PF3D7_0602100	ATP-dependent RNA helicase, putative	0.928	NA	NA	NA	0.454103	NA	0.878497	NA	NA	NA	0.663909	NA	3	0.837166	NA	0.399846	0.75	NA	NA	NA	1				OG5_126756|OG5_127259
PF3D7_0211800	asparagine--tRNA ligase	PF3D7_1459000	ATP-dependent RNA helicase DBP5	0.984	NA	NA	NA	0.879464	0.737313	0.481222	0.417974	0.700794	0.454483	0.494807	NA	7	0.865406	NA	0.222735	0.75	0.287371	NA	NA	2				OG5_126756|OG5_127716
PF3D7_0211800	asparagine--tRNA ligase	PF3D7_0827000	ATP-dependent RNA helicase DBP10, putative	0.948	NA	NA	0.468949	NA	NA	NA	NA	NA	NA	NA	NA	1	0.731438	NA	0.638134	0.75	0.398958	NA	1	NA	Y			OG5_126756|OG5_128298
PF3D7_0211800	asparagine--tRNA ligase	PF3D7_0810600	ATP-dependent RNA helicase DBP1, putative	0.96	NA	NA	NA	0.921291	0.735846	0.863364	0.800065	NA	0.465767	NA	NA	5	0.796882	NA	0.838545	0.75	0.245715	NA	1	3				OG5_126756|OG5_126849
PF3D7_0211800	asparagine--tRNA ligase	PF3D7_1230400	ATP-dependent protease subunit ClpQ	0.944	NA	NA	NA	0.640333	0.502434	0.556096	0.863437	0.64182	NA	NA	0.552107	6	-0.229899	NA	-0.44502	NA	0.288492	NA	NA	5				OG5_126756|OG5_130468
PF3D7_0211800	asparagine--tRNA ligase	PF3D7_0907400	ATP-dependent protease ATPase subunit ClpY	0.932	NA	NA	NA	NA	NA	0.846034	0.776999	NA	NA	NA	NA	2	-0.161973	NA	-0.0815356	0.25	-0.323512	NA	1	1		Y		OG5_126756|OG5_129971
PF3D7_0211800	asparagine--tRNA ligase	PF3D7_1367700	alanine--tRNA ligase	0.984	NA	NA	0.63612	NA	0.574375	0.869163	0.928302	0.787606	NA	0.503265	0.764097	7	0.861632	NA	0.676589	NA	0.365757	NA	NA	5				OG5_126756|OG5_126799		Y
PF3D7_0211800	asparagine--tRNA ligase	PF3D7_0711000	AAA family ATPase, CDC48 subfamily	0.978	NA	NA	NA	0.543891	NA	NA	NA	0.811019	NA	NA	0.504505	3	0.81734	NA	0.675066	0.25	0.566593	NA	NA	3				OG5_126756|OG5_128467
PF3D7_0211800	asparagine--tRNA ligase	PF3D7_1130200	60S ribosomal protein P0	0.974	NA	NA	0.409864	0.865952	0.598474	0.616064	0.776188	0.896633	NA	0.737727	0.922578	8	0.771642	NA	0.625872	NA	0.663492	NA	NA	6				OG5_126756|OG5_127051
PF3D7_0211800	asparagine--tRNA ligase	PF3D7_0309600	60S acidic ribosomal protein P2	0.992	NA	NA	NA	0.507944	0.900008	0.472576	0.87397	0.911748	NA	0.52496	0.930552	7	0.676279	NA	0.765306	NA	0.590222	NA	NA	6				OG5_126756|OG5_126845
PF3D7_0211800	asparagine--tRNA ligase	PF3D7_1103100	60S acidic ribosomal protein P1, putative	0.988	NA	NA	NA	0.809804	0.819388	0.443141	0.733176	0.888969	NA	0.776531	0.9606	7	0.824511	NA	0.708741	NA	0.643534	NA	NA	7				OG5_126756|OG5_126872
PF3D7_0211800	asparagine--tRNA ligase	PF3D7_1026800	40S ribosomal protein S2	0.952	NA	NA	0.573116	0.416067	NA	0.749113	0.818203	NA	0.573989	NA	NA	5	0.846559	NA	0.690148	NA	0.620583	NA	NA	3				OG5_126756|OG5_127014
PF3D7_0211800	asparagine--tRNA ligase	PF3D7_0504600	2-oxoisovalerate dehydrogenase subunit beta, mitochondrial, putative	0.962	NA	NA	0.913988	0.956024	0.941962	NA	0.914817	0.786418	0.624403	NA	0.566178	7	-0.0448177	NA	-0.290244	NA	-0.228284	NA	1	9				OG5_126756|OG5_128323
PF3D7_0211800	asparagine--tRNA ligase	PF3D7_1312600	2-oxoisovalerate dehydrogenase subunit alpha, mitochondrial, putative	0.968	NA	NA	0.863273	0.953523	0.891164	0.595812	0.888025	0.555027	0.591702	NA	0.552119	8	-0.106209	NA	-0.340605	NA	-0.338617	NA	1	5				OG5_126756|OG5_128261
PF3D7_0211800	asparagine--tRNA ligase	PF3D7_0802200	1-cys peroxiredoxin	0.944	NA	NA	NA	0.684097	0.645204	0.501189	NA	NA	0.728177	NA	NA	4	0.241328	NA	0.570378	0.25	0.561301	NA	NA	3				OG5_126593|OG5_126756
PF3D7_0212300	peptide chain release factor subunit 1, putative	PKNH_1114500;PKNH_1114400		0.974	NA	NA	NA	NA	NA	NA	NA	NA	NA	NA	0.684036	1	NA	NA	NA	NA	NA	NA	NA	2			Y	OG5_127250|PKNH_1114500;PKNH_1114400
PF3D7_0212300	peptide chain release factor subunit 1, putative	PF3D7_1209200	U6 snRNA-associated Sm-like protein LSm7, putative	0.972	NA	NA	NA	NA	NA	NA	NA	0.764818	0.527019	NA	0.551624	3	0.337029	NA	NA	0.25	NA	NA	NA	2				OG5_127250|OG5_128343
PF3D7_0212300	peptide chain release factor subunit 1, putative	PF3D7_1107000	U6 snRNA-associated Sm-like protein LSm4, putative	0.92	NA	NA	NA	NA	NA	NA	NA	0.938481	NA	NA	NA	1	0.378073	NA	0.439946	0.25	0.296365	NA	NA	NA		Y		OG5_127250|OG5_128255
PF3D7_0212300	peptide chain release factor subunit 1, putative	PF3D7_0607000	translation initiation factor IF-2, putative	0.944	NA	NA	NA	NA	NA	0.684314	0.602052	NA	NA	NA	NA	2	0.245893	NA	0.895432	0.25	NA	NA	NA	1		Y		OG5_127250|OG5_127312
PF3D7_0212300	peptide chain release factor subunit 1, putative	PF3D7_1143400	translation initiation factor eIF-1A, putative	0.94	NA	NA	NA	NA	NA	NA	NA	0.807677	0.734102	NA	0.84137	3	0.80676	0.499258	0.889871	0.25	0.577765	NA	NA	4				OG5_127127|OG5_127250
PF3D7_0212300	peptide chain release factor subunit 1, putative	PF3D7_0714500	transcription elongation factor s-II, putative	0.96	NA	NA	NA	NA	NA	NA	NA	0.522724	NA	NA	NA	1	-0.234096	NA	NA	0.25	NA	NA	NA	NA		Y		OG5_127250|OG5_127402
PF3D7_0212300	peptide chain release factor subunit 1, putative	PF3D7_1125500	small nuclear ribonucleoprotein Sm D1, putative	0.98	NA	NA	NA	NA	NA	0.749125	0.579309	NA	NA	NA	NA	2	0.155715	NA	0.884288	0.25	0.719918	NA	NA	2		Y		OG5_127250|OG5_127814
PF3D7_0212300	peptide chain release factor subunit 1, putative	PF3D7_1006800	single-strand telomeric DNA-binding protein GBP2, putative	0.944	NA	NA	NA	NA	NA	NA	NA	0.605006	NA	NA	0.915101	2	-0.324517	NA	0.789642	0.25	0.594379	NA	NA	3				OG5_127250|OG5_128158
PF3D7_0212300	peptide chain release factor subunit 1, putative	PF3D7_1407100	rRNA 2'-O-methyltransferase fibrillarin, putative	0.9	NA	NA	NA	NA	NA	NA	NA	NA	NA	NA	0.479341	1	0.497221	NA	0.765111	0.25	0.587218	NA	NA	1			Y	OG5_127191|OG5_127250
PF3D7_0212300	peptide chain release factor subunit 1, putative	PF3D7_0923900	RNA-binding protein, putative	0.936	NA	NA	NA	NA	NA	0.808129	0.648958	NA	NA	NA	NA	2	0.663788	NA	NA	0.25	NA	NA	NA	NA		Y		OG5_127250|OG5_127457
PF3D7_0212300	peptide chain release factor subunit 1, putative	PF3D7_0929200	RNA-binding protein, putative	0.924	NA	NA	NA	NA	NA	0.710125	NA	NA	NA	NA	0.919251	2	0.446731	NA	NA	0.25	NA	NA	NA	2				OG5_127250|OG5_154765
PF3D7_0212300	peptide chain release factor subunit 1, putative	PF3D7_1002400	RNA-binding protein, putative	0.982	NA	NA	NA	NA	NA	NA	NA	0.466608	NA	NA	NA	1	0.536849	NA	NA	0.25	NA	NA	NA	NA		Y		OG5_127250|OG5_127745
PF3D7_0212300	peptide chain release factor subunit 1, putative	PF3D7_0826700	receptor for activated c kinase	0.906	NA	NA	NA	NA	NA	0.962077	0.66858	NA	0.943006	NA	0.823852	4	0.823108	NA	0.918919	NA	0.79359	NA	NA	4				OG5_127250|OG5_127516		Y
PF3D7_0212300	peptide chain release factor subunit 1, putative	PF3D7_1116200	pyridoxine biosynthesis protein PDX2	0.914	NA	NA	NA	NA	NA	NA	NA	NA	NA	NA	0.748129	1	0.0116556	NA	NA	NA	NA	NA	NA	2			Y	OG5_127250|OG5_129260
PF3D7_0212300	peptide chain release factor subunit 1, putative	PF3D7_1428300	proliferation-associated protein 2g4, putative	0.944	NA	NA	NA	NA	NA	0.944871	0.436619	0.891822	0.473622	NA	0.789223	5	0.751415	NA	0.862205	NA	0.786112	NA	NA	2				OG5_127250|OG5_128136
PF3D7_0212300	peptide chain release factor subunit 1, putative	PF3D7_1224300	polyadenylate-binding protein, putative	0.912	NA	NA	NA	NA	NA	0.72847	0.512246	NA	NA	NA	NA	2	0.567631	NA	0.586902	0.25	0.507598	NA	NA	1		Y		OG5_126795|OG5_127250
PF3D7_0212300	peptide chain release factor subunit 1, putative	PF3D7_1129100	parasitophorous vacuolar protein 1	0.908	NA	NA	NA	NA	NA	0.827859	NA	0.821313	NA	NA	0.533577	3	0.622896	NA	0.618054	NA	0.610699	NA	NA	2				OG5_127250|OG5_167191
PF3D7_0212300	peptide chain release factor subunit 1, putative	PF3D7_0415500	nuclear cap-binding protein subunit 2, putative	0.916	NA	NA	NA	NA	NA	0.952318	0.775665	NA	NA	NA	NA	2	0.337412	NA	NA	0.25	NA	NA	NA	2		Y		OG5_127250|OG5_127988
PF3D7_0212300	peptide chain release factor subunit 1, putative	PF3D7_0720400	ferrodoxin reductase-like protein	0.928	NA	NA	NA	NA	NA	0.632508	0.460778	NA	NA	NA	NA	2	0.35962	NA	0.734247	NA	0.617405	NA	NA	2		Y		OG5_126784|OG5_127250
PF3D7_0212300	peptide chain release factor subunit 1, putative	PF3D7_1204300	eukaryotic translation initiation factor 5A	0.932	NA	NA	NA	NA	NA	NA	NA	0.459862	0.660222	NA	0.837714	3	0.689351	NA	0.831353	NA	0.656597	NA	NA	3				OG5_126922|OG5_127250
PF3D7_0212300	peptide chain release factor subunit 1, putative	PF3D7_1206700	eukaryotic translation initiation factor 5, putative	0.942	NA	NA	NA	NA	NA	NA	NA	NA	0.657917	NA	NA	1	0.361796	NA	NA	0.25	NA	NA	NA	1			Y	OG5_127250|OG5_127779
PF3D7_0212300	peptide chain release factor subunit 1, putative	PF3D7_0815600	eukaryotic translation initiation factor 3 subunit G, putative	0.916	NA	NA	NA	NA	NA	NA	NA	0.7052	NA	NA	NA	1	0.791896	NA	NA	0.25	NA	NA	NA	2		Y		OG5_127250|OG5_128530
PF3D7_0212300	peptide chain release factor subunit 1, putative	PF3D7_1007900	eukaryotic translation initiation factor 3 subunit D, putative	0.988	NA	NA	NA	NA	NA	NA	NA	NA	NA	NA	0.872142	1	0.721214	NA	0.898854	NA	0.763037	NA	NA	2			Y	OG5_127250|OG5_128265
PF3D7_0212300	peptide chain release factor subunit 1, putative	PF3D7_1410600	eukaryotic translation initiation factor 2 subunit gamma, putative	0.948	NA	NA	NA	NA	NA	0.852476	0.556505	NA	NA	NA	NA	2	0.614137	0.566547	0.907617	0.25	0.782156	NA	NA	1		Y		OG5_127250|OG5_127447
PF3D7_0212300	peptide chain release factor subunit 1, putative	PF3D7_1010600	eukaryotic translation initiation factor 2 subunit beta	0.956	1	NA	NA	NA	NA	0.950461	0.462768	NA	NA	NA	NA	2	0.731494	NA	0.893243	0.25	0.558405	NA	NA	NA		Y		OG5_127250|OG5_127339		Y
PF3D7_0212300	peptide chain release factor subunit 1, putative	PF3D7_0422700	eukaryotic initiation factor 4A-III, putative	0.992	NA	NA	NA	NA	NA	0.407883	0.563947	0.723408	NA	NA	0.428339	4	0.605856	NA	0.920657	NA	0.723961	NA	NA	3				OG5_127250|OG5_127927
PF3D7_0212300	peptide chain release factor subunit 1, putative	PF3D7_1451100	elongation factor 2	0.922	NA	NA	NA	NA	NA	0.962297	0.563823	NA	NA	NA	NA	2	0.504171	NA	0.869432	0.25	0.774718	NA	NA	1		Y		OG5_126923|OG5_127250
PF3D7_0212300	peptide chain release factor subunit 1, putative	PF3D7_0814200	DNA/RNA-binding protein Alba 1	0.908	NA	NA	NA	NA	NA	0.607755	NA	NA	0.6979	NA	NA	2	0.618518	NA	0.800292	NA	0.612549	NA	NA	2				OG5_127250|OG5_129273
PF3D7_0212300	peptide chain release factor subunit 1, putative	PF3D7_1211700	DNA replication licensing factor MCM5, putative	0.96	NA	NA	NA	NA	NA	NA	0.462814	NA	NA	NA	NA	1	0.225069	NA	-0.720859	0.25	-0.336176	NA	NA	1		Y		OG5_127250|OG5_127979
PF3D7_0212300	peptide chain release factor subunit 1, putative	PF3D7_0527000	DNA replication licensing factor MCM3, putative	0.91	NA	NA	NA	NA	NA	0.717338	0.664003	NA	NA	NA	NA	2	0.390558	NA	-0.681551	0.25	-0.415252	NA	NA	2		Y		OG5_127250|OG5_128134
PF3D7_0212300	peptide chain release factor subunit 1, putative	PF3D7_1472900	dihydroorotase, putative	0.91	NA	NA	NA	NA	NA	NA	NA	NA	NA	NA	0.958179	1	0.128822	NA	0.880874	NA	0.321806	NA	NA	2			Y	OG5_127250|OG5_130129
PF3D7_0212300	peptide chain release factor subunit 1, putative	PF3D7_1409800	CUGBP Elav-like family member 2, putative	0.904	NA	NA	NA	NA	NA	NA	NA	0.756813	NA	NA	NA	1	0.618091	NA	0.392868	0.25	0.351454	NA	NA	NA		Y		OG5_127250|OG5_163858
PF3D7_0212300	peptide chain release factor subunit 1, putative	PF3D7_1359400	CUGBP Elav-like family member 1	0.952	NA	NA	NA	NA	NA	NA	NA	0.492912	0.729467	NA	0.858036	3	0.628992	NA	0.909941	0.25	0.572487	NA	NA	3				OG5_126974|OG5_127250
PF3D7_0212300	peptide chain release factor subunit 1, putative	PF3D7_1457300	conserved Plasmodium protein, unknown function	0.908	NA	NA	NA	NA	NA	NA	NA	NA	0.802219	NA	NA	1	0.546412	NA	0.928373	NA	0.822975	NA	NA	1			Y	OG5_127250|OG5_129731
PF3D7_0212300	peptide chain release factor subunit 1, putative	PF3D7_1236100	clustered-asparagine-rich protein	0.906	NA	NA	NA	NA	NA	NA	NA	0.825278	NA	NA	NA	1	0.254141	NA	0.823266	0.25	0.394621	NA	NA	1		Y		OG5_127250|OG5_144714
PF3D7_0212300	peptide chain release factor subunit 1, putative	PF3D7_1033700	bromodomain protein 1	0.918	NA	NA	NA	NA	NA	0.93004	0.682228	NA	NA	NA	0.487169	3	0.575016	NA	0.931554	NA	0.780787	NA	NA	2				OG5_127250|OG5_135777
PF3D7_0212300	peptide chain release factor subunit 1, putative	PF3D7_0906500	arginase	0.922	NA	NA	NA	NA	NA	NA	0.440633	0.864219	NA	NA	NA	2	0.0840182	NA	0.791594	NA	0.452969	NA	NA	2		Y		OG5_127250|OG5_128245
PF3D7_0212300	peptide chain release factor subunit 1, putative	PF3D7_1130200	60S ribosomal protein P0	0.92	NA	NA	NA	NA	NA	0.944376	0.72079	NA	0.650912	NA	NA	3	0.511241	0.562437	0.838316	0.25	0.801383	1	NA	3				OG5_127051|OG5_127250
PF3D7_0212300	peptide chain release factor subunit 1, putative	PF3D7_1441200	60S ribosomal protein L1, putative	0.912	NA	NA	NA	NA	NA	0.689034	NA	NA	0.551034	NA	0.562095	3	0.846883	NA	0.888301	NA	0.699999	NA	NA	1				OG5_127114|OG5_127250
PF3D7_0212300	peptide chain release factor subunit 1, putative	PF3D7_0309600	60S acidic ribosomal protein P2	0.926	NA	NA	NA	NA	NA	0.932433	0.647827	NA	NA	NA	NA	2	0.802425	NA	0.886827	0.25	0.662074	NA	NA	1		Y		OG5_126845|OG5_127250
PF3D7_0212300	peptide chain release factor subunit 1, putative	PF3D7_1103100	60S acidic ribosomal protein P1, putative	0.94	NA	NA	NA	NA	NA	0.938611	0.674377	NA	NA	NA	NA	2	0.796106	NA	0.842183	0.25	0.81903	NA	NA	2		Y		OG5_126872|OG5_127250
PF3D7_0212300	peptide chain release factor subunit 1, putative	PF3D7_1302800	40S ribosomal protein S7, putative	0.928	NA	NA	NA	NA	NA	0.78206	NA	NA	NA	NA	0.642527	2	0.787312	NA	0.781219	NA	0.603253	NA	NA	3				OG5_127250|OG5_127368		Y
PF3D7_0212300	peptide chain release factor subunit 1, putative	PF3D7_1308300	40S ribosomal protein S27	0.92	NA	NA	NA	NA	NA	NA	NA	0.628995	NA	NA	NA	1	0.713402	NA	0.896422	0.25	0.610829	NA	NA	1		Y		OG5_127008|OG5_127250
PF3D7_0212300	peptide chain release factor subunit 1, putative	PF3D7_1026800	40S ribosomal protein S2	0.9	NA	NA	NA	NA	NA	0.954352	0.592975	NA	NA	NA	0.799094	3	0.704595	NA	0.888537	NA	0.788379	NA	NA	2				OG5_127014|OG5_127250		Y
PF3D7_0212300	peptide chain release factor subunit 1, putative	PF3D7_1317800	40S ribosomal protein S19	0.926	NA	NA	NA	NA	NA	NA	NA	NA	NA	NA	0.549976	1	0.781305	NA	0.856326	NA	0.667365	NA	NA	1			Y	OG5_126687|OG5_127250		Y
PF3D7_0213100	protein SIS1	PKNH_0215800	conserved Plasmodium protein, unknown function	0.962	NA	NA	NA	NA	NA	NA	NA	NA	NA	NA	0.677602	1	NA	NA	NA	NA	NA	NA	NA	1			Y	OG5_126773|OG5_243526
PF3D7_0213100	protein SIS1	PKNH_1000600	PIR protein	0.932	NA	NA	NA	NA	NA	NA	NA	NA	NA	NA	0.72346	1	NA	NA	NA	NA	NA	NA	NA	NA			Y	OG5_126773|OG5_173946
PF3D7_0213100	protein SIS1	PKNH_1247700	Plasmodium exported protein (PHIST), unknown function	0.926	NA	NA	NA	NA	NA	NA	NA	NA	NA	NA	0.634659	1	NA	NA	NA	NA	NA	NA	NA	1			Y	OG5_126773|OG5_243591
PF3D7_0213100	protein SIS1	PKNH_1300700	tryptophan-rich antigen	0.918	NA	NA	NA	NA	NA	NA	NA	NA	NA	NA	0.5554	1	NA	NA	NA	NA	NA	NA	NA	1			Y	OG5_126773|OG5_pviv|PVX_112665
PF3D7_0213100	protein SIS1	PF3D7_1107300,PF3D7_1136000,PF3D7_1146800		0.944	NA	NA	NA	NA	NA	NA	NA	NA	NA	NA	0.674951	1	NA	NA	NA	NA	NA	NA	NA	NA			Y	OG5_126773|PF3D7_1107300,PF3D7_1136000,PF3D7_1146800
PF3D7_0213100	protein SIS1	PKNH_1312100;PKNH_1234400		0.958	NA	NA	NA	NA	NA	NA	NA	NA	NA	NA	0.667819	1	NA	NA	NA	NA	NA	NA	NA	1			Y	OG5_126773|PKNH_1312100;PKNH_1234400
PF3D7_0213100	protein SIS1	PF3D7_1412900	ubiquitin-conjugating enzyme, putative	0.962	NA	NA	NA	NA	NA	NA	NA	NA	NA	NA	0.532807	1	0.695392	NA	NA	NA	NA	NA	1	NA			Y	OG5_126773|OG5_128794
PF3D7_0213100	protein SIS1	PF3D7_0915100	SUMO-conjugating enzyme UBC9	0.94	NA	NA	NA	NA	NA	NA	NA	NA	NA	0.611515	0.714073	2	0.589627	NA	0.753172	NA	0.561783	NA	NA	2			Y	OG5_126773|OG5_127729
PF3D7_0213100	protein SIS1	PF3D7_0810500	protein phosphatase PPM7, putative	0.954	NA	NA	NA	NA	NA	NA	NA	NA	NA	NA	0.665716	1	0.0744431	NA	NA	NA	NA	NA	1	2			Y	OG5_126773|OG5_131254
PF3D7_0213100	protein SIS1	PF3D7_0916600	methyltransferase, putative	0.904	NA	NA	NA	NA	NA	NA	NA	NA	NA	NA	0.64073	1	0.311351	NA	NA	NA	NA	NA	1	1			Y	OG5_126773|OG5_129355
PF3D7_0213100	protein SIS1	PF3D7_1351100	conserved protein, unknown function	0.956	NA	NA	NA	NA	NA	NA	NA	0.443919	NA	NA	0.464783	2	0.162447	NA	0.74877	NA	0.658527	NA	NA	2				OG5_126773|OG5_128549
PF3D7_0213100	protein SIS1	PF3D7_0410600	conserved Plasmodium protein, unknown function	0.97	NA	NA	NA	NA	NA	NA	NA	NA	NA	NA	0.446671	1	0.771189	NA	NA	NA	NA	NA	NA	NA			Y	OG5_126773|OG5_130399
PF3D7_0213100	protein SIS1	PF3D7_0524500	conserved Plasmodium protein, unknown function	0.918	NA	NA	NA	NA	NA	NA	NA	NA	NA	NA	0.426195	1	0.8913	NA	NA	NA	NA	NA	NA	NA			Y	OG5_126773|OG5_173884
PF3D7_0213100	protein SIS1	PF3D7_0603600	conserved Plasmodium protein, unknown function	0.912	NA	NA	NA	NA	NA	NA	NA	NA	NA	NA	0.58449	1	-0.382273	NA	NA	NA	NA	NA	1	NA			Y	OG5_126773|OG5_162064
PF3D7_0213100	protein SIS1	PF3D7_0703700	conserved Plasmodium protein, unknown function	0.916	NA	NA	NA	NA	NA	NA	NA	0.400039	NA	NA	0.698325	2	-0.191274	NA	0.736921	NA	0.590641	NA	NA	2				OG5_126773|OG5_154284
PF3D7_0213100	protein SIS1	PF3D7_1118000	conserved Plasmodium protein, unknown function	0.932	NA	NA	NA	NA	NA	NA	NA	NA	NA	NA	0.799258	1	NA	NA	NA	NA	NA	NA	NA	1			Y	OG5_126773|OG5_196861
PF3D7_0213100	protein SIS1	PF3D7_1228700	conserved Plasmodium protein, unknown function	0.914	NA	NA	NA	NA	NA	NA	NA	NA	NA	NA	0.749072	1	0.791315	NA	NA	NA	NA	NA	NA	NA			Y	OG5_126773|OG5_160611
PF3D7_0213100	protein SIS1	PF3D7_0920100	chaperone, putative	0.954	NA	NA	NA	NA	NA	NA	NA	NA	NA	NA	0.532821	1	0.752829	NA	NA	NA	NA	NA	NA	NA			Y	OG5_126773|OG5_128402
PF3D7_0213100	protein SIS1	PF3D7_0529500	cell cycle regulator protein, putative	0.938	NA	NA	NA	NA	NA	NA	NA	NA	NA	NA	0.679323	1	0.152086	NA	NA	NA	NA	NA	1	1			Y	OG5_126773|OG5_127512
PF3D7_0213100	protein SIS1	PF3D7_1445900	ATP-dependent RNA helicase DDX5, putative	0.902	NA	NA	0.742882	0.866458	0.838383	NA	NA	NA	NA	0.501072	NA	4	0.565476	NA	NA	NA	NA	NA	NA	3				OG5_126772|OG5_126773
PF3D7_0213100	protein SIS1	PF3D7_1464700	ATP synthase (C/AC39) subunit, putative	0.906	NA	NA	NA	NA	NA	NA	NA	NA	NA	NA	0.726236	1	0.573256	NA	NA	NA	NA	NA	NA	1			Y	OG5_126773|OG5_127683
PF3D7_0213100	protein SIS1	PF3D7_0816900	adenylate kinase 2	0.906	NA	NA	NA	NA	NA	NA	NA	NA	NA	NA	0.59347	1	0.161822	NA	NA	NA	NA	NA	1	1			Y	OG5_126773|OG5_167114
PF3D7_0213100	protein SIS1	PF3D7_0306200	activator of Hsp90 ATPase	0.938	NA	NA	NA	NA	NA	NA	NA	0.470669	NA	0.464915	NA	2	0.240968	NA	0.907384	NA	0.72753	NA	1	NA				OG5_126773|OG5_135612
PF3D7_0213100	protein SIS1	PF3D7_1130200	60S ribosomal protein P0	0.982	NA	NA	0.478818	NA	0.764901	NA	NA	NA	NA	NA	NA	2	0.493864	NA	0.902467	NA	0.737828	NA	NA	1	Y			OG5_126773|OG5_127051
PF3D7_0213100	protein SIS1	PF3D7_1424400	60S ribosomal protein L7-3, putative	0.932	NA	NA	0.612789	0.444945	0.678765	NA	NA	NA	NA	0.537742	NA	4	0.0548455	NA	0.848707	NA	0.744315	NA	NA	1				OG5_126773|OG5_126938
PF3D7_0213100	protein SIS1	PF3D7_0307200	60S ribosomal protein L7, putative	0.924	NA	NA	0.752138	0.831042	0.876139	NA	NA	NA	NA	0.581636	NA	4	0.123765	NA	0.826167	NA	0.473311	NA	NA	2				OG5_126773|OG5_126953
PF3D7_0213100	protein SIS1	PF3D7_1323100	60S ribosomal protein L6, putative	0.91	NA	NA	0.806657	0.800039	0.881156	NA	NA	NA	NA	0.536684	NA	4	-0.0280549	NA	0.906924	NA	0.775094	NA	NA	2				OG5_126773|OG5_126993
PF3D7_0213100	protein SIS1	PF3D7_0304400	60S ribosomal protein L44	0.92	NA	NA	0.783749	0.842017	0.826904	NA	NA	NA	NA	0.492568	NA	4	-0.165932	NA	0.936072	NA	0.764572	NA	NA	2				OG5_126773|OG5_126988
PF3D7_0213100	protein SIS1	PF3D7_0507100	60S ribosomal protein L4	0.924	NA	NA	0.759645	0.803811	0.865372	NA	NA	NA	NA	0.529075	NA	4	-0.00793114	NA	0.881937	NA	0.745371	NA	NA	2				OG5_126773|OG5_127050
PF3D7_0213100	protein SIS1	PF3D7_1130100	60S ribosomal protein L38	0.952	NA	NA	0.805861	0.911997	0.896619	NA	NA	NA	NA	0.488374	NA	4	0.314405	NA	0.873041	NA	0.645139	NA	NA	2				OG5_126773|OG5_127448
PF3D7_0213100	protein SIS1	PF3D7_1109900	60S ribosomal protein L36	0.956	NA	NA	0.71458	0.741447	0.838641	NA	NA	NA	NA	0.533968	NA	4	0.265022	NA	0.839931	NA	0.63218	NA	NA	3				OG5_126773|OG5_127134
PF3D7_0213100	protein SIS1	PF3D7_1142600	60S ribosomal protein L35ae, putative	0.93	NA	NA	0.745293	0.824592	0.855108	NA	NA	NA	NA	0.541355	NA	4	0.0547763	NA	0.878647	NA	0.425347	NA	NA	3				OG5_126773|OG5_127072
PF3D7_0213100	protein SIS1	PF3D7_1124900	60S ribosomal protein L35, putative	0.916	NA	NA	0.852981	0.606434	0.879933	NA	NA	NA	NA	0.468271	NA	4	-0.0559042	NA	0.837831	NA	0.735732	NA	NA	2				OG5_126773|OG5_127176
PF3D7_0213100	protein SIS1	PF3D7_0503800	60S ribosomal protein L31	0.91	NA	NA	0.584894	0.825252	0.836344	NA	NA	NA	NA	0.528822	NA	4	0.106739	NA	0.818267	NA	NA	NA	NA	2				OG5_126773|OG5_126907
PF3D7_0213100	protein SIS1	PF3D7_1019400	60S ribosomal protein L30e, putative	0.904	NA	NA	0.837596	0.44033	0.923272	NA	NA	NA	NA	0.510587	NA	4	-2.41e-05	NA	0.898832	NA	0.316667	NA	NA	2				OG5_126773|OG5_127005
PF3D7_0213100	protein SIS1	PF3D7_1027800	60S ribosomal protein L3	0.928	NA	NA	0.778695	0.859482	0.864516	NA	NA	NA	NA	0.52828	NA	4	0.163474	NA	0.933266	NA	0.600843	NA	NA	2				OG5_126773|OG5_126874
PF3D7_0213100	protein SIS1	PF3D7_1142500	60S ribosomal protein L28	0.918	NA	NA	0.851589	0.866872	0.908308	NA	NA	NA	NA	0.533057	NA	4	0.0294925	NA	0.896241	NA	0.383388	NA	NA	2				OG5_126773|OG5_127995
PF3D7_0213100	protein SIS1	PF3D7_0618300	60S ribosomal protein L27a, putative	0.904	NA	NA	0.740431	0.87745	0.887119	NA	NA	NA	NA	0.555596	NA	4	0.14541	NA	0.947678	NA	NA	NA	NA	3				OG5_126773|OG5_127016
PF3D7_0213100	protein SIS1	PF3D7_1331800	60S ribosomal protein L23, putative	0.928	NA	NA	0.805253	0.824732	0.88487	NA	NA	NA	NA	0.489778	NA	4	0.158331	NA	0.855021	NA	0.461596	NA	NA	2				OG5_126678|OG5_126773
PF3D7_0213100	protein SIS1	PF3D7_1323400	60S ribosomal protein L23	0.918	NA	NA	0.825184	0.866238	0.84436	NA	NA	NA	NA	0.50512	NA	4	-0.0155799	NA	0.897198	NA	0.544346	NA	NA	2				OG5_126659|OG5_126773
PF3D7_0213100	protein SIS1	PF3D7_1426000	60S ribosomal protein L21	0.936	NA	NA	0.766429	0.803998	0.8753	NA	NA	NA	NA	0.572411	NA	4	0.0892343	NA	0.912341	NA	0.489813	NA	NA	2				OG5_126766|OG5_126773
PF3D7_0213100	protein SIS1	PF3D7_0516900	60S ribosomal protein L2	0.934	NA	NA	0.819684	0.89215	0.907934	NA	NA	NA	NA	0.482545	NA	4	0.186362	NA	0.966628	NA	0.701938	NA	NA	2				OG5_126641|OG5_126773
PF3D7_0213100	protein SIS1	PF3D7_1341300	60S ribosomal protein L18-2, putative	0.952	NA	NA	0.798132	0.858103	0.880806	NA	NA	NA	NA	0.587503	NA	4	0.220804	NA	0.946304	NA	0.553285	NA	NA	3				OG5_126773|OG5_127236
PF3D7_0213100	protein SIS1	PF3D7_1341200	60S ribosomal protein L18, putative	0.956	NA	NA	0.695199	0.846202	0.878314	NA	NA	NA	NA	0.577545	NA	4	0.246064	NA	0.802951	NA	0.557904	NA	NA	4				OG5_126773|OG5_127130
PF3D7_0213100	protein SIS1	PF3D7_1351400	60S ribosomal protein L17, putative	0.948	NA	NA	0.803742	0.851518	0.888436	NA	NA	NA	NA	0.51052	NA	4	0.33997	NA	0.854829	NA	0.586429	NA	NA	2				OG5_126773|OG5_126900
PF3D7_0213100	protein SIS1	PF3D7_0415900	60S ribosomal protein L15, putative	0.9	NA	NA	0.724162	0.53141	0.849999	NA	NA	NA	NA	0.55569	NA	4	-0.0338534	NA	0.910911	NA	0.722297	NA	NA	1				OG5_126773|OG5_127033
PF3D7_0213100	protein SIS1	PF3D7_1431700	60S ribosomal protein L14, putative	0.926	NA	NA	0.76648	0.816153	0.84977	NA	NA	NA	NA	0.480998	NA	4	-0.125686	NA	0.918049	NA	0.561176	NA	NA	2				OG5_126773|OG5_127132
PF3D7_0213100	protein SIS1	PF3D7_0814000	60S ribosomal protein L13-2, putative	0.94	NA	NA	0.789857	0.785054	0.887174	NA	NA	NA	NA	0.524482	NA	4	0.299968	NA	0.797432	NA	0.689991	NA	NA	2				OG5_126773|OG5_127128
PF3D7_0213100	protein SIS1	PF3D7_0719600	60S ribosomal protein L11a, putative	0.92	NA	NA	0.780053	0.780716	0.884283	NA	NA	NA	NA	0.475147	NA	4	-0.0705316	NA	0.943025	NA	0.65179	NA	NA	2				OG5_126688|OG5_126773
PF3D7_0213100	protein SIS1	PF3D7_1414300	60S ribosomal protein L10, putative	0.954	NA	NA	0.793693	0.845286	0.889175	NA	NA	NA	NA	0.511634	NA	4	0.330959	NA	0.907524	NA	0.749528	NA	NA	3				OG5_126773|OG5_126951
PF3D7_0213100	protein SIS1	PF3D7_1441200	60S ribosomal protein L1, putative	0.98	NA	NA	NA	NA	NA	NA	NA	NA	NA	0.601667	NA	1	0.180653	NA	0.905229	NA	0.608861	NA	NA	1			Y	OG5_126773|OG5_127114
PF3D7_0213100	protein SIS1	PF3D7_1408600	40S ribosomal protein S8e, putative	0.918	NA	NA	0.830033	0.848305	0.870641	NA	NA	NA	NA	0.5626	NA	4	-0.0579513	NA	0.942089	NA	0.461892	NA	NA	2				OG5_126773|OG5_127039
PF3D7_0213100	protein SIS1	PF3D7_1302800	40S ribosomal protein S7, putative	0.9	NA	NA	0.720425	0.790061	0.816428	NA	NA	NA	NA	0.431876	NA	4	-0.260218	NA	0.778466	NA	0.552229	NA	NA	3				OG5_126773|OG5_127368
PF3D7_0213100	protein SIS1	PF3D7_1342000	40S ribosomal protein S6	0.904	NA	NA	0.771506	0.777385	0.887517	NA	NA	NA	NA	0.514557	NA	4	0.018312	NA	0.721352	NA	0.538872	NA	NA	2				OG5_126773|OG5_126964
PF3D7_0213100	protein SIS1	PF3D7_0721600	40S ribosomal protein S5, putative	0.96	NA	NA	0.404562	NA	0.678117	NA	NA	NA	NA	NA	NA	2	0.117904	NA	0.924382	NA	0.674697	NA	NA	2	Y			OG5_126773|OG5_127064
PF3D7_0213100	protein SIS1	PF3D7_1105400	40S ribosomal protein S4, putative	0.95	NA	NA	0.807745	0.842554	0.882037	NA	NA	NA	NA	0.507447	NA	4	0.212637	NA	0.891956	NA	0.624385	NA	NA	3				OG5_126773|OG5_126890
PF3D7_0213100	protein SIS1	PF3D7_0322900	40S ribosomal protein S3A, putative	0.924	NA	NA	0.803601	0.854863	0.876878	NA	NA	NA	NA	0.46792	NA	4	-0.184259	NA	0.84331	NA	0.516163	NA	NA	2				OG5_126773|OG5_126852
PF3D7_0213100	protein SIS1	PF3D7_1465900	40S ribosomal protein S3	0.928	NA	NA	0.748793	0.762881	0.819019	NA	NA	NA	NA	NA	NA	3	0.0895031	NA	0.885644	NA	0.676538	NA	NA	3	Y			OG5_126773|OG5_126820
PF3D7_0213100	protein SIS1	PF3D7_1308300	40S ribosomal protein S27	0.91	NA	NA	NA	NA	NA	NA	NA	0.422353	NA	NA	NA	1	0.0329422	NA	0.874925	NA	0.445905	NA	NA	1		Y		OG5_126773|OG5_127008
PF3D7_0213100	protein SIS1	PF3D7_0217800	40S ribosomal protein S26	0.914	NA	NA	0.900975	0.797911	0.83342	NA	NA	NA	NA	0.41591	NA	4	0.12003	NA	0.745599	NA	NA	NA	NA	3				OG5_126773|OG5_127138
PF3D7_0213100	protein SIS1	PF3D7_0306900	40S ribosomal protein S23, putative	0.926	NA	NA	0.781575	0.824846	0.799478	NA	NA	NA	NA	0.41422	NA	4	0.249226	NA	0.930422	NA	NA	NA	NA	2				OG5_126773|OG5_127029
PF3D7_0213100	protein SIS1	PF3D7_1003500	40S ribosomal protein S20e, putative	0.902	NA	NA	0.827471	0.557738	0.728716	NA	NA	NA	NA	0.433401	NA	4	0.0960369	NA	0.748159	NA	0.425762	NA	NA	1				OG5_126760|OG5_126773
PF3D7_0213100	protein SIS1	PF3D7_0422400	40S ribosomal protein S19	0.936	NA	NA	0.669347	0.753509	0.829786	NA	NA	NA	NA	NA	NA	3	0.366729	NA	0.780822	NA	0.577373	NA	NA	4	Y			OG5_126773|OG5_127080
PF3D7_0213100	protein SIS1	PF3D7_1126200	40S ribosomal protein S18, putative	0.912	NA	NA	0.54111	0.536533	0.805601	NA	NA	NA	NA	NA	NA	3	0.183858	NA	0.826773	NA	0.541294	NA	NA	3	Y			OG5_126668|OG5_126773
PF3D7_0213100	protein SIS1	PF3D7_1242700	40S ribosomal protein S17, putative	0.924	NA	NA	0.839905	0.838532	0.851019	NA	NA	NA	NA	0.47287	NA	4	-0.0516215	NA	0.849011	NA	0.484291	NA	NA	3				OG5_126773|OG5_126867
PF3D7_0213100	protein SIS1	PF3D7_0813900	40S ribosomal protein S16, putative	0.924	NA	NA	0.793182	0.826825	0.885368	NA	NA	NA	NA	0.510724	NA	4	0.205853	NA	0.854385	NA	0.648111	NA	NA	2				OG5_126773|OG5_126930
PF3D7_0213100	protein SIS1	PF3D7_0316800	40S ribosomal protein S15A, putative	0.956	NA	NA	0.81678	0.874467	0.827178	NA	NA	NA	NA	0.476569	NA	4	0.321334	NA	0.841178	NA	0.401143	NA	NA	4				OG5_126773|OG5_126878
PF3D7_0213100	protein SIS1	PF3D7_1358800	40S ribosomal protein S15	0.926	NA	NA	0.85229	0.890423	0.877797	NA	NA	NA	NA	0.506678	NA	4	0.0440173	NA	0.869882	NA	0.70694	NA	NA	2				OG5_126773|OG5_127089
PF3D7_0213100	protein SIS1	PF3D7_0317600	40S ribosomal protein S11, putative	0.962	NA	NA	0.651227	0.751691	0.822693	NA	NA	NA	NA	0.473427	NA	4	0.389623	NA	0.863811	NA	0.47605	NA	NA	2				OG5_126773|OG5_126986
PF3D7_0213100	protein SIS1	PF3D7_0516200	40S ribosomal protein S11	0.952	NA	NA	0.681537	0.695688	0.704381	NA	NA	NA	NA	0.446032	0.601344	5	-0.0179811	NA	0.874044	NA	0.53008	NA	NA	3				OG5_126681|OG5_126773
PF3D7_0213700	conserved protein, unknown function	PKNH_1247700	Plasmodium exported protein (PHIST), unknown function	0.986	NA	NA	NA	NA	NA	NA	NA	NA	NA	NA	0.599656	1	NA	NA	NA	NA	NA	NA	NA	NA			Y	OG5_129950|OG5_243591
PF3D7_0213700	conserved protein, unknown function	PKNH_1300700	tryptophan-rich antigen	0.984	NA	NA	NA	NA	NA	NA	NA	NA	NA	NA	0.604515	1	NA	NA	NA	NA	NA	NA	NA	NA			Y	OG5_129950|OG5_pviv|PVX_112665
PF3D7_0213700	conserved protein, unknown function	PF3D7_1113400,PF3D7_1132000		0.908	NA	NA	NA	NA	NA	NA	NA	NA	NA	NA	0.646876	1	NA	NA	NA	NA	NA	NA	NA	NA			Y	OG5_129950|PF3D7_1113400,PF3D7_1132000
PF3D7_0213700	conserved protein, unknown function	PKNH_1312100;PKNH_1234400		0.932	NA	NA	NA	NA	NA	NA	NA	NA	NA	NA	0.720848	1	NA	NA	NA	NA	NA	NA	NA	NA			Y	OG5_129950|PKNH_1312100;PKNH_1234400
PF3D7_0213700	conserved protein, unknown function	PF3D7_0935000	U2 small nuclear ribonucleoprotein B'', putative	0.962	NA	NA	NA	NA	NA	NA	NA	NA	NA	NA	0.497231	1	0.670314	NA	NA	NA	NA	NA	NA	NA			Y	OG5_127059|OG5_129950
PF3D7_0213700	conserved protein, unknown function	PF3D7_1030000	transcription elongation factor SPT4, putative	0.91	NA	NA	NA	NA	NA	NA	NA	NA	NA	NA	0.779599	1	0.474145	NA	NA	NA	NA	NA	NA	1			Y	OG5_128605|OG5_129950
PF3D7_0213700	conserved protein, unknown function	PF3D7_0215100	RING zinc finger protein, putative	0.962	NA	NA	NA	NA	NA	NA	NA	NA	NA	NA	0.48087	1	0.759654	NA	NA	NA	NA	NA	NA	NA			Y	OG5_128926|OG5_129950
PF3D7_0213700	conserved protein, unknown function	PF3D7_1025000	formin 2, putative	0.916	NA	NA	NA	NA	NA	NA	NA	0.489729	NA	0.808407	0.588794	3	0.680281	NA	-0.447825	NA	NA	NA	NA	2				OG5_129950|OG5_155222
PF3D7_0213700	conserved protein, unknown function	PF3D7_1222500	diphthine--ammonia ligase, putative	0.918	NA	NA	NA	NA	NA	NA	NA	NA	NA	NA	0.684713	1	0.337849	NA	NA	NA	NA	NA	NA	1			Y	OG5_127536|OG5_129950
PF3D7_0213700	conserved protein, unknown function	PF3D7_1105800	conserved Apicomplexan protein, unknown function	0.928	NA	NA	NA	NA	NA	NA	NA	NA	NA	NA	0.515234	1	0.656723	NA	NA	NA	NA	NA	NA	1			Y	OG5_129950|OG5_143223
PF3D7_0213700	conserved protein, unknown function	PF3D7_0920100	chaperone, putative	0.914	NA	NA	NA	NA	NA	NA	NA	NA	NA	NA	0.774684	1	0.377403	NA	NA	NA	NA	NA	NA	2			Y	OG5_128402|OG5_129950
PF3D7_0213700	conserved protein, unknown function	PF3D7_1020900	ADP-ribosylation factor	0.91	NA	NA	NA	NA	NA	NA	NA	NA	NA	NA	0.761766	1	0.332706	NA	NA	NA	NA	NA	NA	1			Y	OG5_126696|OG5_129950
PF3D7_0213700	conserved protein, unknown function	PF3D7_0816900	adenylate kinase 2	0.906	NA	NA	NA	NA	NA	NA	NA	NA	NA	NA	0.716854	1	0.38777	NA	NA	NA	NA	NA	NA	1			Y	OG5_129950|OG5_167114
PF3D7_0213700	conserved protein, unknown function	PF3D7_0306200	activator of Hsp90 ATPase	0.902	NA	NA	NA	NA	NA	NA	NA	NA	NA	0.748178	NA	1	0.526572	NA	0.928371	NA	NA	NA	NA	1			Y	OG5_129950|OG5_135612
PF3D7_0214000	T-complex protein 1 subunit theta	PKNH_0821600	elongation factor 1, putative	0.932	NA	NA	NA	NA	NA	NA	NA	NA	NA	NA	0.723425	1	NA	NA	NA	NA	NA	NA	NA	NA			Y	OG5_127923|OG5_132876
PF3D7_0214000	T-complex protein 1 subunit theta	PKNH_1441400	endoplasmin, putative	0.932	NA	NA	NA	NA	NA	NA	NA	NA	0.700891	0.520378	NA	2	NA	NA	NA	NA	NA	NA	NA	NA			Y	OG5_126623|OG5_127923
PF3D7_0214000	T-complex protein 1 subunit theta	PKNH_1030500	merozoite surface protein 3b, putative	0.914	NA	NA	NA	NA	NA	NA	NA	NA	0.712259	0.574785	NA	2	NA	NA	NA	NA	NA	NA	NA	NA			Y	OG5_127923|OG5_243585
PF3D7_0214000	T-complex protein 1 subunit theta	PF3D7_1411900,PF3D7_1412000		0.922	NA	NA	0.918765	0.425015	0.447255	NA	NA	NA	NA	NA	0.438323	4	-0.0468905	NA	NA	NA	NA	NA	NA	3				OG5_127923|PF3D7_1411900,PF3D7_1412000
PF3D7_0214000	T-complex protein 1 subunit theta	PF3D7_1438900	thioredoxin peroxidase 1	0.96	NA	NA	NA	0.41821	NA	NA	NA	0.811517	NA	NA	0.657137	3	0.0167282	NA	0.831885	NA	0.63821	NA	NA	2				OG5_126593|OG5_127923
PF3D7_0214000	T-complex protein 1 subunit theta	PF3D7_0608700	T-complex protein 1 subunit zeta	1	1	NA	0.964233	0.867623	0.96844	0.603377	0.868175	0.964563	NA	0.629322	0.833763	8	0.12814	NA	0.914138	0.75	NA	1	NA	10				OG5_127428|OG5_127923		Y		Y
PF3D7_0214000	T-complex protein 1 subunit theta	PF3D7_1229500	T-complex protein 1 subunit gamma	0.99	1	1	0.98275	0.961221	0.980305	0.673214	0.806067	0.972172	NA	NA	0.877108	7	0.211059	NA	0.949392	NA	0.855773	NA	NA	10				OG5_127483|OG5_127923		Y		Y
PF3D7_0214000	T-complex protein 1 subunit theta	PF3D7_0308200	T-complex protein 1 subunit eta	0.998	1	1	0.951334	0.962305	0.851129	0.552082	0.570463	0.403185	0.41926	NA	NA	7	0.0733809	NA	0.93805	0.75	0.799765	NA	NA	8				OG5_127782|OG5_127923		Y		Y
PF3D7_0214000	T-complex protein 1 subunit theta	PF3D7_0320300	T-complex protein 1 subunit epsilon	0.986	1	1	0.961479	0.901114	0.863947	0.60202	0.741812	NA	0.723256	0.61052	NA	7	0.0554668	NA	0.912076	0.75	0.788833	1	NA	8				OG5_127343|OG5_127923		Y		Y
PF3D7_0214000	T-complex protein 1 subunit theta	PF3D7_1357800	T-complex protein 1 subunit delta	0.98	1	1	0.959395	0.915481	0.887236	0.615042	0.804363	0.727967	NA	0.87829	NA	7	0.212892	NA	0.943694	0.75	0.849519	NA	NA	10				OG5_127832|OG5_127923		Y		Y
PF3D7_0214000	T-complex protein 1 subunit theta	PF3D7_0306800	T-complex protein 1 subunit beta	0.992	1	1	0.916268	0.934645	0.82986	0.610253	0.608437	NA	0.601431	0.763386	NA	7	0.371864	NA	0.868497	0.75	0.88306	NA	NA	10				OG5_127730|OG5_127923		Y		Y
PF3D7_0214000	T-complex protein 1 subunit theta	PF3D7_1132200	T-complex protein 1 subunit alpha	0.99	1	1	0.96083	0.958936	0.866617	0.740441	0.774847	0.42151	0.667716	NA	NA	7	0.235701	NA	NA	0.75	NA	NA	NA	8				OG5_127923|OG5_127998		Y
PF3D7_0214000	T-complex protein 1 subunit theta	PF3D7_1123800	structural maintenance of chromosomes protein 5, putative	0.912	NA	NA	NA	NA	NA	NA	NA	0.643647	NA	NA	NA	1	0.193016	NA	-0.427585	0.25	-0.129891	NA	NA	1		Y		OG5_127923|OG5_128615
PF3D7_0214000	T-complex protein 1 subunit theta	PF3D7_1464600	serine/threonine protein phosphatase UIS2, putative	0.942	NA	NA	NA	NA	NA	NA	NA	NA	0.458403	NA	NA	1	-0.256178	NA	0.0765551	0.5	0.128843	NA	NA	NA			Y	OG5_127923|OG5_145156
PF3D7_0214000	T-complex protein 1 subunit theta	PF3D7_1356800	serine/threonine protein kinase, putative	0.964	NA	NA	NA	NA	NA	NA	NA	0.508589	NA	NA	NA	1	-0.0976325	NA	-0.804868	0.75	-0.773297	NA	NA	NA		Y		OG5_127923|OG5_160431
PF3D7_0214000	T-complex protein 1 subunit theta	PF3D7_1443000	serine/threonine protein kinase	0.944	NA	NA	NA	NA	NA	NA	NA	0.728754	NA	NA	0.511268	2	0.011332	NA	-0.815284	0.75	-0.404698	NA	NA	1				OG5_127923|OG5_165485
PF3D7_0214000	T-complex protein 1 subunit theta	PF3D7_1241700	replication factor C subunit 4, putative	0.926	NA	NA	NA	NA	NA	NA	0.414076	NA	NA	NA	NA	1	-0.0569389	NA	-0.0223143	0.25	0.321494	NA	NA	NA		Y		OG5_127600|OG5_127923
PF3D7_0214000	T-complex protein 1 subunit theta	PF3D7_1463200	replication factor C subunit 3, putative	0.902	NA	NA	NA	NA	NA	NA	0.509395	NA	NA	NA	NA	1	-0.140544	NA	0.373792	0.25	0.121944	NA	NA	NA		Y		OG5_127045|OG5_127923
PF3D7_0214000	T-complex protein 1 subunit theta	PF3D7_0219600	replication factor C subunit 1, putative	0.924	NA	NA	NA	NA	NA	0.577889	0.492744	NA	NA	NA	NA	2	0.168858	NA	-0.308185	0.25	0.127607	NA	NA	NA		Y		OG5_127465|OG5_127923
PF3D7_0214000	T-complex protein 1 subunit theta	PF3D7_1028100	protoporphyrinogen oxidase	0.922	NA	NA	NA	NA	NA	NA	NA	NA	NA	0.637445	NA	1	0.0973378	NA	0.888571	NA	0.702051	NA	NA	NA			Y	OG5_127923|OG5_158981
PF3D7_0214000	T-complex protein 1 subunit theta	PF3D7_1230700	protein transport protein SEC13	0.974	NA	NA	NA	NA	NA	NA	NA	NA	0.542294	NA	NA	1	0.182717	NA	NA	0.75	NA	NA	NA	1			Y	OG5_127687|OG5_127923
PF3D7_0214000	T-complex protein 1 subunit theta	PF3D7_1428300	proliferation-associated protein 2g4, putative	0.926	NA	NA	NA	NA	NA	NA	NA	NA	0.400696	0.426743	NA	2	0.220295	NA	0.780744	NA	0.722655	NA	NA	NA			Y	OG5_127923|OG5_128136
PF3D7_0214000	T-complex protein 1 subunit theta	PF3D7_0405400	pre-mRNA-processing-splicing factor 8, putative	0.948	NA	NA	NA	NA	0.4049	NA	0.527739	NA	NA	NA	NA	2	0.180832	NA	0.879581	NA	0.725116	NA	NA	1				OG5_127578|OG5_127923
PF3D7_0214000	T-complex protein 1 subunit theta	PF3D7_1363400	polyubiquitin binding protein, putative	0.95	NA	NA	NA	NA	NA	NA	NA	NA	0.523751	NA	NA	1	-0.185336	NA	NA	0.75	NA	NA	NA	NA			Y	OG5_127923|OG5_128172
PF3D7_0214000	T-complex protein 1 subunit theta	PF3D7_0914200	phospholipid or glycerol acyltransferase, putative	0.942	NA	NA	NA	NA	NA	NA	NA	NA	0.641648	0.68684	NA	2	0.0807825	NA	-0.00231844	0.25	-0.129366	NA	NA	NA			Y	OG5_127923|OG5_137233
PF3D7_0214000	T-complex protein 1 subunit theta	PF3D7_0922500	phosphoglycerate kinase	0.954	NA	NA	NA	0.429404	NA	NA	NA	NA	0.410684	NA	NA	2	0.116389	NA	0.868553	NA	0.69381	NA	NA	2				OG5_126776|OG5_127923
PF3D7_0214000	T-complex protein 1 subunit theta	PF3D7_1012500	phosphoglucomutase, putative	0.918	NA	NA	NA	0.448952	NA	NA	NA	NA	0.41472	NA	NA	2	0.323749	NA	0.931561	NA	0.553529	NA	NA	1				OG5_127613|OG5_127923
PF3D7_0214000	T-complex protein 1 subunit theta	PF3D7_0516400	phosducin-like protein, putative	0.936	1	NA	0.962099	0.499268	0.646793	NA	NA	NA	NA	NA	NA	3	0.104849	NA	NA	NA	NA	NA	NA	3	Y			OG5_127876|OG5_127923		Y		Y
PF3D7_0214000	T-complex protein 1 subunit theta	PF3D7_0708400	heat shock protein 90	0.91	NA	NA	NA	NA	NA	NA	NA	NA	0.425574	0.454369	NA	2	0.449279	NA	0.818233	NA	0.711104	NA	NA	1			Y	OG5_126623|OG5_127923
PF3D7_0214000	T-complex protein 1 subunit theta	PF3D7_1134000	heat shock protein 70	0.904	NA	NA	NA	NA	NA	0.418974	NA	NA	0.740813	0.533485	NA	3	0.583417	NA	0.873903	NA	0.638808	NA	NA	NA				OG5_126744|OG5_127923
PF3D7_0214000	T-complex protein 1 subunit theta	PF3D7_1015600	heat shock protein 60	0.964	1	NA	NA	NA	NA	NA	NA	0.471248	NA	NA	0.554646	2	0.289745	NA	0.69011	0.75	0.523287	NA	NA	NA				OG5_126788|OG5_127923		Y		Y
PF3D7_0214000	T-complex protein 1 subunit theta	PF3D7_1116400	guanine nucleotide-exchange factor SEC12	0.966	NA	NA	NA	NA	NA	NA	NA	NA	NA	0.524572	NA	1	0.084953	NA	NA	0.75	NA	NA	NA	1			Y	OG5_127923|OG5_140130
PF3D7_0214000	T-complex protein 1 subunit theta	PF3D7_1436000	glucose-6-phosphate isomerase	0.954	NA	NA	NA	NA	0.675444	0.436059	NA	0.515227	NA	NA	0.608975	4	0.126934	NA	0.884633	NA	0.744431	NA	NA	1				OG5_126980|OG5_127923
PF3D7_0214000	T-complex protein 1 subunit theta	PF3D7_0418200	eukaryotic translation initiation factor 3 subunit M, putative	0.932	NA	NA	NA	NA	0.538803	0.671129	NA	NA	NA	NA	NA	2	0.21437	NA	0.776994	NA	0.759707	NA	NA	2				OG5_127923|OG5_129237
PF3D7_0214000	T-complex protein 1 subunit theta	PF3D7_1206200	eukaryotic translation initiation factor 3 subunit C, putative	0.94	NA	NA	NA	NA	0.513436	0.436859	NA	NA	NA	NA	NA	2	-0.133026	NA	0.900165	NA	0.835275	NA	NA	2				OG5_127923|OG5_127970
PF3D7_0214000	T-complex protein 1 subunit theta	PF3D7_1451100	elongation factor 2	0.966	NA	NA	NA	NA	NA	NA	NA	NA	0.493843	0.683853	NA	2	0.470659	NA	0.900855	NA	0.732517	NA	NA	NA			Y	OG5_126923|OG5_127923
PF3D7_0214000	T-complex protein 1 subunit theta	PF3D7_1143300	DNA-directed RNA polymerases I and III subunit RPAC1, putative	0.964	NA	NA	NA	0.474305	0.848034	NA	NA	NA	NA	NA	NA	2	0.0333078	NA	0.785923	NA	0.702701	NA	NA	3	Y			OG5_127819|OG5_127923
PF3D7_0214000	T-complex protein 1 subunit theta	PF3D7_1134700	DNA-directed RNA polymerase I subunit RPA2, putative	0.922	NA	NA	NA	0.501488	0.648973	NA	NA	NA	NA	NA	NA	2	0.170442	NA	0.703059	NA	0.552678	NA	NA	2	Y			OG5_127923|OG5_127929
PF3D7_0214000	T-complex protein 1 subunit theta	PF3D7_0905900	coatomer subunit beta, putative	0.992	NA	0.63	NA	NA	0.643884	NA	NA	0.487793	0.419081	NA	0.541594	4	-0.0292918	NA	NA	0.75	NA	NA	NA	1				OG5_127760|OG5_127923
PF3D7_0214000	T-complex protein 1 subunit theta	PF3D7_0606700	coatomer alpha subunit, putative	0.992	NA	NA	NA	0.405096	0.73062	NA	NA	0.427552	NA	NA	0.445363	4	0.339906	NA	NA	0.75	NA	NA	NA	2				OG5_127808|OG5_127923
PF3D7_0214000	T-complex protein 1 subunit theta	PF3D7_1429800	coatamer beta subunit, putative	0.93	NA	NA	NA	0.510653	0.679422	0.54852	NA	0.414873	NA	NA	NA	4	0.358844	NA	NA	NA	NA	NA	NA	3				OG5_127619|OG5_127923
PF3D7_0214000	T-complex protein 1 subunit theta	PF3D7_0501800	chromosome assembly factor 1	0.96	NA	NA	NA	NA	NA	NA	NA	0.492373	NA	NA	NA	1	-0.257635	NA	NA	0.75	NA	NA	NA	NA		Y		OG5_127923|OG5_128392
PF3D7_0214000	T-complex protein 1 subunit theta	PF3D7_0816600	chaperone protein ClpB1	0.956	NA	NA	NA	NA	NA	NA	NA	NA	0.659097	0.445317	NA	2	-0.130434	NA	0.486054	0.25	0.30981	NA	NA	1			Y	OG5_126636|OG5_127923
PF3D7_0214000	T-complex protein 1 subunit theta	PF3D7_1108400	casein kinase 2, alpha subunit	0.956	NA	NA	NA	NA	NA	NA	NA	NA	0.684841	0.446449	NA	2	0.208972	NA	NA	0.75	NA	NA	NA	NA			Y	OG5_126901|OG5_127923
PF3D7_0214000	T-complex protein 1 subunit theta	PF3D7_0717500	calcium-dependent protein kinase 4	0.976	NA	NA	NA	0.492114	NA	NA	NA	NA	NA	NA	NA	1	0.204805	NA	-0.851282	0.75	-0.720542	NA	NA	1	Y			OG5_126600|OG5_127923
PF3D7_0214000	T-complex protein 1 subunit theta	PF3D7_1239700	ATP-dependent zinc metalloprotease FTSH 1	0.916	NA	NA	NA	0.468905	NA	NA	NA	NA	NA	NA	NA	1	0.078123	NA	0.0686377	0.25	0.0762434	NA	NA	NA	Y			OG5_126616|OG5_127923
PF3D7_0214000	T-complex protein 1 subunit theta	PF3D7_1218600	arginine--tRNA ligase	0.924	NA	NA	NA	0.447879	NA	NA	NA	NA	NA	0.511884	NA	2	0.156902	NA	0.825691	NA	0.738339	NA	NA	1				OG5_126752|OG5_127923
PF3D7_0214000	T-complex protein 1 subunit theta	PF3D7_1209900	ABC transporter B family member 7, putative	0.938	NA	NA	NA	NA	NA	NA	NA	0.549731	NA	NA	NA	1	-0.165696	0.490569	0.206161	0.25	-0.0118111	NA	NA	NA		Y		OG5_126897|OG5_127923
PF3D7_0214000	T-complex protein 1 subunit theta	PF3D7_1232100	60 kDa chaperonin	0.96	1	NA	0.853426	0.442797	0.706215	0.80572	NA	NA	NA	NA	NA	4	-0.0865759	NA	0.456274	0.75	0.292608	NA	NA	4				OG5_127923|OG5_135175
PF3D7_0214000	T-complex protein 1 subunit theta	PF3D7_1312600	2-oxoisovalerate dehydrogenase subunit alpha, mitochondrial, putative	0.946	NA	NA	NA	NA	NA	NA	NA	NA	0.585462	NA	NA	1	0.0447686	NA	-0.698152	0.25	-0.597693	NA	NA	NA			Y	OG5_127923|OG5_128261
PF3D7_0214100	protein transport protein SEC31	PKNH_0111100	glutathione synthetase, putative	0.944	NA	NA	NA	NA	NA	NA	NA	NA	NA	NA	0.697908	1	NA	NA	NA	NA	NA	NA	NA	NA			Y	OG5_127506|OG5_128131
PF3D7_0214100	protein transport protein SEC31	PKNH_0728800	merozoite surface protein 1 paralog, putative	0.956	NA	NA	NA	NA	NA	NA	NA	NA	NA	NA	0.663438	1	NA	NA	NA	NA	NA	NA	NA	1			Y	OG5_127506|OG5_243566
PF3D7_0214100	protein transport protein SEC31	PKNH_0900100	SICAvar, type I	0.956	NA	NA	NA	NA	NA	NA	NA	NA	NA	NA	0.663438	1	NA	NA	NA	NA	NA	NA	NA	1			Y	OG5_126656|OG5_127506
PF3D7_0214100	protein transport protein SEC31	PKNH_0620500	SICAvar, type II	0.984	NA	NA	NA	NA	NA	NA	NA	NA	NA	NA	0.604312	1	NA	NA	NA	NA	NA	NA	NA	NA			Y	OG5_127506|OG5_130093
PF3D7_0214100	protein transport protein SEC31	PF3D7_1230700	protein transport protein SEC13	0.996	1	NA	NA	NA	0.811977	NA	0.611822	0.611733	0.476915	0.98164	0.738321	6	0.769023	NA	NA	NA	NA	NA	1	7				OG5_127506|OG5_127687		Y		Y
PF3D7_0214100	protein transport protein SEC31	PF3D7_0305300	conserved Plasmodium membrane protein, unknown function	0.926	NA	NA	NA	NA	0.823869	NA	NA	NA	0.957275	0.820881	NA	3	0.807902	NA	0.722717	NA	0.379322	NA	NA	2				OG5_127506|OG5_160609
PF3D7_0214900	rhoptry neck protein 6	PKNH_0207000	conserved Plasmodium protein, unknown function	0.96	NA	NA	NA	NA	NA	NA	NA	NA	NA	NA	0.743922	1	NA	NA	NA	NA	NA	NA	NA	1			Y	OG5_150575|OG5_243241
PF3D7_0214900	rhoptry neck protein 6	PKNH_0922700	conserved Plasmodium protein, unknown function	0.96	NA	NA	NA	NA	NA	NA	NA	NA	NA	NA	0.743922	1	NA	NA	NA	NA	NA	NA	NA	1			Y	OG5_150575|OG5_225214
PF3D7_0214900	rhoptry neck protein 6	PKNH_0734900	Plasmodium exported protein, unknown function	0.96	NA	NA	NA	NA	NA	NA	NA	NA	NA	NA	0.743922	1	NA	NA	NA	NA	NA	NA	NA	1			Y	OG5_150575|OG5_165136
PF3D7_0214900	rhoptry neck protein 6	PKNH_1401700	Plasmodium exported protein, unknown function	0.962	NA	NA	NA	NA	NA	NA	NA	NA	NA	NA	0.672345	1	NA	NA	NA	NA	NA	NA	NA	1			Y	OG5_150575|OG5_165136
PF3D7_0214900	rhoptry neck protein 6	PKNH_0913400	SICAvar, type I	0.96	NA	NA	NA	NA	NA	NA	NA	NA	NA	NA	0.743922	1	NA	NA	NA	NA	NA	NA	NA	1			Y	OG5_126656|OG5_150575
PF3D7_0214900	rhoptry neck protein 6	PF3D7_0418500	trafficking protein particle complex subunit 3, putative	0.944	NA	NA	NA	NA	NA	NA	NA	NA	NA	NA	0.743922	1	0.638237	NA	NA	NA	NA	NA	NA	1			Y	OG5_128128|OG5_150575
PF3D7_0214900	rhoptry neck protein 6	PF3D7_1474500	splicing factor 3A subunit 1, putative	0.952	NA	NA	NA	NA	NA	NA	NA	NA	NA	NA	0.743922	1	0.653058	NA	NA	NA	NA	NA	NA	1			Y	OG5_128430|OG5_150575
PF3D7_0214900	rhoptry neck protein 6	PF3D7_1127000	protein phosphatase, putative	0.942	NA	NA	NA	NA	NA	NA	NA	NA	NA	NA	0.641611	1	0.649895	NA	NA	NA	NA	NA	NA	1			Y	OG5_150575|OG5_166085
PF3D7_0214900	rhoptry neck protein 6	PF3D7_0523000	multidrug resistance protein 1	0.918	NA	NA	0.848242	0.953119	NA	NA	NA	NA	NA	NA	NA	2	0.694604	NA	0.921844	NA	NA	NA	NA	3	Y			OG5_126596|OG5_150575
PF3D7_0214900	rhoptry neck protein 6	PF3D7_0612200	leucine-rich repeat protein	0.93	NA	NA	NA	NA	NA	NA	NA	NA	NA	NA	0.743922	1	0.499881	NA	NA	NA	NA	NA	NA	1			Y	OG5_126585|OG5_150575
PF3D7_0214900	rhoptry neck protein 6	PF3D7_0809900	JmjC domain containing protein	0.986	NA	NA	NA	NA	NA	NA	NA	NA	NA	NA	0.583944	1	NA	NA	NA	NA	NA	NA	NA	NA			Y	OG5_150575|OG5_169496
PF3D7_0214900	rhoptry neck protein 6	PF3D7_0828900	conserved Plasmodium protein, unknown function	0.922	NA	NA	NA	NA	NA	NA	NA	NA	NA	NA	0.703814	1	0.622527	NA	NA	NA	NA	NA	NA	1			Y	OG5_146989|OG5_150575
PF3D7_0214900	rhoptry neck protein 6	PF3D7_1449800	conserved Plasmodium protein, unknown function	0.942	NA	NA	NA	NA	NA	NA	NA	NA	NA	NA	0.688553	1	0.506536	NA	NA	NA	NA	NA	NA	1			Y	OG5_140537|OG5_150575
PF3D7_0215100	RING zinc finger protein, putative	PKNH_1312100;PKNH_1234400		0.97	NA	NA	NA	NA	NA	NA	NA	NA	NA	NA	0.609457	1	NA	NA	NA	NA	NA	NA	NA	1			Y	OG5_128926|PKNH_1312100;PKNH_1234400
PF3D7_0215100	RING zinc finger protein, putative	PF3D7_1473200	DnaJ protein, putative	0.91	NA	NA	NA	NA	NA	NA	NA	NA	NA	NA	1	1	0.697257	NA	NA	NA	NA	NA	NA	1			Y	OG5_128469|OG5_128926
PF3D7_0215100	RING zinc finger protein, putative	PF3D7_0410600	conserved Plasmodium protein, unknown function	0.944	NA	NA	NA	NA	NA	NA	NA	NA	NA	NA	0.80799	1	0.779539	NA	NA	NA	NA	NA	NA	1			Y	OG5_128926|OG5_130399
PF3D7_0215300	acyl-CoA synthetase	PKNH_0821600	elongation factor 1, putative	0.922	NA	NA	NA	NA	NA	NA	NA	NA	0.582601	0.529762	NA	2	NA	NA	NA	NA	NA	NA	NA	NA			Y	OG5_132876|OG5_136613
PF3D7_0215300	acyl-CoA synthetase	PKNH_0831000	protein kinase, putative	0.944	NA	NA	NA	NA	NA	NA	NA	NA	NA	NA	0.650092	1	NA	NA	NA	NA	NA	NA	NA	1			Y	OG5_136613|OG5_225280
PF3D7_0215300	acyl-CoA synthetase	PKNH_0424800	SICAvar, type I (fragment)	0.936	NA	NA	NA	NA	NA	NA	NA	NA	NA	NA	0.646171	1	NA	NA	NA	NA	NA	NA	NA	1			Y	OG5_126656|OG5_136613
PF3D7_0215300	acyl-CoA synthetase	PKNH_0907700;PKNH_0001400		0.936	NA	NA	NA	NA	NA	NA	NA	NA	NA	NA	0.646758	1	NA	NA	NA	NA	NA	NA	NA	1			Y	OG5_136613|PKNH_0907700;PKNH_0001400
PF3D7_0215300	acyl-CoA synthetase	PKNH_1114500;PKNH_1114400		0.936	NA	NA	NA	NA	NA	NA	NA	NA	0.766349	0.736659	0.425676	3	NA	NA	NA	NA	NA	NA	NA	1			Y	OG5_136613|PKNH_1114500;PKNH_1114400
PF3D7_0215300	acyl-CoA synthetase	PF3D7_1409000	WD repeat-containing protein, putative	0.956	NA	NA	NA	NA	NA	NA	NA	NA	NA	NA	0.77308	1	0.73376	NA	NA	NA	NA	NA	NA	1			Y	OG5_136613|OG5_167252
PF3D7_0215300	acyl-CoA synthetase	PF3D7_1119100	tRNA m(1)G methyltransferase, putative	0.948	NA	NA	NA	NA	NA	NA	NA	NA	NA	NA	0.592323	1	0.555474	NA	NA	NA	NA	NA	1	1			Y	OG5_127454|OG5_136613
PF3D7_0215300	acyl-CoA synthetase	PF3D7_0607000	translation initiation factor IF-2, putative	0.94	NA	NA	NA	NA	NA	NA	NA	NA	NA	NA	0.401258	1	0.363661	NA	NA	0.25	NA	NA	NA	NA			Y	OG5_127312|OG5_136613
PF3D7_0215300	acyl-CoA synthetase	PF3D7_0827100	translation initiation factor IF-2, putative	0.934	NA	NA	NA	NA	NA	NA	NA	NA	0.575171	NA	NA	1	0.515354	NA	NA	0.25	NA	NA	NA	NA			Y	OG5_127126|OG5_136613
PF3D7_0215300	acyl-CoA synthetase	PF3D7_1123400	translation elongation factor EF-1, subunit alpha, putative	0.962	NA	NA	NA	0.494535	NA	NA	NA	NA	NA	NA	0.419818	2	0.654254	NA	NA	0.25	NA	NA	NA	2				OG5_127225|OG5_136613
PF3D7_0215300	acyl-CoA synthetase	PF3D7_0820000	Snf2-related CBP activator, putative	0.96	NA	NA	NA	NA	NA	NA	NA	NA	NA	0.53832	NA	1	0.427253	NA	NA	0.25	NA	NA	NA	NA			Y	OG5_127568|OG5_136613
PF3D7_0215300	acyl-CoA synthetase	PF3D7_0624600	SNF2 helicase, putative	0.974	NA	NA	NA	NA	NA	NA	NA	NA	NA	0.472882	NA	1	0.414875	NA	NA	0.25	NA	NA	NA	NA			Y	OG5_136613|OG5_141761
PF3D7_0215300	acyl-CoA synthetase	PF3D7_1464600	serine/threonine protein phosphatase UIS2, putative	0.974	NA	NA	NA	NA	NA	NA	NA	NA	0.473631	NA	NA	1	0.851051	NA	NA	0.5	NA	NA	NA	NA			Y	OG5_136613|OG5_145156
PF3D7_0215300	acyl-CoA synthetase	PF3D7_1355500	serine/threonine protein phosphatase 5	0.9	NA	NA	NA	0.594207	0.999225	NA	NA	NA	NA	NA	NA	2	0.349241	NA	NA	0.5	NA	NA	1	2	Y			OG5_128254|OG5_136613
PF3D7_0215300	acyl-CoA synthetase	PF3D7_0923900	RNA-binding protein, putative	0.968	NA	NA	NA	NA	NA	NA	NA	NA	NA	NA	0.517119	1	0.550847	NA	NA	0.25	NA	NA	NA	NA			Y	OG5_127457|OG5_136613
PF3D7_0215300	acyl-CoA synthetase	PF3D7_0916700	RNA-binding protein musashi, putative	0.982	NA	NA	NA	NA	NA	NA	NA	NA	NA	NA	0.697255	1	0.685794	NA	NA	0.25	NA	NA	NA	1			Y	OG5_133793|OG5_136613
PF3D7_0215300	acyl-CoA synthetase	PF3D7_1437200	ribonucleoside-diphosphate reductase large subunit, putative	0.926	NA	NA	NA	NA	NA	NA	NA	NA	NA	NA	0.715101	1	-0.639084	NA	NA	NA	NA	NA	NA	2			Y	OG5_126839|OG5_136613
PF3D7_0215300	acyl-CoA synthetase	PF3D7_0501600	rhoptry-associated protein 2	0.91	NA	NA	NA	NA	NA	NA	NA	NA	0.418565	0.602533	NA	2	NA	NA	NA	NA	NA	NA	NA	NA			Y	OG5_136613|OG5_162090
PF3D7_0215300	acyl-CoA synthetase	PF3D7_1459700	pyridoxal 5'-phosphate synthase, putative	0.914	NA	NA	NA	NA	NA	NA	NA	NA	NA	NA	0.68698	1	-0.23122	NA	NA	NA	NA	NA	1	1			Y	OG5_128872|OG5_136613
PF3D7_0215300	acyl-CoA synthetase	PF3D7_0422500	pre-mRNA-splicing helicase BRR2, putative	0.97	NA	NA	NA	NA	NA	NA	NA	NA	NA	0.448506	NA	1	0.3101	NA	NA	0.25	NA	NA	NA	NA			Y	OG5_126701|OG5_136613
PF3D7_0215300	acyl-CoA synthetase	PF3D7_1364300	pre-mRNA-splicing factor ATP-dependent RNA helicase PRP16	0.978	NA	NA	NA	NA	NA	NA	NA	NA	NA	NA	0.701735	1	0.623224	NA	NA	0.25	NA	NA	NA	1			Y	OG5_126599|OG5_136613
PF3D7_0215300	acyl-CoA synthetase	PF3D7_1224300	polyadenylate-binding protein, putative	0.962	NA	NA	NA	NA	NA	NA	NA	NA	NA	NA	0.650988	1	0.600012	NA	NA	0.25	NA	NA	NA	2			Y	OG5_126795|OG5_136613
PF3D7_0215300	acyl-CoA synthetase	PF3D7_0310400	parasite-infected erythrocyte surface protein	0.904	NA	NA	NA	NA	NA	NA	NA	NA	NA	NA	0.654054	1	0.466438	NA	NA	NA	NA	NA	NA	1			Y	OG5_136613|OG5_153039
PF3D7_0215300	acyl-CoA synthetase	PF3D7_1324900	L-lactate dehydrogenase	0.96	NA	NA	NA	NA	NA	NA	NA	NA	NA	NA	0.777391	1	0.0243361	NA	NA	0.25	NA	NA	NA	1			Y	OG5_126911|OG5_136613
PF3D7_0215300	acyl-CoA synthetase	PF3D7_0524000	karyopherin beta	0.93	NA	NA	NA	NA	NA	NA	NA	NA	NA	NA	0.486877	1	0.696687	NA	NA	NA	NA	NA	1	1			Y	OG5_127537|OG5_136613
PF3D7_0215300	acyl-CoA synthetase	PF3D7_0812400	karyopherin alpha	0.95	NA	NA	NA	0.452754	0.579136	NA	NA	NA	NA	NA	0.43339	3	0.44435	NA	NA	0.5	NA	NA	NA	NA				OG5_126761|OG5_136613
PF3D7_0215300	acyl-CoA synthetase	PF3D7_1434300	Hsp70/Hsp90 organizing protein	0.966	NA	NA	NA	0.464446	NA	NA	NA	NA	NA	NA	0.796109	2	0.60185	NA	NA	0.25	NA	NA	1	2				OG5_128289|OG5_136613
PF3D7_0215300	acyl-CoA synthetase	PF3D7_1212500	glycerol-3-phosphate 1-O-acyltransferase	0.97	NA	NA	NA	NA	NA	NA	NA	NA	0.602193	NA	NA	1	0.423844	NA	NA	0.5	NA	NA	NA	NA			Y	OG5_130377|OG5_136613
PF3D7_0215300	acyl-CoA synthetase	PF3D7_1331700	glutamine--tRNA ligase, putative	0.91	NA	NA	NA	0.480715	0.824006	NA	NA	NA	0.513288	NA	0.590843	4	-0.525961	NA	NA	NA	NA	NA	NA	3				OG5_127471|OG5_136613
PF3D7_0215300	acyl-CoA synthetase	PF3D7_0926700	glutamine-dependent NAD(+) synthetase, putative	0.952	NA	NA	NA	NA	NA	NA	NA	NA	NA	NA	0.413139	1	0.711873	NA	NA	NA	NA	NA	NA	NA			Y	OG5_127076|OG5_136613
PF3D7_0215300	acyl-CoA synthetase	PF3D7_0911900	falstatin	0.966	NA	NA	NA	NA	NA	NA	NA	NA	NA	NA	0.766158	1	0.681353	NA	NA	NA	NA	NA	NA	1			Y	OG5_136613|OG5_160733
PF3D7_0215300	acyl-CoA synthetase	PF3D7_0517700	eukaryotic translation initiation factor 3 subunit B, putative	0.962	NA	NA	NA	NA	NA	NA	NA	NA	NA	0.593846	NA	1	0.28369	NA	NA	0.25	NA	NA	NA	NA			Y	OG5_128215|OG5_136613
PF3D7_0215300	acyl-CoA synthetase	PF3D7_1410600	eukaryotic translation initiation factor 2 subunit gamma, putative	0.94	NA	NA	NA	0.42031	NA	NA	NA	NA	NA	NA	0.487061	2	0.421474	NA	NA	0.25	NA	NA	NA	1				OG5_127447|OG5_136613
PF3D7_0215300	acyl-CoA synthetase	PF3D7_1124600	ethanolamine kinase	0.962	NA	NA	NA	NA	NA	NA	NA	NA	NA	NA	0.679772	1	0.645854	NA	NA	NA	NA	NA	NA	1			Y	OG5_127649|OG5_136613
PF3D7_0215300	acyl-CoA synthetase	PF3D7_1451100	elongation factor 2	0.966	NA	NA	NA	NA	NA	NA	NA	NA	0.563022	NA	0.781562	2	0.139025	NA	NA	0.25	NA	NA	NA	3			Y	OG5_126923|OG5_136613
PF3D7_0215300	acyl-CoA synthetase	PF3D7_1433500	DNA topoisomerase 2	0.964	NA	NA	NA	NA	NA	NA	NA	NA	NA	0.699095	NA	1	0.276661	NA	NA	0.5	NA	NA	NA	NA			Y	OG5_127113|OG5_136613
PF3D7_0215300	acyl-CoA synthetase	PF3D7_1013800	conserved Plasmodium protein, unknown function	0.934	NA	NA	NA	NA	NA	NA	NA	NA	NA	NA	0.613579	1	0.6055	NA	NA	NA	NA	NA	NA	NA			Y	OG5_136613|OG5_144125
PF3D7_0215300	acyl-CoA synthetase	PF3D7_1361800	conserved Plasmodium protein, unknown function	0.942	NA	NA	NA	NA	NA	NA	NA	NA	0.435062	0.57226	0.472474	3	0.512006	NA	NA	NA	NA	NA	NA	NA			Y	OG5_136613|OG5_141731
PF3D7_0215300	acyl-CoA synthetase	PF3D7_1023900	chromodomain-helicase-DNA-binding protein 1 homolog, putative	0.958	NA	NA	NA	NA	NA	NA	NA	NA	0.518492	NA	NA	1	0.682063	NA	NA	0.25	NA	NA	NA	1			Y	OG5_128209|OG5_136613
PF3D7_0215300	acyl-CoA synthetase	PF3D7_1104200	chromatin remodeling protein	0.96	NA	NA	NA	NA	NA	NA	NA	NA	NA	0.58085	NA	1	0.381531	NA	NA	0.25	NA	NA	NA	NA			Y	OG5_127117|OG5_136613
PF3D7_0215300	acyl-CoA synthetase	PF3D7_0810600	ATP-dependent RNA helicase DBP1, putative	0.98	NA	NA	NA	NA	NA	NA	NA	NA	NA	0.555845	0.602111	2	0.390851	NA	NA	0.25	NA	NA	NA	2			Y	OG5_126849|OG5_136613
PF3D7_0215300	acyl-CoA synthetase	PF3D7_0525100	acyl-CoA synthetase	0.946	NA	NA	NA	0.686778	NA	NA	NA	NA	0.458225	NA	0.731484	3	0.623266	NA	NA	0.75	NA	NA	NA	1				OG5_126601|OG5_136613
PF3D7_0215300	acyl-CoA synthetase	PF3D7_1238800	acyl-CoA synthetase	0.948	NA	NA	NA	0.71698	NA	NA	NA	NA	0.400688	NA	0.74249	3	-0.561272	NA	NA	0.75	NA	NA	NA	2				OG5_136613|OG5_150506
PF3D7_0215300	acyl-CoA synthetase	PF3D7_1368200	ABC transporter E family member 1, putative	0.978	NA	NA	0.494366	NA	NA	NA	NA	NA	0.587737	0.700294	0.664029	4	0.648161	NA	NA	NA	NA	NA	NA	2				OG5_127149|OG5_136613
PF3D7_0215300	acyl-CoA synthetase	PF3D7_1026800	40S ribosomal protein S2	0.942	NA	NA	NA	NA	NA	NA	NA	NA	0.674176	0.760504	NA	2	0.471898	NA	NA	0.25	NA	NA	NA	1			Y	OG5_127014|OG5_136613
PF3D7_0215300	acyl-CoA synthetase	PF3D7_1444300	1-acyl-sn-glycerol-3-phosphate acyltransferase, putative	0.938	NA	NA	NA	NA	NA	NA	NA	NA	0.742471	0.713609	NA	2	-0.249358	NA	NA	0.5	NA	NA	NA	NA			Y	OG5_126904|OG5_136613
PF3D7_0215700	DNA-directed RNA polymerase II subunit RPB2, putative	PKNH_1401300	cytoadherence linked asexual protein, putative	0.908	NA	NA	NA	NA	NA	NA	NA	NA	0.737645	0.813621	0.551189	3	NA	NA	NA	NA	NA	NA	NA	2			Y	OG5_126694|OG5_138272
PF3D7_0215700	DNA-directed RNA polymerase II subunit RPB2, putative	PKNH_0700200	reticulocyte binding protein	0.96	NA	NA	NA	NA	NA	NA	NA	NA	NA	NA	0.744	1	NA	NA	NA	NA	NA	NA	NA	1			Y	OG5_126694|OG5_130526
PF3D7_0215700	DNA-directed RNA polymerase II subunit RPB2, putative	PF3D7_1243700	ubiquitin-conjugating enzyme E2, putative	0.988	NA	NA	0.566638	0.897145	0.982711	NA	NA	NA	0.609772	0.787432	0.462199	6	0.682249	NA	NA	NA	NA	NA	NA	3				OG5_126694|OG5_130909
PF3D7_0215700	DNA-directed RNA polymerase II subunit RPB2, putative	PF3D7_1013100	U3 small nucleolar RNA-associated protein 13, putative	0.978	NA	NA	NA	0.441316	NA	NA	NA	NA	NA	NA	NA	1	0.831861	NA	NA	0.5	NA	NA	NA	NA	Y			OG5_126694|OG5_128119
PF3D7_0215700	DNA-directed RNA polymerase II subunit RPB2, putative	PF3D7_1448000	U3 small nucleolar RNA-associated protein 12, putative	0.974	NA	NA	0.686676	NA	0.948648	NA	NA	NA	NA	NA	NA	2	0.887094	NA	NA	0.5	NA	NA	NA	1	Y			OG5_126694|OG5_127984
PF3D7_0215700	DNA-directed RNA polymerase II subunit RPB2, putative	PF3D7_1439900	triosephosphate isomerase	0.912	NA	NA	0.84257	0.643986	NA	NA	NA	NA	0.54561	0.621791	0.69984	5	-0.0667796	NA	NA	NA	NA	NA	NA	2				OG5_126694|OG5_127002
PF3D7_0215700	DNA-directed RNA polymerase II subunit RPB2, putative	PF3D7_1438900	thioredoxin peroxidase 1	0.95	NA	NA	NA	NA	NA	NA	NA	0.559458	0.695442	0.735065	0.495414	4	-0.817389	NA	NA	NA	NA	NA	NA	2				OG5_126593|OG5_126694
PF3D7_0215700	DNA-directed RNA polymerase II subunit RPB2, putative	PF3D7_0820000	Snf2-related CBP activator, putative	0.978	1	NA	NA	NA	NA	NA	NA	NA	NA	0.456851	NA	1	0.557559	NA	NA	0.5	NA	NA	NA	1			Y	OG5_126694|OG5_127568	Y		Y	Y
PF3D7_0215700	DNA-directed RNA polymerase II subunit RPB2, putative	PF3D7_0624600	SNF2 helicase, putative	0.994	1	NA	NA	NA	NA	NA	NA	NA	NA	0.570976	0.758589	2	0.368338	NA	NA	0.5	NA	NA	NA	2			Y	OG5_126694|OG5_141761
PF3D7_0215700	DNA-directed RNA polymerase II subunit RPB2, putative	PF3D7_1350200	small nuclear ribonucleoprotein E, putative	0.966	NA	NA	NA	NA	NA	NA	NA	0.649597	NA	NA	NA	1	0.63634	NA	NA	0.25	NA	NA	NA	NA		Y		OG5_126694|OG5_128224
PF3D7_0215700	DNA-directed RNA polymerase II subunit RPB2, putative	PF3D7_1403900	serine/threonine protein phosphatase CPPED1, putative	0.914	NA	NA	NA	NA	NA	NA	NA	NA	0.741909	0.87831	0.621495	3	NA	NA	NA	NA	NA	NA	NA	2			Y	OG5_126694|OG5_132319
PF3D7_0215700	DNA-directed RNA polymerase II subunit RPB2, putative	PF3D7_1443000	serine/threonine protein kinase	0.98	NA	NA	NA	NA	NA	NA	NA	0.444004	NA	NA	NA	1	0.025602	NA	NA	0.25	NA	NA	NA	NA		Y		OG5_126694|OG5_165485
PF3D7_0215700	DNA-directed RNA polymerase II subunit RPB2, putative	PF3D7_0509400	RNA polymerase I	0.986	1	NA	0.480513	0.490936	NA	NA	NA	NA	NA	NA	NA	2	0.175372	NA	NA	1	NA	NA	NA	1	Y			OG5_126694|OG5_127924	Y	Y	Y	Y
PF3D7_0215700	DNA-directed RNA polymerase II subunit RPB2, putative	PF3D7_0422500	pre-mRNA-splicing helicase BRR2, putative	0.982	NA	NA	NA	NA	NA	NA	0.575144	NA	NA	NA	NA	1	0.314224	NA	NA	0.5	NA	NA	NA	NA		Y		OG5_126694|OG5_126701
PF3D7_0215700	DNA-directed RNA polymerase II subunit RPB2, putative	PF3D7_0302000	pre-mRNA-splicing factor PRP46, putative	0.992	NA	NA	NA	NA	NA	NA	NA	NA	0.41579	NA	NA	1	0.58661	NA	NA	0.5	NA	NA	NA	1			Y	OG5_126694|OG5_128222
PF3D7_0215700	DNA-directed RNA polymerase II subunit RPB2, putative	PF3D7_1012700	NLI interacting factor-like phosphatase, putative	0.956	1	NA	0.748305	NA	0.455604	0.52381	0.506756	0.484086	NA	NA	NA	5	0.149591	NA	NA	NA	NA	NA	NA	1				OG5_126694|OG5_146906
PF3D7_0215700	DNA-directed RNA polymerase II subunit RPB2, putative	PF3D7_0705000	mRNA cap guanine-N7 methyltransferase, putative	0.94	1	NA	NA	NA	NA	NA	NA	0.554549	NA	0.403489	0.686163	3	-0.0659324	NA	NA	NA	NA	NA	NA	NA				OG5_126694|OG5_127958		Y
PF3D7_0215700	DNA-directed RNA polymerase II subunit RPB2, putative	PF3D7_0905400	high molecular weight rhoptry protein 3	0.938	NA	NA	0.69814	0.464469	NA	0.437796	NA	NA	0.768003	0.811112	0.618291	6	0.190169	NA	NA	NA	NA	NA	NA	4				OG5_126694|OG5_161429
PF3D7_0215700	DNA-directed RNA polymerase II subunit RPB2, putative	PF3D7_0929400	high molecular weight rhoptry protein 2	0.94	NA	NA	0.763343	0.498661	NA	0.468712	NA	NA	0.738399	0.801035	0.620967	6	-0.0164887	NA	NA	NA	NA	NA	NA	3				OG5_126694|OG5_162079
PF3D7_0215700	DNA-directed RNA polymerase II subunit RPB2, putative	PF3D7_1116400	guanine nucleotide-exchange factor SEC12	0.98	NA	NA	NA	NA	NA	NA	NA	NA	0.498331	NA	NA	1	0.308968	NA	NA	0.5	NA	NA	NA	NA			Y	OG5_126694|OG5_140130
PF3D7_0215700	DNA-directed RNA polymerase II subunit RPB2, putative	PF3D7_1025100	glutamine--fructose-6-phosphate aminotransferase [isomerizing], putative	0.91	1	NA	NA	NA	NA	NA	NA	NA	0.534081	NA	NA	1	0.695326	NA	NA	NA	NA	NA	1	NA			Y	OG5_126694|OG5_126842		Y		Y
PF3D7_0215700	DNA-directed RNA polymerase II subunit RPB2, putative	PF3D7_1453800	glucose-6-phosphate dehydrogenase-6-phosphogluconolactonase	0.918	NA	NA	NA	NA	NA	NA	NA	NA	0.874897	0.722746	0.474561	3	0.81612	NA	NA	NA	NA	NA	1	1			Y	OG5_126694|OG5_127121
PF3D7_0215700	DNA-directed RNA polymerase II subunit RPB2, putative	PF3D7_0418200	eukaryotic translation initiation factor 3 subunit M, putative	0.98	NA	NA	NA	NA	NA	NA	NA	NA	0.566843	0.675813	0.573882	3	0.738612	NA	NA	NA	NA	NA	NA	2			Y	OG5_126694|OG5_129237
PF3D7_0215700	DNA-directed RNA polymerase II subunit RPB2, putative	PF3D7_0716800	eukaryotic translation initiation factor 3 subunit I, putative	0.9	NA	NA	NA	NA	NA	NA	NA	NA	0.870311	0.718847	NA	2	0.297301	NA	NA	0.5	NA	NA	NA	1			Y	OG5_126694|OG5_127718
PF3D7_0215700	DNA-directed RNA polymerase II subunit RPB2, putative	PF3D7_0918300	eukaryotic translation initiation factor 3 subunit F, putative	0.964	NA	NA	NA	NA	NA	0.41868	NA	0.739089	NA	0.697085	0.544283	4	0.664522	NA	NA	NA	NA	NA	NA	2				OG5_126694|OG5_128941
PF3D7_0215700	DNA-directed RNA polymerase II subunit RPB2, putative	PF3D7_1206200	eukaryotic translation initiation factor 3 subunit C, putative	0.91	NA	NA	NA	NA	NA	NA	NA	0.696189	0.439106	0.692536	0.535523	4	0.517782	NA	NA	NA	NA	NA	NA	1				OG5_126694|OG5_127970
PF3D7_0215700	DNA-directed RNA polymerase II subunit RPB2, putative	PF3D7_0517700	eukaryotic translation initiation factor 3 subunit B, putative	0.924	NA	NA	NA	NA	NA	NA	NA	NA	0.825432	0.81097	0.565408	3	0.50443	NA	NA	NA	NA	NA	NA	1			Y	OG5_126694|OG5_128215
PF3D7_0215700	DNA-directed RNA polymerase II subunit RPB2, putative	PF3D7_1212700	eukaryotic translation initiation factor 3 subunit A, putative	0.95	NA	NA	NA	NA	NA	0.420276	NA	0.717346	0.752439	0.798617	0.535757	5	0.333171	NA	NA	NA	NA	NA	NA	2				OG5_126694|OG5_128741
PF3D7_0215700	DNA-directed RNA polymerase II subunit RPB2, putative	PF3D7_0422700	eukaryotic initiation factor 4A-III, putative	0.994	NA	NA	NA	NA	NA	NA	0.455346	NA	NA	NA	NA	1	0.442554	NA	NA	0.5	NA	NA	NA	NA		Y		OG5_126694|OG5_127927
PF3D7_0215700	DNA-directed RNA polymerase II subunit RPB2, putative	PF3D7_1364800	DNA-directed RNA polymerases I, II, and III subunit RPABC1, putative	0.986	1	NA	0.943053	0.865604	NA	0.975727	0.931626	0.978194	0.805341	0.886719	0.603381	8	0.455536	NA	NA	0.5	NA	NA	NA	8				OG5_126694|OG5_127455	Y	Y	Y
PF3D7_0215700	DNA-directed RNA polymerase II subunit RPB2, putative	PF3D7_1143300	DNA-directed RNA polymerases I and III subunit RPAC1, putative	0.972	1	NA	NA	0.522431	NA	NA	NA	NA	NA	NA	NA	1	0.637603	NA	NA	0.75	NA	NA	NA	NA	Y			OG5_126694|OG5_127819	Y	Y	Y	Y
PF3D7_0215700	DNA-directed RNA polymerase II subunit RPB2, putative	PF3D7_0923000	DNA-directed RNA polymerase II subunit RPB3, putative	1	1	NA	0.886488	0.555671	0.852417	0.987279	0.935416	0.996667	NA	0.826543	0.613099	8	0.166568	NA	NA	0.75	NA	NA	NA	9				OG5_126694|OG5_127622	Y	Y	Y	Y
PF3D7_0215700	DNA-directed RNA polymerase II subunit RPB2, putative	PF3D7_1304900	DNA-directed RNA polymerase II subunit RPB11, putative	0.972	1	NA	NA	0.945065	NA	0.944747	0.901326	0.989453	NA	0.70908	0.452825	6	-0.4536	NA	NA	NA	NA	NA	NA	6				OG5_126694|OG5_127688	Y	Y		Y
PF3D7_0215700	DNA-directed RNA polymerase II subunit RPB2, putative	PF3D7_0318200	DNA-directed RNA polymerase II subunit RPB1	0.978	1	NA	0.992328	0.994715	0.986545	0.98526	0.948614	0.994069	NA	0.475558	NA	7	0.535529	NA	NA	NA	NA	NA	NA	11				OG5_126637|OG5_126694	Y	Y	Y	Y
PF3D7_0215700	DNA-directed RNA polymerase II subunit RPB2, putative	PF3D7_1134700	DNA-directed RNA polymerase I subunit RPA2, putative	0.988	1	NA	NA	0.420746	NA	NA	NA	NA	NA	NA	NA	1	0.69006	NA	NA	0.75	NA	NA	NA	NA	Y			OG5_126694|OG5_127929	Y	Y	Y	Y
PF3D7_0215700	DNA-directed RNA polymerase II subunit RPB2, putative	PF3D7_1433500	DNA topoisomerase 2	0.924	NA	NA	NA	NA	NA	0.815518	0.750572	0.732878	0.504446	0.630664	NA	5	0.259963	NA	NA	NA	NA	NA	NA	3				OG5_126694|OG5_127113
PF3D7_0215700	DNA-directed RNA polymerase II subunit RPB2, putative	PF3D7_1417800	DNA replication licensing factor MCM2	0.942	NA	NA	NA	NA	0.716237	NA	NA	0.416425	0.698347	0.540659	0.527221	5	-0.300958	NA	NA	NA	NA	NA	NA	NA				OG5_126694|OG5_127764
PF3D7_0215700	DNA-directed RNA polymerase II subunit RPB2, putative	PF3D7_1413800	diphthamide biosynthesis protein 1, putative	0.914	NA	NA	NA	NA	NA	NA	NA	NA	NA	NA	0.540314	1	0.783598	NA	NA	NA	NA	NA	NA	1			Y	OG5_126694|OG5_127598
PF3D7_0215700	DNA-directed RNA polymerase II subunit RPB2, putative	PF3D7_0216000	DEAD/DEAH box helicase, putative	0.938	1	NA	NA	NA	NA	NA	NA	NA	0.41579	NA	NA	1	-0.627225	NA	NA	0.5	NA	NA	NA	1			Y	OG5_126694|OG5_127595	Y		Y
PF3D7_0215700	DNA-directed RNA polymerase II subunit RPB2, putative	PF3D7_1439400	cytochrome b-c1 complex subunit Rieske, putative	0.902	NA	NA	0.8912	0.544135	NA	NA	NA	NA	0.647313	0.54598	NA	4	0.58314	NA	NA	NA	NA	NA	NA	3				OG5_126694|OG5_127574
PF3D7_0215700	DNA-directed RNA polymerase II subunit RPB2, putative	PF3D7_0604500	conserved Plasmodium protein, unknown function	0.926	NA	NA	NA	NA	NA	NA	NA	NA	0.410862	NA	NA	1	0.698202	NA	NA	NA	NA	NA	NA	NA			Y	OG5_126694|OG5_165471
PF3D7_0215700	DNA-directed RNA polymerase II subunit RPB2, putative	PF3D7_0807600	conserved Plasmodium protein, unknown function	0.958	NA	NA	NA	NA	NA	0.95944	0.72699	0.806454	0.806766	0.814417	0.656126	6	0.204048	NA	NA	NA	NA	NA	NA	3				OG5_126694|OG5_156229
PF3D7_0215700	DNA-directed RNA polymerase II subunit RPB2, putative	PF3D7_1127900	conserved Plasmodium protein, unknown function	0.926	NA	NA	0.700874	0.645314	0.87174	NA	NA	NA	NA	0.470082	NA	4	0.856608	NA	NA	NA	NA	NA	NA	2				OG5_126694|OG5_167193
PF3D7_0215700	DNA-directed RNA polymerase II subunit RPB2, putative	PF3D7_1406200	conserved Plasmodium protein, unknown function	0.976	1	NA	NA	NA	NA	NA	NA	0.903888	NA	0.72423	0.509254	3	0.764071	NA	NA	NA	NA	NA	NA	3				OG5_126694|OG5_128378		Y
PF3D7_0215700	DNA-directed RNA polymerase II subunit RPB2, putative	PF3D7_1145100	coatomer subunit gamma, putative	0.982	1	NA	NA	NA	NA	NA	NA	0.520315	NA	NA	NA	1	0.584332	NA	NA	0.25	NA	NA	1	2		Y		OG5_126694|OG5_127608		Y
PF3D7_0215700	DNA-directed RNA polymerase II subunit RPB2, putative	PF3D7_0905900	coatomer subunit beta, putative	0.904	1	NA	NA	0.745588	NA	NA	NA	0.657761	NA	NA	NA	2	-0.400252	NA	NA	0.5	NA	NA	NA	1				OG5_126694|OG5_127760	Y	Y	Y	Y
PF3D7_0215700	DNA-directed RNA polymerase II subunit RPB2, putative	PF3D7_0606700	coatomer alpha subunit, putative	0.946	NA	NA	0.799469	0.670451	NA	NA	NA	0.474137	NA	NA	NA	3	0.368843	NA	NA	0.5	NA	NA	NA	2				OG5_126694|OG5_127808
PF3D7_0215700	DNA-directed RNA polymerase II subunit RPB2, putative	PF3D7_1429800	coatamer beta subunit, putative	0.932	NA	NA	NA	0.510857	NA	NA	NA	0.573504	NA	NA	0.859062	3	-0.146917	NA	NA	0.25	NA	NA	NA	1				OG5_126694|OG5_127619		Y		Y
PF3D7_0215700	DNA-directed RNA polymerase II subunit RPB2, putative	PF3D7_1023900	chromodomain-helicase-DNA-binding protein 1 homolog, putative	0.994	1	NA	NA	NA	NA	NA	NA	NA	NA	NA	0.522283	1	0.777956	NA	NA	0.5	NA	NA	NA	NA			Y	OG5_126694|OG5_128209		Y	Y
PF3D7_0215700	DNA-directed RNA polymerase II subunit RPB2, putative	PF3D7_1104200	chromatin remodeling protein	0.982	1	NA	NA	NA	NA	0.871588	NA	NA	NA	0.823419	NA	2	0.233357	NA	NA	0.5	NA	NA	NA	1				OG5_126694|OG5_127117	Y	Y	Y	Y
PF3D7_0215700	DNA-directed RNA polymerase II subunit RPB2, putative	PF3D7_1308200	carbamoyl phosphate synthetase	0.978	NA	NA	NA	NA	NA	NA	NA	NA	0.595889	0.42077	0.432613	3	0.809264	NA	NA	0.25	NA	NA	NA	2			Y	OG5_126694|OG5_126835
PF3D7_0215700	DNA-directed RNA polymerase II subunit RPB2, putative	PF3D7_0915400	6-phosphofructokinase	0.982	NA	NA	0.40719	NA	NA	0.626948	0.504371	0.639139	0.978772	0.563264	0.705799	7	0.843205	NA	NA	NA	NA	NA	NA	2				OG5_126694|OG5_131114
PF3D7_0215800	origin recognition complex subunit 5	PF3D7_1243600	translation initiation factor SUI1, putative	0.954	NA	NA	NA	NA	NA	NA	NA	NA	NA	NA	0.699843	1	0.0906401	NA	NA	NA	NA	NA	1	1			Y	OG5_127384|OG5_150537
PF3D7_0215800	origin recognition complex subunit 5	PF3D7_0517000	60S ribosomal protein L12, putative	0.948	NA	NA	NA	NA	NA	NA	NA	NA	NA	NA	0.687325	1	-0.0301292	NA	NA	NA	NA	NA	1	1			Y	OG5_127022|OG5_150537
PF3D7_0216000	DEAD/DEAH box helicase, putative	PF3D7_0413900	ubiquitin carboxyl-terminal hydrolase 13, putative	0.916	NA	NA	NA	NA	NA	NA	NA	NA	1	NA	NA	1	-0.196998	NA	NA	0.25	NA	NA	NA	1			Y	OG5_127550|OG5_127595
PF3D7_0216000	DEAD/DEAH box helicase, putative	PF3D7_0903400	ATP-dependent RNA helicase DDX60, putative	0.96	NA	NA	NA	0.545286	NA	NA	NA	NA	NA	NA	NA	1	-0.210101	NA	NA	0.75	NA	NA	NA	NA	Y			OG5_127595|OG5_130134
PF3D7_0217100	ATP synthase F1, alpha subunit	PKNH_1402300	gametocyte associated protein, putative	0.908	NA	NA	NA	NA	NA	NA	NA	NA	NA	NA	0.488734	1	NA	NA	NA	NA	NA	NA	NA	1			Y	OG5_127165|OG5_243608
PF3D7_0217100	ATP synthase F1, alpha subunit	PKNH_1473300	Plasmodium exported protein (PHIST), unknown function	0.932	NA	NA	NA	NA	NA	NA	NA	NA	NA	NA	0.711671	1	NA	NA	NA	NA	NA	NA	NA	NA			Y	OG5_127165|OG5_156665
PF3D7_0217100	ATP synthase F1, alpha subunit	PKNH_1473300;PKNH_0502600		0.944	NA	NA	NA	NA	NA	NA	NA	NA	NA	NA	0.679682	1	NA	NA	NA	NA	NA	NA	NA	NA			Y	OG5_127165|PKNH_1473300;PKNH_0502600
PF3D7_0217100	ATP synthase F1, alpha subunit	PF3D7_0518600	WD repeat-containing protein 26, putative	0.954	NA	NA	NA	NA	NA	NA	NA	NA	0.785726	NA	NA	1	0.125315	NA	NA	0.5	NA	NA	NA	1			Y	OG5_127165|OG5_129140
PF3D7_0217100	ATP synthase F1, alpha subunit	PF3D7_0519200	V-type proton ATPase 16 kDa proteolipid subunit	0.982	1	NA	NA	NA	NA	NA	NA	NA	0.447268	NA	NA	1	0.340974	NA	NA	0.25	NA	NA	NA	1			Y	OG5_126803|OG5_127165		Y		Y
PF3D7_0217100	ATP synthase F1, alpha subunit	PF3D7_0806800	vacuolar proton translocating ATPase subunit A, putative	0.97	NA	NA	NA	NA	NA	NA	NA	NA	0.428412	NA	NA	1	-0.158301	NA	-0.497747	0.75	-0.498916	NA	NA	1			Y	OG5_126705|OG5_127165
PF3D7_0217100	ATP synthase F1, alpha subunit	PF3D7_0414000	structural maintenance of chromosomes protein 3, putative	0.91	NA	NA	NA	NA	NA	NA	NA	NA	NA	0.555141	NA	1	0.211213	NA	0.867162	NA	0.698692	NA	NA	NA			Y	OG5_127165|OG5_127789
PF3D7_0217100	ATP synthase F1, alpha subunit	PF3D7_1130700	structural maintenance of chromosomes protein 1, putative	0.934	NA	NA	NA	NA	NA	NA	NA	NA	NA	0.742904	NA	1	0.444405	NA	0.884567	NA	0.815291	NA	NA	1			Y	OG5_127165|OG5_127449
PF3D7_0217100	ATP synthase F1, alpha subunit	PF3D7_1235600	serine hydroxymethyltransferase	0.902	NA	NA	NA	NA	NA	NA	NA	NA	NA	NA	0.74209	1	0.408606	NA	NA	NA	NA	NA	NA	1			Y	OG5_126679|OG5_127165
PF3D7_0217100	ATP synthase F1, alpha subunit	PF3D7_0929200	RNA-binding protein, putative	0.96	NA	NA	NA	NA	NA	NA	NA	NA	NA	0.726828	NA	1	0.408666	NA	NA	0.25	NA	NA	NA	NA			Y	OG5_127165|OG5_154765
PF3D7_0217100	ATP synthase F1, alpha subunit	PF3D7_0919400	protein disulfide isomerase	0.904	NA	NA	NA	NA	NA	NA	NA	NA	NA	NA	0.741412	1	0.554137	NA	0.841492	NA	0.665974	NA	NA	1			Y	OG5_127165|OG5_165925
PF3D7_0217100	ATP synthase F1, alpha subunit	PF3D7_0308600	pre-mRNA-processing factor 19, putative	0.962	NA	NA	0.581657	NA	NA	NA	NA	NA	NA	0.431396	NA	2	0.371035	NA	NA	0.5	NA	NA	NA	NA				OG5_127165|OG5_128187
PF3D7_0217100	ATP synthase F1, alpha subunit	PF3D7_0719200	NIMA related kinase 4	0.944	NA	NA	0.677178	NA	NA	NA	NA	NA	NA	NA	NA	1	-0.0215521	NA	NA	0.5	NA	NA	NA	1	Y			OG5_127026|OG5_127165
PF3D7_0217100	ATP synthase F1, alpha subunit	PF3D7_1147700	mitochondrial ATP synthase delta subunit, putative	0.968	NA	NA	0.834401	NA	NA	NA	NA	NA	0.973019	0.931795	NA	3	0.216503	NA	0.966818	0.75	0.798786	NA	1	4				OG5_127165|OG5_127404		Y
PF3D7_0217100	ATP synthase F1, alpha subunit	PF3D7_1310000	mitochondrial ATP synthase delta subunit, putative	0.984	1	NA	0.795676	NA	NA	NA	NA	NA	0.946514	0.912027	NA	3	-0.0412744	NA	0.810989	0.75	0.771084	NA	NA	3				OG5_127165|OG5_127249		Y		Y
PF3D7_0217100	ATP synthase F1, alpha subunit	PF3D7_1116400	guanine nucleotide-exchange factor SEC12	0.912	NA	NA	NA	NA	NA	NA	NA	NA	0.615405	NA	NA	1	-0.622908	NA	NA	0.5	NA	NA	NA	1			Y	OG5_127165|OG5_140130
PF3D7_0217100	ATP synthase F1, alpha subunit	PF3D7_1034400	flavoprotein subunit of succinate dehydrogenase	0.92	NA	NA	NA	NA	NA	NA	NA	NA	0.584623	0.539806	0.980895	3	0.0804921	NA	0.891578	NA	0.69505	NA	NA	1			Y	OG5_126927|OG5_127165
PF3D7_0217100	ATP synthase F1, alpha subunit	PF3D7_1320800	dihydrolipoyllysine-residue succinyltransferase component of 2-oxoglutarate dehydrogenase complex	0.904	NA	NA	NA	NA	NA	NA	NA	NA	0.456089	0.730687	NA	2	0.129261	NA	0.796527	NA	0.641967	NA	NA	1			Y	OG5_127165|OG5_127362
PF3D7_0217100	ATP synthase F1, alpha subunit	PF3D7_1462700	cytochrome c1 precursor, putative	0.948	1	NA	NA	0.686006	NA	NA	NA	NA	0.5814	0.450256	NA	3	-0.385729	NA	0.896405	NA	0.727681	NA	NA	2				OG5_127165|OG5_128006		Y		Y
PF3D7_0217100	ATP synthase F1, alpha subunit	PF3D7_1409800	CUGBP Elav-like family member 2, putative	0.91	NA	NA	NA	NA	NA	NA	NA	NA	NA	NA	0.571809	1	-0.199599	NA	0.257609	0.25	0.259146	NA	NA	NA			Y	OG5_127165|OG5_163858
PF3D7_0217100	ATP synthase F1, alpha subunit	PF3D7_0311800	conserved protein, unknown function	0.912	NA	NA	0.809977	0.476485	NA	NA	NA	NA	0.965633	0.964278	NA	4	-0.0622988	NA	0.935942	NA	0.635209	NA	1	4				OG5_127165|OG5_147463
PF3D7_0217100	ATP synthase F1, alpha subunit	PF3D7_0626700	conserved protein, unknown function	0.916	NA	NA	NA	NA	NA	NA	NA	NA	NA	NA	0.795706	1	0.526008	NA	NA	NA	NA	NA	NA	1			Y	OG5_127165|OG5_127677
PF3D7_0217100	ATP synthase F1, alpha subunit	PF3D7_1024300	conserved Plasmodium protein, unknown function	0.904	NA	NA	NA	NA	NA	NA	NA	NA	0.957535	0.970353	NA	2	-0.0278226	NA	0.899699	NA	0.53799	NA	NA	3			Y	OG5_127165|OG5_147414
PF3D7_0217100	ATP synthase F1, alpha subunit	PF3D7_1142800	conserved Plasmodium protein, unknown function	0.952	NA	NA	NA	NA	NA	NA	NA	NA	0.939621	0.859744	NA	2	0.436951	NA	0.939568	NA	0.715757	NA	NA	4			Y	OG5_127165|OG5_147458
PF3D7_0217100	ATP synthase F1, alpha subunit	PF3D7_0606700	coatomer alpha subunit, putative	0.942	NA	NA	NA	NA	NA	NA	NA	NA	NA	NA	0.96699	1	0.331356	NA	NA	0.5	NA	NA	NA	2			Y	OG5_127165|OG5_127808
PF3D7_0217100	ATP synthase F1, alpha subunit	PF3D7_1136500	casein kinase 1	0.928	NA	NA	0.55491	NA	NA	NA	NA	NA	NA	0.542247	NA	2	0.109645	NA	-0.254221	0.5	-0.279915	NA	NA	NA				OG5_126780|OG5_127165
PF3D7_0217100	ATP synthase F1, alpha subunit	PF3D7_1239700	ATP-dependent zinc metalloprotease FTSH 1	0.978	1	NA	NA	NA	NA	NA	NA	NA	0.698814	0.776002	NA	2	0.0992886	NA	0.855131	NA	0.618665	NA	NA	1			Y	OG5_126616|OG5_127165		Y		Y
PF3D7_0217100	ATP synthase F1, alpha subunit	PF3D7_1311300	ATP synthase subunit gamma, mitochondrial	0.988	1	NA	NA	NA	NA	NA	NA	NA	0.936865	0.930968	NA	2	0.0677972	NA	0.916632	0.75	0.733137	NA	1	4			Y	OG5_127077|OG5_127165		Y		Y
PF3D7_0217100	ATP synthase F1, alpha subunit	PF3D7_1235700	ATP synthase subunit beta, mitochondrial	0.992	1	NA	0.486128	NA	NA	NA	NA	NA	0.755953	NA	NA	2	0.347327	NA	0.900087	0.75	0.744018	NA	1	2				OG5_127099|OG5_127165		Y		Y
PF3D7_0217100	ATP synthase F1, alpha subunit	PF3D7_0309500	asparagine synthetase [glutamine-hydrolyzing], putative	0.914	NA	NA	NA	NA	NA	NA	NA	NA	NA	NA	0.574789	1	0.302221	NA	NA	NA	NA	NA	1	NA			Y	OG5_127165|OG5_127204
PF3D7_0217100	ATP synthase F1, alpha subunit	PF3D7_0415000	arsenical pump-driving ATPase, putative	0.928	NA	NA	NA	NA	NA	NA	NA	NA	NA	NA	0.652952	1	0.205995	NA	NA	NA	NA	NA	1	1			Y	OG5_127165|OG5_127181
PF3D7_0217100	ATP synthase F1, alpha subunit	PF3D7_1008900	adenylate kinase	0.902	NA	NA	NA	NA	NA	NA	NA	NA	NA	NA	0.809528	1	-0.215313	NA	NA	NA	NA	NA	NA	2			Y	OG5_126762|OG5_127165
PF3D7_0217300	AP-2 complex subunit sigma, putative	PF3D7_1106000	RuvB-like helicase 2	0.924	NA	NA	NA	NA	NA	NA	NA	NA	0.502315	NA	NA	1	-0.297729	NA	-0.136784	0.25	-0.405709	NA	NA	NA			Y	OG5_127944|OG5_128581
PF3D7_0217500	calcium-dependent protein kinase 1	PF3D7_1357000,PF3D7_1357100		0.904	NA	NA	NA	0.770513	NA	NA	NA	NA	NA	NA	NA	1	0.229889	NA	NA	0.5	NA	NA	NA	1	Y			OG5_126600|PF3D7_1357000,PF3D7_1357100
PF3D7_0217500	calcium-dependent protein kinase 1	PF3D7_0406100	V-type proton ATPase subunit B	0.942	NA	NA	NA	0.575412	NA	0.471433	NA	NA	NA	NA	NA	2	-0.154341	NA	NA	0.5	NA	NA	NA	NA				OG5_126600|OG5_127061
PF3D7_0217500	calcium-dependent protein kinase 1	PF3D7_1311900	V-type proton ATPase catalytic subunit A	0.922	NA	NA	NA	0.796091	NA	0.85342	NA	NA	NA	NA	NA	2	0.0374171	NA	NA	0.5	NA	NA	NA	2				OG5_126600|OG5_127237
PF3D7_0217500	calcium-dependent protein kinase 1	PF3D7_0922100	ubiquitin-like protein, putative	0.936	NA	NA	NA	NA	NA	NA	NA	NA	0.792065	NA	NA	1	0.437657	NA	-0.651237	0.75	-0.457656	NA	NA	1			Y	OG5_126600|OG5_148040
PF3D7_0217500	calcium-dependent protein kinase 1	PF3D7_1209200	U6 snRNA-associated Sm-like protein LSm7, putative	0.93	NA	NA	NA	0.693006	NA	NA	NA	NA	NA	NA	NA	1	-0.183968	NA	NA	0.75	NA	NA	NA	1	Y			OG5_126600|OG5_128343
PF3D7_0217500	calcium-dependent protein kinase 1	PF3D7_1352500	thioredoxin-related protein, putative	0.916	NA	NA	NA	0.402677	NA	NA	NA	NA	NA	NA	NA	1	0.505193	NA	0.201383	0.25	0.0392519	NA	NA	NA	Y			OG5_126600|OG5_132104
PF3D7_0217500	calcium-dependent protein kinase 1	PF3D7_0308200	T-complex protein 1 subunit eta	0.924	NA	NA	NA	0.830847	NA	0.623243	NA	NA	NA	NA	NA	2	-0.260759	NA	-0.762231	0.75	-0.570615	NA	NA	1				OG5_126600|OG5_127782
PF3D7_0217500	calcium-dependent protein kinase 1	PF3D7_1357800	T-complex protein 1 subunit delta	0.906	NA	NA	NA	0.751323	NA	0.683884	NA	NA	NA	NA	NA	2	-0.105561	NA	-0.807351	0.75	-0.73099	NA	NA	2				OG5_126600|OG5_127832
PF3D7_0217500	calcium-dependent protein kinase 1	PF3D7_1132200	T-complex protein 1 subunit alpha	0.906	NA	NA	NA	0.856175	NA	0.605136	NA	NA	NA	NA	NA	2	-0.224979	NA	NA	0.75	NA	NA	NA	2				OG5_126600|OG5_127998
PF3D7_0217500	calcium-dependent protein kinase 1	PF3D7_0915100	SUMO-conjugating enzyme UBC9	0.918	NA	NA	NA	NA	NA	NA	NA	NA	0.404577	NA	NA	1	-0.274014	NA	-0.844336	0.25	-0.369849	NA	NA	NA			Y	OG5_126600|OG5_127729
PF3D7_0217500	calcium-dependent protein kinase 1	PF3D7_0507500	subtilisin-like protease 1	0.958	NA	NA	NA	0.476909	NA	NA	NA	NA	NA	NA	NA	1	0.757855	NA	0.909129	0.25	0.863676	NA	NA	NA	Y			OG5_126600|OG5_138369
PF3D7_0217500	calcium-dependent protein kinase 1	PF3D7_0416800	small GTP-binding protein sar1	0.982	NA	NA	NA	0.424704	NA	NA	NA	NA	NA	NA	NA	1	0.783153	NA	NA	0.5	NA	NA	NA	1	Y			OG5_126600|OG5_127331
PF3D7_0217500	calcium-dependent protein kinase 1	PF3D7_1215900	serpentine receptor, putative	0.932	NA	NA	NA	NA	NA	NA	NA	NA	0.672407	NA	NA	1	0.592095	NA	NA	0.25	NA	NA	1	1			Y	OG5_126600|OG5_128246
PF3D7_0217500	calcium-dependent protein kinase 1	PF3D7_0805700	serine/threonine protein kinase, FIKK family	0.956	NA	NA	NA	NA	NA	NA	NA	NA	0.574668	NA	NA	1	0.523957	NA	NA	0.75	NA	NA	NA	1			Y	OG5_126600|OG5_145292
PF3D7_0217500	calcium-dependent protein kinase 1	PF3D7_0517300	serine/arginine-rich splicing factor 1	0.908	NA	NA	NA	NA	NA	0.454475	NA	NA	NA	NA	NA	1	0.875707	NA	-0.229795	0.75	-0.328622	NA	NA	NA		Y		OG5_126600|OG5_128933
PF3D7_0217500	calcium-dependent protein kinase 1	PF3D7_0929200	RNA-binding protein, putative	0.942	NA	NA	NA	0.633007	NA	NA	NA	NA	NA	NA	NA	1	0.0680212	NA	NA	0.75	NA	NA	NA	NA	Y			OG5_126600|OG5_154765
PF3D7_0217500	calcium-dependent protein kinase 1	PF3D7_0817700	rhoptry neck protein 5	0.908	NA	NA	NA	NA	NA	NA	NA	NA	NA	NA	0.482472	1	0.916557	NA	0.898635	NA	NA	NA	NA	NA			Y	OG5_126600|OG5_153587
PF3D7_0217500	calcium-dependent protein kinase 1	PF3D7_1037100	pyruvate kinase 2	0.962	NA	NA	NA	0.52759	NA	NA	NA	NA	NA	NA	NA	1	-0.0266845	NA	-0.551988	0.25	-0.773898	NA	NA	NA	Y			OG5_126600|OG5_144357
PF3D7_0217500	calcium-dependent protein kinase 1	PF3D7_1230700	protein transport protein SEC13	0.932	NA	NA	NA	NA	NA	0.467294	NA	NA	NA	NA	NA	1	0.866028	NA	NA	0.75	NA	NA	NA	NA		Y		OG5_126600|OG5_127687
PF3D7_0217500	calcium-dependent protein kinase 1	PF3D7_0322000	peptidyl-prolyl cis-trans isomerase	0.93	NA	NA	NA	0.676406	NA	NA	NA	NA	NA	NA	NA	1	0.0932935	NA	-0.791267	0.5	-0.636467	NA	NA	1	Y			OG5_126600|OG5_126792
PF3D7_0217500	calcium-dependent protein kinase 1	PF3D7_0415500	nuclear cap-binding protein subunit 2, putative	0.978	NA	NA	NA	NA	NA	NA	NA	NA	NA	0.469567	NA	1	0.22523	NA	NA	0.75	NA	NA	1	NA			Y	OG5_126600|OG5_127988
PF3D7_0217500	calcium-dependent protein kinase 1	PF3D7_0613900	myosin E, putative	0.954	NA	NA	NA	NA	NA	NA	NA	NA	0.695059	NA	NA	1	0.744636	NA	0.933212	0.75	NA	NA	NA	1			Y	OG5_126600|OG5_166989
PF3D7_0217500	calcium-dependent protein kinase 1	PF3D7_0933600	mitochondrial-processing peptidase subunit beta, putative	0.924	NA	NA	NA	0.611074	NA	NA	NA	NA	NA	NA	NA	1	-0.321949	NA	-0.623193	0.5	-0.482166	NA	NA	1	Y			OG5_126600|OG5_127023
PF3D7_0217500	calcium-dependent protein kinase 1	PF3D7_0523100	mitochondrial-processing peptidase subunit alpha, putative	0.906	NA	NA	NA	0.625949	NA	NA	NA	NA	NA	NA	NA	1	-0.312894	NA	-0.591493	0.5	-0.435479	NA	NA	1	Y			OG5_126600|OG5_127941
PF3D7_0217500	calcium-dependent protein kinase 1	PF3D7_0914700	major facilitator superfamily-related transporter, putative	0.96	NA	NA	NA	NA	NA	NA	NA	NA	NA	0.500381	NA	1	-0.158456	NA	-0.394452	0.25	-0.377789	NA	NA	NA			Y	OG5_126600|OG5_139383
[truncated: 24,274 more rows]

## Sheet: Legend
Table S5. Related to Figure 2. Pairwise interactions in the Plasmodium protein interaction network. The table includes scores for all the features used in the random forest classifier, in addition to other useful information, such as annotation in interaction databases for human, mouse, worm and fly orthologs, and whether the interaction pair has biochemical evidence (blue native fractionation) f…
[truncated: 33 more rows]
