# Supplementary material for: Landscape of the Plasmodium Interactome Reveals Both Conserved and Species-Specific Functionality
Source: Cell Rep. 2019 Aug 6;28(6):1635–1647.e5. doi: 10.1016/j.celrep.2019.07.019 (PMC6693557; doi:10.1016/j.celrep.2019.07.019)
Supplement: Table S6. Clusters from the Plasmodium Interaction Network Representing Putative Protein Complexes, Related to Figure 2 — Clusters were derived using ClusterOne (Nepusz et al., 2012). Conserved Plasmodium proteins of unknown function are highlighted in red. [file mmc7.xlsx]

## Sheet: Clusters
Cluster#	GeneID	CORUM complex	Product Description	#TM Domains	Ortholog Group	Computed GO Components	Computed GO Functions	Computed GO Processes	Symbol	Phenotype Bushell 2017	Phenotype Zhang 2018
1	PF3D7_0515000		pre-mRNA-splicing factor CWC2, putative	0	OG5_130975	null	metal ion binding, nucleic acid binding, nucleotide binding	null	CWC2	Essential	Mutable in CDS
1	PF3D7_1445600		RNA-binding protein, putative	0	OG5_153136	null	nucleic acid binding, nucleotide binding	null	PF14_0433	Essential	Mutable in CDS
1	PF3D7_1007200		rhoGAP GTPase, putative	0	OG5_130776	intracellular, membrane	null	signal transduction	PF10_0071	Dispensable	Non - Mutable in CDS
2	PF3D7_0806500		DnaJ protein, putative	0	OG5_132460	null	null	null	PF08_0115		Non - Mutable in CDS
2	PF3D7_0826700		receptor for activated c kinase	0	OG5_127516	null	protein binding	null	RACK1		Non - Mutable in CDS
2	PF3D7_1347700		ethanolamine-phosphate cytidylyltransferase	0	OG5_127671	null	catalytic activity	biosynthetic process	ECT	Slow	Non - Mutable in CDS
3	PF3D7_0415500		nuclear cap-binding protein subunit 2, putative	0	OG5_127988	nuclear cap binding complex	RNA cap binding, nucleic acid binding, nucleotide binding	mRNA cis splicing, via spliceosome	CBP20	Dispensable	Non - Mutable in CDS
3	PF3D7_0810600		ATP-dependent RNA helicase DBP1, putative	0	OG5_126849	null	ATP binding, nucleic acid binding	null	DBP1	Slow	Mutable in CDS
3	PF3D7_0818700		DNA helicase, putative	0	OG5_139477	null	ATP binding, DNA binding	null	MAL8P1.65	Dispensable	Mutable in CDS
3	PF3D7_1002400		RNA-binding protein, putative	0	OG5_127745	null	nucleic acid binding, nucleotide binding	null	PF3D7_1002400.1
3	PF3D7_1224300		polyadenylate-binding protein, putative	0	OG5_126795	null	RNA binding, nucleotide binding	null	PABP	Essential	Non - Mutable in CDS
3	PF3D7_0102900		aspartate--tRNA ligase	0	OG5_127227	cytoplasm	ATP binding, aspartate-tRNA ligase activity, nucleic acid binding	aspartyl-tRNA aminoacylation	MAL1P1.20	Essential	Non - Mutable in CDS
3	PF3D7_0617800		histone H2A	0	OG5_126570	nucleosome, nucleus	DNA binding, protein heterodimerization activity	null	H2A	Slow	Non - Mutable in CDS
3	PF3D7_0602100		ATP-dependent RNA helicase, putative	0	OG5_127259	null	ATP binding, hydrolase activity, acting on acid anhydrides, in phosphorus-containing anhydrides, nucleic acid binding	null	2270.T00294	Essential	Non - Mutable in CDS
3	PF3D7_0211800		asparagine--tRNA ligase	0	OG5_126756	cytoplasm	ATP binding, asparagine-tRNA ligase activity, nucleic acid binding	asparaginyl-tRNA aminoacylation	ASNRS	Slow	Non - Mutable in CDS
3	PF3D7_0617900		histone H3 variant	0	OG5_126569	nucleosome	DNA binding, protein heterodimerization activity	null	H3.3	Slow	Non - Mutable in CDS
3	PF3D7_0923900		RNA-binding protein, putative	0	OG5_127457	null	nucleic acid binding, nucleotide binding	null	PFI1175C		Non - Mutable in CDS
3	PF3D7_1459000		ATP-dependent RNA helicase DBP5	0	OG5_127716	null	ATP binding, nucleic acid binding	null	DBP5	Essential	Non - Mutable in CDS
3	PF3D7_1350100		lysine--tRNA ligase	0	OG5_126972	cytoplasm	ATP binding, lysine-tRNA ligase activity, nucleic acid binding	lysyl-tRNA aminoacylation	KRS1		Non - Mutable in CDS
3	PF3D7_1230700		protein transport protein SEC13	0	OG5_127687	null	protein binding	null	SEC13	Essential	Non - Mutable in CDS
4	PF3D7_1108400		casein kinase 2, alpha subunit	0	OG5_126901	null	ATP binding, protein kinase activity	protein phosphorylation	CK2ALPHA	Essential	Non - Mutable in CDS
4	PF3D7_0508800		single-stranded DNA-binding protein	0	OG5_127389	null	single-stranded DNA binding	DNA replication	SSB	Slow	Non - Mutable in CDS
5	PF3D7_1343600		UDP-N-acetylglucosamine pyrophosphorylase, putative	0	OG5_127359	null	uridylyltransferase activity	metabolic process	MAL13P1.218	Slow	Non - Mutable in CDS
5	PF3D7_1409800		CUGBP Elav-like family member 2, putative	0	OG5_163858	null	nucleic acid binding, nucleotide binding, protein binding	null	CELF2	Dispensable	Mutable in CDS
6	PF3D7_1412400		conserved Plasmodium protein, unknown function	2	OG5_161574	null	phosphatidylinositol phosphate kinase activity	phosphatidylinositol metabolic process	PF14_0123	Essential	Mutable in CDS
6	PF3D7_1026800		40S ribosomal protein S2	0	OG5_127014	small ribosomal subunit	structural constituent of ribosome	translation	RPS2	Essential	Non - Mutable in CDS
7	PF3D7_0606600		conserved Plasmodium protein, unknown function	0	OG5_166976	cytoplasm	ATP binding, protein binding	null	2270.T00250	Dispensable	Mutable in CDS
7	PF3D7_0520500		phosphomethylpyrimidine kinase, putative	0	OG5_128612	null	null	null	MAL5P1.206		Mutable in CDS
7	PKNH_1402300		gametocyte associated protein, putative	1	OG5_243608	null	null	null
7	PKNH_1473300		Plasmodium exported protein (PHIST), unknown function	0	OG5_156665	null	null	null
8	PF3D7_0806600		kinesin-like protein, putative	0	OG5_167346	null	ATP binding, microtubule binding, microtubule motor activity	microtubule-based movement	MAL8P1.132	Slow	Mutable in CDS
8	PF3D7_1136500		casein kinase 1	0	OG5_126780	null	ATP binding, protein kinase activity	protein phosphorylation	PF3D7_1136500.1	Essential
9	PF3D7_0934800	DNA-PK-Ku-eIF2-NF90-NF45 complex	cAMP-dependent protein kinase catalytic subunit	0	OG5_126748	null	ATP binding, protein serine/threonine kinase activity	protein phosphorylation	PKAC	Essential	Non - Mutable in CDS
9	PF3D7_0728000	DNA-PK-Ku-eIF2-NF90-NF45 complex	eukaryotic translation initiation factor 2 subunit alpha, putative	0	OG5_127433	eukaryotic translation initiation factor 2 complex	translation initiation factor activity	null	PF07_0117		Non - Mutable in CDS
9	PF3D7_1410600	DNA-PK-Ku-eIF2-NF90-NF45 complex	eukaryotic translation initiation factor 2 subunit gamma, putative	0	OG5_127447	null	GTP binding, GTPase activity	null	EIF2GAMMA		Non - Mutable in CDS
9	PF3D7_1344200	DNA-PK-Ku-eIF2-NF90-NF45 complex	heat shock protein 110, putative	0	OG5_128359	null	null	null	HSP110	Essential	Non - Mutable in CDS
9	PF3D7_1224300	DNA-PK-Ku-eIF2-NF90-NF45 complex	polyadenylate-binding protein, putative	0	OG5_126795	null	RNA binding, nucleotide binding	null	PABP	Essential	Non - Mutable in CDS
9	PF3D7_1459000	DNA-PK-Ku-eIF2-NF90-NF45 complex	ATP-dependent RNA helicase DBP5	0	OG5_127716	null	ATP binding, nucleic acid binding	null	DBP5	Essential	Non - Mutable in CDS
9	PF3D7_1461900	DNA-PK-Ku-eIF2-NF90-NF45 complex	valine--tRNA ligase, putative	0	OG5_126723	null	ATP binding, aminoacyl-tRNA editing activity, valine-tRNA ligase activity	valyl-tRNA aminoacylation	PF14_0589	Essential	Non - Mutable in CDS
9	PF3D7_1345700	DNA-PK-Ku-eIF2-NF90-NF45 complex	isocitrate dehydrogenase [NADP], mitochondrial	0	OG5_127057	null	NAD binding, isocitrate dehydrogenase (NADP+) activity, magnesium ion binding	isocitrate metabolic process, oxidation-reduction process	IDH	Slow	Non - Mutable in CDS
9	PF3D7_1436600	DNA-PK-Ku-eIF2-NF90-NF45 complex	cGMP-dependent protein kinase	0	OG5_127599	null	ATP binding, protein serine/threonine kinase activity	protein phosphorylation	PKG		Non - Mutable in CDS
9	PF3D7_1363400	DNA-PK-Ku-eIF2-NF90-NF45 complex	polyubiquitin binding protein, putative	0	OG5_128172	null	protein binding	null	DOA1		Mutable in CDS
9	PF3D7_1312600	DNA-PK-Ku-eIF2-NF90-NF45 complex	2-oxoisovalerate dehydrogenase subunit alpha, mitochondrial, putative	0	OG5_128261	null	oxidoreductase activity, acting on the aldehyde or oxo group of donors, disulfide as acceptor	metabolic process	BCKDHA	Slow	Non - Mutable in CDS
9	PF3D7_1423300	DNA-PK-Ku-eIF2-NF90-NF45 complex	serine/threonine protein phosphatase 7	0	OG5_134377	null	calcium ion binding, hydrolase activity, protein binding	null	PP7	Essential	Non - Mutable in CDS
9	PF3D7_1010600	DNA-PK-Ku-eIF2-NF90-NF45 complex	eukaryotic translation initiation factor 2 subunit beta	0	OG5_127339	null	translation initiation factor activity	translational initiation	EIF2BETA		Non - Mutable in CDS
9	PF3D7_0504600	DNA-PK-Ku-eIF2-NF90-NF45 complex	2-oxoisovalerate dehydrogenase subunit beta, mitochondrial, putative	0	OG5_128323	null	catalytic activity	metabolic process	BCKDHB	Slow	Non - Mutable in CDS
9	PF3D7_1451100	DNA-PK-Ku-eIF2-NF90-NF45 complex	elongation factor 2	0	OG5_126923	null	GTP binding, GTPase activity	null	EEF2	Essential	Non - Mutable in CDS
9	PF3D7_0708400	DNA-PK-Ku-eIF2-NF90-NF45 complex	heat shock protein 90	0	OG5_126623	null	ATP binding, unfolded protein binding	protein folding, response to stress	HSP90	Slow	Non - Mutable in CDS
9	PF3D7_1012600	DNA-PK-Ku-eIF2-NF90-NF45 complex	GMP synthase [glutamine-hydrolyzing]	0	OG5_127152	null	ATP binding, GMP synthase (glutamine-hydrolyzing) activity, pyrophosphatase activity	GMP biosynthetic process	GMPS	Slow	Non - Mutable in CDS
10	PF3D7_0914400		conserved Plasmodium protein, unknown function	0	OG5_133351	cytoplasm, integral component of membrane	nucleotide binding, transmembrane transporter activity	null	PFI0705W		Non - Mutable in CDS
10	PKNH_1441400		endoplasmin, putative	0	OG5_126623	null	ATP binding, unfolded protein binding	protein folding, response to stress
10	PF3D7_0912800		tRNA (adenine(58)-N(1))-methyltransferase non-catalytic subunit TRM6, putative	0	OG5_163863	nucleus, tRNA (m1A) methyltransferase complex	DNA binding, DNA-directed RNA polymerase activity, translation initiation factor activity	regulation of translational initiation, tRNA methylation, transcription, DNA-templated, translational initiation	GCD10		Non - Mutable in CDS
11	PF3D7_1325000		U6 snRNA-associated Sm-like protein LSm6, putative	0	OG5_128262	small nucleolar ribonucleoprotein complex	null	mRNA splicing, via spliceosome	LSM6	Slow	Non - Mutable in CDS
11	PF3D7_1107000		U6 snRNA-associated Sm-like protein LSm4, putative	0	OG5_128255	null	null	null	LSM4	Essential	Non - Mutable in CDS
11	PF3D7_0610500		peptidyl-tRNA hydrolase PTRHD1, putative	0	OG5_130573	null	aminoacyl-tRNA hydrolase activity	null	2270.T00210	Dispensable	Non - Mutable in CDS
12	PF3D7_1435300		NAD(P)H-dependent glutamate synthase, putative	0	OG5_126892	null	glutamate synthase activity, iron-sulfur cluster binding, oxidoreductase activity, acting on the CH-NH2 group of donors, NAD or NADP as acceptor	glutamate biosynthetic process, oxidation-reduction process	PF14_0334	Slow	Mutable in CDS
12	PF3D7_0716800		eukaryotic translation initiation factor 3 subunit I, putative	0	OG5_127718	null	protein binding	null	EIF3I	Essential	Non - Mutable in CDS
13	PF3D7_0217800	40S ribosomal subunit, cytoplasmic; Ribosome, cytoplasmic; 60S ribosomal subunit, cytoplasmic; 40S ribosomal subunit, cytoplasmic; Parvulin-associated pre-rRNP complex; Nop56p-associated pre-rRNA complex; TNF-alpha/NF-kappa B signaling complex 6; RBP containing complex (DICER, RPL7A, EIF6, MOV10 and subunits of the 60S ribosomal particle)	40S ribosomal protein S26	0	OG5_127138	ribosome	structural constituent of ribosome	translation	RPS26		Non - Mutable in CDS
13	PF3D7_0316800	40S ribosomal subunit, cytoplasmic; Ribosome, cytoplasmic; 60S ribosomal subunit, cytoplasmic; 40S ribosomal subunit, cytoplasmic; Parvulin-associated pre-rRNP complex; Nop56p-associated pre-rRNA complex; TNF-alpha/NF-kappa B signaling complex 6; RBP containing complex (DICER, RPL7A, EIF6, MOV10 and subunits of the 60S ribosomal particle)	40S ribosomal protein S15A, putative	0	OG5_126878	ribosome	structural constituent of ribosome	translation	MAL3P6.30		Non - Mutable in CDS
13	PF3D7_0503800	40S ribosomal subunit, cytoplasmic; Ribosome, cytoplasmic; 60S ribosomal subunit, cytoplasmic; 40S ribosomal subunit, cytoplasmic; Parvulin-associated pre-rRNP complex; Nop56p-associated pre-rRNA complex; TNF-alpha/NF-kappa B signaling complex 6; RBP containing complex (DICER, RPL7A, EIF6, MOV10 and subunits of the 60S ribosomal particle)	60S ribosomal protein L31	0	OG5_126907	ribosome	structural constituent of ribosome	translation	RPL31	Essential	Non - Mutable in CDS
13	PF3D7_0507100	40S ribosomal subunit, cytoplasmic; Ribosome, cytoplasmic; 60S ribosomal subunit, cytoplasmic; 40S ribosomal subunit, cytoplasmic; Parvulin-associated pre-rRNP complex; Nop56p-associated pre-rRNA complex; TNF-alpha/NF-kappa B signaling complex 6; RBP containing complex (DICER, RPL7A, EIF6, MOV10 and subunits of the 60S ribosomal particle)	60S ribosomal protein L4	0	OG5_127050	ribosome	structural constituent of ribosome	translation	RPL4		Non - Mutable in CDS
13	PF3D7_0415900	40S ribosomal subunit, cytoplasmic; Ribosome, cytoplasmic; 60S ribosomal subunit, cytoplasmic; 40S ribosomal subunit, cytoplasmic; Parvulin-associated pre-rRNP complex; Nop56p-associated pre-rRNA complex; TNF-alpha/NF-kappa B signaling complex 6; RBP containing complex (DICER, RPL7A, EIF6, MOV10 and subunits of the 60S ribosomal particle)	60S ribosomal protein L15, putative	0	OG5_127033	ribosome	structural constituent of ribosome	translation	MAL4P1.149	Essential	Non - Mutable in CDS
13	PF3D7_0516900	40S ribosomal subunit, cytoplasmic; Ribosome, cytoplasmic; 60S ribosomal subunit, cytoplasmic; 40S ribosomal subunit, cytoplasmic; Parvulin-associated pre-rRNP complex; Nop56p-associated pre-rRNA complex; TNF-alpha/NF-kappa B signaling complex 6; RBP containing complex (DICER, RPL7A, EIF6, MOV10 and subunits of the 60S ribosomal particle)	60S ribosomal protein L2	0	OG5_126641	ribosome	structural constituent of ribosome	translation	RPL2		Non - Mutable in CDS
13	PF3D7_0304400	40S ribosomal subunit, cytoplasmic; Ribosome, cytoplasmic; 60S ribosomal subunit, cytoplasmic; 40S ribosomal subunit, cytoplasmic; Parvulin-associated pre-rRNP complex; Nop56p-associated pre-rRNA complex; TNF-alpha/NF-kappa B signaling complex 6; RBP containing complex (DICER, RPL7A, EIF6, MOV10 and subunits of the 60S ribosomal particle)	60S ribosomal protein L44	0	OG5_126988	ribosome	structural constituent of ribosome	translation	RPL44
13	PF3D7_0306900	40S ribosomal subunit, cytoplasmic; Ribosome, cytoplasmic; 60S ribosomal subunit, cytoplasmic; 40S ribosomal subunit, cytoplasmic; Parvulin-associated pre-rRNP complex; Nop56p-associated pre-rRNA complex; TNF-alpha/NF-kappa B signaling complex 6; RBP containing complex (DICER, RPL7A, EIF6, MOV10 and subunits of the 60S ribosomal particle)	40S ribosomal protein S23, putative	0	OG5_127029	small ribosomal subunit	structural constituent of ribosome	translation	MAL3P2.27	Essential	Non - Mutable in CDS
13	PF3D7_0210900	40S ribosomal subunit, cytoplasmic; Ribosome, cytoplasmic; 60S ribosomal subunit, cytoplasmic; 40S ribosomal subunit, cytoplasmic; Parvulin-associated pre-rRNP complex; Nop56p-associated pre-rRNA complex; TNF-alpha/NF-kappa B signaling complex 6; RBP containing complex (DICER, RPL7A, EIF6, MOV10 and subunits of the 60S ribosomal particle)	conserved Plasmodium protein, unknown function	0	OG5_173790	null	null	null	PF02_0102	Slow	Mutable in CDS
13	PF3D7_0312800	40S ribosomal subunit, cytoplasmic; Ribosome, cytoplasmic; 60S ribosomal subunit, cytoplasmic; 40S ribosomal subunit, cytoplasmic; Parvulin-associated pre-rRNP complex; Nop56p-associated pre-rRNA complex; TNF-alpha/NF-kappa B signaling complex 6; RBP containing complex (DICER, RPL7A, EIF6, MOV10 and subunits of the 60S ribosomal particle)	60S ribosomal protein L26, putative	0	OG5_126931	large ribosomal subunit	structural constituent of ribosome	translation	MAL3P4.28		Non - Mutable in CDS
13	PF3D7_0614500	40S ribosomal subunit, cytoplasmic; Ribosome, cytoplasmic; 60S ribosomal subunit, cytoplasmic; 40S ribosomal subunit, cytoplasmic; Parvulin-associated pre-rRNP complex; Nop56p-associated pre-rRNA complex; TNF-alpha/NF-kappa B signaling complex 6; RBP containing complex (DICER, RPL7A, EIF6, MOV10 and subunits of the 60S ribosomal particle)	60S ribosomal protein L19	0	OG5_126940	ribosome	structural constituent of ribosome	translation	RPL19		Non - Mutable in CDS
13	PF3D7_0317600	40S ribosomal subunit, cytoplasmic; Ribosome, cytoplasmic; 60S ribosomal subunit, cytoplasmic; 40S ribosomal subunit, cytoplasmic; Parvulin-associated pre-rRNP complex; Nop56p-associated pre-rRNA complex; TNF-alpha/NF-kappa B signaling complex 6; RBP containing complex (DICER, RPL7A, EIF6, MOV10 and subunits of the 60S ribosomal particle)	40S ribosomal protein S11, putative	0	OG5_126986	ribosome	structural constituent of ribosome	translation	RPS11		Non - Mutable in CDS
13	PF3D7_0322900	40S ribosomal subunit, cytoplasmic; Ribosome, cytoplasmic; 60S ribosomal subunit, cytoplasmic; 40S ribosomal subunit, cytoplasmic; Parvulin-associated pre-rRNP complex; Nop56p-associated pre-rRNA complex; TNF-alpha/NF-kappa B signaling complex 6; RBP containing complex (DICER, RPL7A, EIF6, MOV10 and subunits of the 60S ribosomal particle)	40S ribosomal protein S3A, putative	0	OG5_126852	ribosome	structural constituent of ribosome	translation	RPS3A		Non - Mutable in CDS
13	PF3D7_0706400	40S ribosomal subunit, cytoplasmic; Ribosome, cytoplasmic; 60S ribosomal subunit, cytoplasmic; 40S ribosomal subunit, cytoplasmic; Parvulin-associated pre-rRNP complex; Nop56p-associated pre-rRNA complex; TNF-alpha/NF-kappa B signaling complex 6; RBP containing complex (DICER, RPL7A, EIF6, MOV10 and subunits of the 60S ribosomal particle)	60S ribosomal protein L37	0	OG5_126918	ribosome	structural constituent of ribosome	translation	RPL37	Essential	Non - Mutable in CDS
13	PF3D7_0710600	40S ribosomal subunit, cytoplasmic; Ribosome, cytoplasmic; 60S ribosomal subunit, cytoplasmic; 40S ribosomal subunit, cytoplasmic; Parvulin-associated pre-rRNP complex; Nop56p-associated pre-rRNA complex; TNF-alpha/NF-kappa B signaling complex 6; RBP containing complex (DICER, RPL7A, EIF6, MOV10 and subunits of the 60S ribosomal particle)	60S ribosomal protein L34	0	OG5_127025	ribosome	structural constituent of ribosome	translation	RPL34		Non - Mutable in CDS
13	PF3D7_0719600	40S ribosomal subunit, cytoplasmic; Ribosome, cytoplasmic; 60S ribosomal subunit, cytoplasmic; 40S ribosomal subunit, cytoplasmic; Parvulin-associated pre-rRNP complex; Nop56p-associated pre-rRNA complex; TNF-alpha/NF-kappa B signaling complex 6; RBP containing complex (DICER, RPL7A, EIF6, MOV10 and subunits of the 60S ribosomal particle)	60S ribosomal protein L11a, putative	0	OG5_126688	ribosome	structural constituent of ribosome	translation	PF07_0079		Non - Mutable in CDS
13	PF3D7_0721600	40S ribosomal subunit, cytoplasmic; Ribosome, cytoplasmic; 60S ribosomal subunit, cytoplasmic; 40S ribosomal subunit, cytoplasmic; Parvulin-associated pre-rRNP complex; Nop56p-associated pre-rRNA complex; TNF-alpha/NF-kappa B signaling complex 6; RBP containing complex (DICER, RPL7A, EIF6, MOV10 and subunits of the 60S ribosomal particle)	40S ribosomal protein S5, putative	0	OG5_127064	small ribosomal subunit	RNA binding, structural constituent of ribosome	translation	PF07_0088	Essential	Non - Mutable in CDS
13	PF3D7_0813900	40S ribosomal subunit, cytoplasmic; Ribosome, cytoplasmic; 60S ribosomal subunit, cytoplasmic; 40S ribosomal subunit, cytoplasmic; Parvulin-associated pre-rRNP complex; Nop56p-associated pre-rRNA complex; TNF-alpha/NF-kappa B signaling complex 6; RBP containing complex (DICER, RPL7A, EIF6, MOV10 and subunits of the 60S ribosomal particle)	40S ribosomal protein S16, putative	0	OG5_126930	ribosome	structural constituent of ribosome	translation	RPS16	Essential	Non - Mutable in CDS
13	PF3D7_0814000	40S ribosomal subunit, cytoplasmic; Ribosome, cytoplasmic; 60S ribosomal subunit, cytoplasmic; 40S ribosomal subunit, cytoplasmic; Parvulin-associated pre-rRNP complex; Nop56p-associated pre-rRNA complex; TNF-alpha/NF-kappa B signaling complex 6; RBP containing complex (DICER, RPL7A, EIF6, MOV10 and subunits of the 60S ribosomal particle)	60S ribosomal protein L13-2, putative	0	OG5_127128	ribosome	structural constituent of ribosome	translation	PF08_0075		Non - Mutable in CDS
13	PF3D7_0519400	40S ribosomal subunit, cytoplasmic; Ribosome, cytoplasmic; 60S ribosomal subunit, cytoplasmic; 40S ribosomal subunit, cytoplasmic; Parvulin-associated pre-rRNP complex; Nop56p-associated pre-rRNA complex; TNF-alpha/NF-kappa B signaling complex 6; RBP containing complex (DICER, RPL7A, EIF6, MOV10 and subunits of the 60S ribosomal particle)	40S ribosomal protein S24	0	OG5_126896	ribosome	structural constituent of ribosome	translation	RPS24	Essential	Non - Mutable in CDS
13	PF3D7_0821700	40S ribosomal subunit, cytoplasmic; Ribosome, cytoplasmic; 60S ribosomal subunit, cytoplasmic; 40S ribosomal subunit, cytoplasmic; Parvulin-associated pre-rRNP complex; Nop56p-associated pre-rRNA complex; TNF-alpha/NF-kappa B signaling complex 6; RBP containing complex (DICER, RPL7A, EIF6, MOV10 and subunits of the 60S ribosomal particle)	60S ribosomal protein L22, putative	0	OG5_127156	ribosome	structural constituent of ribosome	translation	PF08_0039	Essential	Non - Mutable in CDS
13	PF3D7_0903900	40S ribosomal subunit, cytoplasmic; Ribosome, cytoplasmic; 60S ribosomal subunit, cytoplasmic; 40S ribosomal subunit, cytoplasmic; Parvulin-associated pre-rRNP complex; Nop56p-associated pre-rRNA complex; TNF-alpha/NF-kappa B signaling complex 6; RBP containing complex (DICER, RPL7A, EIF6, MOV10 and subunits of the 60S ribosomal particle)	60S ribosomal protein L32	0	OG5_126965	ribosome	structural constituent of ribosome	translation	RPL32	Essential	Non - Mutable in CDS
13	PF3D7_0611700	40S ribosomal subunit, cytoplasmic; Ribosome, cytoplasmic; 60S ribosomal subunit, cytoplasmic; 40S ribosomal subunit, cytoplasmic; Parvulin-associated pre-rRNP complex; Nop56p-associated pre-rRNA complex; TNF-alpha/NF-kappa B signaling complex 6; RBP containing complex (DICER, RPL7A, EIF6, MOV10 and subunits of the 60S ribosomal particle)	60S ribosomal protein L39	0	OG5_127376	ribosome	structural constituent of ribosome	translation	RPL39	Slow	Non - Mutable in CDS
13	PF3D7_1004000	40S ribosomal subunit, cytoplasmic; Ribosome, cytoplasmic; 60S ribosomal subunit, cytoplasmic; 40S ribosomal subunit, cytoplasmic; Parvulin-associated pre-rRNP complex; Nop56p-associated pre-rRNA complex; TNF-alpha/NF-kappa B signaling complex 6; RBP containing complex (DICER, RPL7A, EIF6, MOV10 and subunits of the 60S ribosomal particle)	60S ribosomal protein L13, putative	0	OG5_126957	large ribosomal subunit	structural constituent of ribosome	translation	PF10_0043	Essential	Non - Mutable in CDS
13	PF3D7_1019400	40S ribosomal subunit, cytoplasmic; Ribosome, cytoplasmic; 60S ribosomal subunit, cytoplasmic; 40S ribosomal subunit, cytoplasmic; Parvulin-associated pre-rRNP complex; Nop56p-associated pre-rRNA complex; TNF-alpha/NF-kappa B signaling complex 6; RBP containing complex (DICER, RPL7A, EIF6, MOV10 and subunits of the 60S ribosomal particle)	60S ribosomal protein L30e, putative	0	OG5_127005	null	null	null	PF10_0187	Essential	Non - Mutable in CDS
13	PF3D7_0705700	40S ribosomal subunit, cytoplasmic; Ribosome, cytoplasmic; 60S ribosomal subunit, cytoplasmic; 40S ribosomal subunit, cytoplasmic; Parvulin-associated pre-rRNP complex; Nop56p-associated pre-rRNA complex; TNF-alpha/NF-kappa B signaling complex 6; RBP containing complex (DICER, RPL7A, EIF6, MOV10 and subunits of the 60S ribosomal particle)	40S ribosomal protein S29, putative	0	OG5_127205	ribosome	structural constituent of ribosome	translation	MAL7P1.300		Non - Mutable in CDS
13	PF3D7_1105400	40S ribosomal subunit, cytoplasmic; Ribosome, cytoplasmic; 60S ribosomal subunit, cytoplasmic; 40S ribosomal subunit, cytoplasmic; Parvulin-associated pre-rRNP complex; Nop56p-associated pre-rRNA complex; TNF-alpha/NF-kappa B signaling complex 6; RBP containing complex (DICER, RPL7A, EIF6, MOV10 and subunits of the 60S ribosomal particle)	40S ribosomal protein S4, putative	0	OG5_126890	mitochondrion, ribosome	RNA binding, structural constituent of ribosome	translation	PF11_0065		Non - Mutable in CDS
13	PF3D7_1108700	40S ribosomal subunit, cytoplasmic; Ribosome, cytoplasmic; 60S ribosomal subunit, cytoplasmic; 40S ribosomal subunit, cytoplasmic; Parvulin-associated pre-rRNP complex; Nop56p-associated pre-rRNA complex; TNF-alpha/NF-kappa B signaling complex 6; RBP containing complex (DICER, RPL7A, EIF6, MOV10 and subunits of the 60S ribosomal particle)	heat shock protein DnaJ homologue Pfj2	1	OG5_135569	mitochondrion	null	cell redox homeostasis	PF11_0099	Essential	Non - Mutable in CDS
13	PF3D7_1109900	40S ribosomal subunit, cytoplasmic; Ribosome, cytoplasmic; 60S ribosomal subunit, cytoplasmic; 40S ribosomal subunit, cytoplasmic; Parvulin-associated pre-rRNP complex; Nop56p-associated pre-rRNA complex; TNF-alpha/NF-kappa B signaling complex 6; RBP containing complex (DICER, RPL7A, EIF6, MOV10 and subunits of the 60S ribosomal particle)	60S ribosomal protein L36	0	OG5_127134	ribosome	structural constituent of ribosome	translation	RPL36	Essential	Non - Mutable in CDS
13	PF3D7_1116000	40S ribosomal subunit, cytoplasmic; Ribosome, cytoplasmic; 60S ribosomal subunit, cytoplasmic; 40S ribosomal subunit, cytoplasmic; Parvulin-associated pre-rRNP complex; Nop56p-associated pre-rRNA complex; TNF-alpha/NF-kappa B signaling complex 6; RBP containing complex (DICER, RPL7A, EIF6, MOV10 and subunits of the 60S ribosomal particle)	rhoptry neck protein 4	0	OG5_156194	null	null	null	RON4	Essential	Non - Mutable in CDS
13	PF3D7_1124900	40S ribosomal subunit, cytoplasmic; Ribosome, cytoplasmic; 60S ribosomal subunit, cytoplasmic; 40S ribosomal subunit, cytoplasmic; Parvulin-associated pre-rRNP complex; Nop56p-associated pre-rRNA complex; TNF-alpha/NF-kappa B signaling complex 6; RBP containing complex (DICER, RPL7A, EIF6, MOV10 and subunits of the 60S ribosomal particle)	60S ribosomal protein L35, putative	0	OG5_127176	ribosome	structural constituent of ribosome	translation	RPL35		Non - Mutable in CDS
13	PF3D7_1126200	40S ribosomal subunit, cytoplasmic; Ribosome, cytoplasmic; 60S ribosomal subunit, cytoplasmic; 40S ribosomal subunit, cytoplasmic; Parvulin-associated pre-rRNP complex; Nop56p-associated pre-rRNA complex; TNF-alpha/NF-kappa B signaling complex 6; RBP containing complex (DICER, RPL7A, EIF6, MOV10 and subunits of the 60S ribosomal particle)	40S ribosomal protein S18, putative	0	OG5_126668	ribosome	RNA binding, structural constituent of ribosome	translation	RPS18		Non - Mutable in CDS
13	PF3D7_1130100	40S ribosomal subunit, cytoplasmic; Ribosome, cytoplasmic; 60S ribosomal subunit, cytoplasmic; 40S ribosomal subunit, cytoplasmic; Parvulin-associated pre-rRNP complex; Nop56p-associated pre-rRNA complex; TNF-alpha/NF-kappa B signaling complex 6; RBP containing complex (DICER, RPL7A, EIF6, MOV10 and subunits of the 60S ribosomal particle)	60S ribosomal protein L38	0	OG5_127448	ribosome	structural constituent of ribosome	translation	RPL38		Non - Mutable in CDS
13	PF3D7_1142500	40S ribosomal subunit, cytoplasmic; Ribosome, cytoplasmic; 60S ribosomal subunit, cytoplasmic; 40S ribosomal subunit, cytoplasmic; Parvulin-associated pre-rRNP complex; Nop56p-associated pre-rRNA complex; TNF-alpha/NF-kappa B signaling complex 6; RBP containing complex (DICER, RPL7A, EIF6, MOV10 and subunits of the 60S ribosomal particle)	60S ribosomal protein L28	0	OG5_127995	null	structural constituent of ribosome	translation	RPL28		Non - Mutable in CDS
13	PF3D7_1142600	40S ribosomal subunit, cytoplasmic; Ribosome, cytoplasmic; 60S ribosomal subunit, cytoplasmic; 40S ribosomal subunit, cytoplasmic; Parvulin-associated pre-rRNP complex; Nop56p-associated pre-rRNA complex; TNF-alpha/NF-kappa B signaling complex 6; RBP containing complex (DICER, RPL7A, EIF6, MOV10 and subunits of the 60S ribosomal particle)	60S ribosomal protein L35ae, putative	0	OG5_127072	ribosome	structural constituent of ribosome	translation	PF11_0438	Essential	Non - Mutable in CDS
13	PF3D7_1242700	40S ribosomal subunit, cytoplasmic; Ribosome, cytoplasmic; 60S ribosomal subunit, cytoplasmic; 40S ribosomal subunit, cytoplasmic; Parvulin-associated pre-rRNP complex; Nop56p-associated pre-rRNA complex; TNF-alpha/NF-kappa B signaling complex 6; RBP containing complex (DICER, RPL7A, EIF6, MOV10 and subunits of the 60S ribosomal particle)	40S ribosomal protein S17, putative	0	OG5_126867	ribosome	structural constituent of ribosome	translation	2277.T00411		Non - Mutable in CDS
13	PF3D7_1302800	40S ribosomal subunit, cytoplasmic; Ribosome, cytoplasmic; 60S ribosomal subunit, cytoplasmic; 40S ribosomal subunit, cytoplasmic; Parvulin-associated pre-rRNP complex; Nop56p-associated pre-rRNA complex; TNF-alpha/NF-kappa B signaling complex 6; RBP containing complex (DICER, RPL7A, EIF6, MOV10 and subunits of the 60S ribosomal particle)	40S ribosomal protein S7, putative	0	OG5_127368	ribosome	structural constituent of ribosome	translation	PF13_0014	Essential	Non - Mutable in CDS
13	PF3D7_1309100	40S ribosomal subunit, cytoplasmic; Ribosome, cytoplasmic; 60S ribosomal subunit, cytoplasmic; 40S ribosomal subunit, cytoplasmic; Parvulin-associated pre-rRNP complex; Nop56p-associated pre-rRNA complex; TNF-alpha/NF-kappa B signaling complex 6; RBP containing complex (DICER, RPL7A, EIF6, MOV10 and subunits of the 60S ribosomal particle)	60S ribosomal protein L24, putative	0	OG5_127273	null	null	null	PF13_0049		Non - Mutable in CDS
13	PF3D7_1317800	40S ribosomal subunit, cytoplasmic; Ribosome, cytoplasmic; 60S ribosomal subunit, cytoplasmic; 40S ribosomal subunit, cytoplasmic; Parvulin-associated pre-rRNP complex; Nop56p-associated pre-rRNA complex; TNF-alpha/NF-kappa B signaling complex 6; RBP containing complex (DICER, RPL7A, EIF6, MOV10 and subunits of the 60S ribosomal particle)	40S ribosomal protein S19	0	OG5_126687	small ribosomal subunit	RNA binding, structural constituent of ribosome	translation	RPS19		Non - Mutable in CDS
13	PF3D7_1323100	40S ribosomal subunit, cytoplasmic; Ribosome, cytoplasmic; 60S ribosomal subunit, cytoplasmic; 40S ribosomal subunit, cytoplasmic; Parvulin-associated pre-rRNP complex; Nop56p-associated pre-rRNA complex; TNF-alpha/NF-kappa B signaling complex 6; RBP containing complex (DICER, RPL7A, EIF6, MOV10 and subunits of the 60S ribosomal particle)	60S ribosomal protein L6, putative	0	OG5_126993	ribosome	rRNA binding, structural constituent of ribosome	translation	PF13_0129	Essential	Non - Mutable in CDS
13	PF3D7_1323400	40S ribosomal subunit, cytoplasmic; Ribosome, cytoplasmic; 60S ribosomal subunit, cytoplasmic; 40S ribosomal subunit, cytoplasmic; Parvulin-associated pre-rRNP complex; Nop56p-associated pre-rRNA complex; TNF-alpha/NF-kappa B signaling complex 6; RBP containing complex (DICER, RPL7A, EIF6, MOV10 and subunits of the 60S ribosomal particle)	60S ribosomal protein L23	0	OG5_126659	ribosome	structural constituent of ribosome	translation	RPL23		Non - Mutable in CDS
13	PF3D7_0422400	40S ribosomal subunit, cytoplasmic; Ribosome, cytoplasmic; 60S ribosomal subunit, cytoplasmic; 40S ribosomal subunit, cytoplasmic; Parvulin-associated pre-rRNP complex; Nop56p-associated pre-rRNA complex; TNF-alpha/NF-kappa B signaling complex 6; RBP containing complex (DICER, RPL7A, EIF6, MOV10 and subunits of the 60S ribosomal particle)	40S ribosomal protein S19	0	OG5_127080	ribosome	structural constituent of ribosome	translation	RPS19		Non - Mutable in CDS
13	PF3D7_1331800	40S ribosomal subunit, cytoplasmic; Ribosome, cytoplasmic; 60S ribosomal subunit, cytoplasmic; 40S ribosomal subunit, cytoplasmic; Parvulin-associated pre-rRNP complex; Nop56p-associated pre-rRNA complex; TNF-alpha/NF-kappa B signaling complex 6; RBP containing complex (DICER, RPL7A, EIF6, MOV10 and subunits of the 60S ribosomal particle)	60S ribosomal protein L23, putative	0	OG5_126678	ribosome	structural constituent of ribosome	translation	PF13_0171	Essential	Non - Mutable in CDS
13	PF3D7_1338200	40S ribosomal subunit, cytoplasmic; Ribosome, cytoplasmic; 60S ribosomal subunit, cytoplasmic; 40S ribosomal subunit, cytoplasmic; Parvulin-associated pre-rRNP complex; Nop56p-associated pre-rRNA complex; TNF-alpha/NF-kappa B signaling complex 6; RBP containing complex (DICER, RPL7A, EIF6, MOV10 and subunits of the 60S ribosomal particle)	60S ribosomal protein L6-2, putative	0	OG5_127206	ribosome	structural constituent of ribosome	translation	PF13_0213	Essential	Non - Mutable in CDS
13	PF3D7_0516200	40S ribosomal subunit, cytoplasmic; Ribosome, cytoplasmic; 60S ribosomal subunit, cytoplasmic; 40S ribosomal subunit, cytoplasmic; Parvulin-associated pre-rRNP complex; Nop56p-associated pre-rRNA complex; TNF-alpha/NF-kappa B signaling complex 6; RBP containing complex (DICER, RPL7A, EIF6, MOV10 and subunits of the 60S ribosomal particle)	40S ribosomal protein S11	0	OG5_126681	ribosome	structural constituent of ribosome	translation	RPS11	Essential	Non - Mutable in CDS
13	PF3D7_1341300	40S ribosomal subunit, cytoplasmic; Ribosome, cytoplasmic; 60S ribosomal subunit, cytoplasmic; 40S ribosomal subunit, cytoplasmic; Parvulin-associated pre-rRNP complex; Nop56p-associated pre-rRNA complex; TNF-alpha/NF-kappa B signaling complex 6; RBP containing complex (DICER, RPL7A, EIF6, MOV10 and subunits of the 60S ribosomal particle)	60S ribosomal protein L18-2, putative	0	OG5_127236	null	null	null	MAL13P1.209		Non - Mutable in CDS
13	PF3D7_1342000	40S ribosomal subunit, cytoplasmic; Ribosome, cytoplasmic; 60S ribosomal subunit, cytoplasmic; 40S ribosomal subunit, cytoplasmic; Parvulin-associated pre-rRNP complex; Nop56p-associated pre-rRNA complex; TNF-alpha/NF-kappa B signaling complex 6; RBP containing complex (DICER, RPL7A, EIF6, MOV10 and subunits of the 60S ribosomal particle)	40S ribosomal protein S6	0	OG5_126964	ribosome	structural constituent of ribosome	translation	PF13_0228	Essential	Non - Mutable in CDS
13	PF3D7_0519700	40S ribosomal subunit, cytoplasmic; Ribosome, cytoplasmic; 60S ribosomal subunit, cytoplasmic; 40S ribosomal subunit, cytoplasmic; Parvulin-associated pre-rRNP complex; Nop56p-associated pre-rRNA complex; TNF-alpha/NF-kappa B signaling complex 6; RBP containing complex (DICER, RPL7A, EIF6, MOV10 and subunits of the 60S ribosomal particle)	conserved Plasmodium protein, unknown function	0	OG5_157217	null	null	null	MAL5P1.198		Non - Mutable in CDS
13	PF3D7_0520000	40S ribosomal subunit, cytoplasmic; Ribosome, cytoplasmic; 60S ribosomal subunit, cytoplasmic; 40S ribosomal subunit, cytoplasmic; Parvulin-associated pre-rRNP complex; Nop56p-associated pre-rRNA complex; TNF-alpha/NF-kappa B signaling complex 6; RBP containing complex (DICER, RPL7A, EIF6, MOV10 and subunits of the 60S ribosomal particle)	40S ribosomal protein S9, putative	0	OG5_126983	small ribosomal subunit	rRNA binding, structural constituent of ribosome	translation	RPS9		Non - Mutable in CDS
13	PF3D7_1368200	40S ribosomal subunit, cytoplasmic; Ribosome, cytoplasmic; 60S ribosomal subunit, cytoplasmic; 40S ribosomal subunit, cytoplasmic; Parvulin-associated pre-rRNP complex; Nop56p-associated pre-rRNA complex; TNF-alpha/NF-kappa B signaling complex 6; RBP containing complex (DICER, RPL7A, EIF6, MOV10 and subunits of the 60S ribosomal particle)	ABC transporter E family member 1, putative	0	OG5_127149	null	ATP binding, ATPase activity, iron-sulfur cluster binding	null	ABCE1	Essential	Non - Mutable in CDS
13	PF3D7_1407100	40S ribosomal subunit, cytoplasmic; Ribosome, cytoplasmic; 60S ribosomal subunit, cytoplasmic; 40S ribosomal subunit, cytoplasmic; Parvulin-associated pre-rRNP complex; Nop56p-associated pre-rRNA complex; TNF-alpha/NF-kappa B signaling complex 6; RBP containing complex (DICER, RPL7A, EIF6, MOV10 and subunits of the 60S ribosomal particle)	rRNA 2'-O-methyltransferase fibrillarin, putative	0	OG5_127191	null	RNA binding, methyltransferase activity	rRNA processing, tRNA processing	NOP1	Essential	Non - Mutable in CDS
13	PF3D7_0618300	40S ribosomal subunit, cytoplasmic; Ribosome, cytoplasmic; 60S ribosomal subunit, cytoplasmic; 40S ribosomal subunit, cytoplasmic; Parvulin-associated pre-rRNP complex; Nop56p-associated pre-rRNA complex; TNF-alpha/NF-kappa B signaling complex 6; RBP containing complex (DICER, RPL7A, EIF6, MOV10 and subunits of the 60S ribosomal particle)	60S ribosomal protein L27a, putative	0	OG5_127016	null	null	null	2270.T00071		Non - Mutable in CDS
13	PF3D7_1414300	40S ribosomal subunit, cytoplasmic; Ribosome, cytoplasmic; 60S ribosomal subunit, cytoplasmic; 40S ribosomal subunit, cytoplasmic; Parvulin-associated pre-rRNP complex; Nop56p-associated pre-rRNA complex; TNF-alpha/NF-kappa B signaling complex 6; RBP containing complex (DICER, RPL7A, EIF6, MOV10 and subunits of the 60S ribosomal particle)	60S ribosomal protein L10, putative	0	OG5_126951	ribosome	structural constituent of ribosome	translation	PF14_0141		Non - Mutable in CDS
13	PF3D7_1421200	40S ribosomal subunit, cytoplasmic; Ribosome, cytoplasmic; 60S ribosomal subunit, cytoplasmic; 40S ribosomal subunit, cytoplasmic; Parvulin-associated pre-rRNP complex; Nop56p-associated pre-rRNA complex; TNF-alpha/NF-kappa B signaling complex 6; RBP containing complex (DICER, RPL7A, EIF6, MOV10 and subunits of the 60S ribosomal particle)	40S ribosomal protein S25	0	OG5_126998	null	null	null	RPS25		Non - Mutable in CDS
13	PF3D7_1424100	40S ribosomal subunit, cytoplasmic; Ribosome, cytoplasmic; 60S ribosomal subunit, cytoplasmic; 40S ribosomal subunit, cytoplasmic; Parvulin-associated pre-rRNP complex; Nop56p-associated pre-rRNA complex; TNF-alpha/NF-kappa B signaling complex 6; RBP containing complex (DICER, RPL7A, EIF6, MOV10 and subunits of the 60S ribosomal particle)	60S ribosomal protein L5, putative	0	OG5_127090	mitochondrion, ribosome	5S rRNA binding, structural constituent of ribosome	translation	PF14_0230		Non - Mutable in CDS
13	PF3D7_1424400	40S ribosomal subunit, cytoplasmic; Ribosome, cytoplasmic; 60S ribosomal subunit, cytoplasmic; 40S ribosomal subunit, cytoplasmic; Parvulin-associated pre-rRNP complex; Nop56p-associated pre-rRNA complex; TNF-alpha/NF-kappa B signaling complex 6; RBP containing complex (DICER, RPL7A, EIF6, MOV10 and subunits of the 60S ribosomal particle)	60S ribosomal protein L7-3, putative	0	OG5_126938	null	null	null	PF14_0231		Non - Mutable in CDS
13	PF3D7_1426000	40S ribosomal subunit, cytoplasmic; Ribosome, cytoplasmic; 60S ribosomal subunit, cytoplasmic; 40S ribosomal subunit, cytoplasmic; Parvulin-associated pre-rRNP complex; Nop56p-associated pre-rRNA complex; TNF-alpha/NF-kappa B signaling complex 6; RBP containing complex (DICER, RPL7A, EIF6, MOV10 and subunits of the 60S ribosomal particle)	60S ribosomal protein L21	0	OG5_126766	ribosome	structural constituent of ribosome	translation	RPL21		Non - Mutable in CDS
13	PF3D7_1431700	40S ribosomal subunit, cytoplasmic; Ribosome, cytoplasmic; 60S ribosomal subunit, cytoplasmic; 40S ribosomal subunit, cytoplasmic; Parvulin-associated pre-rRNP complex; Nop56p-associated pre-rRNA complex; TNF-alpha/NF-kappa B signaling complex 6; RBP containing complex (DICER, RPL7A, EIF6, MOV10 and subunits of the 60S ribosomal particle)	60S ribosomal protein L14, putative	0	OG5_127132	ribosome	structural constituent of ribosome	translation	PF14_0296	Essential	Non - Mutable in CDS
13	PF3D7_1445900	40S ribosomal subunit, cytoplasmic; Ribosome, cytoplasmic; 60S ribosomal subunit, cytoplasmic; 40S ribosomal subunit, cytoplasmic; Parvulin-associated pre-rRNP complex; Nop56p-associated pre-rRNA complex; TNF-alpha/NF-kappa B signaling complex 6; RBP containing complex (DICER, RPL7A, EIF6, MOV10 and subunits of the 60S ribosomal particle)	ATP-dependent RNA helicase DDX5, putative	0	OG5_126772	null	ATP binding, nucleic acid binding	null	DDX5	Slow	Non - Mutable in CDS
13	PF3D7_0817700	40S ribosomal subunit, cytoplasmic; Ribosome, cytoplasmic; 60S ribosomal subunit, cytoplasmic; 40S ribosomal subunit, cytoplasmic; Parvulin-associated pre-rRNP complex; Nop56p-associated pre-rRNA complex; TNF-alpha/NF-kappa B signaling complex 6; RBP containing complex (DICER, RPL7A, EIF6, MOV10 and subunits of the 60S ribosomal particle)	rhoptry neck protein 5	0	OG5_153587	null	null	null	RON5	Essential	Non - Mutable in CDS
13	PF3D7_1452000	40S ribosomal subunit, cytoplasmic; Ribosome, cytoplasmic; 60S ribosomal subunit, cytoplasmic; 40S ribosomal subunit, cytoplasmic; Parvulin-associated pre-rRNP complex; Nop56p-associated pre-rRNA complex; TNF-alpha/NF-kappa B signaling complex 6; RBP containing complex (DICER, RPL7A, EIF6, MOV10 and subunits of the 60S ribosomal particle)	rhoptry neck protein 2	1	OG5_142870	membrane	null	null	RON2		Non - Mutable in CDS
13	PF3D7_1459400	40S ribosomal subunit, cytoplasmic; Ribosome, cytoplasmic; 60S ribosomal subunit, cytoplasmic; 40S ribosomal subunit, cytoplasmic; Parvulin-associated pre-rRNP complex; Nop56p-associated pre-rRNA complex; TNF-alpha/NF-kappa B signaling complex 6; RBP containing complex (DICER, RPL7A, EIF6, MOV10 and subunits of the 60S ribosomal particle)	conserved Plasmodium protein, unknown function	1	OG5_149154	MHC class I protein complex, extracellular region	null	antigen processing and presentation of peptide antigen via MHC class I, immune response	PF14_0567		Non - Mutable in CDS
13	PF3D7_1460700	40S ribosomal subunit, cytoplasmic; Ribosome, cytoplasmic; 60S ribosomal subunit, cytoplasmic; 40S ribosomal subunit, cytoplasmic; Parvulin-associated pre-rRNP complex; Nop56p-associated pre-rRNA complex; TNF-alpha/NF-kappa B signaling complex 6; RBP containing complex (DICER, RPL7A, EIF6, MOV10 and subunits of the 60S ribosomal particle)	60S ribosomal protein L27	0	OG5_127262	ribosome	structural constituent of ribosome	translation	RPL27		Non - Mutable in CDS
13	PF3D7_1465900	40S ribosomal subunit, cytoplasmic; Ribosome, cytoplasmic; 60S ribosomal subunit, cytoplasmic; 40S ribosomal subunit, cytoplasmic; Parvulin-associated pre-rRNP complex; Nop56p-associated pre-rRNA complex; TNF-alpha/NF-kappa B signaling complex 6; RBP containing complex (DICER, RPL7A, EIF6, MOV10 and subunits of the 60S ribosomal particle)	40S ribosomal protein S3	0	OG5_126820	small ribosomal subunit	RNA binding, structural constituent of ribosome	translation	PF14_0627		Non - Mutable in CDS
13	PF3D7_0307200	40S ribosomal subunit, cytoplasmic; Ribosome, cytoplasmic; 60S ribosomal subunit, cytoplasmic; 40S ribosomal subunit, cytoplasmic; Parvulin-associated pre-rRNP complex; Nop56p-associated pre-rRNA complex; TNF-alpha/NF-kappa B signaling complex 6; RBP containing complex (DICER, RPL7A, EIF6, MOV10 and subunits of the 60S ribosomal particle)	60S ribosomal protein L7, putative	0	OG5_126953	null	null	null	MAL3P2.29		Non - Mutable in CDS
13	PF3D7_1027800	40S ribosomal subunit, cytoplasmic; Ribosome, cytoplasmic; 60S ribosomal subunit, cytoplasmic; 40S ribosomal subunit, cytoplasmic; Parvulin-associated pre-rRNP complex; Nop56p-associated pre-rRNA complex; TNF-alpha/NF-kappa B signaling complex 6; RBP containing complex (DICER, RPL7A, EIF6, MOV10 and subunits of the 60S ribosomal particle)	60S ribosomal protein L3	0	OG5_126874	ribosome	structural constituent of ribosome	translation	RPL3		Non - Mutable in CDS
13	PF3D7_1351400	40S ribosomal subunit, cytoplasmic; Ribosome, cytoplasmic; 60S ribosomal subunit, cytoplasmic; 40S ribosomal subunit, cytoplasmic; Parvulin-associated pre-rRNP complex; Nop56p-associated pre-rRNA complex; TNF-alpha/NF-kappa B signaling complex 6; RBP containing complex (DICER, RPL7A, EIF6, MOV10 and subunits of the 60S ribosomal particle)	60S ribosomal protein L17, putative	0	OG5_126900	large ribosomal subunit	structural constituent of ribosome	translation	PF13_0268	Essential	Non - Mutable in CDS
13	PF3D7_1358800	40S ribosomal subunit, cytoplasmic; Ribosome, cytoplasmic; 60S ribosomal subunit, cytoplasmic; 40S ribosomal subunit, cytoplasmic; Parvulin-associated pre-rRNP complex; Nop56p-associated pre-rRNA complex; TNF-alpha/NF-kappa B signaling complex 6; RBP containing complex (DICER, RPL7A, EIF6, MOV10 and subunits of the 60S ribosomal particle)	40S ribosomal protein S15	0	OG5_127089	ribosome	structural constituent of ribosome	translation	RPS15	Essential	Non - Mutable in CDS
13	PF3D7_1325100	40S ribosomal subunit, cytoplasmic; Ribosome, cytoplasmic; 60S ribosomal subunit, cytoplasmic; 40S ribosomal subunit, cytoplasmic; Parvulin-associated pre-rRNP complex; Nop56p-associated pre-rRNA complex; TNF-alpha/NF-kappa B signaling complex 6; RBP containing complex (DICER, RPL7A, EIF6, MOV10 and subunits of the 60S ribosomal particle)	phosphoribosylpyrophosphate synthetase	0	OG5_126730	null	magnesium ion binding, ribose phosphate diphosphokinase activity	nucleotide biosynthetic process	PF13_0143		Non - Mutable in CDS
13	PF3D7_1341200	40S ribosomal subunit, cytoplasmic; Ribosome, cytoplasmic; 60S ribosomal subunit, cytoplasmic; 40S ribosomal subunit, cytoplasmic; Parvulin-associated pre-rRNP complex; Nop56p-associated pre-rRNA complex; TNF-alpha/NF-kappa B signaling complex 6; RBP containing complex (DICER, RPL7A, EIF6, MOV10 and subunits of the 60S ribosomal particle)	60S ribosomal protein L18, putative	0	OG5_127130	ribosome	structural constituent of ribosome	translation	PF13_0224	Essential	Non - Mutable in CDS
13	PF3D7_1408600	40S ribosomal subunit, cytoplasmic; Ribosome, cytoplasmic; 60S ribosomal subunit, cytoplasmic; 40S ribosomal subunit, cytoplasmic; Parvulin-associated pre-rRNP complex; Nop56p-associated pre-rRNA complex; TNF-alpha/NF-kappa B signaling complex 6; RBP containing complex (DICER, RPL7A, EIF6, MOV10 and subunits of the 60S ribosomal particle)	40S ribosomal protein S8e, putative	0	OG5_127039	mitochondrion, ribosome	structural constituent of ribosome	translation	PF14_0083	Essential	Non - Mutable in CDS
13	PF3D7_1447000	40S ribosomal subunit, cytoplasmic; Ribosome, cytoplasmic; 60S ribosomal subunit, cytoplasmic; 40S ribosomal subunit, cytoplasmic; Parvulin-associated pre-rRNP complex; Nop56p-associated pre-rRNA complex; TNF-alpha/NF-kappa B signaling complex 6; RBP containing complex (DICER, RPL7A, EIF6, MOV10 and subunits of the 60S ribosomal particle)	40S ribosomal protein S5	0	OG5_126722	small ribosomal subunit	RNA binding, structural constituent of ribosome	translation	PF14_0448	Essential	Non - Mutable in CDS
13	PF3D7_0210100	40S ribosomal subunit, cytoplasmic; Ribosome, cytoplasmic; 60S ribosomal subunit, cytoplasmic; 40S ribosomal subunit, cytoplasmic; Parvulin-associated pre-rRNP complex; Nop56p-associated pre-rRNA complex; TNF-alpha/NF-kappa B signaling complex 6; RBP containing complex (DICER, RPL7A, EIF6, MOV10 and subunits of the 60S ribosomal particle)	60S ribosomal protein L37ae, putative	0	OG5_127166	mitochondrion, ribosome	structural constituent of ribosome	translation	PF3D7_0210100.1
13	PF3D7_1003500	40S ribosomal subunit, cytoplasmic; Ribosome, cytoplasmic; 60S ribosomal subunit, cytoplasmic; 40S ribosomal subunit, cytoplasmic; Parvulin-associated pre-rRNP complex; Nop56p-associated pre-rRNA complex; TNF-alpha/NF-kappa B signaling complex 6; RBP containing complex (DICER, RPL7A, EIF6, MOV10 and subunits of the 60S ribosomal particle)	40S ribosomal protein S20e, putative	0	OG5_126760	small ribosomal subunit	structural constituent of ribosome	translation	PF10_0038		Non - Mutable in CDS
14	PF3D7_1327800		ribose-phosphate pyrophosphokinase, putative	0	OG5_157029	null	magnesium ion binding, ribose phosphate diphosphokinase activity	nucleotide biosynthetic process	PF13_0157	Slow	Mutable in CDS
14	PF3D7_0612800		6-cysteine protein	2	OG5_166986	null	null	null	P12P	Dispensable	Mutable in CDS
15	PF3D7_1434300		Hsp70/Hsp90 organizing protein	0	OG5_128289	null	protein binding	null	HOP	Dispensable	Non - Mutable in CDS
15	PF3D7_1018300		conserved Plasmodium protein, unknown function	2	OG5_141747	null	null	null	PF10_0177	Essential	Non - Mutable in CDS
16	PF3D7_1426800		conserved Plasmodium protein, unknown function	0	OG5_167237	membrane	null	null	PF14_0247	Essential	Non - Mutable in CDS
16	PF3D7_1006800		single-strand telomeric DNA-binding protein GBP2, putative	0	OG5_128158	null	nucleic acid binding, nucleotide binding	null	GBP2	Slow	Non - Mutable in CDS
17	PF3D7_1022000		RNA-binding protein, putative	0	OG5_153785	null	nucleic acid binding, nucleotide binding	null	PF10_0214		Mutable in CDS
17	PF3D7_0920900		U4/U6 snRNA-associated-splicing factor, putative	0	OG5_145219	null	nucleic acid binding, nucleotide binding	null	PRP24	Essential	Non - Mutable in CDS
17	PF3D7_1107300		polyadenylate-binding protein-interacting protein 1, putative	0	OG5_129463	null	RNA binding, protein binding	null	PAIP1	Essential	Mutable in CDS
18	PF3D7_0406100	CCT micro-complex; CCT complex (chaperonin containing TCP1 complex)	V-type proton ATPase subunit B	0	OG5_127061	proton-transporting V-type ATPase, V1 domain	ATP binding, hydrolase activity, acting on acid anhydrides, catalyzing transmembrane movement of substances	ATP hydrolysis coupled proton transport, ATP metabolic process	MAL4P1.60	Essential	Non - Mutable in CDS
18	PF3D7_1218600	CCT micro-complex; CCT complex (chaperonin containing TCP1 complex)	arginine--tRNA ligase	0	OG5_126752	cytoplasm	ATP binding, arginine-tRNA ligase activity	arginyl-tRNA aminoacylation	RRS	Essential	Non - Mutable in CDS
18	PF3D7_0308200	CCT micro-complex; CCT complex (chaperonin containing TCP1 complex)	T-complex protein 1 subunit eta	0	OG5_127782	null	ATP binding, unfolded protein binding	protein folding	CCT7	Essential	Non - Mutable in CDS
18	PF3D7_0209800	CCT micro-complex; CCT complex (chaperonin containing TCP1 complex)	ATP-dependent RNA helicase UAP56	0	OG5_127438	null	ATP binding, nucleic acid binding	null	UAP56	Essential	Non - Mutable in CDS
18	PF3D7_0306800	CCT micro-complex; CCT complex (chaperonin containing TCP1 complex)	T-complex protein 1 subunit beta	0	OG5_127730	null	ATP binding, unfolded protein binding	protein folding	CCT2	Essential	Non - Mutable in CDS
18	PF3D7_0922500	CCT micro-complex; CCT complex (chaperonin containing TCP1 complex)	phosphoglycerate kinase	0	OG5_126776	null	phosphoglycerate kinase activity	glycolytic process	PGK	Essential	Non - Mutable in CDS
19	PF3D7_1359400		CUGBP Elav-like family member 1	0	OG5_126974	null	nucleic acid binding, nucleotide binding, protein binding	null	CELF1		Non - Mutable in CDS
19	PF3D7_1468700		eukaryotic initiation factor 4A	0	OG5_126984	null	ATP binding, nucleic acid binding	null	EIF4A		Non - Mutable in CDS
19	PF3D7_1108600		endoplasmic reticulum-resident calcium binding protein	0	OG5_129808	null	calcium ion binding	null	ERC		Non - Mutable in CDS
19	PF3D7_0618200		conserved Plasmodium protein, unknown function	0	OG5_140509	null	null	null	2270.T00463		Non - Mutable in CDS
19	PF3D7_0722400		Obg-like ATPase 1, putative	0	OG5_126949	null	GTP binding	null	OLA1		Non - Mutable in CDS
19	PF3D7_1143400		translation initiation factor eIF-1A, putative	0	OG5_127127	null	translation initiation factor activity	translational initiation	PF11_0447		Non - Mutable in CDS
19	PF3D7_1246200		actin I	0	OG5_126595	null	null	null	ACT1	Essential	Non - Mutable in CDS
19	PF3D7_1428300		proliferation-associated protein 2g4, putative	0	OG5_128136	null	null	null	PF14_0261		Mutable in CDS
19	PF3D7_0903700		alpha tubulin 1	0	OG5_126605	microtubule, protein complex	GTP binding, GTPase activity, structural constituent of cytoskeleton	GTP catabolic process, microtubule-based process, protein polymerization	PFI0180W	Dispensable	Non - Mutable in CDS
20	PF3D7_1248200		pre-mRNA-splicing factor RBM22, putative	0	OG5_128702	null	metal ion binding, nucleic acid binding, nucleotide binding	null	RBM22	Essential	Non - Mutable in CDS
20	PF3D7_0302000		pre-mRNA-splicing factor PRP46, putative	0	OG5_128222	null	protein binding	null	PRP46		Non - Mutable in CDS
21	PF3D7_1441200		60S ribosomal protein L1, putative	0	OG5_127114	large ribosomal subunit	RNA binding, structural constituent of ribosome	translation	PF14_0391	Essential	Non - Mutable in CDS
21	PF3D7_0525500		WD repeat-containing protein, putative	0	OG5_165893	null	protein binding	null	MAL5P1.254		Mutable in CDS
22	PF3D7_0903200		ras-related protein RAB7	0	OG5_127616	intracellular, membrane	GTP binding, GTPase activity	GTP catabolic process, intracellular protein transport, nucleocytoplasmic transport, small GTPase mediated signal transduction	RAB7	Essential	Non - Mutable in CDS
22	PF3D7_0531100		conserved Plasmodium protein, unknown function	0	OG5_160718	null	Rab GTPase activator activity	protein localization, regulation of Rab GTPase activity	MAL5P1.308		Mutable in CDS
23	PF3D7_1246800		signal recognition particle receptor, beta subunit	1	OG5_128347	intracellular	GTP binding	small GTPase mediated signal transduction	SRPR-BETA	Essential	Mutable in CDS
23	PF3D7_1366600		signal recognition particle receptor subunit alpha, putative	0	OG5_126932	signal recognition particle receptor complex	GTP binding, GTPase activity, signal recognition particle binding	GTP catabolic process, SRP-dependent cotranslational protein targeting to membrane	SRPR-ALPHA	Essential	Non - Mutable in CDS
24	PF3D7_0512600		ras-related protein Rab-1B	0	OG5_127310	intracellular, membrane	GTP binding, GTPase activity	GTP catabolic process, intracellular protein transport, nucleocytoplasmic transport, small GTPase mediated signal transduction	RAB1B		Non - Mutable in CDS
24	PF3D7_0807300		ras-related protein Rab-18	0	OG5_129466	intracellular, membrane	GTP binding, GTPase activity	GTP catabolic process, intracellular protein transport, nucleocytoplasmic transport, small GTPase mediated signal transduction	RAB18		Non - Mutable in CDS
24	PF3D7_0513800		ras-related protein Rab-1A	0	OG5_138648	intracellular, membrane	GTP binding, GTPase activity	GTP catabolic process, intracellular protein transport, nucleocytoplasmic transport, small GTPase mediated signal transduction	RAB1A	Essential	Non - Mutable in CDS
24	PF3D7_0935000		U2 small nuclear ribonucleoprotein B'', putative	0	OG5_127059	null	nucleic acid binding, nucleotide binding, snRNA binding	mRNA splicing, via spliceosome	PFI1695C		Non - Mutable in CDS
24	PF3D7_1123400		translation elongation factor EF-1, subunit alpha, putative	0	OG5_127225	null	GTP binding, GTPase activity	null	PF11_0245	Essential	Non - Mutable in CDS
24	PF3D7_1006800		single-strand telomeric DNA-binding protein GBP2, putative	0	OG5_128158	null	nucleic acid binding, nucleotide binding	null	GBP2	Slow	Non - Mutable in CDS
24	PF3D7_1011700		DNA repair protein RAD23, putative	0	OG5_127320	nucleus	damaged DNA binding, protein binding	nucleotide-excision repair, proteasome-mediated ubiquitin-dependent protein catabolic process	RAD23	Slow	Mutable in CDS
24	PF3D7_0414900		armadillo-domain containing rhoptry protein	0	OG5_143115	null	binding	null	ARO		Non - Mutable in CDS
24	PF3D7_1409800		CUGBP Elav-like family member 2, putative	0	OG5_163858	null	nucleic acid binding, nucleotide binding, protein binding	null	CELF2	Dispensable	Mutable in CDS
24	PF3D7_1144900		ras-related protein Rab-6	0	OG5_127256	intracellular, membrane	GTP binding, GTPase activity	GTP catabolic process, intracellular protein transport, nucleocytoplasmic transport, small GTPase mediated signal transduction	RAB6	Essential	Non - Mutable in CDS
24	PF3D7_0517300		serine/arginine-rich splicing factor 1	0	OG5_128933	null	nucleic acid binding, nucleotide binding	null	SR1		Non - Mutable in CDS
24	PF3D7_0903200		ras-related protein RAB7	0	OG5_127616	intracellular, membrane	GTP binding, GTPase activity	GTP catabolic process, intracellular protein transport, nucleocytoplasmic transport, small GTPase mediated signal transduction	RAB7	Essential	Non - Mutable in CDS
24	PF3D7_1119300		splicing factor U2AF small subunit, putative	0	OG5_127450	null	metal ion binding, nucleic acid binding, nucleotide binding	null	U2AF1	Essential	Non - Mutable in CDS
24	PF3D7_0822800		U5 snrnp-specific protein, putative	0	OG5_129196	null	protein binding	null	MAL8P1.43		Mutable in CDS
24	PF3D7_1002400		RNA-binding protein, putative	0	OG5_127745	null	nucleic acid binding, nucleotide binding	null	PF3D7_1002400.1
24	PF3D7_1468700		eukaryotic initiation factor 4A	0	OG5_126984	null	ATP binding, nucleic acid binding	null	EIF4A		Non - Mutable in CDS
24	PF3D7_1359400		CUGBP Elav-like family member 1	0	OG5_126974	null	nucleic acid binding, nucleotide binding, protein binding	null	CELF1		Non - Mutable in CDS
24	PF3D7_0621800		nascent polypeptide-associated complex subunit alpha, putative	0	OG5_127180	null	null	null	2270.T00108		Non - Mutable in CDS
24	PF3D7_1426100		basic transcription factor 3b, putative	0	OG5_127333	null	null	null	PF14_0241	Essential	Non - Mutable in CDS
24	PF3D7_0823200		RNA-binding protein, putative	0	OG5_146727	null	nucleic acid binding, nucleotide binding, protein binding	null	MAL8P1.40	Slow	Non - Mutable in CDS
24	PF3D7_1236100		clustered-asparagine-rich protein	0	OG5_144714	null	nucleic acid binding, nucleotide binding, protein binding	null	CARP	Slow	Non - Mutable in CDS
25	PF3D7_0528200	PA700 complex; 26S proteasome; PA700-20S-PA28 complex; eIF3 complex (EIF3S6, EIF3S5, EIF3S4, EIF3S3, EIF3S6IP, EIF3S2, EIF3S9, EIF3S12, EIF3S10, EIF3S8, EIF3S1, EIF3S7); eIF3 complex (EIF3S6, EIF3S5, EIF3S4, EIF3S3, EIF3S6IP, EIF3S2, EIF3S9, EIF3S12, EIF3S10, EIF3S8, EIF3S1, EIF3S7, PCID1); EIF3 complex (EIF3A, EIF3B, EIF3G, EIF3I, EIF3C)	eukaryotic translation initiation factor 3 subunit E, putative	2	OG5_128443	eukaryotic translation initiation factor 3 complex	protein binding, translation initiation factor activity	null	EIF3E		Non - Mutable in CDS
25	PF3D7_0918300	PA700 complex; 26S proteasome; PA700-20S-PA28 complex; eIF3 complex (EIF3S6, EIF3S5, EIF3S4, EIF3S3, EIF3S6IP, EIF3S2, EIF3S9, EIF3S12, EIF3S10, EIF3S8, EIF3S1, EIF3S7); eIF3 complex (EIF3S6, EIF3S5, EIF3S4, EIF3S3, EIF3S6IP, EIF3S2, EIF3S9, EIF3S12, EIF3S10, EIF3S8, EIF3S1, EIF3S7, PCID1); EIF3 complex (EIF3A, EIF3B, EIF3G, EIF3I, EIF3C)	eukaryotic translation initiation factor 3 subunit F, putative	0	OG5_128941	null	protein binding	null	EIF3F		Non - Mutable in CDS
25	PF3D7_1017900	PA700 complex; 26S proteasome; PA700-20S-PA28 complex; eIF3 complex (EIF3S6, EIF3S5, EIF3S4, EIF3S3, EIF3S6IP, EIF3S2, EIF3S9, EIF3S12, EIF3S10, EIF3S8, EIF3S1, EIF3S7); eIF3 complex (EIF3S6, EIF3S5, EIF3S4, EIF3S3, EIF3S6IP, EIF3S2, EIF3S9, EIF3S12, EIF3S10, EIF3S8, EIF3S1, EIF3S7, PCID1); EIF3 complex (EIF3A, EIF3B, EIF3G, EIF3I, EIF3C)	26S proteasome regulatory subunit p55, putative	0	OG5_127889	null	protein binding	null	RPN5	Essential	Non - Mutable in CDS
25	PF3D7_0303000	PA700 complex; 26S proteasome; PA700-20S-PA28 complex; eIF3 complex (EIF3S6, EIF3S5, EIF3S4, EIF3S3, EIF3S6IP, EIF3S2, EIF3S9, EIF3S12, EIF3S10, EIF3S8, EIF3S1, EIF3S7); eIF3 complex (EIF3S6, EIF3S5, EIF3S4, EIF3S3, EIF3S6IP, EIF3S2, EIF3S9, EIF3S12, EIF3S10, EIF3S8, EIF3S1, EIF3S7, PCID1); EIF3 complex (EIF3A, EIF3B, EIF3G, EIF3I, EIF3C)	N-ethylmaleimide-sensitive fusion protein	0	OG5_127665	null	ATP binding	null	NSF	Essential	Non - Mutable in CDS
25	PF3D7_1311500	PA700 complex; 26S proteasome; PA700-20S-PA28 complex; eIF3 complex (EIF3S6, EIF3S5, EIF3S4, EIF3S3, EIF3S6IP, EIF3S2, EIF3S9, EIF3S12, EIF3S10, EIF3S8, EIF3S1, EIF3S7); eIF3 complex (EIF3S6, EIF3S5, EIF3S4, EIF3S3, EIF3S6IP, EIF3S2, EIF3S9, EIF3S12, EIF3S10, EIF3S8, EIF3S1, EIF3S7, PCID1); EIF3 complex (EIF3A, EIF3B, EIF3G, EIF3I, EIF3C)	26S protease regulatory subunit 7, putative	0	OG5_128056	cytoplasm	ATP binding, hydrolase activity	protein catabolic process	RPT1	Essential	Non - Mutable in CDS
25	PF3D7_1008400	PA700 complex; 26S proteasome; PA700-20S-PA28 complex; eIF3 complex (EIF3S6, EIF3S5, EIF3S4, EIF3S3, EIF3S6IP, EIF3S2, EIF3S9, EIF3S12, EIF3S10, EIF3S8, EIF3S1, EIF3S7); eIF3 complex (EIF3S6, EIF3S5, EIF3S4, EIF3S3, EIF3S6IP, EIF3S2, EIF3S9, EIF3S12, EIF3S10, EIF3S8, EIF3S1, EIF3S7, PCID1); EIF3 complex (EIF3A, EIF3B, EIF3G, EIF3I, EIF3C)	26S protease regulatory subunit 4, putative	0	OG5_127456	cytoplasm	ATP binding, hydrolase activity	protein catabolic process	RPT2	Essential	Non - Mutable in CDS
25	PF3D7_0418200	PA700 complex; 26S proteasome; PA700-20S-PA28 complex; eIF3 complex (EIF3S6, EIF3S5, EIF3S4, EIF3S3, EIF3S6IP, EIF3S2, EIF3S9, EIF3S12, EIF3S10, EIF3S8, EIF3S1, EIF3S7); eIF3 complex (EIF3S6, EIF3S5, EIF3S4, EIF3S3, EIF3S6IP, EIF3S2, EIF3S9, EIF3S12, EIF3S10, EIF3S8, EIF3S1, EIF3S7, PCID1); EIF3 complex (EIF3A, EIF3B, EIF3G, EIF3I, EIF3C)	eukaryotic translation initiation factor 3 subunit M, putative	0	OG5_129237	null	protein binding	null	EIF3M		Non - Mutable in CDS
25	PF3D7_1402300	PA700 complex; 26S proteasome; PA700-20S-PA28 complex; eIF3 complex (EIF3S6, EIF3S5, EIF3S4, EIF3S3, EIF3S6IP, EIF3S2, EIF3S9, EIF3S12, EIF3S10, EIF3S8, EIF3S1, EIF3S7); eIF3 complex (EIF3S6, EIF3S5, EIF3S4, EIF3S3, EIF3S6IP, EIF3S2, EIF3S9, EIF3S12, EIF3S10, EIF3S8, EIF3S1, EIF3S7, PCID1); EIF3 complex (EIF3A, EIF3B, EIF3G, EIF3I, EIF3C)	26S proteasome regulatory subunit RPN6	0	OG5_127922	null	protein binding	null	RPN6		Non - Mutable in CDS
25	PF3D7_1466300	PA700 complex; 26S proteasome; PA700-20S-PA28 complex; eIF3 complex (EIF3S6, EIF3S5, EIF3S4, EIF3S3, EIF3S6IP, EIF3S2, EIF3S9, EIF3S12, EIF3S10, EIF3S8, EIF3S1, EIF3S7); eIF3 complex (EIF3S6, EIF3S5, EIF3S4, EIF3S3, EIF3S6IP, EIF3S2, EIF3S9, EIF3S12, EIF3S10, EIF3S8, EIF3S1, EIF3S7, PCID1); EIF3 complex (EIF3A, EIF3B, EIF3G, EIF3I, EIF3C)	26S proteasome regulatory subunit RPN2, putative	0	OG5_127160	proteasome complex	binding, enzyme regulator activity	regulation of protein catabolic process	RPN2	Essential	Non - Mutable in CDS
25	PF3D7_0413600	PA700 complex; 26S proteasome; PA700-20S-PA28 complex; eIF3 complex (EIF3S6, EIF3S5, EIF3S4, EIF3S3, EIF3S6IP, EIF3S2, EIF3S9, EIF3S12, EIF3S10, EIF3S8, EIF3S1, EIF3S7); eIF3 complex (EIF3S6, EIF3S5, EIF3S4, EIF3S3, EIF3S6IP, EIF3S2, EIF3S9, EIF3S12, EIF3S10, EIF3S8, EIF3S1, EIF3S7, PCID1); EIF3 complex (EIF3A, EIF3B, EIF3G, EIF3I, EIF3C)	26S protease regulatory subunit 6B, putative	0	OG5_127831	cytoplasm	ATP binding, hydrolase activity	protein catabolic process	RPT3	Slow	Non - Mutable in CDS
25	PF3D7_0205900	PA700 complex; 26S proteasome; PA700-20S-PA28 complex; eIF3 complex (EIF3S6, EIF3S5, EIF3S4, EIF3S3, EIF3S6IP, EIF3S2, EIF3S9, EIF3S12, EIF3S10, EIF3S8, EIF3S1, EIF3S7); eIF3 complex (EIF3S6, EIF3S5, EIF3S4, EIF3S3, EIF3S6IP, EIF3S2, EIF3S9, EIF3S12, EIF3S10, EIF3S8, EIF3S1, EIF3S7, PCID1); EIF3 complex (EIF3A, EIF3B, EIF3G, EIF3I, EIF3C)	26S proteasome regulatory subunit RPN1, putative	0	OG5_127950	proteasome complex	binding, enzyme regulator activity	regulation of protein catabolic process	RPN1	Slow	Non - Mutable in CDS
25	PF3D7_1206200	PA700 complex; 26S proteasome; PA700-20S-PA28 complex; eIF3 complex (EIF3S6, EIF3S5, EIF3S4, EIF3S3, EIF3S6IP, EIF3S2, EIF3S9, EIF3S12, EIF3S10, EIF3S8, EIF3S1, EIF3S7); eIF3 complex (EIF3S6, EIF3S5, EIF3S4, EIF3S3, EIF3S6IP, EIF3S2, EIF3S9, EIF3S12, EIF3S10, EIF3S8, EIF3S1, EIF3S7, PCID1); EIF3 complex (EIF3A, EIF3B, EIF3G, EIF3I, EIF3C)	eukaryotic translation initiation factor 3 subunit C, putative	0	OG5_127970	eukaryotic translation initiation factor 3 complex	translation initiation factor activity, translation initiation factor binding	translational initiation	EIF3C	Essential	Non - Mutable in CDS
25	PF3D7_1248900	PA700 complex; 26S proteasome; PA700-20S-PA28 complex; eIF3 complex (EIF3S6, EIF3S5, EIF3S4, EIF3S3, EIF3S6IP, EIF3S2, EIF3S9, EIF3S12, EIF3S10, EIF3S8, EIF3S1, EIF3S7); eIF3 complex (EIF3S6, EIF3S5, EIF3S4, EIF3S3, EIF3S6IP, EIF3S2, EIF3S9, EIF3S12, EIF3S10, EIF3S8, EIF3S1, EIF3S7, PCID1); EIF3 complex (EIF3A, EIF3B, EIF3G, EIF3I, EIF3C)	26S protease regulatory subunit 8, putative	0	OG5_127606	cytoplasm	ATP binding, hydrolase activity	protein catabolic process	RPT6		Non - Mutable in CDS
25	PF3D7_0912900	PA700 complex; 26S proteasome; PA700-20S-PA28 complex; eIF3 complex (EIF3S6, EIF3S5, EIF3S4, EIF3S3, EIF3S6IP, EIF3S2, EIF3S9, EIF3S12, EIF3S10, EIF3S8, EIF3S1, EIF3S7); eIF3 complex (EIF3S6, EIF3S5, EIF3S4, EIF3S3, EIF3S6IP, EIF3S2, EIF3S9, EIF3S12, EIF3S10, EIF3S8, EIF3S1, EIF3S7, PCID1); EIF3 complex (EIF3A, EIF3B, EIF3G, EIF3I, EIF3C)	26S proteasome regulatory subunit RPN8, putative	0	OG5_127933	null	protein binding	null	RPN8	Essential	Non - Mutable in CDS
25	PF3D7_1130400	PA700 complex; 26S proteasome; PA700-20S-PA28 complex; eIF3 complex (EIF3S6, EIF3S5, EIF3S4, EIF3S3, EIF3S6IP, EIF3S2, EIF3S9, EIF3S12, EIF3S10, EIF3S8, EIF3S1, EIF3S7); eIF3 complex (EIF3S6, EIF3S5, EIF3S4, EIF3S3, EIF3S6IP, EIF3S2, EIF3S9, EIF3S12, EIF3S10, EIF3S8, EIF3S1, EIF3S7, PCID1); EIF3 complex (EIF3A, EIF3B, EIF3G, EIF3I, EIF3C)	26S protease regulatory subunit 6A, putative	0	OG5_127786	cytoplasm	ATP binding, hydrolase activity	protein catabolic process	RPT5	Essential	Non - Mutable in CDS
25	PF3D7_1368100	PA700 complex; 26S proteasome; PA700-20S-PA28 complex; eIF3 complex (EIF3S6, EIF3S5, EIF3S4, EIF3S3, EIF3S6IP, EIF3S2, EIF3S9, EIF3S12, EIF3S10, EIF3S8, EIF3S1, EIF3S7); eIF3 complex (EIF3S6, EIF3S5, EIF3S4, EIF3S3, EIF3S6IP, EIF3S2, EIF3S9, EIF3S12, EIF3S10, EIF3S8, EIF3S1, EIF3S7, PCID1); EIF3 complex (EIF3A, EIF3B, EIF3G, EIF3I, EIF3C)	26S proteasome regulatory subunit RPN11, putative	0	OG5_127757	null	protein binding	null	RPN11		Non - Mutable in CDS
25	PF3D7_1338100	PA700 complex; 26S proteasome; PA700-20S-PA28 complex; eIF3 complex (EIF3S6, EIF3S5, EIF3S4, EIF3S3, EIF3S6IP, EIF3S2, EIF3S9, EIF3S12, EIF3S10, EIF3S8, EIF3S1, EIF3S7); eIF3 complex (EIF3S6, EIF3S5, EIF3S4, EIF3S3, EIF3S6IP, EIF3S2, EIF3S9, EIF3S12, EIF3S10, EIF3S8, EIF3S1, EIF3S7, PCID1); EIF3 complex (EIF3A, EIF3B, EIF3G, EIF3I, EIF3C)	26S proteasome regulatory subunit RPN3, putative	0	OG5_128135	proteasome complex	enzyme regulator activity, protein binding	regulation of protein catabolic process	RPN3	Essential	Non - Mutable in CDS
25	PF3D7_1212700	PA700 complex; 26S proteasome; PA700-20S-PA28 complex; eIF3 complex (EIF3S6, EIF3S5, EIF3S4, EIF3S3, EIF3S6IP, EIF3S2, EIF3S9, EIF3S12, EIF3S10, EIF3S8, EIF3S1, EIF3S7); eIF3 complex (EIF3S6, EIF3S5, EIF3S4, EIF3S3, EIF3S6IP, EIF3S2, EIF3S9, EIF3S12, EIF3S10, EIF3S8, EIF3S1, EIF3S7, PCID1); EIF3 complex (EIF3A, EIF3B, EIF3G, EIF3I, EIF3C)	eukaryotic translation initiation factor 3 subunit A, putative	0	OG5_128741	null	protein binding	null	EIF3A		Non - Mutable in CDS
25	PF3D7_1030500	PA700 complex; 26S proteasome; PA700-20S-PA28 complex; eIF3 complex (EIF3S6, EIF3S5, EIF3S4, EIF3S3, EIF3S6IP, EIF3S2, EIF3S9, EIF3S12, EIF3S10, EIF3S8, EIF3S1, EIF3S7); eIF3 complex (EIF3S6, EIF3S5, EIF3S4, EIF3S3, EIF3S6IP, EIF3S2, EIF3S9, EIF3S12, EIF3S10, EIF3S8, EIF3S1, EIF3S7, PCID1); EIF3 complex (EIF3A, EIF3B, EIF3G, EIF3I, EIF3C)	26S proteasome regulatory subunit RPN9, putative	0	OG5_127891	null	protein binding	null	RPN9	Essential	Non - Mutable in CDS
26	PF3D7_1138400		guanylyl cyclase	19	OG5_133188	null	ATP binding, magnesium ion binding, metal ion binding, nucleotide binding, phospholipid-translocating ATPase activity, phosphorus-oxygen lyase activity	cyclic nucleotide biosynthetic process, intracellular signal transduction, phospholipid transport	GCALPHA	Slow	Mutable in CDS
26	PF3D7_1117700		GTP-binding nuclear protein RAN/TC4	0	OG5_127514	intracellular, membrane	GTP binding, GTPase activity	GTP catabolic process, intracellular protein transport, nucleocytoplasmic transport, small GTPase mediated signal transduction	RAN	Essential	Non - Mutable in CDS
27	PF3D7_1118400		haloacid dehalogenase-like hydrolase, putative	0	OG5_141470	null	hydrolase activity	metabolic process	PF11_0190	Dispensable	Mutable in CDS
27	PF3D7_0515800		BolA-like protein, putative	0	OG5_127446	null	null	null	MAL5P1.158		Non - Mutable in CDS
28	PF3D7_1314500		cop-coated vesicle membrane protein p24 precursor, putative	2	OG5_127521	integral component of membrane	null	transport	PF13_0082	Dispensable	Non - Mutable in CDS
28	PF3D7_0905900		coatomer subunit beta, putative	0	OG5_127760	membrane coat	protein binding, structural molecule activity	intracellular protein transport, vesicle-mediated transport	SEC27		Mutable in CDS
29	PF3D7_0511000		translationally-controlled tumor protein homolog	0	OG5_127617	null	null	null	TCTP	Slow	Mutable in CDS
29	PF3D7_0916600		methyltransferase, putative	0	OG5_129355	null	2-polyprenyl-6-methoxy-1,4-benzoquinone methyltransferase activity, 3-demethylubiquinone-9 3-O-methyltransferase activity	ubiquinone biosynthetic process	PFI0815C	Dispensable	Mutable in CDS
29	PF3D7_1132900		glycine cleavage system H protein	0	OG5_127169	null	null	null	GCVH	Essential	Non - Mutable in CDS
29	PF3D7_1332500		SAM-dependent RNA methyltransferase, putative	0	OG5_133333	cytoplasm	methyltransferase activity	null	PF13_0175		Mutable in CDS
29	PF3D7_1332800		eukaryotic translation initiation factor 6, putative	0	OG5_127488	null	ribosome binding	mature ribosome assembly	PF13_0178		Non - Mutable in CDS
29	PF3D7_1460400		ubiquitin carboxyl-terminal hydrolase isozyme L3	0	OG5_127717	intracellular	ubiquitin-specific protease activity	ubiquitin-dependent protein catabolic process	UCHL3		Non - Mutable in CDS
29	PF3D7_1224500		histone chaperone ASF1, putative	0	OG5_127499	nucleus	histone binding	chromatin assembly or disassembly, histone acetylation, nucleosome assembly, nucleosome disassembly	ASF1		Non - Mutable in CDS
29	PF3D7_0106400		pre-rRNA-processing protein TSR2, putative	0	OG5_129326	null	null	rRNA processing	MAL1P1.55	Essential	Non - Mutable in CDS
29	PF3D7_0828900		conserved Plasmodium protein, unknown function	0	OG5_146989	null	transferase activity	null	PF08_0007		Non - Mutable in CDS
29	PF3D7_0810000		acyl-CoA binding protein, putative	0	OG5_127366	null	fatty-acyl-CoA binding	null	PF08_0099	Dispensable	Non - Mutable in CDS
29	PF3D7_1367000		suppressor of kinetochore protein 1, putative	0	OG5_127430	null	null	ubiquitin-dependent protein catabolic process	SKP1		Non - Mutable in CDS
29	PF3D7_1406700		vacuolar protein sorting-associated protein 29	0	OG5_127553	null	null	null	VPS29	Essential	Non - Mutable in CDS
29	PF3D7_1213700		DNA-directed RNA polymerases I, II, and III subunit RPABC3, putative	0	OG5_127936	null	null	transcription, DNA-templated	RPB8		Non - Mutable in CDS
29	PF3D7_0306300		glutaredoxin 1	0	OG5_126864	null	electron carrier activity, protein disulfide oxidoreductase activity	cell redox homeostasis	GRX1	Dispensable	Non - Mutable in CDS
29	PF3D7_1351100		conserved protein, unknown function	0	OG5_128549	null	null	null	MAL13P1.257		Non - Mutable in CDS
30	PF3D7_0803000		peptidyl-prolyl cis-trans isomerase	0	OG5_139999	null	peptidyl-prolyl cis-trans isomerase activity	protein folding, protein peptidyl-prolyl isomerization	CYP81		Mutable in CDS
30	PF3D7_1116800		heat shock protein 101	1	OG5_126636	null	ATP binding	protein metabolic process	HSP101	Essential	Non - Mutable in CDS
31	PF3D7_1248200		pre-mRNA-splicing factor RBM22, putative	0	OG5_128702	null	metal ion binding, nucleic acid binding, nucleotide binding	null	RBM22	Essential	Non - Mutable in CDS
31	PF3D7_0827800		SET domain protein, putative	0	OG5_153109	null	protein binding	null	SET3	Essential	Non - Mutable in CDS
32	PF3D7_1125900		conserved Plasmodium protein, unknown function	0	OG5_158056	cytoplasm	nucleotide binding	null	PF11_0269		Non - Mutable in CDS
32	PF3D7_0907100		conserved Plasmodium protein, unknown function	2	OG5_167132	nucleus	null	null	PFI0340C		Mutable in CDS
32	PF3D7_1216300		signal recognition particle subunit SRP19	0	OG5_128121	signal recognition particle	7S RNA binding	SRP-dependent cotranslational protein targeting to membrane	SRP19	Essential	Non - Mutable in CDS
32	PKNH_1000600		PIR protein	1	OG5_173946	null	null	null
32	PF3D7_1118000		conserved Plasmodium protein, unknown function	0	OG5_196861	null	null	null	PF11_0186		Non - Mutable in CDS
33	PF3D7_1356800		serine/threonine protein kinase, putative	0	OG5_160431	null	ATP binding, protein kinase activity	protein phosphorylation	ARK3		Mutable in CDS
33	PF3D7_1203700		nucleosome assembly protein	0	OG5_127308	nucleus	null	nucleosome assembly	NAPL	Essential	Non - Mutable in CDS
33	PF3D7_0503300		serine/arginine-rich splicing factor 12	0	OG5_127418	null	nucleic acid binding, nucleotide binding	null	SRSF12	Essential	Non - Mutable in CDS
33	PF3D7_0811100		mitochondrial carrier protein, putative	4	OG5_159822	null	null	null	PF08_0093	Slow	Mutable in CDS
34	PF3D7_0619400	SNARE complex (Stx5, p97, Nsfl1c); p47-p97 complex; p97-p47 oligomer complex	cell division cycle protein 48 homologue, putative	0	OG5_126926	null	ATP binding, hydrolase activity	null	2270.T00082	Essential	Non - Mutable in CDS
34	PF3D7_0808300	SNARE complex (Stx5, p97, Nsfl1c); p47-p97 complex; p97-p47 oligomer complex	ubiquitin regulatory protein, putative	0	OG5_127612	null	protein binding	null	MAL8P1.122		Non - Mutable in CDS
35	PF3D7_1347400		conserved Plasmodium protein, unknown function	2	OG5_173901	integral component of membrane, plasma membrane	null	null	MAL13P1.236		Non - Mutable in CDS
35	PF3D7_1107400		DNA repair protein RAD51	0	OG5_126834	null	ATP binding, DNA-dependent ATPase activity, damaged DNA binding, double-stranded DNA binding, single-stranded DNA binding	DNA repair, double-strand break repair via homologous recombination, homologous recombination-dependent replication fork processing	RAD51		Non - Mutable in CDS
36	PF3D7_0109000		photosensitized INA-labeled protein PHIL1, putative	0	OG5_150593	null	null	null	PHIL1	Essential	Non - Mutable in CDS
36	PF3D7_1019900		autophagy-related protein 8	0	OG5_126969	null	null	null	ATG8	Essential	Non - Mutable in CDS
37	PF3D7_1437900		HSP40, subfamily A, putative	0	OG5_126883	null	heat shock protein binding, unfolded protein binding	protein folding	HSP40		Non - Mutable in CDS
37	PF3D7_1410200		cytidine triphosphate synthetase	0	OG5_126851	null	CTP synthase activity	pyrimidine nucleotide biosynthetic process	PF14_0100	Essential	Non - Mutable in CDS
37	PF3D7_0825500		protein KRI1, putative	0	OG5_128130	null	zinc ion binding	null	KRI1	Essential	Non - Mutable in CDS
38	PF3D7_0517000		60S ribosomal protein L12, putative	0	OG5_127022	ribosome	structural constituent of ribosome	translation	PFE0850C	Essential	Non - Mutable in CDS
38	PF3D7_1310800		conserved Plasmodium protein, unknown function	0	OG5_128247	nucleus	protein binding	null	MAL13P1.52		Non - Mutable in CDS
39	PF3D7_0930800		conserved Plasmodium membrane protein, unknown function	9	OG5_161719	cytoplasm	magnesium ion binding, ribulose-bisphosphate carboxylase activity	carbon fixation	PFI1500W		Mutable in CDS
39	PF3D7_1320600		ras-related protein Rab-11A	0	OG5_126971	intracellular, membrane	GTP binding, GTPase activity	GTP catabolic process, intracellular protein transport, nucleocytoplasmic transport, small GTPase mediated signal transduction	RAB11A		Non - Mutable in CDS
40	PF3D7_1144000		40S ribosomal protein S21	0	OG5_127484	ribosome	structural constituent of ribosome	translation	RPS21	Essential	Non - Mutable in CDS
40	PF3D7_0602500		geranylgeranyltransferase, putative	0	OG5_127744	null	Rab geranylgeranyltransferase activity, catalytic activity	null	2270.T00290	Essential	Non - Mutable in CDS
40	PF3D7_0417500		memo-like protein	0	OG5_127479	null	null	null	MAL4P1.165	Dispensable
41	PF3D7_0821400		conserved Plasmodium protein, unknown function	0	OG5_184633	cytoplasm	null	null	MAL8P1.52	Slow	Non - Mutable in CDS
41	PF3D7_1474600		conserved Plasmodium membrane protein, unknown function	6	OG5_129330	Golgi apparatus, endoplasmic reticulum, endoplasmic reticulum-Golgi intermediate compartment, integral component of membrane	null	null	PF14_0714		Non - Mutable in CDS
42	PF3D7_1417200		NOT family protein, putative	0	OG5_161009	null	null	null	PF14_0170	Essential	Mutable in CDS
42	PF3D7_0606700		coatomer alpha subunit, putative	0	OG5_127808	COPI vesicle coat	protein binding, structural molecule activity	intracellular protein transport, vesicle-mediated transport	2270.T00249	Essential	Non - Mutable in CDS
43	PF3D7_0818900		heat shock protein 70	0	OG5_126588	null	null	null	HSP70	Essential	Non - Mutable in CDS
43	PF3D7_1437200		ribonucleoside-diphosphate reductase large subunit, putative	0	OG5_126839	null	ATP binding, ribonucleoside-diphosphate reductase activity, thioredoxin disulfide as acceptor	DNA replication, oxidation-reduction process	PF14_0352	Essential	Non - Mutable in CDS
43	PF3D7_1225800		ubiquitin-activating enzyme E1	0	OG5_127070	null	ATP binding, small protein activating enzyme activity	cellular protein modification process	UBA1	Dispensable	Non - Mutable in CDS
43	PF3D7_0217900		conserved Plasmodium protein, unknown function	0	OG5_164154	null	carboxylic ester hydrolase activity	null	PF02_0170		Non - Mutable in CDS
43	PF3D7_1034900		methionine--tRNA ligase	0	OG5_127468	cytoplasm	ATP binding, methionine-tRNA ligase activity	methionyl-tRNA aminoacylation	MRSCYT		Non - Mutable in CDS
43	PF3D7_1451100		elongation factor 2	0	OG5_126923	null	GTP binding, GTPase activity	null	EEF2	Essential	Non - Mutable in CDS
43	PF3D7_1124600		ethanolamine kinase	0	OG5_127649	null	transferase activity, transferring phosphorus-containing groups	null	EK	Slow	Non - Mutable in CDS
43	PF3D7_0505900		conserved Plasmodium protein, unknown function	0	OG5_184648	cytoplasm, prefoldin complex	unfolded protein binding	protein folding	MAL5P1.59		Non - Mutable in CDS
43	PF3D7_1405600		ribonucleoside-diphosphate reductase small chain, putative	0	OG5_126823	null	null	deoxyribonucleoside diphosphate metabolic process, oxidation-reduction process	RNR	Essential	Non - Mutable in CDS
43	PF3D7_1324900		L-lactate dehydrogenase	1	OG5_126911	null	oxidoreductase activity, acting on the CH-OH group of donors, NAD or NADP as acceptor	cellular carbohydrate metabolic process, oxidation-reduction process	LDH	Essential	Non - Mutable in CDS
43	PF3D7_1015800		ribonucleoside-diphosphate reductase small chain, putative	0	OG5_145115	null	null	deoxyribonucleoside diphosphate metabolic process, oxidation-reduction process	PF10_0154	Essential	Non - Mutable in CDS
43	PF3D7_1012600		GMP synthase [glutamine-hydrolyzing]	0	OG5_127152	null	ATP binding, GMP synthase (glutamine-hydrolyzing) activity, pyrophosphatase activity	GMP biosynthetic process	GMPS	Slow	Non - Mutable in CDS
44	PF3D7_0320300	CCT micro-complex; CCT complex (chaperonin containing TCP1 complex)	T-complex protein 1 subunit epsilon	0	OG5_127343	null	ATP binding, unfolded protein binding	protein folding	CCT5	Essential	Non - Mutable in CDS
44	PF3D7_0308200	CCT micro-complex; CCT complex (chaperonin containing TCP1 complex)	T-complex protein 1 subunit eta	0	OG5_127782	null	ATP binding, unfolded protein binding	protein folding	CCT7	Essential	Non - Mutable in CDS
44	PF3D7_1232100	CCT micro-complex; CCT complex (chaperonin containing TCP1 complex)	60 kDa chaperonin	1	OG5_135175	null	ATP binding	cellular protein metabolic process, protein refolding	CPN60	Essential	Non - Mutable in CDS
44	PF3D7_0214000	CCT micro-complex; CCT complex (chaperonin containing TCP1 complex)	T-complex protein 1 subunit theta	0	OG5_127923	null	ATP binding, unfolded protein binding	protein folding	CCT8		Non - Mutable in CDS
44	PF3D7_0306800	CCT micro-complex; CCT complex (chaperonin containing TCP1 complex)	T-complex protein 1 subunit beta	0	OG5_127730	null	ATP binding, unfolded protein binding	protein folding	CCT2	Essential	Non - Mutable in CDS
44	PF3D7_0608700	CCT micro-complex; CCT complex (chaperonin containing TCP1 complex)	T-complex protein 1 subunit zeta	0	OG5_127428	null	ATP binding, unfolded protein binding	protein folding	CCT6	Slow	Non - Mutable in CDS
44	PF3D7_1132200	CCT micro-complex; CCT complex (chaperonin containing TCP1 complex)	T-complex protein 1 subunit alpha	0	OG5_127998	null	ATP binding	cellular protein metabolic process	TCP1		Non - Mutable in CDS
44	PF3D7_1357800	CCT micro-complex; CCT complex (chaperonin containing TCP1 complex)	T-complex protein 1 subunit delta	0	OG5_127832	null	ATP binding, unfolded protein binding	protein folding	CCT4	Essential	Non - Mutable in CDS
44	PF3D7_1229500	CCT micro-complex; CCT complex (chaperonin containing TCP1 complex)	T-complex protein 1 subunit gamma	0	OG5_127483	null	ATP binding, unfolded protein binding	protein folding	CCT3	Essential	Non - Mutable in CDS
45	PF3D7_0422700		eukaryotic initiation factor 4A-III, putative	0	OG5_127927	null	ATP binding, nucleic acid binding	null	EIF4A3	Essential	Non - Mutable in CDS
45	PF3D7_1008200		endonuclease, putative	0	OG5_153580	null	DNA binding, nuclease activity	DNA repair	PF10_0080	Slow	Mutable in CDS
46	PF3D7_1215000		thioredoxin peroxidase 2	0	OG5_126593	null	peroxiredoxin activity	oxidation-reduction process	TRX-PX2	Dispensable	Non - Mutable in CDS
46	PF3D7_1134000		heat shock protein 70	0	OG5_126744	null	ATP binding, unfolded protein binding	protein folding	HSP70-3		Non - Mutable in CDS
46	PF3D7_0802200		1-cys peroxiredoxin	0	OG5_126593	null	peroxiredoxin activity	oxidation-reduction process	1-CYSPXN		Mutable in CDS
47	PF3D7_1414800		small nuclear ribonucleoprotein-associated protein B, putative	0	OG5_127442	null	null	null	SMB1		Non - Mutable in CDS
47	PF3D7_0904500		prefoldin subunit 4, putative	0	OG5_128513	prefoldin complex	unfolded protein binding	protein folding	PFI0220W	Slow	Non - Mutable in CDS
48	PF3D7_1127800		conserved Plasmodium protein, unknown function	0	OG5_153531	membrane	null	transcription, DNA-templated	PF11_0289		Non - Mutable in CDS
48	PF3D7_1243600		translation initiation factor SUI1, putative	0	OG5_127384	null	translation initiation factor activity	translational initiation	2277.T00419	Essential	Non - Mutable in CDS
48	PF3D7_1145600		conserved protein, unknown function	3	OG5_130655	integral component of membrane	null	null	PF11_0467		Non - Mutable in CDS
49	PF3D7_1460600		inner membrane complex sub-compartment protein 3	0	OG5_153621	null	null	null	ISP3		Non - Mutable in CDS
49	PF3D7_1019900		autophagy-related protein 8	0	OG5_126969	null	null	null	ATG8	Essential	Non - Mutable in CDS
50	PF3D7_1008700	FIB-associated protein complex	tubulin beta chain	0	OG5_126611	protein complex	GTP binding, GTPase activity	GTP catabolic process, protein polymerization	PF10_0084	Essential	Non - Mutable in CDS
50	PF3D7_0922200	FIB-associated protein complex	S-adenosylmethionine synthetase	0	OG5_126734	null	ATP binding, methionine adenosyltransferase activity	S-adenosylmethionine biosynthetic process	SAMS		Non - Mutable in CDS
50	PF3D7_0422300	FIB-associated protein complex	alpha tubulin 2	0	OG5_126605	protein complex	GTP binding, GTPase activity, structural constituent of cytoskeleton	GTP catabolic process, protein polymerization	MAL4P1.205	Essential	Non - Mutable in CDS
50	PF3D7_0903700	FIB-associated protein complex	alpha tubulin 1	0	OG5_126605	microtubule, protein complex	GTP binding, GTPase activity, structural constituent of cytoskeleton	GTP catabolic process, microtubule-based process, protein polymerization	PFI0180W	Dispensable	Non - Mutable in CDS
50	PF3D7_1235700	FIB-associated protein complex	ATP synthase subunit beta, mitochondrial	0	OG5_127099	proton-transporting two-sector ATPase complex, catalytic domain	ATP binding, proton-transporting ATP synthase activity, rotational mechanism	ATP hydrolysis coupled proton transport, ATP synthesis coupled proton transport	2277.T00345	Slow	Non - Mutable in CDS
50	PF3D7_1354500	FIB-associated protein complex	adenylosuccinate synthetase	0	OG5_127011	null	GTP binding, adenylosuccinate synthase activity	purine nucleotide biosynthetic process	ADSS		Non - Mutable in CDS
51	PF3D7_0322000		peptidyl-prolyl cis-trans isomerase	0	OG5_126792	null	peptidyl-prolyl cis-trans isomerase activity	protein folding, protein peptidyl-prolyl isomerization	CYP19A	Slow	Non - Mutable in CDS
51	PF3D7_0717500		calcium-dependent protein kinase 4	0	OG5_126600	null	ATP binding, calcium ion binding, protein kinase activity	protein phosphorylation	CDPK4	Slow	Mutable in CDS
51	PF3D7_1129900		major facilitator superfamily-related transporter, putative	12	OG5_146787	membrane	null	null	MFR5		Mutable in CDS
51	PF3D7_0206200		pantothenate transporter	11	OG5_131121	integral component of membrane	null	transmembrane transport	PAT		Mutable in CDS
52	PF3D7_1012700	RNA polymerase II core complex; BRCA1-core RNA polymerase II complex; RPAP1-RPB2-RPB3 complex	NLI interacting factor-like phosphatase, putative	0	OG5_146906	null	protein binding	null	NIF4		Non - Mutable in CDS
52	PF3D7_0215700	RNA polymerase II core complex; BRCA1-core RNA polymerase II complex; RPAP1-RPB2-RPB3 complex	DNA-directed RNA polymerase II subunit RPB2, putative	0	OG5_126694	null	DNA binding, DNA-directed RNA polymerase activity, ribonucleoside binding	transcription, DNA-templated	RPB2	Slow	Non - Mutable in CDS
52	PF3D7_0110400	RNA polymerase II core complex; BRCA1-core RNA polymerase II complex; RPAP1-RPB2-RPB3 complex	DNA-directed RNA polymerase II subunit RPB9, putative	0	OG5_128243	null	DNA binding, DNA-directed RNA polymerase activity, nucleic acid binding, zinc ion binding	transcription, DNA-templated	RPB9	Slow	Non - Mutable in CDS
52	PF3D7_0923000	RNA polymerase II core complex; BRCA1-core RNA polymerase II complex; RPAP1-RPB2-RPB3 complex	DNA-directed RNA polymerase II subunit RPB3, putative	0	OG5_127622	null	DNA binding, DNA-directed RNA polymerase activity, protein dimerization activity	transcription, DNA-templated	RPB3		Non - Mutable in CDS
52	PF3D7_1364800	RNA polymerase II core complex; BRCA1-core RNA polymerase II complex; RPAP1-RPB2-RPB3 complex	DNA-directed RNA polymerases I, II, and III subunit RPABC1, putative	0	OG5_127455	nucleus	DNA binding, DNA-directed RNA polymerase activity	transcription, DNA-templated	RPB5	Essential	Non - Mutable in CDS
52	PF3D7_0318200	RNA polymerase II core complex; BRCA1-core RNA polymerase II complex; RPAP1-RPB2-RPB3 complex	DNA-directed RNA polymerase II subunit RPB1	0	OG5_126637	DNA-directed RNA polymerase II, core complex	DNA binding, DNA-directed RNA polymerase activity	transcription from RNA polymerase II promoter	RPB1	Essential	Non - Mutable in CDS
53	PF3D7_0525100		acyl-CoA synthetase	0	OG5_126601	null	catalytic activity	metabolic process	ACS10		Non - Mutable in CDS
53	PF3D7_1009300		conserved Plasmodium protein, unknown function	0	OG5_160581	cytoplasm	catalytic activity	metabolic process	PF10_0090		Non - Mutable in CDS
54	PF3D7_1144500		SUMO-activating enzyme subunit 1	0	OG5_128859	null	catalytic activity	null	AOS1	Essential	Non - Mutable in CDS
54	PF3D7_1038100		GDP dissociation inhibitor, putative	0	OG5_153600	cytoplasm	GTPase activator activity, Rab GDP-dissociation inhibitor activity, oxidoreductase activity	oxidation-reduction process, protein transport, regulation of GTPase activity, small GTPase mediated signal transduction	PF10_0373	Essential	Non - Mutable in CDS
55	PF3D7_0914900		BSD-domain protein, putative	0	OG5_165086	null	null	null	PFI0730W		Mutable in CDS
55	PF3D7_0917900		heat shock protein 70	0	OG5_126588	null	null	null	HSP70-2		Non - Mutable in CDS
56	PF3D7_1003800		U5 small nuclear ribonuclear protein, putative	0	OG5_129018	null	GTP binding, GTPase activity	null	PF10_0041	Insufficient data	Non - Mutable in CDS
56	PF3D7_0311400		protein kinase, putative	0	OG5_152950	null	ATP binding, protein kinase activity	protein phosphorylation	MAL3P4.16	Dispensable	Mutable in CDS
57	PF3D7_1225200		conserved Plasmodium protein, unknown function	0	OG5_165204	nucleus	DNA binding, chromatin binding, protein binding, zinc ion binding	regulation of transcription, DNA-templated, transcription, DNA-templated	2277.T00243	Essential	Non - Mutable in CDS
57	PF3D7_1014600		transcriptional coactivator ADA2	1	OG5_127420	membrane	DNA binding, chromatin binding, zinc ion binding	histone acetylation, regulation of transcription from RNA polymerase II promoter	ADA2	Essential	Non - Mutable in CDS
57	PF3D7_0629700		SET domain protein, putative	0	OG5_127895	null	protein binding, zinc ion binding	null	SET1	Essential	Mutable in CDS
57	PF3D7_1475600		bromodomain protein, putative	0	OG5_146288	null	protein binding	null	PF14_0724		Mutable in CDS
57	PF3D7_0820000		Snf2-related CBP activator, putative	0	OG5_127568	null	ATP binding, DNA binding	null	SRCAP	Essential	Mutable in CDS
57	PF3D7_1410300		WD repeat-containing protein, putative	0	OG5_167250	extracellular region	calcium ion binding, protein binding, structural molecule activity	cell adhesion	PF14_0101	Dispensable	Mutable in CDS
57	PF3D7_0606100		RNA-binding protein, putative	0	OG5_150164	NELF complex	nucleic acid binding, nucleotide binding	regulation of transcription, DNA-templated	2270.T00254	Slow	Mutable in CDS
58	PF3D7_0414900		armadillo-domain containing rhoptry protein	0	OG5_143115	null	binding	null	ARO		Non - Mutable in CDS
58	PF3D7_0110700		chromatin assembly factor 1 protein WD40 domain, putative	0	OG5_127148	null	protein binding	null	MAL1P2.33	Slow	Non - Mutable in CDS
58	PF3D7_0111500		UMP-CMP kinase, putative	1	OG5_126886	null	ATP binding	null	MAL1P2.40	Insufficient data	Non - Mutable in CDS
58	PF3D7_0935000		U2 small nuclear ribonucleoprotein B'', putative	0	OG5_127059	null	nucleic acid binding, nucleotide binding, snRNA binding	mRNA splicing, via spliceosome	PFI1695C		Non - Mutable in CDS
58	PF3D7_0416800		small GTP-binding protein sar1	0	OG5_127331	intracellular	GTP binding	intracellular protein transport, small GTPase mediated signal transduction	SAR1		Non - Mutable in CDS
58	PF3D7_0721400		conserved Plasmodium protein, unknown function	0	OG5_143207	null	null	null	MAL7P1.114		Mutable in CDS
58	PF3D7_0307100		40S ribosomal protein S12, putative	0	OG5_127261	null	null	null	MAL3P2.28	Essential	Non - Mutable in CDS
58	PF3D7_1414400		serine/threonine protein phosphatase PP1	0	OG5_126821	null	hydrolase activity	null	PP1		Non - Mutable in CDS
58	PF3D7_1461300		40S ribosomal protein S28e, putative	0	OG5_127046	ribosome	structural constituent of ribosome	translation	PF14_0585		Non - Mutable in CDS
58	PF3D7_1203900		ubiquitin-conjugating enzyme E2	0	OG5_126877	null	acid-amino acid ligase activity	null	UBC	Essential	Non - Mutable in CDS
58	PF3D7_1369700		U2 small nuclear ribonucleoprotein A', putative	0	OG5_128407	null	protein binding	null	PF13.0362		Non - Mutable in CDS
58	PF3D7_0823200		RNA-binding protein, putative	0	OG5_146727	null	nucleic acid binding, nucleotide binding, protein binding	null	MAL8P1.40	Slow	Non - Mutable in CDS
58	PF3D7_0606900		glutaredoxin-like protein	0	OG5_127633	null	electron carrier activity, protein disulfide oxidoreductase activity	cell redox homeostasis	GLP2	Slow	Non - Mutable in CDS
58	PF3D7_1464700		ATP synthase (C/AC39) subunit, putative	0	OG5_127683	proton-transporting V-type ATPase, V0 domain	ATP binding, hydrogen ion transmembrane transporter activity, metal ion binding, proton-transporting ATP synthase activity, rotational mechanism, proton-transporting ATPase activity, rotational mechanism	ATP hydrolysis coupled proton transport, plasma membrane ATP synthesis coupled proton transport	PF14_0615	Essential	Non - Mutable in CDS
58	PF3D7_1033400		haloacid dehalogenase-like hydrolase	0	OG5_127435	null	hydrolase activity	metabolic process	HAD1	Dispensable	Non - Mutable in CDS
58	PF3D7_0512600		ras-related protein Rab-1B	0	OG5_127310	intracellular, membrane	GTP binding, GTPase activity	GTP catabolic process, intracellular protein transport, nucleocytoplasmic transport, small GTPase mediated signal transduction	RAB1B		Non - Mutable in CDS
58	PF3D7_0719700		40S ribosomal protein S10, putative	0	OG5_127137	null	null	null	RPS10	Essential	Non - Mutable in CDS
58	PF3D7_0109400		tubulin-specific chaperone a, putative	0	OG5_128690	microtubule	beta-tubulin binding, unfolded protein binding	post-chaperonin tubulin folding pathway, tubulin complex assembly	MAL1P2.21	Dispensable	Non - Mutable in CDS
58	PF3D7_0527100		ubiquitin-conjugating enzyme E2 N, putative	0	OG5_127739	null	acid-amino acid ligase activity	null	UBC13	Essential	Non - Mutable in CDS
59	PF3D7_1311300		ATP synthase subunit gamma, mitochondrial	0	OG5_127077	proton-transporting ATP synthase complex, catalytic core F(1)	proton-transporting ATP synthase activity, rotational mechanism, proton-transporting ATPase activity, rotational mechanism	ATP synthesis coupled proton transport	PF13_0061	Slow	Non - Mutable in CDS
59	PF3D7_1239700		ATP-dependent zinc metalloprotease FTSH 1	1	OG5_126616	membrane	ATP binding, metalloendopeptidase activity	proteolysis	FTSH1		Mutable in CDS
59	PF3D7_0809600		peptidase family C50, putative	5	OG5_154802	nucleus	peptidase activity	proteolysis	MAL8P1.113	Essential	Non - Mutable in CDS
60	PF3D7_0302900		exportin-1, putative	0	OG5_127698	null	Ran GTPase binding	intracellular protein transport	MAL3P1.9	Essential	Non - Mutable in CDS
60	PF3D7_0629100		nicotinate phosphoribosyltransferase, putative	0	OG5_128563	null	nicotinate phosphoribosyltransferase activity, nicotinate-nucleotide diphosphorylase (carboxylating) activity	NAD biosynthetic process, nicotinate nucleotide salvage	NAPRT		Mutable in CDS
60	PF3D7_0708800		heat shock protein 110	0	OG5_127167	null	null	null	HSP110C		Non - Mutable in CDS
60	PF3D7_0717700		serine--tRNA ligase, putative	0	OG5_126677	apicoplast, cytoplasm	ATP binding, serine-tRNA ligase activity	seryl-tRNA aminoacylation	PF07_0073	Dispensable	Non - Mutable in CDS
60	PF3D7_0801800		mannose-6-phosphate isomerase, putative	1	OG5_127555	null	mannose-6-phosphate isomerase activity, zinc ion binding	carbohydrate metabolic process	MAL8P1.156	Slow	Mutable in CDS
60	PF3D7_1136300		tudor staphylococcal nuclease	0	OG5_128197	null	hydrolase activity, acting on ester bonds, nucleic acid binding, transcription cofactor activity	posttranscriptional gene silencing by RNA	TSN	Dispensable	Mutable in CDS
60	PF3D7_1315900		exportin-T, putative	0	OG5_164074	null	binding	null	MAL13P1.83	Slow	Mutable in CDS
60	PF3D7_0610800		transketolase	0	OG5_126720	null	transketolase activity	metabolic process	TK	Essential	Non - Mutable in CDS
60	PF3D7_0211800		asparagine--tRNA ligase	0	OG5_126756	cytoplasm	ATP binding, asparagine-tRNA ligase activity, nucleic acid binding	asparaginyl-tRNA aminoacylation	ASNRS	Slow	Non - Mutable in CDS
60	PF3D7_0627700		transportin	0	OG5_127643	null	Ran GTPase binding	intracellular protein transport	2270.T00164	Essential	Non - Mutable in CDS
60	PF3D7_1462800		glyceraldehyde-3-phosphate dehydrogenase	0	OG5_126628	null	NAD binding, NADP binding, oxidoreductase activity, acting on the aldehyde or oxo group of donors, NAD or NADP as acceptor	glucose metabolic process, oxidation-reduction process	GAPDH	Essential	Non - Mutable in CDS
60	PKNH_1457400		merozoite surface protein 3, putative	0	OG5_162796	null	null	null
60	PF3D7_0622800		leucine--tRNA ligase, putative	0	OG5_127407	null	ATP binding, aminoacyl-tRNA editing activity, aminoacyl-tRNA ligase activity	tRNA aminoacylation for protein translation	2270.T00116	Essential	Non - Mutable in CDS
60	PF3D7_0932800		importin alpha re-exporter, putative	0	OG5_128085	null	protein binding	null	CSE1		Non - Mutable in CDS
60	PF3D7_1015200		cysteine--tRNA ligase, putative	0	OG5_126755	null	ATP binding, cysteine-tRNA ligase activity	cysteinyl-tRNA aminoacylation	PF3D7_1015200.1
60	PF3D7_0926700		glutamine-dependent NAD(+) synthetase, putative	0	OG5_127076	null	null	null	NADSYN	Slow	Mutable in CDS
60	PF3D7_1332900		isoleucine--tRNA ligase, putative	0	OG5_126684	cytoplasm	ATP binding, aminoacyl-tRNA editing activity, aminoacyl-tRNA ligase activity, isoleucine-tRNA ligase activity	isoleucyl-tRNA aminoacylation, tRNA aminoacylation for protein translation	PF13_0179		Non - Mutable in CDS
60	PF3D7_0811400		conserved protein, unknown function	0	OG5_131912	null	null	null	MAL8P1.103	Dispensable	Mutable in CDS
60	PF3D7_1367700		alanine--tRNA ligase	0	OG5_126799	cytoplasm	ATP binding, alanine-tRNA ligase activity, nucleic acid binding	alanyl-tRNA aminoacylation	ALARS	Essential	Non - Mutable in CDS
60	PF3D7_1350100		lysine--tRNA ligase	0	OG5_126972	cytoplasm	ATP binding, lysine-tRNA ligase activity, nucleic acid binding	lysyl-tRNA aminoacylation	KRS1		Non - Mutable in CDS
60	PF3D7_0309600		60S acidic ribosomal protein P2	0	OG5_126845	ribosome	structural constituent of ribosome	translational elongation	PFP2	Essential	Non - Mutable in CDS
61	PF3D7_1468900		conserved Plasmodium protein, unknown function	0	OG5_164970	null	metal ion binding	null	PF14_0657		Mutable in CDS
61	PKNH_0200900		tryptophan-rich protein	1	OG5_144320	null	null	null
62	PF3D7_0518500		ATP-dependent RNA helicase DDX23, putative	0	OG5_128627	null	ATP binding, nucleic acid binding	null	DDX23	Essential	Non - Mutable in CDS
62	PF3D7_0624600		SNF2 helicase, putative	0	OG5_141761	null	ATP binding, DNA binding, protein binding, zinc ion binding	null	ISWI	Essential	Mutable in CDS
63	PF3D7_0924700		splicing factor 3A subunit 3, putative	0	OG5_128096	nucleus	nucleic acid binding, zinc ion binding	null	SF3A3		Non - Mutable in CDS
63	PF3D7_1118500		nucleolar protein 56, putative	0	OG5_127848	null	null	null	NOP56	Essential	Non - Mutable in CDS
64	PF3D7_0621800		nascent polypeptide-associated complex subunit alpha, putative	0	OG5_127180	null	null	null	2270.T00108		Non - Mutable in CDS
64	PF3D7_1238100		calcyclin binding protein, putative	0	OG5_130878	membrane	null	null	2277.T00369		Non - Mutable in CDS
64	PF3D7_0919000		nucleosome assembly protein	0	OG5_129036	nucleus	null	nucleosome assembly	NAPS		Non - Mutable in CDS
64	PF3D7_1409000		WD repeat-containing protein, putative	0	OG5_167252	null	protein binding	null	PF14_0087		Mutable in CDS
64	PF3D7_1123400		translation elongation factor EF-1, subunit alpha, putative	0	OG5_127225	null	GTP binding, GTPase activity	null	PF11_0245	Essential	Non - Mutable in CDS
64	PF3D7_0419600		ran-specific GTPase-activating protein 1, putative	0	OG5_127714	null	null	intracellular transport	RANBP1		Mutable in CDS
64	PF3D7_1346300		DNA/RNA-binding protein Alba 2	0	OG5_167431	null	nucleic acid binding	null	ALBA2	Dispensable	Non - Mutable in CDS
64	PF3D7_0812400		karyopherin alpha	0	OG5_126761	cytoplasm, nucleus	protein binding, protein transporter activity	protein import into nucleus	KARALPHA	Essential	Non - Mutable in CDS
64	PF3D7_1426100		basic transcription factor 3b, putative	0	OG5_127333	null	null	null	PF14_0241	Essential	Non - Mutable in CDS
64	PF3D7_1012400		hypoxanthine-guanine phosphoribosyltransferase	0	OG5_127374	cytoplasm	hypoxanthine phosphoribosyltransferase activity	purine ribonucleoside salvage	HGPRT	Slow	Non - Mutable in CDS
64	PF3D7_1451100		elongation factor 2	0	OG5_126923	null	GTP binding, GTPase activity	null	EEF2	Essential	Non - Mutable in CDS
64	PF3D7_1457300		conserved Plasmodium protein, unknown function	0	OG5_129731	cytosol, nucleus	binding, translation initiation factor activity	RNA metabolic process, regulation of translational initiation, translation	PF14_0546	Dispensable	Non - Mutable in CDS
64	PKNH_1149000		conserved Plasmodium protein, unknown function	2	OG5_243588	null	null	null
64	PF3D7_1434300		Hsp70/Hsp90 organizing protein	0	OG5_128289	null	protein binding	null	HOP	Dispensable	Non - Mutable in CDS
65	PF3D7_0528100	AP1 adaptor complex; Gamma-BAR-AP1 complex	AP-1 complex subunit beta, putative	0	OG5_127081	clathrin adaptor complex	binding, protein transporter activity	intracellular protein transport, vesicle-mediated transport	MAL5P1.278	Essential	Non - Mutable in CDS
65	PF3D7_1311400	AP1 adaptor complex; Gamma-BAR-AP1 complex	AP-1 complex subunit mu-1	0	OG5_127474	clathrin adaptor complex	protein binding	intracellular protein transport, vesicle-mediated transport	AP1M1	Essential	Non - Mutable in CDS
66	PF3D7_0918600		ATP-dependent DNA helicase Q1	0	OG5_126644	null	ATP binding, nucleic acid binding	null	RECQ1	Dispensable	Mutable in CDS
66	PF3D7_0827000		ATP-dependent RNA helicase DBP10, putative	0	OG5_128298	null	ATP binding, nucleic acid binding	null	DBP10	Slow	Non - Mutable in CDS
67	PF3D7_0818900		heat shock protein 70	0	OG5_126588	null	null	null	HSP70	Essential	Non - Mutable in CDS
67	PF3D7_1222300		endoplasmin, putative	0	OG5_153578	null	ATP binding, unfolded protein binding	protein folding, response to stress	GRP94	Essential	Non - Mutable in CDS
67	PF3D7_0527200		ubiquitin carboxyl-terminal hydrolase 14	0	OG5_127806	null	protein binding, ubiquitinyl hydrolase activity	ubiquitin-dependent protein catabolic process	USP14	Dispensable	Non - Mutable in CDS
67	PF3D7_0507700		nuclear protein localization protein 4, putative	0	OG5_128565	null	protein binding	null	NPL4	Essential	Non - Mutable in CDS
67	PF3D7_0819600		conserved Plasmodium protein, unknown function	0	OG5_144948	membrane	protein binding	null	MAL8P1.62	Dispensable	Non - Mutable in CDS
67	PF3D7_0917900		heat shock protein 70	0	OG5_126588	null	null	null	HSP70-2		Non - Mutable in CDS
67	PF3D7_1344200		heat shock protein 110, putative	0	OG5_128359	null	null	null	HSP110	Essential	Non - Mutable in CDS
68	PF3D7_0617800		histone H2A	0	OG5_126570	nucleosome, nucleus	DNA binding, protein heterodimerization activity	null	H2A	Slow	Non - Mutable in CDS
68	PF3D7_0617900		histone H3 variant	0	OG5_126569	nucleosome	DNA binding, protein heterodimerization activity	null	H3.3	Slow	Non - Mutable in CDS
68	PF3D7_1441400		FACT complex subunit SSRP1, putative	0	OG5_127386	nucleus	null	null	FACT-S	Essential	Non - Mutable in CDS
68	PF3D7_0320900		histone H2A variant, putative	0	OG5_127916	nucleosome, nucleus	DNA binding, protein heterodimerization activity	null	H2A.Z	Essential	Non - Mutable in CDS
68	PF3D7_0610400		histone H3	0	OG5_126569	nucleosome	DNA binding, protein heterodimerization activity	null	H3	Essential	Non - Mutable in CDS
68	PF3D7_0714000		histone H2B variant	0	OG5_126572	nucleosome, nucleus	DNA binding, protein heterodimerization activity	null	H2B.Z	Essential	Non - Mutable in CDS
68	PF3D7_1105000		histone H4	0	OG5_126573	nucleosome, nucleus	DNA binding, protein heterodimerization activity	DNA-templated transcription, initiation, nucleosome assembly	H4	Essential	Non - Mutable in CDS
69	PF3D7_1366500		nucleoside diphosphate kinase	0	OG5_126708	null	ATP binding, nucleoside diphosphate kinase activity	CTP biosynthetic process, GTP biosynthetic process, UTP biosynthetic process, nucleoside diphosphate phosphorylation	NDK	Slow	Non - Mutable in CDS
69	PKNH_0623200		Plasmodium exported protein, unknown function	3	OG5_pcyn|PCYB_063240	null	null	null
69	PF3D7_1351600		glycerol kinase	0	OG5_126746	null	glycerol kinase activity	carbohydrate metabolic process, glycerol-3-phosphate metabolic process	GK		Mutable in CDS
69	PF3D7_0626800		pyruvate kinase	0	OG5_126685	null	magnesium ion binding, potassium ion binding, pyruvate kinase activity	glycolytic process	PYRK	Essential	Non - Mutable in CDS
70	PF3D7_1132900		glycine cleavage system H protein	0	OG5_127169	null	null	null	GCVH	Essential	Non - Mutable in CDS
70	PF3D7_1412300		nuclear transport factor 2, putative	0	OG5_127878	intracellular	null	transport	NTF2		Non - Mutable in CDS
70	PF3D7_1330000		thioredoxin, putative	0	OG5_128642	null	null	null	PF3D7_1330000.1
71	PF3D7_0930300		merozoite surface protein 1	1	OG5_159573	membrane	null	pathogenesis	MSP1	Essential	Non - Mutable in CDS
71	PF3D7_0918000		glideosome-associated protein 50	2	OG5_129627	null	hydrolase activity	null	GAP50	Essential	Non - Mutable in CDS
71	PF3D7_1410400		rhoptry-associated protein 1	0	OG5_162087	null	null	null	RAP1	Slow	Mutable in CDS
71	PF3D7_1105300		conserved Plasmodium protein, unknown function	1	OG5_167210	membrane	null	null	PF11_0064	Slow	Non - Mutable in CDS
72	PF3D7_0613700		syntaxin binding protein, putative	0	OG5_127453	null	null	vesicle docking involved in exocytosis	2270.T00027		Non - Mutable in CDS
72	PF3D7_0312400		glycogen synthase kinase 3	0	OG5_126888	null	ATP binding, protein kinase activity	protein phosphorylation	GSK3	Dispensable	Non - Mutable in CDS
73	PF3D7_1320900		RNA-binding protein, putative	0	OG5_129285	null	nucleic acid binding, nucleotide binding	null	PF13_0122		Non - Mutable in CDS
73	PF3D7_1107100		nucleic acid binding protein, putative	0	OG5_150031	null	nucleic acid binding, nucleotide binding	null	PF11_0083	Dispensable	Mutable in CDS
73	PF3D7_0403900		SET domain protein, putative	0	OG5_130816	null	protein binding	null	SET8	Slow	Mutable in CDS
74	PF3D7_1348300		elongation factor Tu, putative	0	OG5_128278	null	GTP binding, GTPase activity	null	MAL13P1.243	Essential	Non - Mutable in CDS
74	PF3D7_0607000		translation initiation factor IF-2, putative	0	OG5_127312	null	GTP binding, GTPase activity	null	2270.T00246	Essential	Non - Mutable in CDS
75	PF3D7_0204900		ubiE/COQ5 methyltransferase, putative	0	OG5_127211	null	methyltransferase activity	null	PF02_0046	Essential	Non - Mutable in CDS
75	PF3D7_1442100		replication factor A protein 3, putative	0	OG5_143364	cytoplasm, nucleus	DNA binding	DNA recombination, DNA repair, DNA replication	RPA3	Essential	Non - Mutable in CDS
76	PF3D7_1249800		THO complex subunit 2, putative	2	OG5_144062	membrane, nucleus	null	null	THO2		Non - Mutable in CDS
76	PF3D7_1106000		RuvB-like helicase 2	0	OG5_127944	null	ATP binding, DNA helicase activity	null	RUVB2	Essential	Non - Mutable in CDS
77	PF3D7_1120100		phosphoglycerate mutase, putative	0	OG5_127491	null	phosphoglycerate mutase activity	glycolytic process	PGM1	Essential	Non - Mutable in CDS
77	PF3D7_1015900		enolase	0	OG5_126698	phosphopyruvate hydratase complex	magnesium ion binding, phosphopyruvate hydratase activity	glycolytic process	ENO	Essential	Non - Mutable in CDS
77	PF3D7_0317800		26S proteasome non-ATPase regulatory subunit 9, putative	0	OG5_128010	null	protein binding	null	MAL3P6.16		Non - Mutable in CDS
77	PF3D7_1453700		co-chaperone p23	0	OG5_127481	null	null	null	P23		Non - Mutable in CDS
77	PF3D7_1204300		eukaryotic translation initiation factor 5A	0	OG5_126922	null	ribosome binding, translation elongation factor activity	peptidyl-lysine modification to peptidyl-hypusine, positive regulation of translational elongation, positive regulation of translational termination, translational frameshifting	EIF5A		Non - Mutable in CDS
77	PF3D7_1354500		adenylosuccinate synthetase	0	OG5_127011	null	GTP binding, adenylosuccinate synthase activity	purine nucleotide biosynthetic process	ADSS		Non - Mutable in CDS
77	PF3D7_0922500		phosphoglycerate kinase	0	OG5_126776	null	phosphoglycerate kinase activity	glycolytic process	PGK	Essential	Non - Mutable in CDS
78	PF3D7_0303300		DNA-directed RNA polymerases I, II, and III subunit RPABC2, putative	0	OG5_127345	DNA-directed RNA polymerase II, core complex	DNA binding, DNA-directed RNA polymerase activity	transcription, DNA-templated	RPB6	Essential	Non - Mutable in CDS
78	PF3D7_0520600		bis(5'-nucleosyl)-tetraphosphatase [asymmetrical]	0	OG5_130658	null	hydrolase activity	null	AP4AH		Non - Mutable in CDS
78	PF3D7_1127000		protein phosphatase, putative	1	OG5_166085	null	phosphatase activity, protein tyrosine phosphatase activity	dephosphorylation	PF11_0281	Slow	Mutable in CDS
79	PF3D7_1333600		U3 small nucleolar RNA-associated protein 4, putative	1	OG5_167419	null	protein binding	null	UTP4	Essential	Non - Mutable in CDS
79	PF3D7_0524000		karyopherin beta	0	OG5_127537	null	binding	null	KASBETA	Dispensable	Non - Mutable in CDS
80	PF3D7_0405400		pre-mRNA-processing-splicing factor 8, putative	0	OG5_127578	null	U5 snRNA binding, U6 snRNA binding	mRNA splicing, via spliceosome	PRPF8	Essential	Non - Mutable in CDS
80	PF3D7_0308900		splicing factor 3B subunit 1, putative	0	OG5_127822	null	binding	null	SF3B1	Essential	Non - Mutable in CDS
81	PF3D7_1316500		pre-mRNA-processing factor 40, putative	0	OG5_128479	null	protein binding	null	PRP40		Non - Mutable in CDS
81	PF3D7_1306900		U1 small nuclear ribonucleoprotein A, putative	0	OG5_127059	null	nucleic acid binding, nucleotide binding, snRNA binding	null	SNRPA	Essential	Non - Mutable in CDS
81	PF3D7_0218500		small nuclear ribonucleoprotein Sm D2, putative	0	OG5_127733	small nuclear ribonucleoprotein complex	null	null	SNRPD2	Dispensable	Non - Mutable in CDS
82	PF3D7_1436300		translocon component PTEX150	0	OG5_161974	null	null	null	PTEX150	Essential	Mutable in CDS
82	PF3D7_1105600		translocon component PTEX88	0	OG5_167209	null	null	null	PTEX88	Slow	Non - Mutable in CDS
83	PF3D7_0828500		translation initiation factor eIF-2B subunit alpha, putative	0	OG5_127805	null	null	cellular metabolic process	PF08_0009	Slow	Non - Mutable in CDS
83	PF3D7_1226700		U3 small nucleolar RNA-interacting protein 2, putative	0	OG5_128227	null	protein binding	null	RRP9	Essential	Mutable in CDS
84	PF3D7_0728700		alpha/beta hydrolase, putative	0	OG5_135236	null	hydrolase activity	null	MAL7P1.156		Non - Mutable in CDS
84	PF3D7_0934500		V-type proton ATPase subunit E, putative	0	OG5_127015	proton-transporting two-sector ATPase complex, catalytic domain	proton-transporting ATPase activity, rotational mechanism	ATP hydrolysis coupled proton transport	PFI1670C	Essential	Non - Mutable in CDS
84	PF3D7_1120000		conserved Plasmodium protein, unknown function	0	OG5_156750	cytoplasm	ATP binding	null	PF11_0207	Slow	Non - Mutable in CDS
85	PF3D7_0524500		conserved Plasmodium protein, unknown function	0	OG5_173884	null	nucleotide binding	null	MAL5P1.244		Non - Mutable in CDS
85	PF3D7_1228700		conserved Plasmodium protein, unknown function	1	OG5_160611	membrane	null	null	2277.T00278	Essential	Mutable in CDS
86	PF3D7_0526900		transmembrane emp24 domain-containing protein, putative	2	OG5_127696	Golgi membrane, endoplasmic reticulum membrane, integral component of membrane	null	protein transport, transport, vesicle-mediated transport	MAL5P1.268		Non - Mutable in CDS
86	PF3D7_1116400		guanine nucleotide-exchange factor SEC12	1	OG5_140130	null	protein binding	null	SEC12	Essential	Non - Mutable in CDS
87	PF3D7_1223300		DNA gyrase subunit A	0	OG5_129568	chromosome	ATP binding, DNA binding, DNA topoisomerase type II (ATP-hydrolyzing) activity	DNA topological change	GYRA		Non - Mutable in CDS
87	PF3D7_1211800		polyubiquitin	0	OG5_126703	null	protein binding	null	PFPUB	Essential	Non - Mutable in CDS
88	PF3D7_1322600		conserved Plasmodium protein, unknown function	0	OG5_205505	null	null	null	PF13_0127		Mutable in CDS
88	PF3D7_1112500		conserved protein, unknown function	0	OG5_166073	cytoplasm	null	null	PF11_0526		Mutable in CDS
88	PF3D7_1105700		tRNA-splicing ligase RtcB, putative	0	OG5_127467	null	RNA ligase activity	RNA processing	RTCB		Non - Mutable in CDS
89	PF3D7_1420400		glycine--tRNA ligase	0	OG5_127272	cytoplasm	ATP binding, glycine-tRNA ligase activity	glycyl-tRNA aminoacylation	GLYRS	Essential	Non - Mutable in CDS
89	PKNH_0424800		SICAvar, type I (fragment)	0	OG5_126656	null	null	null
89	PF3D7_1473100		GTPase-activating protein, putative	0	OG5_128791	null	Rab GTPase activator activity	regulation of Rab GTPase activity	PF14_0699	Essential	Non - Mutable in CDS
89	PF3D7_1311200		alternative splicing regulator, putative	0	OG5_129558	cytoplasm, nucleus	protein binding	null	MAL13P1.54	Essential	Non - Mutable in CDS
89	PKNH_0413500		cysteine protease, putative	0	OG5_pkno|PKH_041240	null	null	null
90	PF3D7_0612100	eIF3 complex (EIF3S6, EIF3S5, EIF3S4, EIF3S3, EIF3S6IP, EIF3S2, EIF3S9, EIF3S12, EIF3S10, EIF3S8, EIF3S1, EIF3S7); eIF3 complex (EIF3S6, EIF3S5, EIF3S4, EIF3S3, EIF3S6IP, EIF3S2, EIF3S9, EIF3S12, EIF3S10, EIF3S8, EIF3S1, EIF3S7, PCID1); EIF3 complex (EIF3A, EIF3B, EIF3G, EIF3I, EIF3C)	eukaryotic translation initiation factor 3 subunit L, putative	2	OG5_128650	eukaryotic translation initiation factor 3 complex	translation initiation factor activity	null	EIF3L	Slow	Mutable in CDS
90	PF3D7_1419700	eIF3 complex (EIF3S6, EIF3S5, EIF3S4, EIF3S3, EIF3S6IP, EIF3S2, EIF3S9, EIF3S12, EIF3S10, EIF3S8, EIF3S1, EIF3S7); eIF3 complex (EIF3S6, EIF3S5, EIF3S4, EIF3S3, EIF3S6IP, EIF3S2, EIF3S9, EIF3S12, EIF3S10, EIF3S8, EIF3S1, EIF3S7, PCID1); EIF3 complex (EIF3A, EIF3B, EIF3G, EIF3I, EIF3C)	conserved Plasmodium protein, unknown function	0	OG5_162906	cytoplasm, nucleus	null	null	PF14_0191		Non - Mutable in CDS
90	PF3D7_0517700	eIF3 complex (EIF3S6, EIF3S5, EIF3S4, EIF3S3, EIF3S6IP, EIF3S2, EIF3S9, EIF3S12, EIF3S10, EIF3S8, EIF3S1, EIF3S7); eIF3 complex (EIF3S6, EIF3S5, EIF3S4, EIF3S3, EIF3S6IP, EIF3S2, EIF3S9, EIF3S12, EIF3S10, EIF3S8, EIF3S1, EIF3S7, PCID1); EIF3 complex (EIF3A, EIF3B, EIF3G, EIF3I, EIF3C)	eukaryotic translation initiation factor 3 subunit B, putative	0	OG5_128215	eukaryotic translation initiation factor 3 complex	nucleotide binding, translation initiation factor activity, translation initiation factor binding	translational initiation	EIF3B	Essential	Non - Mutable in CDS
90	PF3D7_1212700	eIF3 complex (EIF3S6, EIF3S5, EIF3S4, EIF3S3, EIF3S6IP, EIF3S2, EIF3S9, EIF3S12, EIF3S10, EIF3S8, EIF3S1, EIF3S7); eIF3 complex (EIF3S6, EIF3S5, EIF3S4, EIF3S3, EIF3S6IP, EIF3S2, EIF3S9, EIF3S12, EIF3S10, EIF3S8, EIF3S1, EIF3S7, PCID1); EIF3 complex (EIF3A, EIF3B, EIF3G, EIF3I, EIF3C)	eukaryotic translation initiation factor 3 subunit A, putative	0	OG5_128741	null	protein binding	null	EIF3A		Non - Mutable in CDS
90	PF3D7_0418200	eIF3 complex (EIF3S6, EIF3S5, EIF3S4, EIF3S3, EIF3S6IP, EIF3S2, EIF3S9, EIF3S12, EIF3S10, EIF3S8, EIF3S1, EIF3S7); eIF3 complex (EIF3S6, EIF3S5, EIF3S4, EIF3S3, EIF3S6IP, EIF3S2, EIF3S9, EIF3S12, EIF3S10, EIF3S8, EIF3S1, EIF3S7, PCID1); EIF3 complex (EIF3A, EIF3B, EIF3G, EIF3I, EIF3C)	eukaryotic translation initiation factor 3 subunit M, putative	0	OG5_129237	null	protein binding	null	EIF3M		Non - Mutable in CDS
90	PF3D7_1007900	eIF3 complex (EIF3S6, EIF3S5, EIF3S4, EIF3S3, EIF3S6IP, EIF3S2, EIF3S9, EIF3S12, EIF3S10, EIF3S8, EIF3S1, EIF3S7); eIF3 complex (EIF3S6, EIF3S5, EIF3S4, EIF3S3, EIF3S6IP, EIF3S2, EIF3S9, EIF3S12, EIF3S10, EIF3S8, EIF3S1, EIF3S7, PCID1); EIF3 complex (EIF3A, EIF3B, EIF3G, EIF3I, EIF3C)	eukaryotic translation initiation factor 3 subunit D, putative	0	OG5_128265	eukaryotic translation initiation factor 3 complex	translation initiation factor activity	null	EIF3D	Essential	Non - Mutable in CDS
90	PF3D7_0528200	eIF3 complex (EIF3S6, EIF3S5, EIF3S4, EIF3S3, EIF3S6IP, EIF3S2, EIF3S9, EIF3S12, EIF3S10, EIF3S8, EIF3S1, EIF3S7); eIF3 complex (EIF3S6, EIF3S5, EIF3S4, EIF3S3, EIF3S6IP, EIF3S2, EIF3S9, EIF3S12, EIF3S10, EIF3S8, EIF3S1, EIF3S7, PCID1); EIF3 complex (EIF3A, EIF3B, EIF3G, EIF3I, EIF3C)	eukaryotic translation initiation factor 3 subunit E, putative	2	OG5_128443	eukaryotic translation initiation factor 3 complex	protein binding, translation initiation factor activity	null	EIF3E		Non - Mutable in CDS
90	PF3D7_0310600	eIF3 complex (EIF3S6, EIF3S5, EIF3S4, EIF3S3, EIF3S6IP, EIF3S2, EIF3S9, EIF3S12, EIF3S10, EIF3S8, EIF3S1, EIF3S7); eIF3 complex (EIF3S6, EIF3S5, EIF3S4, EIF3S3, EIF3S6IP, EIF3S2, EIF3S9, EIF3S12, EIF3S10, EIF3S8, EIF3S1, EIF3S7, PCID1); EIF3 complex (EIF3A, EIF3B, EIF3G, EIF3I, EIF3C)	eukaryotic translation initiation factor 3 subunit K, putative, unspecified product	0	OG5_129022	eukaryotic translation initiation factor 3 complex	binding, translation initiation factor activity	null	PF3D7_0310600.1	Slow
90	PF3D7_1206200	eIF3 complex (EIF3S6, EIF3S5, EIF3S4, EIF3S3, EIF3S6IP, EIF3S2, EIF3S9, EIF3S12, EIF3S10, EIF3S8, EIF3S1, EIF3S7); eIF3 complex (EIF3S6, EIF3S5, EIF3S4, EIF3S3, EIF3S6IP, EIF3S2, EIF3S9, EIF3S12, EIF3S10, EIF3S8, EIF3S1, EIF3S7, PCID1); EIF3 complex (EIF3A, EIF3B, EIF3G, EIF3I, EIF3C)	eukaryotic translation initiation factor 3 subunit C, putative	0	OG5_127970	eukaryotic translation initiation factor 3 complex	translation initiation factor activity, translation initiation factor binding	translational initiation	EIF3C	Essential	Non - Mutable in CDS
90	PF3D7_0918300	eIF3 complex (EIF3S6, EIF3S5, EIF3S4, EIF3S3, EIF3S6IP, EIF3S2, EIF3S9, EIF3S12, EIF3S10, EIF3S8, EIF3S1, EIF3S7); eIF3 complex (EIF3S6, EIF3S5, EIF3S4, EIF3S3, EIF3S6IP, EIF3S2, EIF3S9, EIF3S12, EIF3S10, EIF3S8, EIF3S1, EIF3S7, PCID1); EIF3 complex (EIF3A, EIF3B, EIF3G, EIF3I, EIF3C)	eukaryotic translation initiation factor 3 subunit F, putative	0	OG5_128941	null	protein binding	null	EIF3F		Non - Mutable in CDS
91	PF3D7_1221900		conserved Plasmodium membrane protein, unknown function	5	OG5_166431	extracellular region	triglyceride lipase activity	lipid catabolic process	2277.T00211		Non - Mutable in CDS
91	PF3D7_1230900		serine/threonine protein kinase RIO1, putative	0	OG5_127476	null	ATP binding, protein serine/threonine kinase activity	null	RIO1	Slow	Non - Mutable in CDS
92	PF3D7_1013100		U3 small nucleolar RNA-associated protein 13, putative	0	OG5_128119	small-subunit processome	protein binding	rRNA processing	UTP13		Non - Mutable in CDS
92	PF3D7_1023900		chromodomain-helicase-DNA-binding protein 1 homolog, putative	0	OG5_128209	null	ATP binding, DNA binding	null	CHD1	Essential	Mutable in CDS
93	PF3D7_1331100		DNA polymerase theta, putative	0	OG5_153054	null	ATP binding, nucleic acid binding	null	POLQ	Dispensable	Mutable in CDS
93	PF3D7_1004400		RNA-binding protein, putative	0	OG5_150088	null	nucleic acid binding, nucleotide binding	null	PF10_0047		Mutable in CDS
93	PF3D7_1022400		serine/arginine-rich splicing factor 4	0	OG5_127971	null	nucleic acid binding, nucleotide binding	null	SRSF4		Mutable in CDS
94	PF3D7_1237200		conserved Plasmodium protein, unknown function	2	OG5_165221	membrane, nucleus	binding	null	2277.T00360	Dispensable	Mutable in CDS
94	PF3D7_0419900		phosphatidylinositol 4-kinase, putative	17	OG5_165972	null	phosphotransferase activity, alcohol group as acceptor	phosphatidylinositol phosphorylation, phosphatidylinositol-mediated signaling	MAL4P1.188	Slow	Non - Mutable in CDS
95	PF3D7_1206600		DNA-directed RNA polymerase III subunit RPC2, putative	0	OG5_126694	null	DNA binding, DNA-directed RNA polymerase activity, ribonucleoside binding	transcription, DNA-templated	RPC2	Essential	Mutable in CDS
95	PF3D7_1329100		myosin C	0	OG5_126577	myosin complex	ATP binding, GTP binding, motor activity, protein binding	small GTPase mediated signal transduction	MYOC		Mutable in CDS
96	PF3D7_1246800		signal recognition particle receptor, beta subunit	1	OG5_128347	intracellular	GTP binding	small GTPase mediated signal transduction	SRPR-BETA	Essential	Mutable in CDS
96	PF3D7_1419800		glutathione reductase	0	OG5_126785	null	flavin adenine dinucleotide binding, oxidoreductase activity	cell redox homeostasis, oxidation-reduction process	PF3D7_1419800.1	Dispensable
97	PF3D7_1034700		ADP-ribosylation factor, putative	0	OG5_128805	intracellular	GTP binding	intracellular protein transport, small GTPase mediated signal transduction	PF10_0337	Dispensable	Mutable in CDS
97	PKNH_1434500		thioredoxin peroxidase 2, putative	0	OG5_193199	null	peroxiredoxin activity	oxidation-reduction process
98	PF3D7_0106800		ras-related protein Rab-5C	0	OG5_126724	intracellular, membrane	GTP binding, GTPase activity	GTP catabolic process, intracellular protein transport, nucleocytoplasmic transport, small GTPase mediated signal transduction	RAB5C	Dispensable	Non - Mutable in CDS
98	PF3D7_1328800		transcriptional regulatory protein sir2a	0	OG5_127825	null	NAD+ binding	null	SIR2A	Dispensable	Mutable in CDS
99	PF3D7_1227500		cyclin	2	OG5_146335	membrane	null	null	2277.T00266	Slow	Mutable in CDS
99	PKNH_0215800		conserved Plasmodium protein, unknown function	0	OG5_243526	null	null	null
100	PF3D7_1433500		DNA topoisomerase 2	0	OG5_127113	null	ATP binding, DNA binding, DNA topoisomerase type II (ATP-hydrolyzing) activity	DNA topological change	TOP2	Essential	Mutable in CDS
100	PF3D7_1202200		mitochondrial phosphate carrier protein	1	OG5_127220	null	null	null	MPC	Essential	Non - Mutable in CDS
100	PF3D7_1239500		DNA gyrase subunit B	0	OG5_128755	null	ATP binding, DNA binding, DNA topoisomerase type II (ATP-hydrolyzing) activity	DNA topological change	GYRB	Essential	Non - Mutable in CDS
101	PF3D7_1209200		U6 snRNA-associated Sm-like protein LSm7, putative	0	OG5_128343	null	RNA binding	null	LSM7		Non - Mutable in CDS
101	PF3D7_1340100		exosome complex component RRP42, putative	0	OG5_129701	null	null	null	RRP42	Essential	Non - Mutable in CDS
102	PF3D7_1438900		thioredoxin peroxidase 1	0	OG5_126593	null	peroxiredoxin activity	oxidation-reduction process	TRX-PX1	Dispensable	Mutable in CDS
102	PF3D7_1315700		tRNA (adenine(58)-N(1))-methyltransferase catalytic subunit TRM61, putative	0	OG5_127534	tRNA (m1A) methyltransferase complex	tRNA (adenine-N1-)-methyltransferase activity	tRNA methylation	GCD14		Non - Mutable in CDS
103	PF3D7_0629700		SET domain protein, putative	0	OG5_127895	null	protein binding, zinc ion binding	null	SET1	Essential	Mutable in CDS
103	PKNH_1441400		endoplasmin, putative	0	OG5_126623	null	ATP binding, unfolded protein binding	protein folding, response to stress
103	PF3D7_0914400		conserved Plasmodium protein, unknown function	0	OG5_133351	cytoplasm, integral component of membrane	nucleotide binding, transmembrane transporter activity	null	PFI0705W		Non - Mutable in CDS
104	PF3D7_0821300		ATP-dependent RNA helicase DHX36, putative	0	OG5_159706	null	ATP binding, helicase activity, nucleic acid binding	null	DHX36	Essential	Non - Mutable in CDS
104	PF3D7_0802300		periodic tryptophan protein 2, putative	0	OG5_128106	null	protein binding	null	PWP2		Non - Mutable in CDS
105	PF3D7_1448000		U3 small nucleolar RNA-associated protein 12, putative	0	OG5_127984	null	protein binding	null	UTP12		Non - Mutable in CDS
105	PF3D7_1343700		kelch protein K13	0	OG5_134674	null	protein binding	protein homooligomerization	K13		Non - Mutable in CDS
106	PF3D7_1033700		bromodomain protein 1	0	OG5_135777	null	protein binding	null	BDP1	Essential	Non - Mutable in CDS
106	PF3D7_0403900		SET domain protein, putative	0	OG5_130816	null	protein binding	null	SET8	Slow	Mutable in CDS
107	PF3D7_1334400		MSP7-like protein	0	OG5_167420	null	null	null	MSRP4		Non - Mutable in CDS
107	PF3D7_1123900		splicing factor, putative	0	OG5_127322	null	RNA binding	null	PF11_0250		Non - Mutable in CDS
108	PF3D7_0413900		ubiquitin carboxyl-terminal hydrolase 13, putative	0	OG5_127550	null	omega peptidase activity, protein binding, ubiquitin-specific protease activity, ubiquitinyl hydrolase activity, zinc ion binding	protein deubiquitination, ubiquitin-dependent protein catabolic process	USP13		Non - Mutable in CDS
108	PF3D7_0314000		co-chaperone p23	1	OG5_139605	null	null	null	P23	Dispensable	Non - Mutable in CDS
108	PF3D7_1015800		ribonucleoside-diphosphate reductase small chain, putative	0	OG5_145115	null	null	deoxyribonucleoside diphosphate metabolic process, oxidation-reduction process	PF10_0154	Essential	Non - Mutable in CDS
108	PF3D7_1405600		ribonucleoside-diphosphate reductase small chain, putative	0	OG5_126823	null	null	deoxyribonucleoside diphosphate metabolic process, oxidation-reduction process	RNR	Essential	Non - Mutable in CDS
108	PKNH_0620500		SICAvar, type II	0	OG5_130093	null	null	null
109	PF3D7_0920900		U4/U6 snRNA-associated-splicing factor, putative	0	OG5_145219	null	nucleic acid binding, nucleotide binding	null	PRP24	Essential	Non - Mutable in CDS
109	PF3D7_1107300		polyadenylate-binding protein-interacting protein 1, putative	0	OG5_129463	null	RNA binding, protein binding	null	PAIP1	Essential	Mutable in CDS
109	PF3D7_1206700		eukaryotic translation initiation factor 5, putative	0	OG5_127779	null	protein binding, translation initiation factor activity	translational initiation	EIF5	Essential	Non - Mutable in CDS
109	PF3D7_1022000		RNA-binding protein, putative	0	OG5_153785	null	nucleic acid binding, nucleotide binding	null	PF10_0214		Mutable in CDS
110	PF3D7_1215000		thioredoxin peroxidase 2	0	OG5_126593	null	peroxiredoxin activity	oxidation-reduction process	TRX-PX2	Dispensable	Non - Mutable in CDS
110	PF3D7_0802200		1-cys peroxiredoxin	0	OG5_126593	null	peroxiredoxin activity	oxidation-reduction process	1-CYSPXN		Mutable in CDS
111	PF3D7_1011800		PRE-binding protein	0	OG5_141018	null	RNA binding	null	PREBP	Essential	Non - Mutable in CDS
111	PF3D7_0914400		conserved Plasmodium protein, unknown function	0	OG5_133351	cytoplasm, integral component of membrane	nucleotide binding, transmembrane transporter activity	null	PFI0705W		Non - Mutable in CDS
111	PF3D7_1003300		N-terminal acetyltransferase A complex catalytic subunit ARD1, putative	0	OG5_126956	null	N-acetyltransferase activity	null	ARD1		Non - Mutable in CDS
112	PF3D7_0317700		CPSF (cleavage and polyadenylation specific factor), subunit A, putative	0	OG5_156248	nucleus	nucleic acid binding	null	MAL3P6.15	Essential	Non - Mutable in CDS
112	PF3D7_1438500		cleavage and polyadenylation specificity factor subunit 3, putative	0	OG5_127285	null	null	null	CPSF3	Essential	Non - Mutable in CDS
113	PF3D7_1144500	SUMO1-SUA1-UBA2 complex; SUA1-UBA2 complex	SUMO-activating enzyme subunit 1	0	OG5_128859	null	catalytic activity	null	AOS1	Essential	Non - Mutable in CDS
113	PF3D7_1237000	SUMO1-SUA1-UBA2 complex; SUA1-UBA2 complex	SUMO-activating enzyme subunit 2	0	OG5_127838	null	ATP binding, SUMO activating enzyme activity, small protein activating enzyme activity	cellular protein modification process, protein sumoylation	UBA2	Essential	Non - Mutable in CDS
113	PF3D7_1038100	SUMO1-SUA1-UBA2 complex; SUA1-UBA2 complex	GDP dissociation inhibitor, putative	0	OG5_153600	cytoplasm	GTPase activator activity, Rab GDP-dissociation inhibitor activity, oxidoreductase activity	oxidation-reduction process, protein transport, regulation of GTPase activity, small GTPase mediated signal transduction	PF10_0373	Essential	Non - Mutable in CDS
114	PF3D7_0518300	20S proteasome; immunoproteasome; MCM complex; 26S proteasome; PA28-20S proteasome; PA700-20S-PA28 complex; PA28gamma-20S proteasome; MCM2-MCM6-MCM7 complex; MCM2-MCM4-MCM6-MCM7 complex	proteasome subunit beta type-1, putative	0	OG5_127834	proteasome core complex	threonine-type endopeptidase activity	proteolysis involved in cellular protein catabolic process	MAL5P1.183	Essential	Non - Mutable in CDS
114	PF3D7_0803800	20S proteasome; immunoproteasome; MCM complex; 26S proteasome; PA28-20S proteasome; PA700-20S-PA28 complex; PA28gamma-20S proteasome; MCM2-MCM6-MCM7 complex; MCM2-MCM4-MCM6-MCM7 complex	proteasome subunit beta type-4	0	OG5_127562	proteasome core complex	threonine-type endopeptidase activity	proteolysis involved in cellular protein catabolic process	MAL8P1.142	Slow	Non - Mutable in CDS
114	PF3D7_0931800	20S proteasome; immunoproteasome; MCM complex; 26S proteasome; PA28-20S proteasome; PA700-20S-PA28 complex; PA28gamma-20S proteasome; MCM2-MCM6-MCM7 complex; MCM2-MCM4-MCM6-MCM7 complex	proteasome subunit beta type-6, putative	0	OG5_127762	proteasome core complex	threonine-type endopeptidase activity	proteolysis involved in cellular protein catabolic process	PFI1545C	Slow	Non - Mutable in CDS
114	PF3D7_1011400	20S proteasome; immunoproteasome; MCM complex; 26S proteasome; PA28-20S proteasome; PA700-20S-PA28 complex; PA28gamma-20S proteasome; MCM2-MCM6-MCM7 complex; MCM2-MCM4-MCM6-MCM7 complex	proteasome subunit beta type-5	0	OG5_127100	proteasome core complex	threonine-type endopeptidase activity	proteolysis involved in cellular protein catabolic process	PF10_0111	Essential	Non - Mutable in CDS
114	PF3D7_0913200	20S proteasome; immunoproteasome; MCM complex; 26S proteasome; PA28-20S proteasome; PA700-20S-PA28 complex; PA28gamma-20S proteasome; MCM2-MCM6-MCM7 complex; MCM2-MCM4-MCM6-MCM7 complex	elongation factor 1-beta	0	OG5_127390	eukaryotic translation elongation factor 1 complex	translation elongation factor activity	translational elongation	EF-1BETA	Dispensable	Non - Mutable in CDS
114	PF3D7_0929400	20S proteasome; immunoproteasome; MCM complex; 26S proteasome; PA28-20S proteasome; PA700-20S-PA28 complex; PA28gamma-20S proteasome; MCM2-MCM6-MCM7 complex; MCM2-MCM4-MCM6-MCM7 complex	high molecular weight rhoptry protein 2	0	OG5_162079	null	null	null	RHOPH2		Non - Mutable in CDS
114	PF3D7_1338300	20S proteasome; immunoproteasome; MCM complex; 26S proteasome; PA28-20S proteasome; PA700-20S-PA28 complex; PA28gamma-20S proteasome; MCM2-MCM6-MCM7 complex; MCM2-MCM4-MCM6-MCM7 complex	elongation factor 1-gamma, putative	0	OG5_127580	null	protein binding, translation elongation factor activity	translational elongation	EF-1GAMMA	Essential	Non - Mutable in CDS
114	PF3D7_1353800	20S proteasome; immunoproteasome; MCM complex; 26S proteasome; PA28-20S proteasome; PA700-20S-PA28 complex; PA28gamma-20S proteasome; MCM2-MCM6-MCM7 complex; MCM2-MCM4-MCM6-MCM7 complex	proteasome subunit alpha type-4, putative	0	OG5_127759	proteasome core complex, alpha-subunit complex	threonine-type endopeptidase activity	ubiquitin-dependent protein catabolic process	PF13_0282		Non - Mutable in CDS
114	PF3D7_1317100	20S proteasome; immunoproteasome; MCM complex; 26S proteasome; PA28-20S proteasome; PA700-20S-PA28 complex; PA28gamma-20S proteasome; MCM2-MCM6-MCM7 complex; MCM2-MCM4-MCM6-MCM7 complex	DNA replication licensing factor MCM4	0	OG5_127631	MCM complex	ATP binding, DNA binding, DNA helicase activity	DNA replication	MCM4	Essential	Non - Mutable in CDS
114	PF3D7_0108000	20S proteasome; immunoproteasome; MCM complex; 26S proteasome; PA28-20S proteasome; PA700-20S-PA28 complex; PA28gamma-20S proteasome; MCM2-MCM6-MCM7 complex; MCM2-MCM4-MCM6-MCM7 complex	proteasome subunit beta type-3, putative	0	OG5_127761	proteasome core complex	threonine-type endopeptidase activity	proteolysis involved in cellular protein catabolic process	MAL1P2.08		Non - Mutable in CDS
114	PF3D7_0727400	20S proteasome; immunoproteasome; MCM complex; 26S proteasome; PA28-20S proteasome; PA700-20S-PA28 complex; PA28gamma-20S proteasome; MCM2-MCM6-MCM7 complex; MCM2-MCM4-MCM6-MCM7 complex	proteasome subunit alpha type-5, putative	0	OG5_127593	proteasome core complex, alpha-subunit complex	threonine-type endopeptidase activity	ubiquitin-dependent protein catabolic process	PF07_0112	Essential	Non - Mutable in CDS
114	PF3D7_1470900	20S proteasome; immunoproteasome; MCM complex; 26S proteasome; PA28-20S proteasome; PA700-20S-PA28 complex; PA28gamma-20S proteasome; MCM2-MCM6-MCM7 complex; MCM2-MCM4-MCM6-MCM7 complex	proteasome subunit beta type-2, putative	0	OG5_127700	proteasome core complex	threonine-type endopeptidase activity	proteolysis involved in cellular protein catabolic process	PF14_0676	Essential	Non - Mutable in CDS
114	PF3D7_0608500	20S proteasome; immunoproteasome; MCM complex; 26S proteasome; PA28-20S proteasome; PA700-20S-PA28 complex; PA28gamma-20S proteasome; MCM2-MCM6-MCM7 complex; MCM2-MCM4-MCM6-MCM7 complex	proteasome subunit alpha type-2, putative	0	OG5_127791	proteasome core complex, alpha-subunit complex	threonine-type endopeptidase activity	ubiquitin-dependent protein catabolic process	2270.T00228		Non - Mutable in CDS
114	PF3D7_0807500	20S proteasome; immunoproteasome; MCM complex; 26S proteasome; PA28-20S proteasome; PA700-20S-PA28 complex; PA28gamma-20S proteasome; MCM2-MCM6-MCM7 complex; MCM2-MCM4-MCM6-MCM7 complex	proteasome subunit alpha type-6, putative	0	OG5_127623	proteasome core complex, alpha-subunit complex	threonine-type endopeptidase activity	ubiquitin-dependent protein catabolic process	MAL8P1.128	Essential	Non - Mutable in CDS
114	PF3D7_1355100	20S proteasome; immunoproteasome; MCM complex; 26S proteasome; PA28-20S proteasome; PA700-20S-PA28 complex; PA28gamma-20S proteasome; MCM2-MCM6-MCM7 complex; MCM2-MCM4-MCM6-MCM7 complex	DNA replication licensing factor MCM6	0	OG5_127960	MCM complex	ATP binding, DNA binding, DNA helicase activity	DNA replication	MCM6	Essential	Non - Mutable in CDS
114	PF3D7_0705400	20S proteasome; immunoproteasome; MCM complex; 26S proteasome; PA28-20S proteasome; PA700-20S-PA28 complex; PA28gamma-20S proteasome; MCM2-MCM6-MCM7 complex; MCM2-MCM4-MCM6-MCM7 complex	DNA replication licensing factor MCM7	0	OG5_128241	MCM complex, nucleus	ATP binding, DNA binding, DNA helicase activity	DNA replication, DNA replication initiation	MCM7	Essential	Non - Mutable in CDS
114	PF3D7_0317000	20S proteasome; immunoproteasome; MCM complex; 26S proteasome; PA28-20S proteasome; PA700-20S-PA28 complex; PA28gamma-20S proteasome; MCM2-MCM6-MCM7 complex; MCM2-MCM4-MCM6-MCM7 complex	proteasome subunit alpha type-3, putative	0	OG5_127755	proteasome core complex, alpha-subunit complex	threonine-type endopeptidase activity	ubiquitin-dependent protein catabolic process	MAL3P6.31	Essential	Non - Mutable in CDS
114	PF3D7_1353900	20S proteasome; immunoproteasome; MCM complex; 26S proteasome; PA28-20S proteasome; PA700-20S-PA28 complex; PA28gamma-20S proteasome; MCM2-MCM6-MCM7 complex; MCM2-MCM4-MCM6-MCM7 complex	proteasome subunit alpha type-7, putative	0	OG5_127424	proteasome core complex, alpha-subunit complex	threonine-type endopeptidase activity	ubiquitin-dependent protein catabolic process	MAL13P1.270		Non - Mutable in CDS
114	PF3D7_1417800	20S proteasome; immunoproteasome; MCM complex; 26S proteasome; PA28-20S proteasome; PA700-20S-PA28 complex; PA28gamma-20S proteasome; MCM2-MCM6-MCM7 complex; MCM2-MCM4-MCM6-MCM7 complex	DNA replication licensing factor MCM2	0	OG5_127764	MCM complex, nucleus	ATP binding, DNA binding, DNA helicase activity	DNA replication initiation	MCM2	Essential	Non - Mutable in CDS
114	PF3D7_1474800	20S proteasome; immunoproteasome; MCM complex; 26S proteasome; PA28-20S proteasome; PA700-20S-PA28 complex; PA28gamma-20S proteasome; MCM2-MCM6-MCM7 complex; MCM2-MCM4-MCM6-MCM7 complex	proteasome subunit alpha type-1, putative	0	OG5_127884	proteasome core complex, alpha-subunit complex	threonine-type endopeptidase activity	ubiquitin-dependent protein catabolic process	PF14_0716	Essential	Non - Mutable in CDS
114	PF3D7_1328100	20S proteasome; immunoproteasome; MCM complex; 26S proteasome; PA28-20S proteasome; PA700-20S-PA28 complex; PA28gamma-20S proteasome; MCM2-MCM6-MCM7 complex; MCM2-MCM4-MCM6-MCM7 complex	proteasome subunit beta type-7, putative	0	OG5_127705	proteasome core complex	threonine-type endopeptidase activity	proteolysis involved in cellular protein catabolic process	PF13_0156		Non - Mutable in CDS
115	PF3D7_1222700		glideosome-associated protein 45	0	OG5_147428	null	null	null	GAP45		Non - Mutable in CDS
115	PF3D7_0915000		type II NADH:ubiquinone oxidoreductase	0	OG5_126960	null	flavin adenine dinucleotide binding, oxidoreductase activity	oxidation-reduction process	NDH2	Dispensable	Mutable in CDS
116	PF3D7_0515800		BolA-like protein, putative	0	OG5_127446	null	null	null	MAL5P1.158		Non - Mutable in CDS
116	PF3D7_0810500		protein phosphatase PPM7, putative	0	OG5_131254	null	catalytic activity	null	PPM7	Dispensable	Mutable in CDS
116	PF3D7_1118400		haloacid dehalogenase-like hydrolase, putative	0	OG5_141470	null	hydrolase activity	metabolic process	PF11_0190	Dispensable	Mutable in CDS
117	PF3D7_1118200		heat shock protein 90, putative	0	OG5_129844	null	ATP binding, unfolded protein binding	protein folding, response to stress	PF11_0188		Non - Mutable in CDS
117	PF3D7_0918900		gamma-glutamylcysteine synthetase	0	OG5_128698	null	glutamate-cysteine ligase activity	glutathione biosynthetic process	GAMMAGCS		Non - Mutable in CDS
118	PF3D7_1320800		dihydrolipoyllysine-residue succinyltransferase component of 2-oxoglutarate dehydrogenase complex	0	OG5_127362	oxoglutarate dehydrogenase complex	dihydrolipoyllysine-residue succinyltransferase activity	tricarboxylic acid cycle	PF13_0121	Dispensable	Mutable in CDS
118	PF3D7_1310000		mitochondrial ATP synthase delta subunit, putative	0	OG5_127249	null	proton-transporting ATP synthase activity, rotational mechanism	ATP synthesis coupled proton transport	OSCP		Non - Mutable in CDS
118	PF3D7_1024300		conserved Plasmodium protein, unknown function	0	OG5_147414	membrane	null	null	PF10_0236		Non - Mutable in CDS
119	PF3D7_1116200		pyridoxine biosynthesis protein PDX2	0	OG5_129260	null	transferase activity	glutamine catabolic process, pyridoxal phosphate biosynthetic process	PF3D7_1116200.1
119	PF3D7_1472900		dihydroorotase, putative	0	OG5_130129	null	dihydroorotase activity	pyrimidine nucleobase biosynthetic process	PF14_0697		Mutable in CDS
119	PF3D7_1306600		V-type proton ATPase subunit H, putative	0	OG5_127797	vacuolar proton-transporting V-type ATPase, V1 domain	binding, proton-transporting ATPase activity, rotational mechanism	ATP hydrolysis coupled proton transport	PF13_0034	Essential	Non - Mutable in CDS
119	PF3D7_0106100		V-type proton ATPase subunit C, putative	0	OG5_127946	proton-transporting V-type ATPase, V1 domain	hydrogen ion transmembrane transporter activity	ATP hydrolysis coupled proton transport	MAL1P1.52	Essential	Non - Mutable in CDS
119	PF3D7_1323200		V-type proton ATPase subunit G, putative	0	OG5_127451	null	hydrolase activity, acting on acid anhydrides, catalyzing transmembrane movement of substances	proton transport	PF13_0130	Essential	Non - Mutable in CDS
120	PF3D7_0520900		adenosylhomocysteinase	0	OG5_127233	null	adenosylhomocysteinase activity	one-carbon metabolic process	SAHH	Slow	Non - Mutable in CDS
120	PF3D7_1322000		adenosine-diphosphatase, putative	1	OG5_158593	null	hydrolase activity	null	MAL13P1.121	Essential	Non - Mutable in CDS
120	PF3D7_1463300		DNA polymerase alpha subunit B, putative	0	OG5_128793	null	DNA binding, DNA-directed DNA polymerase activity	DNA replication	PF14_0602	Essential	Non - Mutable in CDS
121	PF3D7_0525800		inner membrane complex protein 1g, putative	0	OG5_146323	null	null	null	IMC1G	Essential	Non - Mutable in CDS
121	PF3D7_1017500		conserved Plasmodium protein, unknown function	0	OG5_167033	null	null	null	PF10_0170	Essential	Non - Mutable in CDS
122	PF3D7_1441100		conserved Plasmodium protein, unknown function	0	OG5_133023	membrane, nucleus	null	transcription, DNA-templated	PF14_0390		Non - Mutable in CDS
122	PF3D7_0824600		Fe-S cluster assembly protein DRE2, putative	0	OG5_128282	cytoplasm	iron-sulfur cluster binding	iron-sulfur cluster assembly	DRE2	Essential	Non - Mutable in CDS
123	PKNH_1030500		merozoite surface protein 3b, putative	1	OG5_243585	null	null	null
123	PF3D7_1116900		conserved Plasmodium protein, unknown function	0	OG5_150538	null	null	null	PF11_0175A		Non - Mutable in CDS
123	PF3D7_1453900		conserved Plasmodium protein, unknown function	0	OG5_142963	null	null	null	PF14_0512		Non - Mutable in CDS
124	PF3D7_0813600		translation initiation factor SUI1, putative	0	OG5_128419	null	translation initiation factor activity	translational initiation	PF08_0079		Non - Mutable in CDS
124	PF3D7_0810300		protein phosphatase PPM5, putative	0	OG5_130521	null	catalytic activity, cation binding, protein serine/threonine phosphatase activity	protein dephosphorylation	PPM5	Dispensable	Mutable in CDS
125	PF3D7_1331700		glutamine--tRNA ligase, putative	0	OG5_127471	cytoplasm	ATP binding, glutamine-tRNA ligase activity	glutaminyl-tRNA aminoacylation	PF13_0170	Essential	Non - Mutable in CDS
125	PF3D7_0626000		conserved Plasmodium protein, unknown function	0	OG5_165220	null	null	null	2270.T00147		Mutable in CDS
126	PF3D7_0103200		nucleoside transporter 4	11	OG5_166997	null	null	null	NT4	Dispensable	Non - Mutable in CDS
126	PF3D7_1137400		UVB-resistance protein UVR8 homologue	0	OG5_128314	null	null	null	PF11_0385	Slow	Mutable in CDS
127	PF3D7_1213800		proline--tRNA ligase	0	OG5_127154	cytoplasm	ATP binding, aminoacyl-tRNA editing activity, proline-tRNA ligase activity	prolyl-tRNA aminoacylation	PRS	Essential	Non - Mutable in CDS
127	PF3D7_0812500		RNA-binding protein, putative	0	OG5_129019	null	nucleic acid binding, nucleotide binding, peptidyl-prolyl cis-trans isomerase activity	protein folding	PF08_0086		Mutable in CDS
128	PF3D7_0931000		elongation factor Tu, putative	0	OG5_156837	null	GTP binding, GTPase activity	null	PFI1505C	Dispensable	Mutable in CDS
128	PF3D7_1231600		pre-mRNA-splicing factor ATP-dependent RNA helicase PRP2, putative	0	OG5_164976	null	ATP binding, helicase activity, nucleic acid binding	null	PRP2	Essential	Non - Mutable in CDS
129	PF3D7_0610200		RNA-binding protein 25, putative	0	OG5_129375	null	nucleic acid binding, nucleotide binding	mRNA processing	RBM25	Slow	Mutable in CDS
129	PF3D7_0508000		6-cysteine protein	1	OG5_167268	null	null	null	P38	Dispensable	Non - Mutable in CDS
130	PF3D7_0818200		14-3-3 protein	0	OG5_126706	null	protein domain specific binding	null	14-3-3I	Essential	Non - Mutable in CDS
130	PF3D7_1128200		multiprotein-bridging factor 1, putative	0	OG5_127833	null	sequence-specific DNA binding	null	MBF1		Non - Mutable in CDS
131	PF3D7_1466400		transcription factor with AP2 domain(s)	0	OG5_147419	cytoplasm, nucleus	nucleotide binding, sequence-specific DNA binding transcription factor activity	regulation of transcription, DNA-templated	AP2-SP	Slow	Mutable in CDS
131	PF3D7_0710000		conserved Plasmodium protein, unknown function	0	OG5_138484	nucleus	null	null	MAL7P1.30		Non - Mutable in CDS
132	PF3D7_1025000		formin 2, putative	0	OG5_155222	null	calcium ion binding, protein binding	null	PF10_0244		Non - Mutable in CDS
132	PF3D7_1211400		heat shock protein DNAJ homologue Pfj4	0	OG5_130026	null	null	null	PFJ4	Insufficient data	Non - Mutable in CDS
132	PF3D7_0304200		EH domain-containing protein	0	OG5_127350	null	GTP binding, GTPase activity, protein binding	null	EHD	Dispensable	Mutable in CDS
133	PF3D7_1451800		sortilin	2	OG5_128036	integral component of membrane	null	null	PF14_0493		Non - Mutable in CDS
133	PF3D7_1110500		vacuolar protein sorting-associated protein 35, putative	0	OG5_127886	retromer complex	protein transporter activity	protein transport, retrograde transport, endosome to Golgi	VPS35	Essential	Non - Mutable in CDS
133	PF3D7_1223100		cAMP-dependent protein kinase regulatory subunit	0	OG5_126950	cAMP-dependent protein kinase complex	cAMP-dependent protein kinase regulator activity	regulation of protein phosphorylation	PKAR		Non - Mutable in CDS
134	PF3D7_1219900		ribulose-phosphate 3-epimerase, putative	0	OG5_127027	null	ribulose-phosphate 3-epimerase activity	pentose-phosphate shunt	2277.T00192		Non - Mutable in CDS
134	PF3D7_0721100		conserved Plasmodium protein, unknown function	1	OG5_165001	null	null	null	PF07_0087	Essential	Non - Mutable in CDS
135	PF3D7_1247400		peptidyl-prolyl cis-trans isomerase FKBP35	0	OG5_126727	null	protein binding	protein folding	FKBP35		Non - Mutable in CDS
135	PF3D7_1038100		GDP dissociation inhibitor, putative	0	OG5_153600	cytoplasm	GTPase activator activity, Rab GDP-dissociation inhibitor activity, oxidoreductase activity	oxidation-reduction process, protein transport, regulation of GTPase activity, small GTPase mediated signal transduction	PF10_0373	Essential	Non - Mutable in CDS
136	PF3D7_1128200		multiprotein-bridging factor 1, putative	0	OG5_127833	null	sequence-specific DNA binding	null	MBF1		Non - Mutable in CDS
136	PF3D7_0406400		cytosolic glyoxalase II	0	OG5_127291	null	hydroxyacylglutathione hydrolase activity, zinc ion binding	glutathione biosynthetic process, methylglyoxal catabolic process to D-lactate	CGLOII		Mutable in CDS
137	PF3D7_1445600		RNA-binding protein, putative	0	OG5_153136	null	nucleic acid binding, nucleotide binding	null	PF14_0433	Essential	Mutable in CDS
137	PF3D7_1317000		U4/U6.U5 tri-snRNP-associated protein 2, putative	0	OG5_128768	null	ubiquitinyl hydrolase activity, zinc ion binding	protein deubiquitination, ubiquitin-dependent protein catabolic process	USP39		Non - Mutable in CDS
137	PF3D7_1212500		glycerol-3-phosphate 1-O-acyltransferase	3	OG5_130377	null	transferase activity, transferring acyl groups	metabolic process	GAT	Essential	Non - Mutable in CDS
138	PF3D7_0618500		malate dehydrogenase	0	OG5_126911	null	oxidoreductase activity, acting on the CH-OH group of donors, NAD or NADP as acceptor	carbohydrate metabolic process, carboxylic acid metabolic process, cellular carbohydrate metabolic process, oxidation-reduction process	MDH	Slow	Non - Mutable in CDS
138	PF3D7_0817900		high mobility group protein B2	0	OG5_126740	null	null	null	HMGB2		Non - Mutable in CDS
138	PF3D7_0818200		14-3-3 protein	0	OG5_126706	null	protein domain specific binding	null	14-3-3I	Essential	Non - Mutable in CDS
138	PF3D7_1033400		haloacid dehalogenase-like hydrolase	0	OG5_127435	null	hydrolase activity	metabolic process	HAD1	Dispensable	Non - Mutable in CDS
138	PF3D7_1414400		serine/threonine protein phosphatase PP1	0	OG5_126821	null	hydrolase activity	null	PP1		Non - Mutable in CDS
138	PF3D7_1116200		pyridoxine biosynthesis protein PDX2	0	OG5_129260	null	transferase activity	glutamine catabolic process, pyridoxal phosphate biosynthetic process	PF3D7_1116200.1
138	PF3D7_1204300		eukaryotic translation initiation factor 5A	0	OG5_126922	null	ribosome binding, translation elongation factor activity	peptidyl-lysine modification to peptidyl-hypusine, positive regulation of translational elongation, positive regulation of translational termination, translational frameshifting	EIF5A		Non - Mutable in CDS
138	PF3D7_1323200		V-type proton ATPase subunit G, putative	0	OG5_127451	null	hydrolase activity, acting on acid anhydrides, catalyzing transmembrane movement of substances	proton transport	PF13_0130	Essential	Non - Mutable in CDS
138	PF3D7_1202900		high mobility group protein B1	0	OG5_126740	null	null	null	HMGB1		Non - Mutable in CDS
138	PF3D7_1226600		proliferating cell nuclear antigen 2	0	OG5_140126	null	DNA binding, DNA polymerase processivity factor activity	regulation of DNA replication	PCNA2	Dispensable	Non - Mutable in CDS
138	PF3D7_1120100		phosphoglycerate mutase, putative	0	OG5_127491	null	phosphoglycerate mutase activity	glycolytic process	PGM1	Essential	Non - Mutable in CDS
138	PF3D7_1113700		glyoxalase I	0	OG5_127627	null	metal ion binding	null	GLOI	Dispensable	Non - Mutable in CDS
138	PF3D7_1203900		ubiquitin-conjugating enzyme E2	0	OG5_126877	null	acid-amino acid ligase activity	null	UBC	Essential	Non - Mutable in CDS
139	PF3D7_1203500		threonylcarbamoyl-AMP synthase, putative	0	OG5_126848	null	double-stranded RNA binding	null	SUA5		Non - Mutable in CDS
139	PKNH_1300700		tryptophan-rich antigen	0	OG5_pviv|PVX_112665	null	null	null
139	PF3D7_0909300		apoptosis-related protein	0	OG5_127711	null	DNA binding	null	ARP		Non - Mutable in CDS
139	PF3D7_1441100		conserved Plasmodium protein, unknown function	0	OG5_133023	membrane, nucleus	null	transcription, DNA-templated	PF14_0390		Non - Mutable in CDS
140	PF3D7_1136800		DnaJ protein, putative	1	OG5_127638	membrane	null	null	PF11_0380	Essential	Non - Mutable in CDS
140	PF3D7_0925700		histone deacetylase 1	0	OG5_126742	null	histone deacetylase activity	histone deacetylation	HDAC1	Essential	Non - Mutable in CDS
140	PF3D7_0317200		cdc2-related protein kinase 4	0	OG5_147470	null	ATP binding, protein kinase activity	protein phosphorylation	CRK4	Essential	Non - Mutable in CDS
141	PF3D7_1463200		replication factor C subunit 3, putative	0	OG5_127045	null	ATP binding, DNA binding	DNA replication	RFC3	Essential	Non - Mutable in CDS
141	PF3D7_1203000		origin recognition complex subunit 1	0	OG5_126808	null	ATP binding	null	ORC1	Essential	Mutable in CDS
142	PF3D7_1230400		ATP-dependent protease subunit ClpQ	0	OG5_130468	HslUV protease complex, proteasome core complex	threonine-type endopeptidase activity	proteolysis involved in cellular protein catabolic process	CLPQ		Non - Mutable in CDS
142	PKNH_0111100		glutathione synthetase, putative	0	OG5_128131	null	ATP binding, glutathione synthase activity	glutathione biosynthetic process
142	PF3D7_1128100		prefoldin subunit 5, putative	0	OG5_127820	cytoplasm, prefoldin complex	unfolded protein binding	protein folding	PF11_0292	Slow	Mutable in CDS
142	PF3D7_0718500		prefoldin subunit 3, putative	0	OG5_128207	prefoldin complex	unfolded protein binding	protein folding	MAL7P1.94	Slow	Non - Mutable in CDS
142	PKNH_0620500		SICAvar, type II	0	OG5_130093	null	null	null
143	PKNH_1149000		conserved Plasmodium protein, unknown function	2	OG5_243588	null	null	null
143	PF3D7_0603700		phenylalanine--tRNA ligase	0	OG5_128825	cytoplasm	ATP binding, magnesium ion binding, phenylalanine-tRNA ligase activity, tRNA binding	phenylalanyl-tRNA aminoacylation, tRNA processing	MFRS		Non - Mutable in CDS
143	PF3D7_1124600		ethanolamine kinase	0	OG5_127649	null	transferase activity, transferring phosphorus-containing groups	null	EK	Slow	Non - Mutable in CDS
143	PF3D7_0204500		aspartate transaminase	0	OG5_126737	null	pyridoxal phosphate binding	biosynthetic process	ASPAT	Slow	Mutable in CDS
144	PF3D7_1317900		small ribosomal subunit nuclear export protein, putative	0	OG5_156453	nucleus	ATP binding	null	MAL13P1.93	Slow	Non - Mutable in CDS
144	PF3D7_0518500		ATP-dependent RNA helicase DDX23, putative	0	OG5_128627	null	ATP binding, nucleic acid binding	null	DDX23	Essential	Non - Mutable in CDS
145	PF3D7_1244600		ADP-ribosylation factor GTPase-activating protein, putative	0	OG5_127813	null	ARF GTPase activator activity, zinc ion binding	regulation of ARF GTPase activity	ARFGAP		Non - Mutable in CDS
145	PF3D7_1109200		conserved Plasmodium protein, unknown function	0	OG5_172052	intermediate filament	protein binding, structural molecule activity	null	PF11_0540		Non - Mutable in CDS
146	PF3D7_1343400		DNA repair protein RAD5, putative	0	OG5_127144	null	ATP binding, DNA binding, protein binding, zinc ion binding	null	RAD5	Dispensable	Mutable in CDS
146	PF3D7_1104200		chromatin remodeling protein	0	OG5_127117	null	ATP binding, DNA binding	null	SNF2L	Essential	Non - Mutable in CDS
147	PF3D7_1111500		acylphosphatase, putative	0	OG5_127552	null	acylphosphatase activity	null	PF11_0121		Mutable in CDS
147	PF3D7_0904500		prefoldin subunit 4, putative	0	OG5_128513	prefoldin complex	unfolded protein binding	protein folding	PFI0220W	Slow	Non - Mutable in CDS
148	PF3D7_1369400		conserved Plasmodium protein, unknown function	3	OG5_161682	null	null	null	MAL13P1.351	Essential	Non - Mutable in CDS
148	PKNH_1030600		merozoite surface protein 3, putative	0	OG5_162796	null	null	null
149	PF3D7_0524000	DNA-PK-Ku-eIF2-NF90-NF45 complex	karyopherin beta	0	OG5_127537	null	binding	null	KASBETA	Dispensable	Non - Mutable in CDS
149	PF3D7_0708400	DNA-PK-Ku-eIF2-NF90-NF45 complex	heat shock protein 90	0	OG5_126623	null	ATP binding, unfolded protein binding	protein folding, response to stress	HSP90	Slow	Non - Mutable in CDS
149	PF3D7_1345700	DNA-PK-Ku-eIF2-NF90-NF45 complex	isocitrate dehydrogenase [NADP], mitochondrial	0	OG5_127057	null	NAD binding, isocitrate dehydrogenase (NADP+) activity, magnesium ion binding	isocitrate metabolic process, oxidation-reduction process	IDH	Slow	Non - Mutable in CDS
149	PF3D7_1410600	DNA-PK-Ku-eIF2-NF90-NF45 complex	eukaryotic translation initiation factor 2 subunit gamma, putative	0	OG5_127447	null	GTP binding, GTPase activity	null	EIF2GAMMA		Non - Mutable in CDS
149	PF3D7_0217900	DNA-PK-Ku-eIF2-NF90-NF45 complex	conserved Plasmodium protein, unknown function	0	OG5_164154	null	carboxylic ester hydrolase activity	null	PF02_0170		Non - Mutable in CDS
149	PF3D7_1461900	DNA-PK-Ku-eIF2-NF90-NF45 complex	valine--tRNA ligase, putative	0	OG5_126723	null	ATP binding, aminoacyl-tRNA editing activity, valine-tRNA ligase activity	valyl-tRNA aminoacylation	PF14_0589	Essential	Non - Mutable in CDS
149	PF3D7_1225800	DNA-PK-Ku-eIF2-NF90-NF45 complex	ubiquitin-activating enzyme E1	0	OG5_127070	null	ATP binding, small protein activating enzyme activity	cellular protein modification process	UBA1	Dispensable	Non - Mutable in CDS
149	PF3D7_1012600	DNA-PK-Ku-eIF2-NF90-NF45 complex	GMP synthase [glutamine-hydrolyzing]	0	OG5_127152	null	ATP binding, GMP synthase (glutamine-hydrolyzing) activity, pyrophosphatase activity	GMP biosynthetic process	GMPS	Slow	Non - Mutable in CDS
149	PF3D7_0934800	DNA-PK-Ku-eIF2-NF90-NF45 complex	cAMP-dependent protein kinase catalytic subunit	0	OG5_126748	null	ATP binding, protein serine/threonine kinase activity	protein phosphorylation	PKAC	Essential	Non - Mutable in CDS
149	PF3D7_1344200	DNA-PK-Ku-eIF2-NF90-NF45 complex	heat shock protein 110, putative	0	OG5_128359	null	null	null	HSP110	Essential	Non - Mutable in CDS
149	PF3D7_1451100	DNA-PK-Ku-eIF2-NF90-NF45 complex	elongation factor 2	0	OG5_126923	null	GTP binding, GTPase activity	null	EEF2	Essential	Non - Mutable in CDS
149	PF3D7_1436600	DNA-PK-Ku-eIF2-NF90-NF45 complex	cGMP-dependent protein kinase	0	OG5_127599	null	ATP binding, protein serine/threonine kinase activity	protein phosphorylation	PKG		Non - Mutable in CDS
149	PF3D7_0728000	DNA-PK-Ku-eIF2-NF90-NF45 complex	eukaryotic translation initiation factor 2 subunit alpha, putative	0	OG5_127433	eukaryotic translation initiation factor 2 complex	translation initiation factor activity	null	PF07_0117		Non - Mutable in CDS
149	PF3D7_1010600	DNA-PK-Ku-eIF2-NF90-NF45 complex	eukaryotic translation initiation factor 2 subunit beta	0	OG5_127339	null	translation initiation factor activity	translational initiation	EIF2BETA		Non - Mutable in CDS
150	PF3D7_0311800		conserved protein, unknown function	0	OG5_147463	null	null	null	MAL3P4.13	Slow	Non - Mutable in CDS
150	PF3D7_1125100		conserved Apicomplexan protein, unknown function	1	OG5_145123	mitochondrial proton-transporting ATP synthase complex, coupling factor F(o)	hydrogen ion transmembrane transporter activity	ATP synthesis coupled proton transport	PF11_0262		Non - Mutable in CDS
151	PF3D7_0527500		Hsc70-interacting protein	0	OG5_129249	null	protein binding	null	HIP		Non - Mutable in CDS
151	PF3D7_1011800		PRE-binding protein	0	OG5_141018	null	RNA binding	null	PREBP	Essential	Non - Mutable in CDS
151	PF3D7_0206700		adenylosuccinate lyase	0	OG5_130883	null	N6-(1,2-dicarboxyethyl)AMP AMP-lyase (fumarate-forming) activity	IMP biosynthetic process	ADSL	Essential	Non - Mutable in CDS
151	PF3D7_0826500		ubiquitin conjugation factor E4 B, putative	0	OG5_128694	ubiquitin ligase complex	ubiquitin-ubiquitin ligase activity	protein ubiquitination, ubiquitin-dependent protein catabolic process	UBE4B	Slow	Mutable in CDS
151	PF3D7_1361100		protein transport protein Sec24A	0	OG5_127297	COPII vesicle coat	zinc ion binding	ER to Golgi vesicle-mediated transport, intracellular protein transport	SEC24A	Slow	Non - Mutable in CDS
151	PF3D7_0624000		hexokinase	0	OG5_126743	null	ATP binding, glucose binding, phosphotransferase activity, alcohol group as acceptor	carbohydrate metabolic process, carbohydrate phosphorylation, cellular glucose homeostasis	HK	Essential	Non - Mutable in CDS
151	PF3D7_1244100		N-alpha-acetyltransferase 15, NatA auxiliary subunit, putative	0	OG5_127529	cytoplasm, nucleus	protein binding	null	2277.T00424		Non - Mutable in CDS
151	PF3D7_0102900		aspartate--tRNA ligase	0	OG5_127227	cytoplasm	ATP binding, aspartate-tRNA ligase activity, nucleic acid binding	aspartyl-tRNA aminoacylation	MAL1P1.20	Essential	Non - Mutable in CDS
151	PF3D7_1454400		aminopeptidase P	1	OG5_127189	null	hydrolase activity	null	APP	Essential	Non - Mutable in CDS
151	PF3D7_1138500		protein phosphatase 2C	0	OG5_126741	null	catalytic activity, cation binding	null	PPM2	Slow	Non - Mutable in CDS
151	PF3D7_1213800		proline--tRNA ligase	0	OG5_127154	cytoplasm	ATP binding, aminoacyl-tRNA editing activity, proline-tRNA ligase activity	prolyl-tRNA aminoacylation	PRS	Essential	Non - Mutable in CDS
151	PF3D7_0822600		protein transport protein SEC23	0	OG5_127203	COPII vesicle coat	zinc ion binding	ER to Golgi vesicle-mediated transport, intracellular protein transport	SEC23	Essential	Non - Mutable in CDS
151	PF3D7_0602100		ATP-dependent RNA helicase, putative	0	OG5_127259	null	ATP binding, hydrolase activity, acting on acid anhydrides, in phosphorus-containing anhydrides, nucleic acid binding	null	2270.T00294	Essential	Non - Mutable in CDS
152	PF3D7_1123900	FIB-associated protein complex	splicing factor, putative	0	OG5_127322	null	RNA binding	null	PF11_0250		Non - Mutable in CDS
152	PF3D7_0827900	FIB-associated protein complex	protein disulfide isomerase	1	OG5_126843	endoplasmic reticulum	isomerase activity	cell redox homeostasis	PDI8	Essential	Non - Mutable in CDS
152	PF3D7_1108600	FIB-associated protein complex	endoplasmic reticulum-resident calcium binding protein	0	OG5_129808	null	calcium ion binding	null	ERC		Non - Mutable in CDS
152	PF3D7_0903700	FIB-associated protein complex	alpha tubulin 1	0	OG5_126605	microtubule, protein complex	GTP binding, GTPase activity, structural constituent of cytoskeleton	GTP catabolic process, microtubule-based process, protein polymerization	PFI0180W	Dispensable	Non - Mutable in CDS
152	PF3D7_0422300	FIB-associated protein complex	alpha tubulin 2	0	OG5_126605	protein complex	GTP binding, GTPase activity, structural constituent of cytoskeleton	GTP catabolic process, protein polymerization	MAL4P1.205	Essential	Non - Mutable in CDS
152	PF3D7_0922200	FIB-associated protein complex	S-adenosylmethionine synthetase	0	OG5_126734	null	ATP binding, methionine adenosyltransferase activity	S-adenosylmethionine biosynthetic process	SAMS		Non - Mutable in CDS
152	PF3D7_1008700	FIB-associated protein complex	tubulin beta chain	0	OG5_126611	protein complex	GTP binding, GTPase activity	GTP catabolic process, protein polymerization	PF10_0084	Essential	Non - Mutable in CDS
152	PF3D7_1361900	FIB-associated protein complex	proliferating cell nuclear antigen 1	0	OG5_127352	null	DNA binding, DNA polymerase processivity factor activity	regulation of DNA replication	PCNA1		Non - Mutable in CDS
153	PF3D7_1247900		nucleolar rRNA processing protein, putative	0	OG5_128132	small-subunit processome	null	rRNA processing	2277.T00459		Non - Mutable in CDS
153	PF3D7_1129400		rRNA (cytosine-C(5))-methyltransferase, putative	0	OG5_126796	null	RNA binding, S-adenosylmethionine-dependent methyltransferase activity	rRNA processing	NOP2	Essential	Non - Mutable in CDS
154	PF3D7_0805700		serine/threonine protein kinase, FIKK family	0	OG5_145292	null	ATP binding, protein kinase activity	protein phosphorylation	FIKK8	Slow	Mutable in CDS
154	PF3D7_1215900		serpentine receptor, putative	8	OG5_128246	integral component of membrane	null	null	SR10	Dispensable	Mutable in CDS
155	PF3D7_1408800		conserved Plasmodium protein, unknown function	0	OG5_167253	intermediate filament	structural molecule activity	null	PF14_0085		Mutable in CDS
155	PF3D7_1205600		conserved Plasmodium protein, unknown function	0	OG5_140504	null	protein binding	null	2277.T00057	Essential	Non - Mutable in CDS
156	PF3D7_1110700		actin-like protein, putative	0	OG5_141753	cytoplasm	ATP binding	null	ALP1	Slow	Non - Mutable in CDS
156	PF3D7_1408900		tRNA-dihydrouridine synthase, putative	0	OG5_127749	null	flavin adenine dinucleotide binding, tRNA dihydrouridine synthase activity	oxidation-reduction process, tRNA processing	PF14_0086	Dispensable	Mutable in CDS
157	PKNH_1247700		Plasmodium exported protein (PHIST), unknown function	1	OG5_243591	null	null	null
157	PF3D7_0420400		ribosome-recycling factor	0	OG5_155265	null	null	translation	RRF2	Dispensable	Non - Mutable in CDS
158	PF3D7_0217500		calcium-dependent protein kinase 1	0	OG5_126600	null	ATP binding, calcium ion binding, protein kinase activity	protein phosphorylation	CDPK1	Dispensable	Non - Mutable in CDS
158	PF3D7_1037100		pyruvate kinase 2	0	OG5_144357	null	magnesium ion binding, potassium ion binding, pyruvate kinase activity	glycolytic process	PYKII	Essential	Non - Mutable in CDS
159	PF3D7_1126000		threonine--tRNA ligase	0	OG5_126764	cytoplasm	ATP binding, threonine-tRNA ligase activity	threonyl-tRNA aminoacylation	THRRS	Essential	Non - Mutable in CDS
159	PF3D7_1123100		calcium-dependent protein kinase 7	0	OG5_131887	null	ATP binding, calcium ion binding, protein kinase activity	protein phosphorylation	CDPK7	Essential	Non - Mutable in CDS
159	PF3D7_1349200		glutamate--tRNA ligase, putative	0	OG5_128638	cytoplasm	ATP binding, glutamate-tRNA ligase activity	glutamyl-tRNA aminoacylation	PF13_0257	Essential	Non - Mutable in CDS
160	PF3D7_1103600		actin-like protein, putative	0	OG5_141749	dynactin complex	null	null	ALP2A	Slow	Non - Mutable in CDS
160	PF3D7_1311300		ATP synthase subunit gamma, mitochondrial	0	OG5_127077	proton-transporting ATP synthase complex, catalytic core F(1)	proton-transporting ATP synthase activity, rotational mechanism, proton-transporting ATPase activity, rotational mechanism	ATP synthesis coupled proton transport	PF13_0061	Slow	Non - Mutable in CDS
160	PF3D7_0719300		actin-related protein, putative	0	OG5_145110	nucleus	null	chromatin remodeling	ARP6	Dispensable	Non - Mutable in CDS
160	PF3D7_1464900		ATP-dependent zinc metalloprotease FTSH, putative	0	OG5_126616	membrane	ATP binding, metalloendopeptidase activity	proteolysis	PF14_0616		Non - Mutable in CDS
161	PF3D7_1110400		asparagine-rich antigen	0	OG5_165212	null	nucleic acid binding, nucleotide binding	null	PF11_0111	Essential	Non - Mutable in CDS
161	PF3D7_0418500		trafficking protein particle complex subunit 3, putative	0	OG5_128128	null	null	null	BET3	Slow	Non - Mutable in CDS
162	PKNH_1138800		SICAvar, type I (fragment)	0	OG5_126656	null	null	null
162	PF3D7_1369400		conserved Plasmodium protein, unknown function	3	OG5_161682	null	null	null	MAL13P1.351	Essential	Non - Mutable in CDS
163	PF3D7_1457400		conserved Plasmodium protein, unknown function	2	OG5_160950	membrane	null	null	PF14_0547		Non - Mutable in CDS
163	PF3D7_1211200		conserved Plasmodium protein, unknown function	0	OG5_160809	null	null	null	2277.T00112	Essential	Non - Mutable in CDS
164	PF3D7_0610500		peptidyl-tRNA hydrolase PTRHD1, putative	0	OG5_130573	null	aminoacyl-tRNA hydrolase activity	null	2270.T00210	Dispensable	Non - Mutable in CDS
164	PF3D7_0714500		transcription elongation factor s-II, putative	0	OG5_127402	nucleus	DNA binding, zinc ion binding	regulation of DNA-templated transcription, elongation, regulation of transcription from RNA polymerase II promoter, transcription, DNA-templated	PF07_0057	Essential	Non - Mutable in CDS
164	PF3D7_0520300		U6 snRNA-associated Sm-like protein LSm2, putative	0	OG5_128865	null	null	mRNA processing	LSM2	Essential	Non - Mutable in CDS
165	PF3D7_1238900		protein kinase 2	0	OG5_139549	null	ATP binding, protein kinase activity	protein phosphorylation	PK2		Non - Mutable in CDS
165	PF3D7_1219100		clathrin heavy chain, putative	0	OG5_127480	clathrin coat of coated pit, clathrin coat of trans-Golgi network vesicle	binding, structural molecule activity	intracellular protein transport, vesicle-mediated transport	2277.T00186	Essential	Non - Mutable in CDS
166	PF3D7_0706000		importin-7, putative	0	OG5_127731	null	Ran GTPase binding, protein transporter activity	cell proliferation, intracellular protein transport, protein import into nucleus, docking	MAL7P1.202	Slow	Non - Mutable in CDS
166	PF3D7_1328500		alpha/beta-hydrolase, putative	0	OG5_190097	null	null	null	PF13_0153		Mutable in CDS
167	PF3D7_1250500		AP-3 complex subunit sigma, putative	0	OG5_128281	AP-3 adaptor complex	protein transporter activity	protein transport, vesicle-mediated transport	2277.T00485	Slow	Non - Mutable in CDS
167	PF3D7_0904100		AP-4 complex subunit epsilon, putative	0	OG5_130626	membrane coat	binding	intracellular protein transport, vesicle-mediated transport	PFI0200C	Essential	Non - Mutable in CDS
168	PF3D7_1344800		aspartate carbamoyltransferase	1	OG5_128535	null	amino acid binding, aspartate carbamoyltransferase activity	'de novo' pyrimidine nucleobase biosynthetic process, cellular amino acid metabolic process	ATCASE	Essential	Non - Mutable in CDS
168	PF3D7_0621200		pyridoxine biosynthesis protein PDX1	0	OG5_128957	null	catalytic activity	pyridoxal phosphate biosynthetic process	PDX1	Dispensable	Mutable in CDS
169	PF3D7_0516700		ubiquitin carboxyl-terminal hydrolase 2, putative	0	OG5_127522	null	ubiquitinyl hydrolase activity	ubiquitin-dependent protein catabolic process	MAL5P1.167	Slow	Mutable in CDS
169	PF3D7_0602200		MYND finger protein, putative	0	OG5_134284	null	null	null	2270.T00293		Non - Mutable in CDS
170	PF3D7_0816700		trafficking protein particle complex subunit 2-like protein, putative	0	OG5_129611	Golgi apparatus, endoplasmic reticulum, intracellular	null	ER to Golgi vesicle-mediated transport	TRAPPC2L		Non - Mutable in CDS
170	PF3D7_1223700		vacuolar iron transporter	5	OG5_129047	null	null	null	VIT	Dispensable	Non - Mutable in CDS
171	PF3D7_1343000		phosphoethanolamine N-methyltransferase	0	OG5_132295	null	null	null	PMT		Non - Mutable in CDS
171	PF3D7_0728700		alpha/beta hydrolase, putative	0	OG5_135236	null	hydrolase activity	null	MAL7P1.156		Non - Mutable in CDS
171	PF3D7_1120000		conserved Plasmodium protein, unknown function	0	OG5_156750	cytoplasm	ATP binding	null	PF11_0207	Slow	Non - Mutable in CDS
172	PF3D7_0520300		U6 snRNA-associated Sm-like protein LSm2, putative	0	OG5_128865	null	null	mRNA processing	LSM2	Essential	Non - Mutable in CDS
172	PF3D7_0828500		translation initiation factor eIF-2B subunit alpha, putative	0	OG5_127805	null	null	cellular metabolic process	PF08_0009	Slow	Non - Mutable in CDS
173	PF3D7_1105100		histone H2B	0	OG5_126572	nucleosome, nucleus	DNA binding, protein heterodimerization activity	null	H2B	Essential
173	PF3D7_1202600		conserved protein, unknown function	0	OG5_127300	membrane, mitochondrion	null	null	2277.T00026		Non - Mutable in CDS
173	PKNH_1457400		merozoite surface protein 3, putative	0	OG5_162796	null	null	null
174	PF3D7_1419700		conserved Plasmodium protein, unknown function	0	OG5_162906	cytoplasm, nucleus	null	null	PF14_0191		Non - Mutable in CDS
174	PF3D7_0612100		eukaryotic translation initiation factor 3 subunit L, putative	2	OG5_128650	eukaryotic translation initiation factor 3 complex	translation initiation factor activity	null	EIF3L	Slow	Mutable in CDS
174	PF3D7_0310600		eukaryotic translation initiation factor 3 subunit K, putative, unspecified product	0	OG5_129022	eukaryotic translation initiation factor 3 complex	binding, translation initiation factor activity	null	PF3D7_0310600.1	Slow
175	PF3D7_1442100		replication factor A protein 3, putative	0	OG5_143364	cytoplasm, nucleus	DNA binding	DNA recombination, DNA repair, DNA replication	RPA3	Essential	Non - Mutable in CDS
175	PF3D7_0904800		replication protein A1, small fragment	0	OG5_141760	null	nucleic acid binding	null	RPA1		Non - Mutable in CDS
175	PF3D7_1112400		conserved Plasmodium protein, unknown function	0	OG5_165259	null	nucleic acid binding, single-stranded telomeric DNA binding	telomere capping	PF11_0130		Mutable in CDS
176	PF3D7_0906500		arginase	0	OG5_128245	null	metal ion binding	null	PFI0320W		Mutable in CDS
176	PF3D7_0720800		Ham1-like protein, putative	0	OG5_126970	null	hydrolase activity	null	MAL7P1.110		Non - Mutable in CDS
177	PF3D7_0729200		1-cys peroxiredoxin	1	OG5_127915	null	oxidoreductase activity	null	AOP	Dispensable	Mutable in CDS
177	PF3D7_0305700		ubiquitin-conjugating enzyme E2, putative	0	OG5_127771	null	acid-amino acid ligase activity	null	MAL3P2.20	Essential	Non - Mutable in CDS
177	PF3D7_1333400		conserved protein, unknown function	0	OG5_127328	null	null	null	MAL13P1.172	Dispensable	Mutable in CDS
178	PF3D7_0522800		pre-mRNA-splicing factor BUD31, putative	0	OG5_128043	nucleus	null	null	BUD31	Essential	Non - Mutable in CDS
178	PKNH_0900100		SICAvar, type I	0	OG5_126656	null	null	null
178	PF3D7_1116300		peptidyl-prolyl cis-trans isomerase	0	OG5_129069	null	peptidyl-prolyl cis-trans isomerase activity	protein folding, protein peptidyl-prolyl isomerization	CYP19C		Non - Mutable in CDS
179	PF3D7_0109800		phenylalanine--tRNA ligase alpha subunit	0	OG5_127036	cytoplasm	ATP binding, phenylalanine-tRNA ligase activity, tRNA binding	phenylalanyl-tRNA aminoacylation	CPHERS	Essential	Non - Mutable in CDS
179	PF3D7_1216900		DNA-binding chaperone, putative	0	OG5_128294	null	DNA binding, chromatin binding	null	2277.T00163	Essential	Non - Mutable in CDS
180	PF3D7_1308900		mRNA-decapping enzyme 2, putative	0	OG5_128366	null	RNA binding, hydrolase activity, manganese ion binding	null	DCP2		Mutable in CDS
180	PF3D7_1333200		ubiquitin-activating enzyme	3	OG5_146901	null	ATP binding, small protein activating enzyme activity	cellular protein modification process	UBA1	Essential	Non - Mutable in CDS
181	PKNH_API01000		large subunit ribosomal RNA	null	PKNH_API01000	null	null	null
181	PF3D7_1342800		phosphoenolpyruvate carboxykinase	0	OG5_128435	null	ATP binding, phosphoenolpyruvate carboxykinase (ATP) activity	gluconeogenesis	PEPCK	Dispensable	Non - Mutable in CDS
181	PF3D7_1242800		rab specific GDP dissociation inhibitor	0	OG5_127353	null	oxidoreductase activity	oxidation-reduction process, protein transport, small GTPase mediated signal transduction	RABGDI		Non - Mutable in CDS
182	PF3D7_1212500		glycerol-3-phosphate 1-O-acyltransferase	3	OG5_130377	null	transferase activity, transferring acyl groups	metabolic process	GAT	Essential	Non - Mutable in CDS
182	PF3D7_0215300		acyl-CoA synthetase	0	OG5_136613	null	catalytic activity	metabolic process	ACS8	Dispensable	Mutable in CDS
183	PF3D7_0706500		conserved Plasmodium protein, unknown function	0	OG5_150034	cytoplasm	GTP binding, GTPase activity, translation initiation factor activity	translation	MAL7P1.204		Mutable in CDS
183	PF3D7_1029400		LEM3/CDC50 family protein, putative	2	OG5_143201	integral component of membrane, membrane	null	null	PF10_0287		Non - Mutable in CDS
184	PF3D7_0419600		ran-specific GTPase-activating protein 1, putative	0	OG5_127714	null	null	intracellular transport	RANBP1		Mutable in CDS
184	PF3D7_0917900		heat shock protein 70	0	OG5_126588	null	null	null	HSP70-2		Non - Mutable in CDS
184	PF3D7_1124600		ethanolamine kinase	0	OG5_127649	null	transferase activity, transferring phosphorus-containing groups	null	EK	Slow	Non - Mutable in CDS
184	PF3D7_1437200		ribonucleoside-diphosphate reductase large subunit, putative	0	OG5_126839	null	ATP binding, ribonucleoside-diphosphate reductase activity, thioredoxin disulfide as acceptor	DNA replication, oxidation-reduction process	PF14_0352	Essential	Non - Mutable in CDS
184	PF3D7_1346300		DNA/RNA-binding protein Alba 2	0	OG5_167431	null	nucleic acid binding	null	ALBA2	Dispensable	Non - Mutable in CDS
184	PF3D7_0815200		importin beta, putative	0	OG5_127843	null	Ran GTPase binding	intracellular protein transport	PF08_0069	Essential	Non - Mutable in CDS
184	PF3D7_0525100		acyl-CoA synthetase	0	OG5_126601	null	catalytic activity	metabolic process	ACS10		Non - Mutable in CDS
184	PF3D7_1451100		elongation factor 2	0	OG5_126923	null	GTP binding, GTPase activity	null	EEF2	Essential	Non - Mutable in CDS
184	PF3D7_1454700		6-phosphogluconate dehydrogenase, decarboxylating, putative	0	OG5_127175	null	NADP binding, phosphogluconate dehydrogenase (decarboxylating) activity	pentose-phosphate shunt	PF14_0520	Essential	Non - Mutable in CDS
184	PF3D7_0818900		heat shock protein 70	0	OG5_126588	null	null	null	HSP70	Essential	Non - Mutable in CDS
184	PF3D7_1324900		L-lactate dehydrogenase	1	OG5_126911	null	oxidoreductase activity, acting on the CH-OH group of donors, NAD or NADP as acceptor	cellular carbohydrate metabolic process, oxidation-reduction process	LDH	Essential	Non - Mutable in CDS
184	PF3D7_1134000		heat shock protein 70	0	OG5_126744	null	ATP binding, unfolded protein binding	protein folding	HSP70-3		Non - Mutable in CDS
184	PF3D7_1434300		Hsp70/Hsp90 organizing protein	0	OG5_128289	null	protein binding	null	HOP	Dispensable	Non - Mutable in CDS
185	PF3D7_0718000		dynein heavy chain, putative	2	OG5_157175	dynein complex	microtubule motor activity	microtubule-based movement	MAL7P1.89	Slow	Mutable in CDS
185	PKNH_0413500		cysteine protease, putative	0	OG5_pkno|PKH_041240	null	null	null
185	PF3D7_1473100		GTPase-activating protein, putative	0	OG5_128791	null	Rab GTPase activator activity	regulation of Rab GTPase activity	PF14_0699	Essential	Non - Mutable in CDS
185	PF3D7_1347500		DNA/RNA-binding protein Alba 4	0	OG5_153563	null	nucleic acid binding	null	ALBA4	Slow	Non - Mutable in CDS
186	PF3D7_0726500		ubiquitin carboxyl-terminal hydrolase, putative	0	OG5_127773	null	protein binding, ubiquitinyl hydrolase activity	ubiquitin-dependent protein catabolic process	MAL7P1.147	Essential	Non - Mutable in CDS
186	PF3D7_1012700		NLI interacting factor-like phosphatase, putative	0	OG5_146906	null	protein binding	null	NIF4		Non - Mutable in CDS
187	PKNH_0821600		elongation factor 1, putative	0	OG5_132876	eukaryotic translation elongation factor 1 complex	translation elongation factor activity	translational elongation
187	PF3D7_0211400		beta-ketoacyl-ACP synthase III	0	OG5_129509	null	3-oxoacyl-[acyl-carrier-protein] synthase activity	fatty acid biosynthetic process	KASIII	Slow	Mutable in CDS
188	PF3D7_0308500		activator of Hsp90 ATPase, putative	0	OG5_128037	null	null	response to stress	MAL3P3.21	Slow	Non - Mutable in CDS
188	PF3D7_1451700		calcineurin subunit B	0	OG5_127723	null	calcium ion binding	null	CNB	Slow	Non - Mutable in CDS
189	PF3D7_0903400		ATP-dependent RNA helicase DDX60, putative	0	OG5_130134	null	ATP binding, nucleic acid binding	null	DDX60	Essential	Non - Mutable in CDS
189	PF3D7_0309700		SECIS-binding protein 2, putative	0	OG5_158813	null	null	null	SBP2	Dispensable	Mutable in CDS
190	PF3D7_1308400		conserved Plasmodium protein, unknown function	3	OG5_153839	null	null	null	MAL13P1.39	Essential	Non - Mutable in CDS
190	PF3D7_1239200		transcription factor with AP2 domain(s)	0	OG5_153590	null	sequence-specific DNA binding transcription factor activity	regulation of transcription, DNA-templated	APIAP2		Non - Mutable in CDS
190	PF3D7_1433400		conserved Plasmodium membrane protein, unknown function	12	OG5_157703	cytoplasm, membrane	protein binding, zinc ion binding	null	PF14_0315	Essential	Non - Mutable in CDS
190	PF3D7_1326600		conserved Plasmodium protein, unknown function	0	OG5_160667	integral component of membrane	null	null	PF13_0148	Essential	Mutable in CDS
191	PF3D7_0904000		GTPase-activating protein, putative	0	OG5_134579	null	Rab GTPase activator activity	regulation of Rab GTPase activity	PFI0195C	Slow	Non - Mutable in CDS
191	PF3D7_0813400		conserved Plasmodium protein, unknown function	0	OG5_165422	nucleus	nucleotide binding	null	MAL8P1.94	Essential	Non - Mutable in CDS
192	PKNH_1401700		Plasmodium exported protein, unknown function	0	OG5_165136	null	null	null
192	PF3D7_0809600		peptidase family C50, putative	5	OG5_154802	nucleus	peptidase activity	proteolysis	MAL8P1.113	Essential	Non - Mutable in CDS
193	PF3D7_1337200		1-deoxy-D-xylulose 5-phosphate synthase	1	OG5_129068	null	1-deoxy-D-xylulose-5-phosphate synthase activity	terpenoid biosynthetic process	DXS		Non - Mutable in CDS
193	PF3D7_1244000		glucose inhibited division protein a homologue, putative	1	OG5_127775	membrane	flavin adenine dinucleotide binding, oxidoreductase activity	oxidation-reduction process, tRNA processing	2277.T00423	Essential	Non - Mutable in CDS
194	PF3D7_1413800		diphthamide biosynthesis protein 1, putative	0	OG5_127598	cytoplasm	null	peptidyl-diphthamide biosynthetic process from peptidyl-histidine	DPH1		Non - Mutable in CDS
194	PF3D7_1412600		deoxyhypusine synthase	1	OG5_127351	null	null	peptidyl-lysine modification to peptidyl-hypusine	DHS	Essential	Non - Mutable in CDS
194	PF3D7_1145100		coatomer subunit gamma, putative	0	OG5_127608	COPI vesicle coat	binding, structural molecule activity	intracellular protein transport, vesicle-mediated transport	SEC21	Slow	Non - Mutable in CDS
195	PF3D7_0602500		geranylgeranyltransferase, putative	0	OG5_127744	null	Rab geranylgeranyltransferase activity, catalytic activity	null	2270.T00290	Essential	Non - Mutable in CDS
195	PF3D7_1033900		ubiquitin-conjugating enzyme, putative	0	OG5_128230	null	acid-amino acid ligase activity	null	PF10_0330	Dispensable	Non - Mutable in CDS
196	PF3D7_0111000		kinesin-8, putative	0	OG5_127280	null	ATP binding, microtubule binding, microtubule motor activity	microtubule-based movement	MAL1P2.36	Dispensable	Mutable in CDS
196	PF3D7_0803700		tubulin gamma chain	0	OG5_127652	gamma-tubulin complex, microtubule, protein complex	GTP binding, GTPase activity	GTP catabolic process, cytoplasmic microtubule organization, microtubule nucleation, protein polymerization	G-TUB		Non - Mutable in CDS
197	PF3D7_1306300		SAM dependent methyltransferase, putative	0	OG5_157158	null	RNA methyltransferase activity	RNA processing	MAL13P1.31	Dispensable	Mutable in CDS
197	PF3D7_1314700		conserved Plasmodium protein, unknown function	0	OG5_146580	null	null	null	MAL13P1.75		Mutable in CDS
198	PF3D7_1441400	FACT-NEK9 complex; FACT complex; FACT complex, UV-activated	FACT complex subunit SSRP1, putative	0	OG5_127386	nucleus	null	null	FACT-S	Essential	Non - Mutable in CDS
198	PF3D7_0410900	FACT-NEK9 complex; FACT complex; FACT complex, UV-activated	conserved Plasmodium protein, unknown function	0	OG5_166845	cytoplasm, myosin complex	ATP binding, actin binding, calmodulin binding, motor activity	null	MAL4P2.43	Slow	Mutable in CDS
198	PF3D7_0517400	FACT-NEK9 complex; FACT complex; FACT complex, UV-activated	FACT complex subunit SPT16, putative	0	OG5_128055	null	null	null	FACT-L	Essential	Non - Mutable in CDS
199	PF3D7_1008900		adenylate kinase	0	OG5_126762	null	ATP binding, adenylate kinase activity	nucleobase-containing compound metabolic process	AK1	Essential	Non - Mutable in CDS
199	PF3D7_1349300		tyrosine kinase-like protein	0	OG5_142857	null	ATP binding, protein binding, protein kinase activity	protein phosphorylation	TKL3	Slow	Mutable in CDS
200	PKNH_1149000		conserved Plasmodium protein, unknown function	2	OG5_243588	null	null	null
200	PF3D7_1426700		phosphoenolpyruvate carboxylase	0	OG5_130145	null	phosphoenolpyruvate carboxylase activity	carbon fixation, tricarboxylic acid cycle	PEPC		Mutable in CDS
200	PF3D7_1364300		pre-mRNA-splicing factor ATP-dependent RNA helicase PRP16	0	OG5_126599	null	ATP binding, helicase activity, nucleic acid binding	null	PRP16		Non - Mutable in CDS
201	PF3D7_0622600	Cytochrome bc1-complex (EC 1.10.2.2), mitochondrial	cytochrome b-c1 complex subunit 9, putative	1	OG5_153610	mitochondrial respiratory chain complex III	null	mitochondrial electron transport, ubiquinol to cytochrome c	QCR9	Essential	Non - Mutable in CDS
201	PF3D7_1012300	Cytochrome bc1-complex (EC 1.10.2.2), mitochondrial	cytochrome b-c1 complex subunit 7, putative	0	OG5_141155	mitochondrial respiratory chain complex III	null	mitochondrial electron transport, ubiquinol to cytochrome c	QCR7	Essential	Non - Mutable in CDS
201	PF3D7_1426900	Cytochrome bc1-complex (EC 1.10.2.2), mitochondrial	cytochrome b-c1 complex subunit 6, putative	0	OG5_128457	null	ubiquinol-cytochrome-c reductase activity	mitochondrial electron transport, ubiquinol to cytochrome c	QCR6	Essential	Non - Mutable in CDS
201	PF3D7_1439400	Cytochrome bc1-complex (EC 1.10.2.2), mitochondrial	cytochrome b-c1 complex subunit Rieske, putative	0	OG5_127574	null	2 iron, 2 sulfur cluster binding, ubiquinol-cytochrome-c reductase activity	oxidation-reduction process	PF14_0373		Non - Mutable in CDS
201	PF3D7_1462700	Cytochrome bc1-complex (EC 1.10.2.2), mitochondrial	cytochrome c1 precursor, putative	1	OG5_128006	null	electron carrier activity, heme binding, iron ion binding	null	PF14_0597	Essential	Non - Mutable in CDS
202	PF3D7_0103700		L-seryl-tRNA(Sec) kinase, putative	0	OG5_172472	null	ATP binding, kinase activity	null	PSTK		Mutable in CDS
202	PF3D7_0905400		high molecular weight rhoptry protein 3	0	OG5_161429	null	null	null	RHOPH3	Essential	Non - Mutable in CDS
203	PF3D7_1226300		haloacid dehalogenase-like hydrolase, putative	0	OG5_138778	null	hydrolase activity	metabolic process	HAD2	Dispensable	Mutable in CDS
203	PF3D7_0905000		conserved Plasmodium protein, unknown function	0	OG5_160610	membrane	null	null	PFI0245C	Slow	Non - Mutable in CDS
204	PF3D7_1308900		mRNA-decapping enzyme 2, putative	0	OG5_128366	null	RNA binding, hydrolase activity, manganese ion binding	null	DCP2		Mutable in CDS
204	PKNH_0933500		conserved Plasmodium protein, unknown function	0	OG5_243577	null	null	null
204	PF3D7_0710000		conserved Plasmodium protein, unknown function	0	OG5_138484	nucleus	null	null	MAL7P1.30		Non - Mutable in CDS
205	PF3D7_0930900		NifU-like protein, putative	0	OG5_127523	null	iron ion binding, iron-sulfur cluster binding	iron-sulfur cluster assembly	NFU1	Dispensable	Mutable in CDS
205	PF3D7_0107000		centrin-1	0	OG5_128884	null	calcium ion binding	null	CEN1	Essential
205	PF3D7_1332800		eukaryotic translation initiation factor 6, putative	0	OG5_127488	null	ribosome binding	mature ribosome assembly	PF13_0178		Non - Mutable in CDS
205	PF3D7_1406700		vacuolar protein sorting-associated protein 29	0	OG5_127553	null	null	null	VPS29	Essential	Non - Mutable in CDS
205	PF3D7_1351100		conserved protein, unknown function	0	OG5_128549	null	null	null	MAL13P1.257		Non - Mutable in CDS
205	PF3D7_1446600		centrin-2	0	OG5_138807	null	calcium ion binding	null	CEN2	Essential	Non - Mutable in CDS
205	PF3D7_1449800		conserved Plasmodium protein, unknown function	0	OG5_140537	cytoplasm	metal ion binding	null	PF14_0474	Essential	Non - Mutable in CDS
206	PF3D7_0929900		conserved Plasmodium protein, unknown function	1	OG5_167161	integral component of membrane	null	transport	PFI1463W	Essential	Non - Mutable in CDS
206	PF3D7_0608400		conserved Plasmodium protein, unknown function	1	OG5_166979	null	null	null	2270.T00229	Essential	Non - Mutable in CDS
207	PF3D7_0807900		tyrosine--tRNA ligase	0	OG5_127567	null	ATP binding, tyrosine-tRNA ligase activity	tRNA aminoacylation for protein translation	TYRRS		Non - Mutable in CDS
207	PF3D7_1012200		rhoptry associated adhesin	0	OG5_162815	null	null	null	RA	Dispensable	Non - Mutable in CDS
207	PF3D7_1104400		thioredoxin, putative	1	OG5_139311	null	null	cell redox homeostasis	PF11_0055	Essential	Non - Mutable in CDS
208	PKNH_0600600		Plasmodium exported protein (PHIST), unknown function	0	OG5_176625	null	null	null
208	PF3D7_1448400		ubiquitin-protein ligase, putative	0	OG5_127091	null	null	null	HRD3		Mutable in CDS
209	PF3D7_0703700		conserved Plasmodium protein, unknown function	0	OG5_154284	null	null	null	MAL7P1.14		Non - Mutable in CDS
209	PF3D7_0808300		ubiquitin regulatory protein, putative	0	OG5_127612	null	protein binding	null	MAL8P1.122		Non - Mutable in CDS
209	PKNH_0620400		conserved Plasmodium protein, unknown function	0	OG5_243246	null	null	null
210	PF3D7_1427500		DNA mismatch repair protein MSH2, putative	0	OG5_127538	mismatch repair complex	ATP binding, mismatched DNA binding	mismatch repair	MSH2-1	Slow	Mutable in CDS
210	PF3D7_1335000		MSP7-like protein	0	OG5_165511	null	null	null	MSRP1		Mutable in CDS
211	PF3D7_1352700		P-loop containing nucleoside triphosphate hydrolase, putative	0	OG5_129398	cytoplasm	ATP binding, DNA binding, RNA binding, helicase activity, zinc ion binding	null	PF13_0273		Non - Mutable in CDS
211	PF3D7_0310300		phosphoglycerate mutase, putative	0	OG5_150090	cytoplasm	GTP binding, GTPase activity, translation initiation factor activity	translational initiation	MAL3P4.27	Dispensable	Mutable in CDS
212	PF3D7_0418200	RPAP1-RPB2-RPB3 complex; EIF3 complex (EIF3A, EIF3B, EIF3G, EIF3I, EIF3C)	eukaryotic translation initiation factor 3 subunit M, putative	0	OG5_129237	null	protein binding	null	EIF3M		Non - Mutable in CDS
212	PF3D7_1206200	RPAP1-RPB2-RPB3 complex; EIF3 complex (EIF3A, EIF3B, EIF3G, EIF3I, EIF3C)	eukaryotic translation initiation factor 3 subunit C, putative	0	OG5_127970	eukaryotic translation initiation factor 3 complex	translation initiation factor activity, translation initiation factor binding	translational initiation	EIF3C	Essential	Non - Mutable in CDS
212	PF3D7_0923000	RPAP1-RPB2-RPB3 complex; EIF3 complex (EIF3A, EIF3B, EIF3G, EIF3I, EIF3C)	DNA-directed RNA polymerase II subunit RPB3, putative	0	OG5_127622	null	DNA binding, DNA-directed RNA polymerase activity, protein dimerization activity	transcription, DNA-templated	RPB3		Non - Mutable in CDS
212	PF3D7_0215700	RPAP1-RPB2-RPB3 complex; EIF3 complex (EIF3A, EIF3B, EIF3G, EIF3I, EIF3C)	DNA-directed RNA polymerase II subunit RPB2, putative	0	OG5_126694	null	DNA binding, DNA-directed RNA polymerase activity, ribonucleoside binding	transcription, DNA-templated	RPB2	Slow	Non - Mutable in CDS
212	PF3D7_1212700	RPAP1-RPB2-RPB3 complex; EIF3 complex (EIF3A, EIF3B, EIF3G, EIF3I, EIF3C)	eukaryotic translation initiation factor 3 subunit A, putative	0	OG5_128741	null	protein binding	null	EIF3A		Non - Mutable in CDS
212	PF3D7_0918300	RPAP1-RPB2-RPB3 complex; EIF3 complex (EIF3A, EIF3B, EIF3G, EIF3I, EIF3C)	eukaryotic translation initiation factor 3 subunit F, putative	0	OG5_128941	null	protein binding	null	EIF3F		Non - Mutable in CDS
212	PF3D7_0915400	RPAP1-RPB2-RPB3 complex; EIF3 complex (EIF3A, EIF3B, EIF3G, EIF3I, EIF3C)	6-phosphofructokinase	0	OG5_131114	null	6-phosphofructokinase activity, ATP binding, diphosphate-fructose-6-phosphate 1-phosphotransferase activity	fructose 6-phosphate metabolic process, glycolytic process	PFK9	Essential	Non - Mutable in CDS
212	PF3D7_0517700	RPAP1-RPB2-RPB3 complex; EIF3 complex (EIF3A, EIF3B, EIF3G, EIF3I, EIF3C)	eukaryotic translation initiation factor 3 subunit B, putative	0	OG5_128215	eukaryotic translation initiation factor 3 complex	nucleotide binding, translation initiation factor activity, translation initiation factor binding	translational initiation	EIF3B	Essential	Non - Mutable in CDS
212	PF3D7_1364800	RPAP1-RPB2-RPB3 complex; EIF3 complex (EIF3A, EIF3B, EIF3G, EIF3I, EIF3C)	DNA-directed RNA polymerases I, II, and III subunit RPABC1, putative	0	OG5_127455	nucleus	DNA binding, DNA-directed RNA polymerase activity	transcription, DNA-templated	RPB5	Essential	Non - Mutable in CDS
213	PF3D7_0826100		E3 ubiquitin-protein ligase, putative	2	OG5_127551	null	ubiquitin-protein transferase activity	null	MAL8P1.23	Essential	Non - Mutable in CDS
213	PF3D7_1249800		THO complex subunit 2, putative	2	OG5_144062	membrane, nucleus	null	null	THO2		Non - Mutable in CDS
214	PF3D7_1348300		elongation factor Tu, putative	0	OG5_128278	null	GTP binding, GTPase activity	null	MAL13P1.243	Essential	Non - Mutable in CDS
214	PF3D7_1312900		eukaryotic translation initation factor 4 gamma	0	OG5_135283	null	RNA binding, protein binding	null	EIF4G	Essential	Mutable in CDS
215	PF3D7_1458700		exonuclease V, mitochondrial, putative	0	OG5_131645	mitochondrion	single-stranded DNA 5'-3' exodeoxyribonuclease activity	regulation of cell shape	PF14_0560	Slow	Non - Mutable in CDS
215	PKNH_0620500		SICAvar, type II	0	OG5_130093	null	null	null
215	PF3D7_1360500		guanylyl cyclase beta	21	OG5_156251	null	metal ion binding, nucleotide binding, phosphorus-oxygen lyase activity	cyclic nucleotide biosynthetic process, intracellular signal transduction	GCBETA	Slow	Mutable in CDS
215	PKNH_0111100		glutathione synthetase, putative	0	OG5_128131	null	ATP binding, glutathione synthase activity	glutathione biosynthetic process
216	PF3D7_1304400		conserved Plasmodium protein, unknown function	0	OG5_139520	null	null	null	PF13_0020		Mutable in CDS
216	PF3D7_1337400		conserved Plasmodium protein, unknown function	0	OG5_158815	membrane, nucleus	ATP binding, G-protein coupled photoreceptor activity, protein histidine kinase activity, protein homodimerization activity, zinc ion binding	peptidyl-histidine phosphorylation, protein-chromophore linkage, protein-tetrapyrrole linkage, regulation of transcription, DNA-templated, sensory perception, signal transduction, transcription, DNA-templated	PF13_0209	Dispensable	Mutable in CDS
217	PF3D7_1464600		serine/threonine protein phosphatase UIS2, putative	0	OG5_145156	null	hydrolase activity	null	UIS2	Essential	Mutable in CDS
217	PF3D7_1229300		conserved Plasmodium protein, unknown function	1	OG5_167490	null	null	null	2277.T00283		Mutable in CDS
218	PF3D7_0610200		RNA-binding protein 25, putative	0	OG5_129375	null	nucleic acid binding, nucleotide binding	mRNA processing	RBM25	Slow	Mutable in CDS
218	PF3D7_1249100		conserved Plasmodium protein, unknown function	0	OG5_144882	cytoplasm	null	null	2277.T00471		Non - Mutable in CDS
219	PF3D7_1450100		signal recognition particle subunit SRP54	0	OG5_126863	signal recognition particle	7S RNA binding, GTP binding, GTPase activity	SRP-dependent cotranslational protein targeting to membrane	SRP54		Non - Mutable in CDS
219	PF3D7_1329500		conserved Plasmodium protein, unknown function	0	OG5_147637	nucleus	null	null	PF13_0162	Essential	Non - Mutable in CDS
220	PKNH_0200900		tryptophan-rich protein	1	OG5_144320	null	null	null
220	PF3D7_1305300		conserved Plasmodium protein, unknown function	0	OG5_164434	null	binding	null	MAL13P1.26		Mutable in CDS
220	PF3D7_1239600		hydroxyethylthiazole kinase	0	OG5_128015	mitochondrion	hydroxyethylthiazole kinase activity	thiamine biosynthetic process	THZK		Mutable in CDS
221	PF3D7_1443900		heat shock protein 90, putative	0	OG5_144951	null	ATP binding, unfolded protein binding	protein folding, response to stress	HSP90	Essential	Non - Mutable in CDS
221	PF3D7_1223300		DNA gyrase subunit A	0	OG5_129568	chromosome	ATP binding, DNA binding, DNA topoisomerase type II (ATP-hydrolyzing) activity	DNA topological change	GYRA		Non - Mutable in CDS
222	PF3D7_0907300		conserved Plasmodium protein, unknown function	0	OG5_132093	cytoplasm, prefoldin complex	unfolded protein binding	protein folding	PFI0350C	Essential	Non - Mutable in CDS
222	PF3D7_0409100		U4/U6 small nuclear ribonucleoprotein PRP31, putative	0	OG5_128306	U4/U6 x U5 tri-snRNP complex	null	spliceosomal tri-snRNP complex assembly	PRPF31	Essential	Non - Mutable in CDS
223	PF3D7_0513100		conserved Plasmodium protein, unknown function	0	OG5_143215	cytoplasm	null	null	MAL5P1.131		Non - Mutable in CDS
223	PF3D7_1441100		conserved Plasmodium protein, unknown function	0	OG5_133023	membrane, nucleus	null	transcription, DNA-templated	PF14_0390		Non - Mutable in CDS
223	PF3D7_0415400		coatomer subunit zeta, putative	0	OG5_127654	null	null	transport	MAL4P1.144	Essential	Non - Mutable in CDS
223	PF3D7_0728700		alpha/beta hydrolase, putative	0	OG5_135236	null	hydrolase activity	null	MAL7P1.156		Non - Mutable in CDS
223	PF3D7_0910800		cytosolic Fe-S cluster assembly factor NBP35, putative	1	OG5_126620	null	ATP binding	null	NBP35	Essential	Non - Mutable in CDS
223	PF3D7_1343000		phosphoethanolamine N-methyltransferase	0	OG5_132295	null	null	null	PMT		Non - Mutable in CDS
224	PF3D7_1438100		secretory complex protein 62	3	OG5_134455	integral component of membrane	protein transporter activity	intracellular signal transduction, protein transport	SEC62	Essential	Non - Mutable in CDS
224	PF3D7_0316700		protein YOP1, putative	3	OG5_127473	null	null	null	YOP1	Slow	Non - Mutable in CDS
225	PF3D7_1313700		septum formation protein MAF homologue, putative	0	OG5_127554	cytoplasm	null	null	MAL13P1.69		Mutable in CDS
225	PF3D7_0906300		Maf-like protein, putative	0	OG5_132354	cytoplasm	null	null	PFI0310W		Non - Mutable in CDS
226	PF3D7_1037700		enhancer of rudimentary homolog, putative	0	OG5_130977	null	null	cell cycle, positive regulation of Notch signaling pathway, pyrimidine nucleotide biosynthetic process	ERH		Non - Mutable in CDS
226	PF3D7_0828500		translation initiation factor eIF-2B subunit alpha, putative	0	OG5_127805	null	null	cellular metabolic process	PF08_0009	Slow	Non - Mutable in CDS
227	PF3D7_1442100		replication factor A protein 3, putative	0	OG5_143364	cytoplasm, nucleus	DNA binding	DNA recombination, DNA repair, DNA replication	RPA3	Essential	Non - Mutable in CDS
227	PF3D7_1112400		conserved Plasmodium protein, unknown function	0	OG5_165259	null	nucleic acid binding, single-stranded telomeric DNA binding	telomere capping	PF11_0130		Mutable in CDS
228	PF3D7_0509400		RNA polymerase I	0	OG5_127924	null	DNA binding, DNA-directed RNA polymerase activity, zinc ion binding	transcription, DNA-templated	RNAPI	Essential	Non - Mutable in CDS
228	PF3D7_0704600		E3 ubiquitin-protein ligase	4	OG5_156983	null	binding, ubiquitin-protein transferase activity	null	UT	Essential	Mutable in CDS
228	PF3D7_1143300		DNA-directed RNA polymerases I and III subunit RPAC1, putative	0	OG5_127819	null	DNA-directed RNA polymerase activity, protein dimerization activity	transcription, DNA-templated	RPC40		Non - Mutable in CDS
229	PF3D7_1222100		conserved Plasmodium protein, unknown function	1	OG5_167484	membrane	null	null	2277.T00213		Mutable in CDS
229	PF3D7_1416900		prefoldin subunit 2, putative	0	OG5_128303	prefoldin complex	unfolded protein binding	protein folding	PF14_0167		Non - Mutable in CDS
229	PKNH_0111100		glutathione synthetase, putative	0	OG5_128131	null	ATP binding, glutathione synthase activity	glutathione biosynthetic process
230	PF3D7_1319300		N2,N2-dimethylguanosine tRNA methyltransferase, putative	0	OG5_127349	null	RNA binding, tRNA (guanine-N2-)-methyltransferase activity	tRNA processing	TRM1	Slow	Non - Mutable in CDS
230	PF3D7_1239500		DNA gyrase subunit B	0	OG5_128755	null	ATP binding, DNA binding, DNA topoisomerase type II (ATP-hydrolyzing) activity	DNA topological change	GYRB	Essential	Non - Mutable in CDS
231	PF3D7_1412100		conserved Plasmodium protein, unknown function	0	OG5_162700	null	null	null	MCMBP	Essential	Non - Mutable in CDS
231	PF3D7_1232200		dihydrolipoyl dehydrogenase, mitochondrial	0	OG5_126968	null	dihydrolipoyl dehydrogenase activity, flavin adenine dinucleotide binding	cell redox homeostasis, oxidation-reduction process	LPD1	Slow	Non - Mutable in CDS
232	PF3D7_1470700		conserved Plasmodium protein, unknown function	0	OG5_167398	null	null	null	PF14_0674	Essential	Mutable in CDS
232	PF3D7_1434800		mitochondrial acidic protein MAM33, putative	0	OG5_129822	mitochondrial matrix	null	null	PF14_0329		Non - Mutable in CDS
233	PF3D7_1344800		aspartate carbamoyltransferase	1	OG5_128535	null	amino acid binding, aspartate carbamoyltransferase activity	'de novo' pyrimidine nucleobase biosynthetic process, cellular amino acid metabolic process	ATCASE	Essential	Non - Mutable in CDS
233	PF3D7_1012500		phosphoglucomutase, putative	0	OG5_127613	null	intramolecular transferase activity, phosphotransferases, magnesium ion binding	carbohydrate metabolic process	PF10_0122	Dispensable	Mutable in CDS
234	PF3D7_0906500		arginase	0	OG5_128245	null	metal ion binding	null	PFI0320W		Mutable in CDS
234	PF3D7_0316300		inorganic pyrophosphatase, putative	0	OG5_127487	cytoplasm	inorganic diphosphatase activity, magnesium ion binding	phosphate-containing compound metabolic process	PF3D7_0316300.1
235	PF3D7_0610200		RNA-binding protein 25, putative	0	OG5_129375	null	nucleic acid binding, nucleotide binding	mRNA processing	RBM25	Slow	Mutable in CDS
235	PF3D7_0415000		arsenical pump-driving ATPase, putative	0	OG5_127181	null	ATP binding, ATPase activity	null	MAL4P1.140	Slow	Non - Mutable in CDS
235	PF3D7_0508000		6-cysteine protein	1	OG5_167268	null	null	null	P38	Dispensable	Non - Mutable in CDS
236	PKNH_0700200		reticulocyte binding protein	0	OG5_130526	null	calcium ion binding	null
236	PKNH_1472300		reticulocyte binding protein	1	OG5_161018	null	null	null
236	PF3D7_0525200		structural maintenance of chromosomes protein 6, putative	0	OG5_127751	null	null	null	SMC6	Essential	Non - Mutable in CDS
237	PF3D7_1110500		vacuolar protein sorting-associated protein 35, putative	0	OG5_127886	retromer complex	protein transporter activity	protein transport, retrograde transport, endosome to Golgi	VPS35	Essential	Non - Mutable in CDS
237	PF3D7_1451800		sortilin	2	OG5_128036	integral component of membrane	null	null	PF14_0493		Non - Mutable in CDS
238	PBANKA_0517000		early transcribed membrane protein	2	OG5_134925	null	null	null
238	PF3D7_0822900		conserved Plasmodium protein, unknown function	0	OG5_160678	nucleus	null	null	PF08_0035		Mutable in CDS
239	PF3D7_1474900		trailer hitch homolog, putative	0	OG5_127604	null	null	null	CITH		Non - Mutable in CDS
239	PF3D7_0320800		ATP-dependent RNA helicase DDX6	0	OG5_127804	null	ATP binding, nucleic acid binding	null	DOZI	Dispensable	Mutable in CDS
240	PF3D7_1209900		ABC transporter B family member 7, putative	5	OG5_126897	integral component of membrane	ATP binding, ATPase activity, coupled to transmembrane movement of substances	transmembrane transport	ABCB7		Mutable in CDS
240	PF3D7_1350200		small nuclear ribonucleoprotein E, putative	0	OG5_128224	spliceosomal complex	null	mRNA splicing, via spliceosome	SNRPE		Non - Mutable in CDS
241	PF3D7_0827800		SET domain protein, putative	0	OG5_153109	null	protein binding	null	SET3	Essential	Non - Mutable in CDS
241	PF3D7_1472200		histone deacetylase, putative	3	OG5_126654	membrane	null	null	HDA1		Non - Mutable in CDS
241	PF3D7_0302000		pre-mRNA-splicing factor PRP46, putative	0	OG5_128222	null	protein binding	null	PRP46		Non - Mutable in CDS
241	PF3D7_0823300		histone acetyltransferase GCN5	0	OG5_127781	null	N-acetyltransferase activity, protein binding	null	GCN5	Essential	Non - Mutable in CDS
241	PF3D7_1248200		pre-mRNA-splicing factor RBM22, putative	0	OG5_128702	null	metal ion binding, nucleic acid binding, nucleotide binding	null	RBM22	Essential	Non - Mutable in CDS
242	PKNH_1247800		Plasmodium exported protein, unknown function	0	OG5_205508	null	null	null
242	PF3D7_0501600		rhoptry-associated protein 2	0	OG5_162090	null	null	null	RAP2		Non - Mutable in CDS
243	PF3D7_0528100	AP1 adaptor complex; Gamma-BAR-AP1 complex; Kif13a-AP1 complex	AP-1 complex subunit beta, putative	0	OG5_127081	clathrin adaptor complex	binding, protein transporter activity	intracellular protein transport, vesicle-mediated transport	MAL5P1.278	Essential	Non - Mutable in CDS
243	PF3D7_1455500	AP1 adaptor complex; Gamma-BAR-AP1 complex; Kif13a-AP1 complex	AP-1 complex subunit gamma, putative	0	OG5_127319	clathrin adaptor complex	binding	intracellular protein transport, vesicle-mediated transport	PF14_0529	Essential	Non - Mutable in CDS
243	PF3D7_1311400	AP1 adaptor complex; Gamma-BAR-AP1 complex; Kif13a-AP1 complex	AP-1 complex subunit mu-1	0	OG5_127474	clathrin adaptor complex	protein binding	intracellular protein transport, vesicle-mediated transport	AP1M1	Essential	Non - Mutable in CDS
244	PF3D7_1439900		triosephosphate isomerase	0	OG5_127002	null	triose-phosphate isomerase activity	metabolic process	TIM	Essential	Non - Mutable in CDS
244	PF3D7_1447600		conserved Plasmodium protein, unknown function	1	OG5_158131	null	null	null	PF14_0452A	Dispensable	Non - Mutable in CDS
244	PKNH_1401300		cytoadherence linked asexual protein, putative	1	OG5_138272	null	null	null
245	PF3D7_0530200		phosphoenolpyruvate/phosphate translocator	7	OG5_149875	null	null	null	PPT	Essential	Mutable in CDS
245	PF3D7_0715800		drug/metabolite transporter, putative	9	OG5_155297	integral component of membrane, membrane	null	null	DMT1	Dispensable	Mutable in CDS
246	PF3D7_1221600		protein TSSC1, putative	0	OG5_129737	nucleus	protein binding	null	2277.T00208	Essential	Non - Mutable in CDS
246	PF3D7_1330600		elongation factor Tu, putative	0	OG5_126954	intracellular	GTP binding, GTPase activity, translation elongation factor activity	translational elongation	MAL13P1.164	Essential	Non - Mutable in CDS
246	PF3D7_1323600		conserved Plasmodium protein, unknown function	1	OG5_153572	null	ATP binding, ATP-dependent helicase activity, nucleic acid binding	null	PF13_0134	Essential	Non - Mutable in CDS
247	PF3D7_0816900		adenylate kinase 2	0	OG5_167114	null	ATP binding	nucleobase-containing compound metabolic process	AK2	Dispensable	Non - Mutable in CDS
247	PF3D7_0304200		EH domain-containing protein	0	OG5_127350	null	GTP binding, GTPase activity, protein binding	null	EHD	Dispensable	Mutable in CDS
247	PF3D7_0524300		conserved Plasmodium protein, unknown function	0	OG5_167354	null	null	null	MAL5P1.242		Non - Mutable in CDS
248	PF3D7_1306500		MORN repeat protein, putative	10	OG5_167446	null	null	null	MAL13P1.32	Dispensable	Mutable in CDS
248	PF3D7_1115600		peptidyl-prolyl cis-trans isomerase	0	OG5_127452	null	peptidyl-prolyl cis-trans isomerase activity	protein folding, protein peptidyl-prolyl isomerization	CYP19B		Mutable in CDS
249	PF3D7_1128400		geranylgeranyl pyrophosphate synthase, putative	0	OG5_127590	null	null	isoprenoid biosynthetic process	GGPPS	Essential	Non - Mutable in CDS
249	PF3D7_1322000		adenosine-diphosphatase, putative	1	OG5_158593	null	hydrolase activity	null	MAL13P1.121	Essential	Non - Mutable in CDS
249	PF3D7_0626700		conserved protein, unknown function	0	OG5_127677	null	null	null	2270.T00154		Non - Mutable in CDS
250	PF3D7_0520300		U6 snRNA-associated Sm-like protein LSm2, putative	0	OG5_128865	null	null	mRNA processing	LSM2	Essential	Non - Mutable in CDS
250	PF3D7_1457500		vacuolar protein sorting-associated protein 4	0	OG5_127508	null	ATP binding	null	VPS4		Non - Mutable in CDS
250	PF3D7_1340600		RNA lariat debranching enzyme, putative	0	OG5_128259	null	hydrolase activity, acting on ester bonds	mRNA processing	DBR1	Essential	Non - Mutable in CDS
251	PF3D7_0419700		apical merozoite protein	0	OG5_173160	null	null	null	PF34		Non - Mutable in CDS
251	PF3D7_1140400		conserved Plasmodium protein, unknown function	0	OG5_165496	null	null	null	PF11_0415	Dispensable	Non - Mutable in CDS
252	PF3D7_0828500		translation initiation factor eIF-2B subunit alpha, putative	0	OG5_127805	null	null	cellular metabolic process	PF08_0009	Slow	Non - Mutable in CDS
252	PF3D7_0804900		GTPase-activating protein, putative	0	OG5_127251	null	ARF GTPase activator activity, GTPase activator activity, zinc ion binding	regulation of ARF GTPase activity	PF08_0120	Essential	Mutable in CDS
253	PF3D7_1441100		conserved Plasmodium protein, unknown function	0	OG5_133023	membrane, nucleus	null	transcription, DNA-templated	PF14_0390		Non - Mutable in CDS
253	PF3D7_1458400		aminodeoxychorismate lyase	0	OG5_146648	null	catalytic activity	metabolic process	ADCL	Dispensable	Mutable in CDS
253	PF3D7_1464700		ATP synthase (C/AC39) subunit, putative	0	OG5_127683	proton-transporting V-type ATPase, V0 domain	ATP binding, hydrogen ion transmembrane transporter activity, metal ion binding, proton-transporting ATP synthase activity, rotational mechanism, proton-transporting ATPase activity, rotational mechanism	ATP hydrolysis coupled proton transport, plasma membrane ATP synthesis coupled proton transport	PF14_0615	Essential	Non - Mutable in CDS
254	PKNH_0623200		Plasmodium exported protein, unknown function	3	OG5_pcyn|PCYB_063240	null	null	null
254	PF3D7_1412800		glycylpeptide N-tetradecanoyltransferase	0	OG5_127597	null	glycylpeptide N-tetradecanoyltransferase activity	N-terminal protein myristoylation	NMT	Essential	Non - Mutable in CDS
254	PF3D7_1021100		conserved Plasmodium protein, unknown function	2	OG5_161379	membrane	null	null	PF10_0205	Slow	Mutable in CDS
255	PF3D7_0311400	13S condensin complex; Condensin I complex; Condensin II; DNA ligase IV-condensin complex; CAP(C)-CAP(E) complex	protein kinase, putative	0	OG5_152950	null	ATP binding, protein kinase activity	protein phosphorylation	MAL3P4.16	Dispensable	Mutable in CDS
255	PF3D7_0509100	13S condensin complex; Condensin I complex; Condensin II; DNA ligase IV-condensin complex; CAP(C)-CAP(E) complex	structural maintenance of chromosomes protein 4, putative	0	OG5_127440	chromosome	ATP binding, protein binding	chromosome organization	SMC4		Non - Mutable in CDS
255	PF3D7_1318400	13S condensin complex; Condensin I complex; Condensin II; DNA ligase IV-condensin complex; CAP(C)-CAP(E) complex	structural maintenance of chromosomes protein 2, putative	0	OG5_127360	chromosome, condensin complex	ATP binding, protein binding	chromosome organization, mitotic chromosome condensation	SMC2		Mutable in CDS
256	PF3D7_1439800		vesicle-associated membrane protein, putative	0	OG5_127299	endoplasmic reticulum membrane	structural molecule activity	null	PF14_0377	Essential	Non - Mutable in CDS
256	PKNH_0321400		early transcribed membrane protein	1	OG5_205347	null	null	null
257	PF3D7_1358500		zinc finger protein, putative	0	OG5_127703	null	zinc ion binding	null	PF13_0313		Non - Mutable in CDS
257	PF3D7_1309500		H/ACA ribonucleoprotein complex subunit 1, putative	0	OG5_128232	box H/ACA snoRNP complex	null	pseudouridine synthesis, ribosome biogenesis	GAR1	Essential	Non - Mutable in CDS
258	PF3D7_0415300		cdc2-related protein kinase 3	0	OG5_135486	null	ATP binding, protein kinase activity	protein phosphorylation	CRK3	Essential	Non - Mutable in CDS
258	PF3D7_1433300		chromatin assembly factor 1 P55 subunit, putative	0	OG5_127148	membrane	protein binding	null	PF14_0314	Slow	Non - Mutable in CDS
258	PF3D7_1017400		phosphomannomutase, putative	0	OG5_127648	cytoplasm	phosphomannomutase activity	mannose biosynthetic process	PMM	Dispensable	Non - Mutable in CDS
259	PF3D7_0821800		protein transport protein SEC61 subunit beta, putative	1	OG5_128659	null	null	null	SEC61B	Essential	Non - Mutable in CDS
259	PF3D7_1246800		signal recognition particle receptor, beta subunit	1	OG5_128347	intracellular	GTP binding	small GTPase mediated signal transduction	SRPR-BETA	Essential	Mutable in CDS
260	PF3D7_0611400		SWIB/MDM2 domain-containing protein	0	OG5_163982	null	protein binding	null	SWIB	Slow	Mutable in CDS
260	PF3D7_1234100		bromodomain protein, putative	0	OG5_172468	nucleus	protein binding	regulation of transcription, DNA-templated	2277.T00329		Mutable in CDS
261	PF3D7_1104400		thioredoxin, putative	1	OG5_139311	null	null	cell redox homeostasis	PF11_0055	Essential	Non - Mutable in CDS
261	PF3D7_1347200		nucleoside transporter 1	9	OG5_146508	null	null	null	NT1		Non - Mutable in CDS
261	PF3D7_1404100		cytochrome c, putative	0	OG5_127365	null	electron carrier activity, heme binding, iron ion binding	null	PF14_0038	Essential	Non - Mutable in CDS
262	PF3D7_1466400		transcription factor with AP2 domain(s)	0	OG5_147419	cytoplasm, nucleus	nucleotide binding, sequence-specific DNA binding transcription factor activity	regulation of transcription, DNA-templated	AP2-SP	Slow	Mutable in CDS
262	PF3D7_0725200		mago nashi protein homologue, putative	0	OG5_128495	nucleus	null	null	MAL7P1.139	Slow	Mutable in CDS
263	PF3D7_1426200		protein arginine N-methyltransferase 1	0	OG5_127422	null	methyltransferase activity	protein methylation	PRMT1	Slow	Mutable in CDS
263	PKNH_1338700		glutathione S-transferase, putative	0	OG5_128352	null	protein binding	null
263	PF3D7_1226300		haloacid dehalogenase-like hydrolase, putative	0	OG5_138778	null	hydrolase activity	metabolic process	HAD2	Dispensable	Mutable in CDS
264	PF3D7_1443900		heat shock protein 90, putative	0	OG5_144951	null	ATP binding, unfolded protein binding	protein folding, response to stress	HSP90	Essential	Non - Mutable in CDS
264	PF3D7_1015600		heat shock protein 60	0	OG5_126788	cytoplasm	ATP binding	protein refolding	HSP60	Essential	Non - Mutable in CDS
265	PF3D7_1441300		serine/threonine protein kinase, putative	0	OG5_137359	null	ATP binding, protein kinase activity	protein phosphorylation	PF14_0392	Dispensable	Mutable in CDS
265	PF3D7_0711500		regulator of chromosome condensation, putative	0	OG5_129083	null	null	null	MAL7P1.38	Dispensable	Non - Mutable in CDS
266	PF3D7_0933200		calcyclin binding protein, putative	0	OG5_127963	null	null	null	PFI1610C		Non - Mutable in CDS
266	PF3D7_0720800		Ham1-like protein, putative	0	OG5_126970	null	hydrolase activity	null	MAL7P1.110		Non - Mutable in CDS
266	PF3D7_1217900		PPPDE peptidase domain-containing protein, putative	0	OG5_128951	null	null	null	2277.T00173	Slow	Mutable in CDS
267	PF3D7_0523400		DnaJ protein, putative	2	OG5_129626	null	null	null	MAL5P1.234	Slow	Non - Mutable in CDS
267	PF3D7_1458000		cysteine proteinase falcipain 1	1	OG5_141501	membrane	cysteine-type peptidase activity	proteolysis	FP1	Slow	Non - Mutable in CDS
268	PF3D7_1453900		conserved Plasmodium protein, unknown function	0	OG5_142963	null	null	null	PF14_0512		Non - Mutable in CDS
268	PF3D7_1105800		conserved Apicomplexan protein, unknown function	1	OG5_143223	null	null	null	PF11_0069	Essential	Non - Mutable in CDS
269	PF3D7_0924700		splicing factor 3A subunit 3, putative	0	OG5_128096	nucleus	nucleic acid binding, zinc ion binding	null	SF3A3		Non - Mutable in CDS
269	PF3D7_0202500		early transcribed membrane protein 2	1	OG5_184624	null	null	null	ETRAMP2		Non - Mutable in CDS
270	PF3D7_1417500		H/ACA ribonucleoprotein complex subunit 4, putative	0	OG5_126700	null	RNA binding, pseudouridine synthase activity	RNA processing, pseudouridine synthesis	CBF5	Essential	Non - Mutable in CDS
270	PKNH_1439400		conserved Plasmodium protein, unknown function	0	OG5_167482	null	null	null
270	PF3D7_1357900		pyrroline-5-carboxylate reductase	0	OG5_126801	null	pyrroline-5-carboxylate reductase activity	oxidation-reduction process, proline biosynthetic process	MAL13P1.284	Dispensable	Non - Mutable in CDS
270	PF3D7_0903400		ATP-dependent RNA helicase DDX60, putative	0	OG5_130134	null	ATP binding, nucleic acid binding	null	DDX60	Essential	Non - Mutable in CDS
271	PF3D7_1475400		cysteine repeat modular protein 4	10	OG5_162098	null	null	null	CRMP4	Slow	Mutable in CDS
271	PF3D7_1239600		hydroxyethylthiazole kinase	0	OG5_128015	mitochondrion	hydroxyethylthiazole kinase activity	thiamine biosynthetic process	THZK		Mutable in CDS
272	PF3D7_1032900		RNA polymerase II-associated protein 1, putative	2	OG5_159806	cytoplasm, integral component of membrane, nucleus	ATP binding, DNA binding, DNA-directed RNA polymerase activity, cysteine-type peptidase activity, zinc ion binding	proteolysis, transcription, DNA-templated	PF10_0320	Essential	Non - Mutable in CDS
272	PF3D7_1124700		GrpE protein homolog, mitochondrial, putative	0	OG5_126978	null	adenyl-nucleotide exchange factor activity, chaperone binding, protein homodimerization activity	protein folding	MGE1	Essential	Non - Mutable in CDS
273	PF3D7_1033600		myb2 transcription factor, putative	0	OG5_128000	null	DNA binding, chromatin binding	null	MYB2		Non - Mutable in CDS
273	PF3D7_1461600		splicing factor 3B subunit 2, putative	0	OG5_128039	nucleus	null	null	SF3B2	Slow	Non - Mutable in CDS
273	PF3D7_1329000		DNA-directed RNA polymerase III subunit RPC1, putative	0	OG5_126637	null	DNA binding, DNA-directed RNA polymerase activity	transcription, DNA-templated	PF13_0150	Essential	Non - Mutable in CDS
273	PF3D7_1406200		conserved Plasmodium protein, unknown function	0	OG5_128378	nucleus	RNA binding, hydrolase activity, acting on ester bonds, transcription elongation regulator activity	regulation of transcription from RNA polymerase II promoter, transcription, DNA-templated	PF14_0059		Non - Mutable in CDS
274	PF3D7_1433300		chromatin assembly factor 1 P55 subunit, putative	0	OG5_127148	membrane	protein binding	null	PF14_0314	Slow	Non - Mutable in CDS
274	PF3D7_1142100		conserved Plasmodium protein, unknown function	0	OG5_147096	cytoplasm	null	protein folding	PF11_0433	Essential	Mutable in CDS
274	PF3D7_0522800		pre-mRNA-splicing factor BUD31, putative	0	OG5_128043	nucleus	null	null	BUD31	Essential	Non - Mutable in CDS
275	PF3D7_1422300		DnaJ protein, putative	0	OG5_165890	null	null	null	PF14_0213		Non - Mutable in CDS
275	PF3D7_1403900		serine/threonine protein phosphatase CPPED1, putative	0	OG5_132319	null	hydrolase activity	null	CPPED1		Non - Mutable in CDS
276	PF3D7_0605900		long chain polyunsaturated fatty acid elongation enzyme, putative	7	OG5_126732	integral component of membrane	null	null	2270.T00256	Dispensable	Non - Mutable in CDS
276	PF3D7_1214100		GPI ethanolamine phosphate transferase 3, putative	16	OG5_128399	null	catalytic activity	metabolic process	PIGO	Essential	Non - Mutable in CDS
277	PF3D7_1302000		EMP1-trafficking protein	2	OG5_205504	membrane	null	null	PTP6		Non - Mutable in CDS
277	PF3D7_1127000		protein phosphatase, putative	1	OG5_166085	null	phosphatase activity, protein tyrosine phosphatase activity	dephosphorylation	PF11_0281	Slow	Mutable in CDS
278	PF3D7_0515800		BolA-like protein, putative	0	OG5_127446	null	null	null	MAL5P1.158		Non - Mutable in CDS
278	PF3D7_1414000		26S proteasome regulatory subunit RPN13, putative	0	OG5_134946	cytoplasm, nucleus	null	null	RPN13		Non - Mutable in CDS
278	PF3D7_0927000		CS domain protein, putative	0	OG5_131400	null	null	null	PFI1325W	Slow	Non - Mutable in CDS
278	PF3D7_0529500		cell cycle regulator protein, putative	0	OG5_127512	null	RNA binding	null	MAL5P1.292	Dispensable	Non - Mutable in CDS
279	PF3D7_1349400		cytidine and deoxycytidylate deaminase, putative	0	OG5_126941	null	hydrolase activity, zinc ion binding	null	PF13_0259		Mutable in CDS
279	PF3D7_1134800		coatomer subunit delta	0	OG5_127690	clathrin adaptor complex	protein binding	intracellular protein transport, vesicle-mediated transport	PF11_0359	Slow	Non - Mutable in CDS
280	PF3D7_0603600		conserved Plasmodium protein, unknown function	2	OG5_162064	intracellular, nucleus	DNA binding	regulation of transcription, DNA-templated, transcription, DNA-templated	2270.T00333	Dispensable	Mutable in CDS
280	PF3D7_1017000		DNA polymerase delta catalytic subunit	0	OG5_127429	null	DNA binding, DNA-directed DNA polymerase activity, nucleotide binding	DNA replication	PF10_0165	Essential	Non - Mutable in CDS
281	PF3D7_0305300		conserved Plasmodium membrane protein, unknown function	11	OG5_160609	extracellular region, membrane	null	null	MAL3P2.17		Mutable in CDS
281	PF3D7_0911900		falstatin	0	OG5_160733	null	null	null	ICP	Essential	Mutable in CDS
282	PF3D7_1228600		merozoite surface protein 9	0	OG5_166583	null	null	null	MSP9	Essential	Mutable in CDS
282	PF3D7_0915000		type II NADH:ubiquinone oxidoreductase	0	OG5_126960	null	flavin adenine dinucleotide binding, oxidoreductase activity	oxidation-reduction process	NDH2	Dispensable	Mutable in CDS
283	PF3D7_0519200		V-type proton ATPase 16 kDa proteolipid subunit	4	OG5_126803	proton-transporting V-type ATPase, V0 domain	hydrogen ion transmembrane transporter activity	ATP hydrolysis coupled proton transport	MAL5P1.193	Essential	Non - Mutable in CDS
283	PF3D7_1354400		V-type proton ATPase 21 kDa proteolipid subunit, putative	4	OG5_127898	proton-transporting V-type ATPase, V0 domain, proton-transporting two-sector ATPase complex, proton-transporting domain	hydrogen ion transmembrane transporter activity	ATP hydrolysis coupled proton transport	MAL13P1.271	Essential	Non - Mutable in CDS
284	PF3D7_1438000		eukaryotic translation initiation factor eIF2A, putative	0	OG5_128129	null	null	null	PF14_0360		Mutable in CDS
284	PF3D7_0907600		translation initiation factor SUI1, putative	0	OG5_129088	null	translation initiation factor activity	translational initiation	PFI0365W	Dispensable	Mutable in CDS
284	PF3D7_1019000		eukaryotic translation initiation factor subunit eIF2A, putative	0	OG5_153212	null	protein binding	null	PF10_0183	Essential	Non - Mutable in CDS
285	PF3D7_1235900		pre-mRNA-splicing factor SYF1, putative	1	OG5_128360	intracellular	null	RNA processing	XAB2	Essential	Mutable in CDS
285	PF3D7_1132300		nucleic acid binding protein, putative	0	OG5_156634	null	ATP binding, nucleic acid binding, transferase activity	null	PF11_0332		Non - Mutable in CDS
285	PF3D7_1015700		tubulin binding cofactor c, putative	0	OG5_128787	null	GTPase activator activity	null	PF3D7_1015700.1	Essential
286	PF3D7_1412100	MSH2-MSH6 complex; PCNA-MSH2-MSH6 complex; Pcna-Msh2-Msh6 complex; MSH2-MSH6-PMS2-MLH1 complex; MSH2-MSH6 complex;	conserved Plasmodium protein, unknown function	0	OG5_162700	null	null	null	MCMBP	Essential	Non - Mutable in CDS
286	PF3D7_0505500	MSH2-MSH6 complex; PCNA-MSH2-MSH6 complex; Pcna-Msh2-Msh6 complex; MSH2-MSH6-PMS2-MLH1 complex; MSH2-MSH6 complex;	DNA mismatch repair protein MSH6, putative	0	OG5_126895	null	ATP binding, mismatched DNA binding	mismatch repair	MSH6	Essential	Non - Mutable in CDS
286	PF3D7_1427500	MSH2-MSH6 complex; PCNA-MSH2-MSH6 complex; Pcna-Msh2-Msh6 complex; MSH2-MSH6-PMS2-MLH1 complex; MSH2-MSH6 complex;	DNA mismatch repair protein MSH2, putative	0	OG5_127538	mismatch repair complex	ATP binding, mismatched DNA binding	mismatch repair	MSH2-1	Slow	Mutable in CDS
287	PF3D7_1037300		ADP/ATP transporter on adenylate translocase	3	OG5_126841	null	null	transmembrane transport	ADT	Slow	Non - Mutable in CDS
287	PF3D7_1202200		mitochondrial phosphate carrier protein	1	OG5_127220	null	null	null	MPC	Essential	Non - Mutable in CDS
287	PF3D7_0823900		dicarboxylate/tricarboxylate carrier	1	OG5_127710	null	null	null	DTC		Non - Mutable in CDS
287	PF3D7_1215900		serpentine receptor, putative	8	OG5_128246	integral component of membrane	null	null	SR10	Dispensable	Mutable in CDS
288	PF3D7_0625300		DNA polymerase 1, putative	0	OG5_160659	null	DNA binding, DNA-directed DNA polymerase activity	DNA replication, DNA-dependent DNA replication	2270.T00140	Essential	Non - Mutable in CDS
288	PF3D7_0106300		calcium-transporting ATPase	8	OG5_126674	integral component of membrane	cation-transporting ATPase activity, metal ion binding, nucleotide binding	cation transport	ATP6	Essential	Non - Mutable in CDS
289	PF3D7_0501800		chromosome assembly factor 1	0	OG5_128392	nucleus	protein binding	chromatin modification, transcription, DNA-templated	CAF1		Non - Mutable in CDS
289	PF3D7_1128300		ATP-dependent 6-phosphofructokinase	0	OG5_167192	null	6-phosphofructokinase activity	glycolytic process	PFK11	Dispensable	Mutable in CDS
290	PF3D7_0215100		RING zinc finger protein, putative	0	OG5_128926	null	protein binding, zinc ion binding	null	PF02_0142	Slow	Non - Mutable in CDS
290	PF3D7_0213700		conserved protein, unknown function	0	OG5_129950	mitochondrion	null	null	PF02_0128		Non - Mutable in CDS
291	PF3D7_0618500		malate dehydrogenase	0	OG5_126911	null	oxidoreductase activity, acting on the CH-OH group of donors, NAD or NADP as acceptor	carbohydrate metabolic process, carboxylic acid metabolic process, cellular carbohydrate metabolic process, oxidation-reduction process	MDH	Slow	Non - Mutable in CDS
291	PF3D7_1457500		vacuolar protein sorting-associated protein 4	0	OG5_127508	null	ATP binding	null	VPS4		Non - Mutable in CDS
291	PF3D7_0802800		serine/threonine protein phosphatase 2B catalytic subunit A	0	OG5_127131	null	hydrolase activity	null	CNA	Essential	Non - Mutable in CDS
291	PF3D7_1340600		RNA lariat debranching enzyme, putative	0	OG5_128259	null	hydrolase activity, acting on ester bonds	mRNA processing	DBR1	Essential	Non - Mutable in CDS
292	PF3D7_0726300		DNA mismatch repair protein PMS1, putative	0	OG5_128001	mismatch repair complex	ATP binding, mismatched DNA binding	mismatch repair	PMS1	Essential	Non - Mutable in CDS
292	PF3D7_0909400		exoribonuclease, putative	0	OG5_126774	null	exonuclease activity, nucleic acid binding	null	PFI0455W	Essential	Non - Mutable in CDS
293	PF3D7_0720200		conserved Plasmodium protein, unknown function	0	OG5_158070	cytoplasm	null	null	PF07_0084		Non - Mutable in CDS
293	PF3D7_0109000		photosensitized INA-labeled protein PHIL1, putative	0	OG5_150593	null	null	null	PHIL1	Essential	Non - Mutable in CDS
294	PF3D7_0109000		photosensitized INA-labeled protein PHIL1, putative	0	OG5_150593	null	null	null	PHIL1	Essential	Non - Mutable in CDS
294	PF3D7_0908100		conserved Plasmodium membrane protein, unknown function	10	OG5_172409	membrane	null	null	PFI0390C	Dispensable	Mutable in CDS
295	PKNH_1271300		myosin C, putative	0	OG5_132088	myosin complex	ATP binding, GTP binding, motor activity, protein binding	small GTPase mediated signal transduction
295	PF3D7_0703900		conserved Plasmodium membrane protein, unknown function	11	OG5_157845	cytoplasm, extracellular region	structural molecule activity	cell adhesion, phosphate ion transport	MAL7P1.15	Essential	Non - Mutable in CDS
296	PF3D7_0903600		conserved Plasmodium protein, unknown function, unspecified product	0	OG5_152769	cytoplasm, myosin complex	ATP binding, actin binding, calmodulin binding, motor activity	null	PF3D7_0903600.1	Dispensable
296	PF3D7_1243700		ubiquitin-conjugating enzyme E2, putative	0	OG5_130909	null	acid-amino acid ligase activity	null	2277.T00420	Dispensable	Mutable in CDS
296	PF3D7_1127900		conserved Plasmodium protein, unknown function	0	OG5_167193	cytoplasm, dynein complex, microtubule	motor activity	null	PF11_0290		Non - Mutable in CDS
297	PF3D7_1352500		thioredoxin-related protein, putative	2	OG5_132104	null	null	cell redox homeostasis	PF13_0272		Non - Mutable in CDS
297	PF3D7_0306400		FAD-dependent glycerol-3-phosphate dehydrogenase, putative	1	OG5_127215	glycerol-3-phosphate dehydrogenase complex	oxidoreductase activity	glycerol-3-phosphate metabolic process, oxidation-reduction process	MAL3P2.24	Slow	Mutable in CDS
297	PF3D7_0530200		phosphoenolpyruvate/phosphate translocator	7	OG5_149875	null	null	null	PPT	Essential	Mutable in CDS
297	PF3D7_1214100		GPI ethanolamine phosphate transferase 3, putative	16	OG5_128399	null	catalytic activity	metabolic process	PIGO	Essential	Non - Mutable in CDS
298	PF3D7_1311400		AP-1 complex subunit mu-1	0	OG5_127474	clathrin adaptor complex	protein binding	intracellular protein transport, vesicle-mediated transport	AP1M1	Essential	Non - Mutable in CDS
298	PF3D7_1468800		splicing factor U2AF large subunit, putative	0	OG5_128315	nucleus	RNA binding, nucleotide binding	mRNA processing	U2AF2	Essential	Non - Mutable in CDS
299	PF3D7_1474500		splicing factor 3A subunit 1, putative	0	OG5_128430	spliceosomal complex	RNA binding	RNA processing, cellular protein modification process, mRNA splicing, via spliceosome	SF3A1		Non - Mutable in CDS
299	PF3D7_0925900		conserved Plasmodium protein, unknown function	0	OG5_166872	null	null	null	PFI1270W		Non - Mutable in CDS
299	PF3D7_0106400		pre-rRNA-processing protein TSR2, putative	0	OG5_129326	null	null	rRNA processing	MAL1P1.55	Essential	Non - Mutable in CDS
300	PKNH_0728800		merozoite surface protein 1 paralog, putative	1	OG5_243566	null	null	null
300	PF3D7_1337400		conserved Plasmodium protein, unknown function	0	OG5_158815	membrane, nucleus	ATP binding, G-protein coupled photoreceptor activity, protein histidine kinase activity, protein homodimerization activity, zinc ion binding	peptidyl-histidine phosphorylation, protein-chromophore linkage, protein-tetrapyrrole linkage, regulation of transcription, DNA-templated, sensory perception, signal transduction, transcription, DNA-templated	PF13_0209	Dispensable	Mutable in CDS
301	PF3D7_0927600		RNA-binding protein, putative	0	OG5_142570	null	RNA binding	null	PFI1355W		Non - Mutable in CDS
301	PF3D7_0310700		trafficking protein particle complex subunit 4, putative	0	OG5_128212	TRAPP complex, cis-Golgi network	null	ER to Golgi vesicle-mediated transport, transport	MAL3P4.24		Non - Mutable in CDS
301	PF3D7_0804600		U2 snRNA/tRNA pseudouridine synthase, putative	0	OG5_128260	null	RNA binding, pseudouridine synthase activity	pseudouridine synthesis	PF08_0123		Mutable in CDS
302	PF3D7_1436500		GTP-binding protein, putative	0	OG5_128449	intracellular	GTP binding	null	PF14_0345	Essential	Non - Mutable in CDS
302	PF3D7_1408800		conserved Plasmodium protein, unknown function	0	OG5_167253	intermediate filament	structural molecule activity	null	PF14_0085		Mutable in CDS
302	PF3D7_0105200		RAP protein, putative	0	OG5_150594	null	ATP binding	null	MAL1P1.42	Essential	Mutable in CDS
303	PF3D7_1233000		elongation factor G	0	OG5_126692	null	GTP binding, GTPase activity	null	EF-G	Essential	Non - Mutable in CDS
303	PF3D7_1420900		mannose-1-phosphate guanyltransferase, putative	0	OG5_127109	null	nucleotidyltransferase activity	biosynthetic process	PF14_0774	Slow	Non - Mutable in CDS
304	PF3D7_1440400		conserved Plasmodium protein, unknown function	0	OG5_141671	cytoplasm, intracellular, nucleus	DNA binding, zinc ion binding	null	PF14_0383	Essential	Non - Mutable in CDS
304	PF3D7_0210200		conserved Plasmodium protein, unknown function	0	OG5_147413	membrane	null	null	PF02_0096		Mutable in CDS
305	PKNH_1149100		Plasmodium exported protein, unknown function	1	OG5_243589	null	null	null
305	PF3D7_0919400		protein disulfide isomerase	1	OG5_165925	null	null	cell redox homeostasis	PDI9	Dispensable	Mutable in CDS
306	PF3D7_0403800		alpha/beta hydrolase, putative	0	OG5_127017	null	hydrolase activity	null	MAL4P1.37	Slow	Non - Mutable in CDS
306	PF3D7_1028700		merozoite TRAP-like protein	1	OG5_164102	null	null	null	MTRAP		Non - Mutable in CDS
307	PF3D7_0909600		conserved Plasmodium protein, unknown function	0	OG5_167135	cytoplasm	null	null	PFI0465C		Non - Mutable in CDS
307	PF3D7_1214900		conserved Plasmodium membrane protein, unknown function	5	OG5_138804	integral component of membrane	L-malate dehydrogenase activity	glycolytic process, malate metabolic process, tricarboxylic acid cycle, tricarboxylic acid cycle intermediate metabolic process	2277.T00145	Essential	Non - Mutable in CDS
308	PF3D7_1442300		tRNA import protein tRIP	0	OG5_127125	null	tRNA binding	null	TRIP	Slow	Mutable in CDS
308	PF3D7_0531300		conserved Plasmodium protein, unknown function	0	OG5_167359	null	null	null	MAL5P1.310	Dispensable	Non - Mutable in CDS
308	PF3D7_1118000		conserved Plasmodium protein, unknown function	0	OG5_196861	null	null	null	PF11_0186		Non - Mutable in CDS
309	PF3D7_0302900		exportin-1, putative	0	OG5_127698	null	Ran GTPase binding	intracellular protein transport	MAL3P1.9	Essential	Non - Mutable in CDS
309	PF3D7_0527500		Hsc70-interacting protein	0	OG5_129249	null	protein binding	null	HIP		Non - Mutable in CDS
309	PF3D7_0622800		leucine--tRNA ligase, putative	0	OG5_127407	null	ATP binding, aminoacyl-tRNA editing activity, aminoacyl-tRNA ligase activity	tRNA aminoacylation for protein translation	2270.T00116	Essential	Non - Mutable in CDS
309	PF3D7_0627700		transportin	0	OG5_127643	null	Ran GTPase binding	intracellular protein transport	2270.T00164	Essential	Non - Mutable in CDS
309	PF3D7_0926700		glutamine-dependent NAD(+) synthetase, putative	0	OG5_127076	null	null	null	NADSYN	Slow	Mutable in CDS
309	PF3D7_1332900		isoleucine--tRNA ligase, putative	0	OG5_126684	cytoplasm	ATP binding, aminoacyl-tRNA editing activity, aminoacyl-tRNA ligase activity, isoleucine-tRNA ligase activity	isoleucyl-tRNA aminoacylation, tRNA aminoacylation for protein translation	PF13_0179		Non - Mutable in CDS
309	PF3D7_1015200		cysteine--tRNA ligase, putative	0	OG5_126755	null	ATP binding, cysteine-tRNA ligase activity	cysteinyl-tRNA aminoacylation	PF3D7_1015200.1
309	PF3D7_1462800		glyceraldehyde-3-phosphate dehydrogenase	0	OG5_126628	null	NAD binding, NADP binding, oxidoreductase activity, acting on the aldehyde or oxo group of donors, NAD or NADP as acceptor	glucose metabolic process, oxidation-reduction process	GAPDH	Essential	Non - Mutable in CDS
309	PF3D7_1315900		exportin-T, putative	0	OG5_164074	null	binding	null	MAL13P1.83	Slow	Mutable in CDS
309	PF3D7_0629100		nicotinate phosphoribosyltransferase, putative	0	OG5_128563	null	nicotinate phosphoribosyltransferase activity, nicotinate-nucleotide diphosphorylase (carboxylating) activity	NAD biosynthetic process, nicotinate nucleotide salvage	NAPRT		Mutable in CDS
309	PF3D7_1350100		lysine--tRNA ligase	0	OG5_126972	cytoplasm	ATP binding, lysine-tRNA ligase activity, nucleic acid binding	lysyl-tRNA aminoacylation	KRS1		Non - Mutable in CDS
309	PF3D7_0717700		serine--tRNA ligase, putative	0	OG5_126677	apicoplast, cytoplasm	ATP binding, serine-tRNA ligase activity	seryl-tRNA aminoacylation	PF07_0073	Dispensable	Non - Mutable in CDS
309	PKNH_1457400		merozoite surface protein 3, putative	0	OG5_162796	null	null	null
309	PF3D7_0708800		heat shock protein 110	0	OG5_127167	null	null	null	HSP110C		Non - Mutable in CDS
309	PF3D7_1136300		tudor staphylococcal nuclease	0	OG5_128197	null	hydrolase activity, acting on ester bonds, nucleic acid binding, transcription cofactor activity	posttranscriptional gene silencing by RNA	TSN	Dispensable	Mutable in CDS
309	PF3D7_0932800		importin alpha re-exporter, putative	0	OG5_128085	null	protein binding	null	CSE1		Non - Mutable in CDS
309	PF3D7_0811400		conserved protein, unknown function	0	OG5_131912	null	null	null	MAL8P1.103	Dispensable	Mutable in CDS
310	PF3D7_1440100		conserved Plasmodium protein, unknown function	0	OG5_166901	null	protein binding	null	PF14_0380	Essential	Non - Mutable in CDS
310	PF3D7_0709700		lysophospholipase, putative	0	OG5_141341	null	null	null	PARE	Dispensable	Mutable in CDS
311	PF3D7_1120000		conserved Plasmodium protein, unknown function	0	OG5_156750	cytoplasm	ATP binding	null	PF11_0207	Slow	Non - Mutable in CDS
311	PF3D7_1441100		conserved Plasmodium protein, unknown function	0	OG5_133023	membrane, nucleus	null	transcription, DNA-templated	PF14_0390		Non - Mutable in CDS
312	PF3D7_0723900		RNA-binding protein, putative	0	OG5_150532	cytoplasm, nucleus	RNA binding, nucleic acid binding, nucleotide binding	mRNA processing, mRNA transport, regulation of translation	MAL7P1.126	Dispensable	Mutable in CDS
312	PF3D7_1467200		WD repeat-containing protein 79, putative	0	OG5_128936	null	protein binding	null	WDR79		Mutable in CDS
313	PF3D7_1220900		heterochromatin protein 1	0	OG5_136815	null	null	null	HP1	Slow	Non - Mutable in CDS
313	PF3D7_1212000		glutathione peroxidase-like thioredoxin peroxidase	0	OG5_126711	null	glutathione peroxidase activity	oxidation-reduction process, response to oxidative stress	TPX(GL)		Non - Mutable in CDS
314	PF3D7_1346900		conserved Plasmodium protein, unknown function	0	OG5_167434	null	null	null	PF13_0249		Mutable in CDS
314	PF3D7_1127100		deoxyuridine 5'-triphosphate nucleotidohydrolase	0	OG5_126992	null	hydrolase activity	dUTP metabolic process	DUTPASE		Non - Mutable in CDS
315	PF3D7_0215100		RING zinc finger protein, putative	0	OG5_128926	null	protein binding, zinc ion binding	null	PF02_0142	Slow	Non - Mutable in CDS
315	PF3D7_0410600		conserved Plasmodium protein, unknown function	0	OG5_130399	cytoplasm, cytoskeleton	binding	regulation of translation	MAL4P2.40		Non - Mutable in CDS
315	PF3D7_1473200		DnaJ protein, putative	0	OG5_128469	null	null	null	PF14_0700		Non - Mutable in CDS
316	PF3D7_0513100		conserved Plasmodium protein, unknown function	0	OG5_143215	cytoplasm	null	null	MAL5P1.131		Non - Mutable in CDS
316	PF3D7_1345900		kinetochore protein SPC25, putative	0	OG5_160768	null	null	null	SPC25	Essential	Non - Mutable in CDS
316	PF3D7_1343300		conserved Plasmodium protein, unknown function	0	OG5_165463	nucleus, replication fork	DNA binding	DNA replication, DNA replication checkpoint, regulation of S phase of mitotic cell cycle	PF13_0237	Essential	Non - Mutable in CDS
316	PF3D7_1213600		dynein light chain 1, putative	0	OG5_127498	microtubule associated complex	null	microtubule-based process	DLC8		Non - Mutable in CDS
317	PF3D7_1474200		conserved Plasmodium membrane protein, unknown function	22	OG5_152990	membrane	null	null	PF14_0710	Essential	Mutable in CDS
317	PF3D7_1433900		protein kinase, putative	6	OG5_167232	null	ATP binding, protein kinase activity	protein phosphorylation	PF14_0320		Mutable in CDS
318	PF3D7_0811100		mitochondrial carrier protein, putative	4	OG5_159822	null	null	null	PF08_0093	Slow	Mutable in CDS
318	PF3D7_1145200		serine/threonine protein kinase, putative	0	OG5_147638	membrane	ATP binding, protein kinase activity	protein phosphorylation	PF11_0464	Essential	Mutable in CDS
319	PF3D7_1222100		conserved Plasmodium protein, unknown function	1	OG5_167484	membrane	null	null	2277.T00213		Mutable in CDS
319	PF3D7_1434000		CCR4-associated factor 16, putative	0	OG5_129761	null	ATP binding, ATPase activity	null	CAF16	Slow	Non - Mutable in CDS
319	PF3D7_1409300		DNA damage-inducible protein 1, putative	0	OG5_128104	null	aspartic-type endopeptidase activity, ubiquitin binding	proteolysis	DDI1	Essential	Non - Mutable in CDS
320	PF3D7_0910900	DNA polymerase alpha-primase complex; RC complex	DNA primase large subunit, putative	0	OG5_127945	null	DNA primase activity	DNA replication, synthesis of RNA primer	PFI0530C	Essential	Non - Mutable in CDS
320	PF3D7_1438700	DNA polymerase alpha-primase complex; RC complex	DNA primase small subunit	0	OG5_128062	null	DNA primase activity	DNA replication, synthesis of RNA primer	PF14_0366	Essential	Non - Mutable in CDS
321	PF3D7_0518600		WD repeat-containing protein 26, putative	0	OG5_129140	null	protein binding	null	WDR26	Dispensable	Mutable in CDS
321	PF3D7_1419100		ATP-dependent rRNA helicase SPB4, putative	0	OG5_145124	null	ATP binding, nucleic acid binding	null	SPB4	Dispensable	Mutable in CDS
321	PF3D7_0628100		HECT-domain (ubiquitin-transferase), putative	2	OG5_139596	null	protein binding, ubiquitin-protein transferase activity	null	2270.T00168	Slow	Mutable in CDS
322	PF3D7_1418000		ubiquitin fusion degradation protein UFD1, putative	0	OG5_127577	membrane	null	ubiquitin-dependent protein catabolic process	UFD1		Non - Mutable in CDS
322	PF3D7_0813300		conserved Plasmodium protein, unknown function	0	OG5_130876	membrane, nucleus	ATP binding	null	MAL8P1.95		Non - Mutable in CDS
323	PF3D7_1129100		parasitophorous vacuolar protein 1	0	OG5_167191	intracellular	GTPase activator activity	signal transduction	PV1	Slow	Mutable in CDS
323	PF3D7_1036900		conserved Plasmodium protein, unknown function	0	OG5_152972	cytoplasm, myosin complex	ATP binding, actin binding, calmodulin binding, motor activity	null	PF10_0361	Slow	Non - Mutable in CDS
324	PF3D7_1475400		cysteine repeat modular protein 4	10	OG5_162098	null	null	null	CRMP4	Slow	Mutable in CDS
324	PF3D7_1352400		conserved Plasmodium protein, unknown function	0	OG5_167440	membrane	null	transport	MAL13P1.266		Non - Mutable in CDS
325	PKNH_1338700		glutathione S-transferase, putative	0	OG5_128352	null	protein binding	null
325	PF3D7_1323200		V-type proton ATPase subunit G, putative	0	OG5_127451	null	hydrolase activity, acting on acid anhydrides, catalyzing transmembrane movement of substances	proton transport	PF13_0130	Essential	Non - Mutable in CDS
325	PF3D7_1401800		choline kinase	0	OG5_127835	null	transferase activity, transferring phosphorus-containing groups	null	CK	Slow	Non - Mutable in CDS
326	PF3D7_1005500		regulator of nonsense transcripts 1, putative	0	OG5_128540	cytoplasm	ATP binding, DNA binding, helicase activity, zinc ion binding	nuclear-transcribed mRNA catabolic process, nonsense-mediated decay	UPF1	Dispensable	Mutable in CDS
326	PF3D7_0611600		conserved Plasmodium protein, unknown function	4	OG5_164905	null	null	null	2270.T00011		Non - Mutable in CDS
327	PF3D7_1315400		zinc finger (CCCH type) protein, putative	0	OG5_141625	null	metal ion binding, protein binding	null	MAL13P1.79		Non - Mutable in CDS
327	PF3D7_1119100		tRNA m(1)G methyltransferase, putative	0	OG5_127454	null	methyltransferase activity	null	PF11_0198	Dispensable	Mutable in CDS
328	PF3D7_1464900		ATP-dependent zinc metalloprotease FTSH, putative	0	OG5_126616	membrane	ATP binding, metalloendopeptidase activity	proteolysis	PF14_0616		Non - Mutable in CDS
328	PF3D7_1413900		DnaJ protein, putative	5	OG5_141138	membrane	null	null	PF14_0137	Essential	Non - Mutable in CDS
328	PF3D7_1419100		ATP-dependent rRNA helicase SPB4, putative	0	OG5_145124	null	ATP binding, nucleic acid binding	null	SPB4	Dispensable	Mutable in CDS
328	PF3D7_0518600		WD repeat-containing protein 26, putative	0	OG5_129140	null	protein binding	null	WDR26	Dispensable	Mutable in CDS
329	PF3D7_1303800		conserved Plasmodium protein, unknown function	2	OG5_154801	chromosome, nucleus	binding, protein serine/threonine kinase activity, transferase activity, transferring phosphorus-containing groups	DNA repair, chromatin modification	MAL13P1.19		Mutable in CDS
329	PF3D7_0720700		phosphoinositide-binding protein, putative	4	OG5_167088	null	phosphatidylinositol binding	null	MAL7P1.108		Mutable in CDS
330	PF3D7_1422800	TIP60 histone acetylase complex	actin-related protein, putative	0	OG5_128301	null	null	null	ARP4A	Essential	Non - Mutable in CDS
330	PF3D7_1118600	TIP60 histone acetylase complex	histone acetyltransferase	0	OG5_126735	nucleus	transferase activity, transferring acyl groups other than amino-acyl groups	regulation of transcription, DNA-templated	MYST	Essential	Non - Mutable in CDS
330	PF3D7_0505200	TIP60 histone acetylase complex	actin-like protein, putative	0	OG5_167263	null	null	null	ALP2B	Dispensable	Mutable in CDS
331	PF3D7_0630500		ribosome biogenesis protein YTM1, putative	0	OG5_128164	null	protein binding	null	YTM1	Essential	Non - Mutable in CDS
331	PF3D7_1029600		adenosine deaminase	0	OG5_127245	null	deaminase activity	purine ribonucleoside monophosphate biosynthetic process	ADA	Dispensable	Non - Mutable in CDS
332	PF3D7_1453900		conserved Plasmodium protein, unknown function	0	OG5_142963	null	null	null	PF14_0512		Non - Mutable in CDS
332	PF3D7_1458000		cysteine proteinase falcipain 1	1	OG5_141501	membrane	cysteine-type peptidase activity	proteolysis	FP1	Slow	Non - Mutable in CDS
333	PF3D7_0723600		proteasome assembly chaperone 4, putative	0	OG5_152184	null	null	proteasome assembly	PF07_0099	Essential	Non - Mutable in CDS
333	PKNH_0900100		SICAvar, type I	0	OG5_126656	null	null	null
333	PF3D7_0907000		conserved Plasmodium protein, unknown function	0	OG5_167131	null	null	null	PFI0336W		Non - Mutable in CDS
334	PF3D7_1442300		tRNA import protein tRIP	0	OG5_127125	null	tRNA binding	null	TRIP	Slow	Mutable in CDS
334	PF3D7_1334200		chaperone binding protein, putative	0	OG5_140089	cytoplasm, nucleus	ATPase activator activity, chaperone binding, peptidyl-prolyl cis-trans isomerase activity	protein folding	PF13_0190		Mutable in CDS
334	PF3D7_0531300		conserved Plasmodium protein, unknown function	0	OG5_167359	null	null	null	MAL5P1.310	Dispensable	Non - Mutable in CDS
335	PF3D7_1459700		pyridoxal 5'-phosphate synthase, putative	0	OG5_128872	null	null	null	PF14_0570	Dispensable	Mutable in CDS
335	PF3D7_1140200		conserved Plasmodium protein, unknown function	0	OG5_140432	null	null	null	PF11_0413	Dispensable	Non - Mutable in CDS
336	PF3D7_1031200		MORN repeat-containing protein 1	0	OG5_128972	null	null	null	MORN1	Dispensable	Non - Mutable in CDS
336	PF3D7_1321700		splicing factor 1	0	OG5_128375	nucleus	RNA binding, nucleotide binding	mRNA processing	SF1	Essential	Mutable in CDS
337	PF3D7_0103800		actin-related protein	0	OG5_129186	null	null	null	ARP1		Mutable in CDS
337	PF3D7_0719200		NIMA related kinase 4	0	OG5_127026	null	ATP binding, protein kinase activity	protein phosphorylation	NEK4	Dispensable	Non - Mutable in CDS
338	PF3D7_0211700		tyrosine kinase-like protein, putative	0	OG5_130251	null	ATP binding, protein kinase activity	protein phosphorylation	TKL1	Dispensable	Mutable in CDS
338	PF3D7_1420000		splicing factor 3B subunit 4, putative	0	OG5_128231	null	nucleic acid binding, nucleotide binding	null	SF3B4	Slow	Non - Mutable in CDS
339	PF3D7_0516400		phosducin-like protein, putative	0	OG5_127876	cytoplasm	null	null	PHLP3		Non - Mutable in CDS
339	PF3D7_0309000		dual specificity protein phosphatase	0	OG5_127982	null	protein tyrosine phosphatase activity, protein tyrosine/serine/threonine phosphatase activity	protein dephosphorylation	YVH1	Slow	Non - Mutable in CDS
340	PF3D7_0607300		uroporphyrinogen III decarboxylase	2	OG5_127347	null	uroporphyrinogen decarboxylase activity	porphyrin-containing compound biosynthetic process	UROD	Dispensable	Mutable in CDS
340	PF3D7_0309500		asparagine synthetase [glutamine-hydrolyzing], putative	0	OG5_127204	null	asparagine synthase (glutamine-hydrolyzing) activity	asparagine biosynthetic process	AS	Slow	Mutable in CDS
341	PF3D7_1352700		P-loop containing nucleoside triphosphate hydrolase, putative	0	OG5_129398	cytoplasm	ATP binding, DNA binding, RNA binding, helicase activity, zinc ion binding	null	PF13_0273		Non - Mutable in CDS
341	PF3D7_1438500		cleavage and polyadenylation specificity factor subunit 3, putative	0	OG5_127285	null	null	null	CPSF3	Essential	Non - Mutable in CDS
341	PF3D7_1316500		pre-mRNA-processing factor 40, putative	0	OG5_128479	null	protein binding	null	PRP40		Non - Mutable in CDS
342	PF3D7_1004200		WD repeat-containing protein, putative	4	OG5_150071	cytoplasm, membrane	protein binding	transport	PF10_0045	Essential	Non - Mutable in CDS
342	PF3D7_0804500		conserved Plasmodium membrane protein, unknown function	8	OG5_154799	membrane	null	null	MAL8P1.139		Non - Mutable in CDS
343	PF3D7_0811500		histone-arginine methyltransferase CARM1, putative	0	OG5_147460	null	methyltransferase activity	protein methylation	CARM1	Slow	Non - Mutable in CDS
343	PF3D7_1357700		U3 small nucleolar RNA-associated protein 21, putative	0	OG5_128050	small-subunit processome	null	rRNA processing	UTP21	Essential	Non - Mutable in CDS
344	PF3D7_1214300		geranylgeranyl transferase type2 beta subunit, putative	1	OG5_150533	membrane	Rab geranylgeranyltransferase activity	null	2277.T00140		Non - Mutable in CDS
344	PF3D7_0413500		phosphoglucomutase-2	1	OG5_130592	null	null	null	PGM2	Slow	Non - Mutable in CDS
345	PF3D7_0107500		lipid/sterol:H+ symporter	12	OG5_130495	integral component of membrane	hedgehog receptor activity, lipid transporter activity	null	MAL1P2.03	Essential	Non - Mutable in CDS
345	PF3D7_1436300		translocon component PTEX150	0	OG5_161974	null	null	null	PTEX150	Essential	Mutable in CDS
346	PF3D7_1349500		conserved Plasmodium protein, unknown function	2	OG5_151312	extracellular region, membrane	null	null	MAL13P1.249	Essential	Non - Mutable in CDS
346	PF3D7_1334300		MSP7-like protein	0	OG5_178789	null	null	null	MSRP5		Mutable in CDS
347	PF3D7_0409600		replication protein A1, large subunit	0	OG5_127539	null	nucleic acid binding	null	RPA1	Slow	Non - Mutable in CDS
347	PF3D7_1353400		Ran-binding protein, putative	0	OG5_156523	null	nucleic acid binding, nucleotide binding, zinc ion binding	null	PF13_0278		Mutable in CDS
348	PF3D7_1147300		conserved Plasmodium protein, unknown function	0	OG5_147468	cytoplasm	null	null	PF11_0482	Dispensable	Mutable in CDS
348	PF3D7_0718100		exported serine/threonine protein kinase	0	OG5_150068	null	ATP binding, protein kinase activity	protein phosphorylation	EST	Essential	Mutable in CDS
349	PF3D7_1218500		conserved Plasmodium protein, unknown function	0	OG5_143214	cytoplasm	GTP binding, GTPase activity	null	2277.T00179		Non - Mutable in CDS
349	PF3D7_0821000		conserved Plasmodium protein, unknown function	2	OG5_136259	intracellular	ATP binding, GTP binding, GTPase activity, calcium ion binding	null	MAL8P1.53		Non - Mutable in CDS
350	PF3D7_1132000		ubiquitin-like protein, putative	0	OG5_127163	null	protein binding	null	PF11_0329	Slow	Mutable in CDS
350	PF3D7_1134100		protein disulfide isomerase	0	OG5_127741	null	null	cell redox homeostasis	PDI-11		Mutable in CDS
351	PF3D7_1450400		zinc finger protein, putative	0	OG5_153772	nucleus	DNA binding, protein binding, zinc ion binding	regulation of transcription, DNA-templated, transcription, DNA-templated	PF14_0479		Mutable in CDS
351	PF3D7_0707500		conserved Plasmodium protein, unknown function	0	OG5_156825	null	null	null	MAL7P1.22		Non - Mutable in CDS
352	PKNH_1434500		thioredoxin peroxidase 2, putative	0	OG5_193199	null	peroxiredoxin activity	oxidation-reduction process
352	PF3D7_1408800		conserved Plasmodium protein, unknown function	0	OG5_167253	intermediate filament	structural molecule activity	null	PF14_0085		Mutable in CDS
352	PF3D7_1436500		GTP-binding protein, putative	0	OG5_128449	intracellular	GTP binding	null	PF14_0345	Essential	Non - Mutable in CDS
352	PF3D7_0105200		RAP protein, putative	0	OG5_150594	null	ATP binding	null	MAL1P1.42	Essential	Mutable in CDS
353	PF3D7_1344500		U6 snRNA phosphodiesterase, putative	0	OG5_152374	null	nuclease activity	U6 snRNA 3'-end processing	USB1	Slow	Non - Mutable in CDS
353	PF3D7_1242900		mitochondrial import inner membrane translocase subunit TIM13, putative	0	OG5_128624	null	null	null	TIM13		Non - Mutable in CDS
353	PF3D7_0318200		DNA-directed RNA polymerase II subunit RPB1	0	OG5_126637	DNA-directed RNA polymerase II, core complex	DNA binding, DNA-directed RNA polymerase activity	transcription from RNA polymerase II promoter	RPB1	Essential	Non - Mutable in CDS
354	PF3D7_0321500		peptidase, putative	0	OG5_156100	null	serine-type peptidase activity	proteolysis	MAL3P7.19		Mutable in CDS
354	PF3D7_0920800		inosine-5'-monophosphate dehydrogenase	0	OG5_126887	null	IMP dehydrogenase activity, adenyl nucleotide binding	oxidation-reduction process, purine nucleotide biosynthetic process	IMPDH	Essential	Non - Mutable in CDS
354	PF3D7_1361800		conserved Plasmodium protein, unknown function	0	OG5_141731	null	protein binding	null	GAC	Essential	Non - Mutable in CDS
355	PF3D7_0511800		inositol-3-phosphate synthase	0	OG5_128316	null	inositol-3-phosphate synthase activity	inositol biosynthetic process, phospholipid biosynthetic process	INO1		Mutable in CDS
355	PF3D7_0715800		drug/metabolite transporter, putative	9	OG5_155297	integral component of membrane, membrane	null	null	DMT1	Dispensable	Mutable in CDS
356	PF3D7_0602200		MYND finger protein, putative	0	OG5_134284	null	null	null	2270.T00293		Non - Mutable in CDS
356	PF3D7_1436900		histidine triad protein, putative	0	OG5_127985	null	catalytic activity	null	PF14_0349	Dispensable	Mutable in CDS
357	PF3D7_0416000		RNA-binding protein, putative	0	OG5_161387	null	nucleic acid binding, nucleotide binding	null	MAL4P1.150	Slow	Mutable in CDS
357	PF3D7_0907000		conserved Plasmodium protein, unknown function	0	OG5_167131	null	null	null	PFI0336W		Non - Mutable in CDS
358	PF3D7_1114700		serine/threonine protein kinase, putative	0	OG5_128795	null	ATP binding, protein kinase activity	protein phosphorylation	CLK3	Essential	Non - Mutable in CDS
358	PF3D7_0308000		DNA polymerase delta small subunit, putative	0	OG5_127874	null	DNA binding, DNA-directed DNA polymerase activity	DNA replication	MAL3P3.4		Non - Mutable in CDS
359	PF3D7_0319900	Ubiquitin-protein ligase (UBE2N, UBE2V2/MMS2); UBC13-UEV1a complex	conserved Plasmodium protein, unknown function	0	OG5_164990	integral component of membrane, plasma membrane light-harvesting complex	electron transporter, transferring electrons within the cyclic electron transport pathway of photosynthesis activity, iron ion binding	oxidation-reduction process, transport	MAL3P7.6		Non - Mutable in CDS
359	PF3D7_0505800	Ubiquitin-protein ligase (UBE2N, UBE2V2/MMS2); UBC13-UEV1a complex	small ubiquitin-related modifier	0	OG5_127053	null	protein binding	null	SUMO	Essential	Non - Mutable in CDS
359	PF3D7_0306300	Ubiquitin-protein ligase (UBE2N, UBE2V2/MMS2); UBC13-UEV1a complex	glutaredoxin 1	0	OG5_126864	null	electron carrier activity, protein disulfide oxidoreductase activity	cell redox homeostasis	GRX1	Dispensable	Non - Mutable in CDS
359	PF3D7_0307100	Ubiquitin-protein ligase (UBE2N, UBE2V2/MMS2); UBC13-UEV1a complex	40S ribosomal protein S12, putative	0	OG5_127261	null	null	null	MAL3P2.28	Essential	Non - Mutable in CDS
359	PF3D7_1033900	Ubiquitin-protein ligase (UBE2N, UBE2V2/MMS2); UBC13-UEV1a complex	ubiquitin-conjugating enzyme, putative	0	OG5_128230	null	acid-amino acid ligase activity	null	PF10_0330	Dispensable	Non - Mutable in CDS
359	PF3D7_0606900	Ubiquitin-protein ligase (UBE2N, UBE2V2/MMS2); UBC13-UEV1a complex	glutaredoxin-like protein	0	OG5_127633	null	electron carrier activity, protein disulfide oxidoreductase activity	cell redox homeostasis	GLP2	Slow	Non - Mutable in CDS
359	PF3D7_0512600	Ubiquitin-protein ligase (UBE2N, UBE2V2/MMS2); UBC13-UEV1a complex	ras-related protein Rab-1B	0	OG5_127310	intracellular, membrane	GTP binding, GTPase activity	GTP catabolic process, intracellular protein transport, nucleocytoplasmic transport, small GTPase mediated signal transduction	RAB1B		Non - Mutable in CDS
359	PF3D7_0520600	Ubiquitin-protein ligase (UBE2N, UBE2V2/MMS2); UBC13-UEV1a complex	bis(5'-nucleosyl)-tetraphosphatase [asymmetrical]	0	OG5_130658	null	hydrolase activity	null	AP4AH		Non - Mutable in CDS
359	PF3D7_1356300	Ubiquitin-protein ligase (UBE2N, UBE2V2/MMS2); UBC13-UEV1a complex	ubiquitin-conjugating enzyme, putative	0	OG5_128826	null	acid-amino acid ligase activity, protein binding	null	PF13_0301		Non - Mutable in CDS
359	PF3D7_1402500	Ubiquitin-protein ligase (UBE2N, UBE2V2/MMS2); UBC13-UEV1a complex	ubiquitin-40S ribosomal protein S27a, putative	0	OG5_127221	ribosome	protein binding, structural constituent of ribosome	translation	PF14_0027	Essential	Non - Mutable in CDS
359	PF3D7_1461300	Ubiquitin-protein ligase (UBE2N, UBE2V2/MMS2); UBC13-UEV1a complex	40S ribosomal protein S28e, putative	0	OG5_127046	ribosome	structural constituent of ribosome	translation	PF14_0585		Non - Mutable in CDS
359	PF3D7_1203900	Ubiquitin-protein ligase (UBE2N, UBE2V2/MMS2); UBC13-UEV1a complex	ubiquitin-conjugating enzyme E2	0	OG5_126877	null	acid-amino acid ligase activity	null	UBC	Essential	Non - Mutable in CDS
359	PF3D7_1020900	Ubiquitin-protein ligase (UBE2N, UBE2V2/MMS2); UBC13-UEV1a complex	ADP-ribosylation factor	0	OG5_126696	intracellular	GTP binding	intracellular protein transport, small GTPase mediated signal transduction	ARF1	Essential	Non - Mutable in CDS
359	PF3D7_0305700	Ubiquitin-protein ligase (UBE2N, UBE2V2/MMS2); UBC13-UEV1a complex	ubiquitin-conjugating enzyme E2, putative	0	OG5_127771	null	acid-amino acid ligase activity	null	MAL3P2.20	Essential	Non - Mutable in CDS
359	PF3D7_0527100	Ubiquitin-protein ligase (UBE2N, UBE2V2/MMS2); UBC13-UEV1a complex	ubiquitin-conjugating enzyme E2 N, putative	0	OG5_127739	null	acid-amino acid ligase activity	null	UBC13	Essential	Non - Mutable in CDS
359	PF3D7_1140100	Ubiquitin-protein ligase (UBE2N, UBE2V2/MMS2); UBC13-UEV1a complex	V-type proton ATPase subunit F, putative	0	OG5_127904	proton-transporting V-type ATPase, V1 domain	proton-transporting ATPase activity, rotational mechanism	ATP hydrolysis coupled proton transport	PF11_0412		Non - Mutable in CDS
359	PF3D7_0921000	Ubiquitin-protein ligase (UBE2N, UBE2V2/MMS2); UBC13-UEV1a complex	ubiquitin-conjugating enzyme, putative	0	OG5_127012	null	acid-amino acid ligase activity	null	PF3D7_0921000.1
359	PF3D7_0111500	Ubiquitin-protein ligase (UBE2N, UBE2V2/MMS2); UBC13-UEV1a complex	UMP-CMP kinase, putative	1	OG5_126886	null	ATP binding	null	MAL1P2.40	Insufficient data	Non - Mutable in CDS
359	PF3D7_1110700	Ubiquitin-protein ligase (UBE2N, UBE2V2/MMS2); UBC13-UEV1a complex	actin-like protein, putative	0	OG5_141753	cytoplasm	ATP binding	null	ALP1	Slow	Non - Mutable in CDS
360	PF3D7_1123100		calcium-dependent protein kinase 7	0	OG5_131887	null	ATP binding, calcium ion binding, protein kinase activity	protein phosphorylation	CDPK7	Essential	Non - Mutable in CDS
360	PF3D7_1211700		DNA replication licensing factor MCM5, putative	0	OG5_127979	null	ATP binding, DNA binding	DNA replication	MCM5		Non - Mutable in CDS
361	PF3D7_1403900		serine/threonine protein phosphatase CPPED1, putative	0	OG5_132319	null	hydrolase activity	null	CPPED1		Non - Mutable in CDS
361	PF3D7_1417400		rap guanine nucleotide exchange factor, putative, pseudogene	0	OG5_141204	null	null	null	EPAC		Mutable in CDS
362	PF3D7_1231400		amino acid transporter, putative	9	OG5_164975	membrane	null	null	2277.T00303	Essential	Non - Mutable in CDS
362	PF3D7_1008000		histone deacetylase 2	0	OG5_126654	null	inositol-1,4,5-trisphosphate 3-kinase activity	null	HDA2	Essential	Non - Mutable in CDS
363	PF3D7_1239800		conserved Plasmodium protein, unknown function	0	OG5_126585	cytoplasm, myosin complex	ATP binding, actin binding, calmodulin binding, motor activity	null	2277.T00386	Essential	Mutable in CDS
363	PF3D7_1433800		conserved Plasmodium protein, unknown function	0	OG5_173854	null	null	null	PF14_0319	Essential	Non - Mutable in CDS
364	PF3D7_1444300		1-acyl-sn-glycerol-3-phosphate acyltransferase, putative	2	OG5_126904	null	transferase activity, transferring acyl groups	metabolic process	LPAAT		Non - Mutable in CDS
364	PF3D7_0627800		acetyl-CoA synthetase, putative	0	OG5_126680	null	catalytic activity	metabolic process	ACS	Essential	Non - Mutable in CDS
365	PF3D7_0807600		conserved Plasmodium protein, unknown function	0	OG5_156229	cytoplasm	nucleotide binding	null	MAL8P1.127	Dispensable	Mutable in CDS
365	PF3D7_1334300		MSP7-like protein	0	OG5_178789	null	null	null	MSRP5		Mutable in CDS
365	PF3D7_1252100		rhoptry neck protein 3	3	OG5_166882	null	null	null	RON3		Non - Mutable in CDS
366	PF3D7_0317400		DNA replication complex GINS protein, putative	0	OG5_160602	nucleus	null	DNA replication	MAL3P6.12		Non - Mutable in CDS
366	PF3D7_0520400		conserved Plasmodium protein, unknown function	0	OG5_167351	membrane	DNA binding	regulation of transcription, DNA-templated	MAL5P1.205		Mutable in CDS
366	PF3D7_0926700		glutamine-dependent NAD(+) synthetase, putative	0	OG5_127076	null	null	null	NADSYN	Slow	Mutable in CDS
367	PF3D7_0811200		ER membrane protein complex subunit 1, putative	2	OG5_153764	ER membrane protein complex	null	null	EMC1	Essential	Non - Mutable in CDS
367	PF3D7_0208800		conserved Plasmodium protein, unknown function	1	OG5_167009	membrane	null	null	PF02_0084		Non - Mutable in CDS
368	PF3D7_0819000		conserved Plasmodium protein, unknown function	0	OG5_165261	nucleus	RNA binding, endonuclease activity, zinc ion binding	null	MAL8P1.64	Essential	Non - Mutable in CDS
368	PF3D7_0526500		conserved Plasmodium protein, unknown function	0	OG5_142443	nucleus, spliceosomal complex	null	RNA splicing, cell cycle, mRNA processing	MAL5P1.264		Non - Mutable in CDS
369	PF3D7_0910100		exportin-7, putative	0	OG5_128385	null	binding	null	PFI0490C	Essential	Non - Mutable in CDS
369	PF3D7_0820900		conserved Plasmodium protein, unknown function	2	OG5_165516	integral component of membrane, plasma membrane	RNA binding, catalytic activity	null	MAL8P1.54	Dispensable	Non - Mutable in CDS
370	PF3D7_0707400		AAA family ATPase, putative	0	OG5_129958	null	ATP binding	null	MAL7P1.209		Non - Mutable in CDS
370	PF3D7_1241700		replication factor C subunit 4, putative	0	OG5_127600	null	ATP binding, DNA binding	DNA replication	RFC4	Dispensable	Non - Mutable in CDS
371	PF3D7_1460300		60S ribosomal protein L29, putative	0	OG5_127199	ribosome	structural constituent of ribosome	translation	PF14_0575A	Slow	Mutable in CDS
371	PF3D7_1328300		conserved Plasmodium protein, unknown function	2	OG5_147434	null	null	null	PF13_0154	Dispensable	Non - Mutable in CDS
372	PF3D7_0104200		StAR-related lipid transfer protein	0	OG5_165382	null	null	null	MAL1P1.33	Essential	Non - Mutable in CDS
372	PF3D7_0911100		conserved Plasmodium protein, unknown function	0	OG5_150767	cytoplasm	GTP binding, GTPase activity, translation initiation factor activity	translational initiation	PFI0540W		Mutable in CDS
373	PF3D7_1121700		protein GCN20	0	OG5_126934	null	ATP binding, ATPase activity	null	GCN20	Dispensable	Mutable in CDS
373	PF3D7_0420400		ribosome-recycling factor	0	OG5_155265	null	null	translation	RRF2	Dispensable	Non - Mutable in CDS
374	PF3D7_1318100		ferredoxin, putative	0	OG5_131654	null	2 iron, 2 sulfur cluster binding, electron carrier activity	electron transport chain	MAL13P1.95	Essential	Non - Mutable in CDS
374	PF3D7_1214600		adrenodoxin-type ferredoxin, putative	0	OG5_126994	membrane	2 iron, 2 sulfur cluster binding, electron carrier activity, iron-sulfur cluster binding	null	2277.T00142	Essential	Non - Mutable in CDS
374	PF3D7_0932200		profilin, putative	0	OG5_141746	null	actin binding	actin cytoskeleton organization	PFN	Slow	Non - Mutable in CDS
375	PF3D7_0518600		WD repeat-containing protein 26, putative	0	OG5_129140	null	protein binding	null	WDR26	Dispensable	Mutable in CDS
375	PF3D7_0523000		multidrug resistance protein 1	11	OG5_126596	integral component of membrane	ATP binding, ATPase activity, coupled to transmembrane movement of substances	transmembrane transport	MDR1	Essential	Non - Mutable in CDS
375	PF3D7_1447900		multidrug resistance protein 2	10	OG5_126733	integral component of membrane	ATP binding, ATPase activity, coupled to transmembrane movement of substances	transmembrane transport	MDR2	Slow	Non - Mutable in CDS
376	PF3D7_0933000		mRNA processing protein, putative	0	OG5_128452	null	nucleic acid binding, nucleotide binding	null	PFI1600W		Non - Mutable in CDS
376	PF3D7_0309300		N2227-like protein, putative	0	OG5_128180	null	null	null	MAL3P3.13	Slow	Mutable in CDS
377	PF3D7_0303300		DNA-directed RNA polymerases I, II, and III subunit RPABC2, putative	0	OG5_127345	DNA-directed RNA polymerase II, core complex	DNA binding, DNA-directed RNA polymerase activity	transcription, DNA-templated	RPB6	Essential	Non - Mutable in CDS
377	PF3D7_1127000		protein phosphatase, putative	1	OG5_166085	null	phosphatase activity, protein tyrosine phosphatase activity	dephosphorylation	PF11_0281	Slow	Mutable in CDS
378	PF3D7_1303200		SNARE protein, putative	1	OG5_127735	integral component of membrane	null	vesicle-mediated transport	PF3D7_1303200.1	Dispensable
378	PF3D7_0509000		SNAP protein (soluble N-ethylmaleimide-sensitive factor attachment protein), putative	0	OG5_127387	null	null	intracellular protein transport	MAL5P1.91	Essential	Non - Mutable in CDS
379	PF3D7_0107400		conserved Apicomplexan protein, unknown function	1	OG5_147472	null	GTP binding, GTPase activity, translation elongation factor activity	translational elongation	MAL1P2.02		Non - Mutable in CDS
379	PF3D7_0905000		conserved Plasmodium protein, unknown function	0	OG5_160610	membrane	null	null	PFI0245C	Slow	Non - Mutable in CDS
379	PF3D7_0311800		conserved protein, unknown function	0	OG5_147463	null	null	null	MAL3P4.13	Slow	Non - Mutable in CDS
380	PF3D7_1457500		vacuolar protein sorting-associated protein 4	0	OG5_127508	null	ATP binding	null	VPS4		Non - Mutable in CDS
380	PF3D7_1362200		RuvB-like helicase 3	0	OG5_128002	null	ATP binding, ATP-dependent 5'-3' DNA helicase activity, DNA helicase activity	null	RUVB3	Essential	Mutable in CDS
381	PF3D7_0629800		cullin-like protein, putative	0	OG5_165171	cullin-RING ubiquitin ligase complex	ubiquitin protein ligase binding	ubiquitin-dependent protein catabolic process	2270.T00185		Non - Mutable in CDS
381	PF3D7_0922100		ubiquitin-like protein, putative	2	OG5_148040	null	protein binding	null	PFI1085W	Slow	Non - Mutable in CDS
382	PF3D7_0928900		guanylate kinase	0	OG5_126916	null	guanylate kinase activity, protein binding	purine nucleotide metabolic process	GK	Slow	Non - Mutable in CDS
382	PF3D7_1125400		mitochondrial import inner membrane translocase subunit TIM44, putative	0	OG5_128571	null	null	null	TIM44	Essential	Non - Mutable in CDS
383	PF3D7_1335000		MSP7-like protein	0	OG5_165511	null	null	null	MSRP1		Mutable in CDS
383	PF3D7_0922600		glutamine synthetase, putative	0	OG5_127086	null	glutamate-ammonia ligase activity	glutamine biosynthetic process	PFI1110W	Dispensable	Mutable in CDS
383	PF3D7_1436000		glucose-6-phosphate isomerase	0	OG5_126980	null	glucose-6-phosphate isomerase activity	gluconeogenesis, glycolytic process	GPI	Essential	Non - Mutable in CDS
384	PF3D7_0422000		steroid dehydrogenase, putative	1	OG5_126812	null	oxidoreductase activity	metabolic process	MAL4P1.202	Essential	Non - Mutable in CDS
384	PF3D7_0628200		eukaryotic translation initiation factor 2-alpha kinase	1	OG5_140247	null	ATP binding, protein kinase activity	protein phosphorylation	PK4	Slow	Non - Mutable in CDS
385	PF3D7_1323700		glideosome associated protein with multiple membrane spans 1	6	OG5_140542	integral component of membrane, plasma membrane	null	null	GAPM1	Essential	Non - Mutable in CDS
385	PF3D7_1132800		aquaglyceroporin	6	OG5_126615	membrane	transporter activity	transport	AQP		Non - Mutable in CDS
385	PF3D7_0423500		glideosome associated protein with multiple membrane spans 2	6	OG5_141755	integral component of membrane	metal ion binding	transport	GAPM2		Non - Mutable in CDS
385	PF3D7_1224100		conserved Plasmodium protein, unknown function	0	OG5_138808	null	null	null	2277.T00232		Non - Mutable in CDS
386	PF3D7_1455500	Kif13a-AP1 complex; AP1 adaptor complex; Gamma-BAR-AP1 complex	AP-1 complex subunit gamma, putative	0	OG5_127319	clathrin adaptor complex	binding	intracellular protein transport, vesicle-mediated transport	PF14_0529	Essential	Non - Mutable in CDS
386	PF3D7_1311400	Kif13a-AP1 complex; AP1 adaptor complex; Gamma-BAR-AP1 complex	AP-1 complex subunit mu-1	0	OG5_127474	clathrin adaptor complex	protein binding	intracellular protein transport, vesicle-mediated transport	AP1M1	Essential	Non - Mutable in CDS
387	PF3D7_1120500		tRNA nucleotidyltransferase, putative	0	OG5_126936	null	RNA binding, nucleotidyltransferase activity	RNA processing	PF11_0212	Essential	Non - Mutable in CDS
387	PF3D7_1212500		glycerol-3-phosphate 1-O-acyltransferase	3	OG5_130377	null	transferase activity, transferring acyl groups	metabolic process	GAT	Essential	Non - Mutable in CDS
388	PF3D7_0924300		thiamine pyrophosphokinase	0	OG5_128213	null	ATP binding, thiamine binding, thiamine diphosphokinase activity	thiamine diphosphate biosynthetic process, thiamine metabolic process	TPK	Dispensable	Non - Mutable in CDS
388	PF3D7_1431600		succinyl-CoA ligase [ADP-forming] subunit beta, putative	0	OG5_126862	null	catalytic activity	metabolic process	PF14_0295		Mutable in CDS
389	PF3D7_0108700		secreted ookinete protein, putative	2	OG5_166991	membrane, nucleus	null	null	PSOP24		Mutable in CDS
389	PF3D7_1211900		non-SERCA-type Ca2+ -transporting P-ATPase	8	OG5_126674	integral component of membrane	cation-transporting ATPase activity, hydrogen ion transmembrane transporter activity, metal ion binding, nucleotide binding	cation transport	ATP4	Slow	Non - Mutable in CDS
390	PF3D7_1025000		formin 2, putative	0	OG5_155222	null	calcium ion binding, protein binding	null	PF10_0244		Non - Mutable in CDS
390	PKNH_1472200		conserved Plasmodium protein, unknown function	1	OG5_243474	null	null	null
391	PF3D7_1357700		U3 small nucleolar RNA-associated protein 21, putative	0	OG5_128050	small-subunit processome	null	rRNA processing	UTP21	Essential	Non - Mutable in CDS
391	PF3D7_1330800		RNA-binding protein, putative	0	OG5_159889	nucleus	nucleic acid binding, nucleotide binding	null	PF13_0165	Slow	Non - Mutable in CDS
391	PF3D7_0203700		protein MAK16, putative	0	OG5_128004	null	null	null	MAK16	Essential	Non - Mutable in CDS
392	PF3D7_0529500		cell cycle regulator protein, putative	0	OG5_127512	null	RNA binding	null	MAL5P1.292	Dispensable	Non - Mutable in CDS
392	PF3D7_0920100		chaperone, putative	0	OG5_128402	null	chaperone binding	protein folding, protein oligomerization	PFI0985C	Slow	Non - Mutable in CDS
392	PF3D7_0927000		CS domain protein, putative	0	OG5_131400	null	null	null	PFI1325W	Slow	Non - Mutable in CDS
393	PF3D7_1127900		conserved Plasmodium protein, unknown function	0	OG5_167193	cytoplasm, dynein complex, microtubule	motor activity	null	PF11_0290		Non - Mutable in CDS
393	PF3D7_1125800		kelch domain-containing protein, putative	0	OG5_156041	null	null	null	PF11_0268	Essential	Mutable in CDS
393	PF3D7_0903600		conserved Plasmodium protein, unknown function, unspecified product	0	OG5_152769	cytoplasm, myosin complex	ATP binding, actin binding, calmodulin binding, motor activity	null	PF3D7_0903600.1	Dispensable
393	PF3D7_1205500		zinc finger protein, putative	0	OG5_138706	cytoplasm	protein binding, zinc ion binding	null	2277.T00056		Mutable in CDS
394	PKNH_1439400		conserved Plasmodium protein, unknown function	0	OG5_167482	null	null	null
394	PF3D7_1345800		conserved Plasmodium protein, unknown function	0	OG5_161716	cytoplasm, membrane	null	null	PF13_0243	Dispensable	Mutable in CDS
395	PF3D7_0414000	SMC1-SMC3 complex; Mitotic 14S cohesin 1 complex; Mitotic 14S cohesin 2 complex	structural maintenance of chromosomes protein 3, putative	0	OG5_127789	chromosome	ATP binding, protein binding	chromosome organization	SMC3	Dispensable	Non - Mutable in CDS
395	PF3D7_1314300	SMC1-SMC3 complex; Mitotic 14S cohesin 1 complex; Mitotic 14S cohesin 2 complex	conserved Plasmodium protein, unknown function	0	OG5_150529	null	null	null	MAL13P1.74		Non - Mutable in CDS
395	PF3D7_1456500	SMC1-SMC3 complex; Mitotic 14S cohesin 1 complex; Mitotic 14S cohesin 2 complex	conserved Plasmodium protein, unknown function	0	OG5_167380	nucleus	null	cell cycle, chromosome segregation	PF14_0538		Non - Mutable in CDS
395	PF3D7_1130700	SMC1-SMC3 complex; Mitotic 14S cohesin 1 complex; Mitotic 14S cohesin 2 complex	structural maintenance of chromosomes protein 1, putative	0	OG5_127449	chromosome	ATP binding, protein binding	chromosome organization	SMC1		Non - Mutable in CDS
396	PF3D7_0611300		conserved Apicomplexan protein, unknown function	0	OG5_147455	null	null	null	2270.T00448	Dispensable	Non - Mutable in CDS
396	PF3D7_1310000		mitochondrial ATP synthase delta subunit, putative	0	OG5_127249	null	proton-transporting ATP synthase activity, rotational mechanism	ATP synthesis coupled proton transport	OSCP		Non - Mutable in CDS
396	PF3D7_1147700		mitochondrial ATP synthase delta subunit, putative	0	OG5_127404	proton-transporting ATP synthase complex, catalytic core F(1)	proton-transporting ATP synthase activity, rotational mechanism, proton-transporting ATPase activity, rotational mechanism	ATP synthesis coupled proton transport	PF11_0485	Slow	Non - Mutable in CDS
397	PF3D7_1117300		conserved Plasmodium protein, unknown function	3	OG5_156824	null	null	null	PF11_0179		Mutable in CDS
397	PF3D7_1358700		YOP1-like protein, putative	3	OG5_144080	integral component of membrane	null	null	YOP1L		Non - Mutable in CDS
398	PF3D7_1020700		histone acetyltransferase, putative	0	OG5_127380	null	N-acetyltransferase activity	null	PF10_0200		Mutable in CDS
398	PF3D7_1225500		small subunit rRNA processing factor, putative	0	OG5_152759	nucleus	methyltransferase activity	rRNA processing	2277.T00246	Slow	Non - Mutable in CDS
398	PF3D7_1319300		N2,N2-dimethylguanosine tRNA methyltransferase, putative	0	OG5_127349	null	RNA binding, tRNA (guanine-N2-)-methyltransferase activity	tRNA processing	TRM1	Slow	Non - Mutable in CDS
398	PF3D7_1438500		cleavage and polyadenylation specificity factor subunit 3, putative	0	OG5_127285	null	null	null	CPSF3	Essential	Non - Mutable in CDS
399	PF3D7_0404300		conserved Plasmodium protein, unknown function	0	OG5_141329	integral component of membrane	hydrolase activity	intracellular transport	MAL4P1.41B		Non - Mutable in CDS
399	PF3D7_0515000		pre-mRNA-splicing factor CWC2, putative	0	OG5_130975	null	metal ion binding, nucleic acid binding, nucleotide binding	null	CWC2	Essential	Mutable in CDS
400	PF3D7_1305300		conserved Plasmodium protein, unknown function	0	OG5_164434	null	binding	null	MAL13P1.26		Mutable in CDS
400	PF3D7_0411900		DNA polymerase alpha catalytic subunit A	0	OG5_128177	null	DNA binding, DNA-directed DNA polymerase activity, nucleotide binding	DNA replication, DNA replication initiation	MAL4P2.51		Non - Mutable in CDS
400	PF3D7_1013600		conserved Plasmodium protein, unknown function	0	OG5_167330	cytoplasm	null	null	PF10_0133	Essential	Non - Mutable in CDS
401	PF3D7_1030000	DSIF complex (DRB sensitivity-inducing factor complex)	transcription elongation factor SPT4, putative	0	OG5_128605	nucleus	zinc ion binding	positive regulation of DNA-templated transcription, elongation	SPT4	Essential	Non - Mutable in CDS
401	PF3D7_0610900	DSIF complex (DRB sensitivity-inducing factor complex)	transcription elongation factor SPT5, putative	0	OG5_127919	ribosome	structural constituent of ribosome	regulation of DNA-templated transcription, elongation, regulation of transcription from RNA polymerase II promoter, translation	SPT5	Slow	Non - Mutable in CDS
402	PF3D7_1002700		conserved Plasmodium protein, unknown function	0	OG5_166504	cytoplasm, membrane	null	null	PF10_0031	Dispensable	Mutable in CDS
402	PF3D7_1136400		signal recognition particle subunit SRP72, putative	0	OG5_164153	null	null	null	SRP72	Essential	Non - Mutable in CDS
402	PF3D7_0910400		selenide water dikinase, putative	0	OG5_128344	null	catalytic activity	null	PFI0505C		Mutable in CDS
403	PF3D7_0522400		conserved Plasmodium protein, unknown function	2	OG5_160619	null	null	protein transport	MAL5P1.224		Mutable in CDS
403	PF3D7_1312800		conserved Plasmodium protein, unknown function	0	OG5_167451	nucleus	null	null	PF13_0072	Slow	Mutable in CDS
404	PF3D7_0610900		transcription elongation factor SPT5, putative	0	OG5_127919	ribosome	structural constituent of ribosome	regulation of DNA-templated transcription, elongation, regulation of transcription from RNA polymerase II promoter, translation	SPT5	Slow	Non - Mutable in CDS
404	PF3D7_1461600		splicing factor 3B subunit 2, putative	0	OG5_128039	nucleus	null	null	SF3B2	Slow	Non - Mutable in CDS
405	PF3D7_1014700		prohibitin, putative	0	OG5_127772	membrane, mitochondrion	null	null	PF10_0144	Essential	Non - Mutable in CDS
405	PF3D7_0422100		transmembrane emp24 domain-containing protein, putative	2	OG5_137211	Golgi membrane, endoplasmic reticulum membrane, integral component of membrane	null	protein transport, transport, vesicle-mediated transport	MAL4P1.203		Non - Mutable in CDS
405	PF3D7_0829200		prohibitin, putative	0	OG5_128051	membrane	null	null	PF08_0006	Essential	Mutable in CDS
405	PF3D7_0318100		stomatin-like protein	0	OG5_126714	membrane	null	null	MAL3P6.19	Dispensable	Non - Mutable in CDS
406	PF3D7_0527000		DNA replication licensing factor MCM3, putative	0	OG5_128134	MCM complex, nucleus	ATP binding, DNA binding, DNA helicase activity	DNA replication, DNA replication initiation	MCM3	Essential	Non - Mutable in CDS
406	PF3D7_0408500		flap endonuclease 1	0	OG5_127472	null	DNA binding, nuclease activity	DNA repair	FEN1	Slow	Mutable in CDS
407	PF3D7_1327600		nicotinate-nucleotide adenylyltransferase	0	OG5_131883	null	catalytic activity	biosynthetic process	NMNAT	Slow	Mutable in CDS
407	PF3D7_1347700		ethanolamine-phosphate cytidylyltransferase	0	OG5_127671	null	catalytic activity	biosynthetic process	ECT	Slow	Non - Mutable in CDS
408	PF3D7_0109200		cleavage and polyadenylation specificity factor subunit 5, putative	0	OG5_128813	mRNA cleavage factor complex	mRNA binding	mRNA polyadenylation	MAL1P2.19		Non - Mutable in CDS
408	PF3D7_0623500		superoxide dismutase [Fe]	0	OG5_158563	null	metal ion binding, superoxide dismutase activity	oxidation-reduction process, superoxide metabolic process	SOD2	Dispensable	Non - Mutable in CDS
409	PF3D7_0709000		chloroquine resistance transporter	10	OG5_133154	membrane	null	drug transmembrane transport	CRT	Essential	Non - Mutable in CDS
409	PF3D7_1456800		V-type H(+)-translocating pyrophosphatase, putative	16	OG5_128905	membrane	hydrogen-translocating pyrophosphatase activity, inorganic diphosphatase activity	proton transport	VP1	Slow	Non - Mutable in CDS
410	PF3D7_0509400		RNA polymerase I	0	OG5_127924	null	DNA binding, DNA-directed RNA polymerase activity, zinc ion binding	transcription, DNA-templated	RNAPI	Essential	Non - Mutable in CDS
410	PF3D7_1143300		DNA-directed RNA polymerases I and III subunit RPAC1, putative	0	OG5_127819	null	DNA-directed RNA polymerase activity, protein dimerization activity	transcription, DNA-templated	RPC40		Non - Mutable in CDS
410	PF3D7_1454200		conserved Plasmodium protein, unknown function	2	OG5_167375	null	null	null	PF14_0515		Mutable in CDS
410	PF3D7_1134700		DNA-directed RNA polymerase I subunit RPA2, putative	0	OG5_127929	null	DNA binding, DNA-directed RNA polymerase activity, ribonucleoside binding	transcription, DNA-templated	RPA2	Essential	Non - Mutable in CDS
411	PF3D7_0310400		parasite-infected erythrocyte surface protein	0	OG5_153039	membrane	transferase activity, transferring glycosyl groups	null	PIESP1		Non - Mutable in CDS
411	PF3D7_0613800		transcription factor with AP2 domain(s)	0	OG5_159961	null	sequence-specific DNA binding transcription factor activity	regulation of transcription, DNA-templated	APIAP2	Essential	Non - Mutable in CDS
412	PF3D7_0910800		cytosolic Fe-S cluster assembly factor NBP35, putative	1	OG5_126620	null	ATP binding	null	NBP35	Essential	Non - Mutable in CDS
412	PF3D7_0813200		CS domain protein, putative	0	OG5_132317	null	null	null	MAL8P1.96		Non - Mutable in CDS
413	PF3D7_0627800		acetyl-CoA synthetase, putative	0	OG5_126680	null	catalytic activity	metabolic process	ACS	Essential	Non - Mutable in CDS
413	PF3D7_1410400		rhoptry-associated protein 1	0	OG5_162087	null	null	null	RAP1	Slow	Mutable in CDS
413	PF3D7_0930300		merozoite surface protein 1	1	OG5_159573	membrane	null	pathogenesis	MSP1	Essential	Non - Mutable in CDS
413	PF3D7_0619500		acyl-CoA synthetase	0	OG5_126609	null	catalytic activity, magnesium ion binding, thiamine pyrophosphate binding	metabolic process	ACS12	Dispensable	Mutable in CDS
414	PF3D7_0804800		peptidyl-prolyl cis-trans isomerase	0	OG5_129014	null	peptidyl-prolyl cis-trans isomerase activity	protein folding, protein peptidyl-prolyl isomerization	CYP24	Essential	Non - Mutable in CDS
414	PF3D7_1212000		glutathione peroxidase-like thioredoxin peroxidase	0	OG5_126711	null	glutathione peroxidase activity	oxidation-reduction process, response to oxidative stress	TPX(GL)		Non - Mutable in CDS
415	PF3D7_1351800		conserved Plasmodium protein, unknown function	0	OG5_173905	null	null	null	PF3D7_1351800.1
415	PF3D7_1009000		diphthine methyl ester synthase, putative	0	OG5_127443	null	diphthine synthase activity	peptidyl-diphthamide biosynthetic process from peptidyl-histidine	DPH5		Non - Mutable in CDS
416	PF3D7_0809900		JmjC domain containing protein	0	OG5_169496	nucleus	null	null	JMJC1		Mutable in CDS
416	PF3D7_0214900		rhoptry neck protein 6	0	OG5_150575	null	null	null	RON6		Non - Mutable in CDS
417	PF3D7_1138100		ubiquitin-related modifier 1, putative	0	OG5_128383	cytoplasm	null	tRNA thio-modification	URM1		Non - Mutable in CDS
417	PF3D7_0707300		rhoptry-associated membrane antigen	0	OG5_153639	null	null	null	RAMA	Essential	Non - Mutable in CDS
418	PF3D7_0206000		DNA repair protein RAD2, putative	0	OG5_128675	null	DNA binding, nuclease activity	DNA repair	RAD2	Dispensable	Mutable in CDS
418	PF3D7_1361900		proliferating cell nuclear antigen 1	0	OG5_127352	null	DNA binding, DNA polymerase processivity factor activity	regulation of DNA replication	PCNA1		Non - Mutable in CDS
419	PF3D7_1333000		20 kDa chaperonin	0	OG5_126769	cytoplasm	ATP binding	protein folding	CPN20	Essential	Non - Mutable in CDS
419	PF3D7_1120500		tRNA nucleotidyltransferase, putative	0	OG5_126936	null	RNA binding, nucleotidyltransferase activity	RNA processing	PF11_0212	Essential	Non - Mutable in CDS
419	PF3D7_0914200		phospholipid or glycerol acyltransferase, putative	3	OG5_137233	null	transferase activity, transferring acyl groups	metabolic process	PFI0695C		Non - Mutable in CDS
420	PF3D7_0921400		NifU-like scaffold protein, putative	1	OG5_137245	null	iron ion binding, iron-sulfur cluster binding	iron-sulfur cluster assembly	NIFU	Dispensable	Mutable in CDS
420	PF3D7_1226800		ataxin-3, putative	0	OG5_130217	nucleus	omega peptidase activity	transcription, DNA-templated	ATX3	Dispensable	Non - Mutable in CDS
421	PF3D7_1352400		conserved Plasmodium protein, unknown function	0	OG5_167440	membrane	null	transport	MAL13P1.266		Non - Mutable in CDS
421	PF3D7_1475400		cysteine repeat modular protein 4	10	OG5_162098	null	null	null	CRMP4	Slow	Mutable in CDS
421	PF3D7_0511500		RNA pseudouridylate synthase, putative	0	OG5_141937	null	RNA binding, protein binding, pseudouridine synthase activity	pseudouridine synthesis	MAL5P1.115	Dispensable	Mutable in CDS
422	PF3D7_0927800		cytochrome c oxidase subunit 5B, putative	0	OG5_145128	mitochondrial envelope	cytochrome-c oxidase activity	null	COX5B	Essential	Non - Mutable in CDS
422	PF3D7_1028800		conserved Plasmodium protein, unknown function	1	OG5_150526	integral component of membrane	null	null	PF10_0282	Essential	Non - Mutable in CDS
423	PF3D7_1010700		dolichyl-phosphate-mannose protein mannosyltransferase, putative	0	OG5_129318	endoplasmic reticulum membrane, integral component of membrane, membrane	dolichyl-phosphate-mannose-protein mannosyltransferase activity	protein O-linked glycosylation	PF10_0104		Non - Mutable in CDS
423	PF3D7_0821800		protein transport protein SEC61 subunit beta, putative	1	OG5_128659	null	null	null	SEC61B	Essential	Non - Mutable in CDS
424	PF3D7_1250800		DNA repair protein rhp16, putative	0	OG5_130425	null	ATP binding, DNA binding, protein binding, zinc ion binding	null	2277.T00488	Dispensable	Mutable in CDS
424	PF3D7_0817900		high mobility group protein B2	0	OG5_126740	null	null	null	HMGB2		Non - Mutable in CDS
425	PF3D7_1142400		coproporphyrinogen-III oxidase	0	OG5_128228	null	coproporphyrinogen oxidase activity	oxidation-reduction process, porphyrin-containing compound biosynthetic process	CPO	Slow	Non - Mutable in CDS
425	PF3D7_1003600		inner membrane complex protein 1c, putative	0	OG5_144710	null	null	null	IMC1C	Slow	Non - Mutable in CDS
426	PF3D7_0321500		peptidase, putative	0	OG5_156100	null	serine-type peptidase activity	proteolysis	MAL3P7.19		Mutable in CDS
426	PF3D7_1104000		phenylalanine--tRNA ligase beta subunit	0	OG5_127490	cytoplasm	ATP binding, RNA binding, magnesium ion binding, phenylalanine-tRNA ligase activity	phenylalanyl-tRNA aminoacylation	PF11_0051	Essential	Non - Mutable in CDS
427	PF3D7_1025000		formin 2, putative	0	OG5_155222	null	calcium ion binding, protein binding	null	PF10_0244		Non - Mutable in CDS
427	PF3D7_0108500		conserved Plasmodium protein, unknown function	0	OG5_166112	integral component of membrane	null	null	MAL1P2.13		Non - Mutable in CDS
428	PF3D7_0810800		hydroxymethyldihydropterin pyrophosphokinase-dihydropteroate synthase	0	OG5_128803	null	2-amino-4-hydroxy-6-hydroxymethyldihydropteridine diphosphokinase activity, dihydropteroate synthase activity	folic acid-containing compound biosynthetic process	PPPK-DHPS	Essential	Non - Mutable in CDS
428	PF3D7_0802000		glutamate dehydrogenase, putative	0	OG5_130284	null	oxidoreductase activity	cellular amino acid metabolic process, oxidation-reduction process	GDH3	Dispensable	Mutable in CDS
428	PF3D7_1441400		FACT complex subunit SSRP1, putative	0	OG5_127386	nucleus	null	null	FACT-S	Essential	Non - Mutable in CDS
429	PKNH_1325700		knob-associated histidine-rich protein, putative	0	OG5_136836	null	null	null
429	PF3D7_1237700		conserved protein, unknown function	5	OG5_162002	integral component of membrane	null	null	2277.T00365		Non - Mutable in CDS
430	PF3D7_1456500		conserved Plasmodium protein, unknown function	0	OG5_167380	nucleus	null	cell cycle, chromosome segregation	PF14_0538		Non - Mutable in CDS
430	PF3D7_1314300		conserved Plasmodium protein, unknown function	0	OG5_150529	null	null	null	MAL13P1.74		Non - Mutable in CDS
431	PF3D7_1138000		conserved Plasmodium protein, unknown function	0	OG5_156844	cytoplasm, myosin complex	ATP binding, actin binding, calmodulin binding, motor activity	null	PF11_0392		Non - Mutable in CDS
431	PF3D7_0529400		conserved Plasmodium protein, unknown function	0	OG5_154800	membrane	null	null	PF3D7_0529400.1	Essential
432	PF3D7_0511000		translationally-controlled tumor protein homolog	0	OG5_127617	null	null	null	TCTP	Slow	Mutable in CDS
432	PF3D7_0828900		conserved Plasmodium protein, unknown function	0	OG5_146989	null	transferase activity	null	PF08_0007		Non - Mutable in CDS
432	PF3D7_1367000		suppressor of kinetochore protein 1, putative	0	OG5_127430	null	null	ubiquitin-dependent protein catabolic process	SKP1		Non - Mutable in CDS
432	PF3D7_0530000		conserved Plasmodium protein, unknown function	0	OG5_178836	nucleus	null	null	MAL5P1.297	Dispensable	Non - Mutable in CDS
432	PF3D7_1446600		centrin-2	0	OG5_138807	null	calcium ion binding	null	CEN2	Essential	Non - Mutable in CDS
432	PF3D7_0916600		methyltransferase, putative	0	OG5_129355	null	2-polyprenyl-6-methoxy-1,4-benzoquinone methyltransferase activity, 3-demethylubiquinone-9 3-O-methyltransferase activity	ubiquinone biosynthetic process	PFI0815C	Dispensable	Mutable in CDS
432	PF3D7_1250500		AP-3 complex subunit sigma, putative	0	OG5_128281	AP-3 adaptor complex	protein transporter activity	protein transport, vesicle-mediated transport	2277.T00485	Slow	Non - Mutable in CDS
432	PF3D7_1214600		adrenodoxin-type ferredoxin, putative	0	OG5_126994	membrane	2 iron, 2 sulfur cluster binding, electron carrier activity, iron-sulfur cluster binding	null	2277.T00142	Essential	Non - Mutable in CDS
432	PF3D7_1406700		vacuolar protein sorting-associated protein 29	0	OG5_127553	null	null	null	VPS29	Essential	Non - Mutable in CDS
432	PF3D7_1332800		eukaryotic translation initiation factor 6, putative	0	OG5_127488	null	ribosome binding	mature ribosome assembly	PF13_0178		Non - Mutable in CDS
432	PF3D7_1351100		conserved protein, unknown function	0	OG5_128549	null	null	null	MAL13P1.257		Non - Mutable in CDS
433	PF3D7_1017100		rhoptry neck protein 12	1	OG5_160582	null	null	null	RON12		Non - Mutable in CDS
433	PF3D7_0722200		rhoptry-associated leucine zipper-like protein 1	1	OG5_160791	null	null	null	RALP1	Essential	Non - Mutable in CDS
434	PF3D7_0912400		alkaline phosphatase, putative	1	OG5_131537	null	null	null	PFI0605C		Mutable in CDS
434	PKNH_1032400		skeleton-binding protein 1, putative	1	OG5_159311	null	null	null
435	PF3D7_1005500		regulator of nonsense transcripts 1, putative	0	OG5_128540	cytoplasm	ATP binding, DNA binding, helicase activity, zinc ion binding	nuclear-transcribed mRNA catabolic process, nonsense-mediated decay	UPF1	Dispensable	Mutable in CDS
435	PKNH_0922700		conserved Plasmodium protein, unknown function	0	OG5_225214	null	null	null
436	PF3D7_1118400		haloacid dehalogenase-like hydrolase, putative	0	OG5_141470	null	hydrolase activity	metabolic process	PF11_0190	Dispensable	Mutable in CDS
436	PF3D7_0417500		memo-like protein	0	OG5_127479	null	null	null	MAL4P1.165	Dispensable
437	PF3D7_1316500		pre-mRNA-processing factor 40, putative	0	OG5_128479	null	protein binding	null	PRP40		Non - Mutable in CDS
437	PF3D7_0519800		EELM2 domain-containing protein, putative	0	OG5_165032	cytoplasm, nucleus	null	null	MAL5P1.199	Essential	Non - Mutable in CDS
437	PF3D7_1225500		small subunit rRNA processing factor, putative	0	OG5_152759	nucleus	methyltransferase activity	rRNA processing	2277.T00246	Slow	Non - Mutable in CDS
438	PF3D7_1146600		CCAAT-box DNA binding protein subunit B	0	OG5_127594	intracellular	protein heterodimerization activity, sequence-specific DNA binding	null	ORP1	Dispensable	Mutable in CDS
438	PF3D7_1455400		hemolysin III	7	OG5_144390	integral component of membrane	null	null	HLYIII	Dispensable	Non - Mutable in CDS
439	PF3D7_1441100		conserved Plasmodium protein, unknown function	0	OG5_133023	membrane, nucleus	null	transcription, DNA-templated	PF14_0390		Non - Mutable in CDS
439	PF3D7_1111200		conserved Plasmodium protein, unknown function	0	OG5_155358	null	ATP binding, nucleoside-triphosphatase activity, protein binding	null	PF11_0118	Essential	Mutable in CDS
440	PF3D7_0728700		alpha/beta hydrolase, putative	0	OG5_135236	null	hydrolase activity	null	MAL7P1.156		Non - Mutable in CDS
440	PF3D7_0919900		regulator of chromosome condensation, putative	0	OG5_167151	cytoplasm, myosin complex	ATP binding, actin binding, calmodulin binding, motor activity, sequence-specific DNA binding, sequence-specific DNA binding transcription factor activity	regulation of transcription, DNA-templated	PFI0975C		Mutable in CDS
441	PF3D7_0610000		mitochondrial ribosomal protein L19 precursor, putative	0	OG5_144136	ribosome	structural constituent of ribosome	translation	2270.T00214		Non - Mutable in CDS
441	PF3D7_1444300		1-acyl-sn-glycerol-3-phosphate acyltransferase, putative	2	OG5_126904	null	transferase activity, transferring acyl groups	metabolic process	LPAAT		Non - Mutable in CDS
442	PF3D7_1413300		conserved Plasmodium protein, unknown function	1	OG5_205513	null	null	null	PF14_0132A		Mutable in CDS
442	PKNH_0508400		Plasmodium exported protein (PHIST), unknown function	1	OG5_243547	null	null	null
443	PF3D7_0626800		pyruvate kinase	0	OG5_126685	null	magnesium ion binding, potassium ion binding, pyruvate kinase activity	glycolytic process	PYRK	Essential	Non - Mutable in CDS
443	PF3D7_0708300		EKC/KEOPS complex subunit BUD32	0	OG5_127673	null	ATP binding, protein serine/threonine kinase activity	protein phosphorylation	BUD32	Essential	Mutable in CDS
444	PF3D7_1307100		U3 small nucleolar RNA-associated protein 6, putative	1	OG5_164101	null	snoRNA binding	maturation of SSU-rRNA from tricistronic rRNA transcript (SSU-rRNA, 5.8S rRNA, LSU-rRNA)	UTP6	Essential	Non - Mutable in CDS
444	PF3D7_0813300		conserved Plasmodium protein, unknown function	0	OG5_130876	membrane, nucleus	ATP binding	null	MAL8P1.95		Non - Mutable in CDS
445	PF3D7_0828800		GPI-anchored micronemal antigen	2	OG5_158061	null	null	null	GAMA		Non - Mutable in CDS
445	PF3D7_1133400		apical membrane antigen 1	1	OG5_147452	membrane	null	pathogenesis	AMA1		Non - Mutable in CDS
445	PF3D7_0206200		pantothenate transporter	11	OG5_131121	integral component of membrane	null	transmembrane transport	PAT		Mutable in CDS
446	PF3D7_1111100		replication factor C subunit 5, putative	0	OG5_127765	null	null	null	RFC5	Essential	Non - Mutable in CDS
446	PKNH_0200900		tryptophan-rich protein	1	OG5_144320	null	null	null
447	PF3D7_1430900		cytochrome c oxidase subunit 2, putative	0	OG5_129173	membrane	copper ion binding, cytochrome-c oxidase activity	null	COX2	Essential	Non - Mutable in CDS
447	PF3D7_1234900		conserved Plasmodium protein, unknown function	0	OG5_127883	mitochondrion	nucleotide binding	null	2277.T00337		Non - Mutable in CDS
447	PF3D7_1402200		conserved Plasmodium protein, unknown function	1	OG5_150601	cytoplasm, membrane	ATP binding, glutamate-tRNA ligase activity	glutamyl-tRNA aminoacylation	PF14_0024	Essential	Non - Mutable in CDS
448	PF3D7_0724000		Rab GTPase activator and protein kinase, putative	7	OG5_167093	null	ATP binding, MAP kinase activity, Rab GTPase activator activity, protein kinase activity	protein phosphorylation, regulation of Rab GTPase activity	MAL7P1.127		Non - Mutable in CDS
448	PF3D7_0629700		SET domain protein, putative	0	OG5_127895	null	protein binding, zinc ion binding	null	SET1	Essential	Mutable in CDS
449	PF3D7_0802400		conserved Plasmodium protein, unknown function	2	OG5_167349	cytoplasm, membrane	null	null	MAL8P1.152	Essential	Non - Mutable in CDS
449	PF3D7_1417500		H/ACA ribonucleoprotein complex subunit 4, putative	0	OG5_126700	null	RNA binding, pseudouridine synthase activity	RNA processing, pseudouridine synthesis	CBF5	Essential	Non - Mutable in CDS
450	PF3D7_0502700		conserved Plasmodium protein, unknown function	0	OG5_147467	null	null	null	MAL5P1.27		Mutable in CDS
450	PF3D7_1309800		conserved Plasmodium protein, unknown function	0	OG5_147479	null	DNA binding	null	PF13_0054	Essential	Non - Mutable in CDS
451	PF3D7_1142800	F1F0-ATP synthase (EC 3.6.3.14), mitochondrial	conserved Plasmodium protein, unknown function	0	OG5_147458	null	null	null	PF11_0440	Dispensable	Non - Mutable in CDS
451	PF3D7_1147700	F1F0-ATP synthase (EC 3.6.3.14), mitochondrial	mitochondrial ATP synthase delta subunit, putative	0	OG5_127404	proton-transporting ATP synthase complex, catalytic core F(1)	proton-transporting ATP synthase activity, rotational mechanism, proton-transporting ATPase activity, rotational mechanism	ATP synthesis coupled proton transport	PF11_0485	Slow	Non - Mutable in CDS
451	PF3D7_1310000	F1F0-ATP synthase (EC 3.6.3.14), mitochondrial	mitochondrial ATP synthase delta subunit, putative	0	OG5_127249	null	proton-transporting ATP synthase activity, rotational mechanism	ATP synthesis coupled proton transport	OSCP		Non - Mutable in CDS
451	PF3D7_1311300	F1F0-ATP synthase (EC 3.6.3.14), mitochondrial	ATP synthase subunit gamma, mitochondrial	0	OG5_127077	proton-transporting ATP synthase complex, catalytic core F(1)	proton-transporting ATP synthase activity, rotational mechanism, proton-transporting ATPase activity, rotational mechanism	ATP synthesis coupled proton transport	PF13_0061	Slow	Non - Mutable in CDS
451	PF3D7_1024300	F1F0-ATP synthase (EC 3.6.3.14), mitochondrial	conserved Plasmodium protein, unknown function	0	OG5_147414	membrane	null	null	PF10_0236		Non - Mutable in CDS
451	PF3D7_0217100	F1F0-ATP synthase (EC 3.6.3.14), mitochondrial	ATP synthase F1, alpha subunit	0	OG5_127165	proton-transporting ATP synthase complex, catalytic core F(1)	ATP binding, proton-transporting ATP synthase activity, rotational mechanism, proton-transporting ATPase activity, rotational mechanism	ATP hydrolysis coupled proton transport, ATP synthesis coupled proton transport	PF02_0161	Slow	Non - Mutable in CDS
452	PF3D7_1406800		glideosome associated protein with multiple membrane spans 3	6	OG5_143227	integral component of membrane	null	null	GAPM3	Essential	Non - Mutable in CDS
452	PF3D7_1132800		aquaglyceroporin	6	OG5_126615	membrane	transporter activity	transport	AQP		Non - Mutable in CDS
452	PF3D7_0423500		glideosome associated protein with multiple membrane spans 2	6	OG5_141755	integral component of membrane	metal ion binding	transport	GAPM2		Non - Mutable in CDS
452	PF3D7_0918000		glideosome-associated protein 50	2	OG5_129627	null	hydrolase activity	null	GAP50	Essential	Non - Mutable in CDS
452	PF3D7_1323700		glideosome associated protein with multiple membrane spans 1	6	OG5_140542	integral component of membrane, plasma membrane	null	null	GAPM1	Essential	Non - Mutable in CDS
453	PF3D7_1208600	TIM (TIMM9, TIMM10) complex, mitochondrial	mitochondrial import inner membrane translocase subunit TIM10, putative	0	OG5_128839	null	null	null	TIM10	Essential	Non - Mutable in CDS
453	PF3D7_1368600	TIM (TIMM9, TIMM10) complex, mitochondrial	mitochondrial import inner membrane translocase subunit TIM9, putative	0	OG5_129185	null	null	null	TIM9		Non - Mutable in CDS
454	PF3D7_1239200		transcription factor with AP2 domain(s)	0	OG5_153590	null	sequence-specific DNA binding transcription factor activity	regulation of transcription, DNA-templated	APIAP2		Non - Mutable in CDS
454	PF3D7_1107800		transcription factor with AP2 domain(s)	0	OG5_167207	null	sequence-specific DNA binding transcription factor activity	regulation of transcription, DNA-templated	APIAP2	Essential	Non - Mutable in CDS
454	PF3D7_0613800		transcription factor with AP2 domain(s)	0	OG5_159961	null	sequence-specific DNA binding transcription factor activity	regulation of transcription, DNA-templated	APIAP2	Essential	Non - Mutable in CDS
455	PF3D7_1321700		splicing factor 1	0	OG5_128375	nucleus	RNA binding, nucleotide binding	mRNA processing	SF1	Essential	Mutable in CDS
455	PF3D7_1452700		U1 snRNA associated protein, putative	0	OG5_127248	U1 snRNP	mRNA binding	mRNA splice site selection	PF14_0502		Non - Mutable in CDS
456	PF3D7_0721100		conserved Plasmodium protein, unknown function	1	OG5_165001	null	null	null	PF07_0087	Essential	Non - Mutable in CDS
456	PF3D7_1112400		conserved Plasmodium protein, unknown function	0	OG5_165259	null	nucleic acid binding, single-stranded telomeric DNA binding	telomere capping	PF11_0130		Mutable in CDS
457	PF3D7_0508900		conserved Plasmodium protein, unknown function	0	OG5_152611	cytoplasm, myosin complex	ATP binding, actin binding, motor activity	null	MAL5P1.90		Mutable in CDS
457	PF3D7_0612200		leucine-rich repeat protein	0	OG5_126585	null	protein binding	null	LRR6		Non - Mutable in CDS
458	PF3D7_1120000		conserved Plasmodium protein, unknown function	0	OG5_156750	cytoplasm	ATP binding	null	PF11_0207	Slow	Non - Mutable in CDS
458	PF3D7_0302800		conserved Plasmodium protein, unknown function	0	OG5_147424	null	RNA binding, nucleotide binding	null	MAL3P1.8		Non - Mutable in CDS
459	PF3D7_0704800		conserved Plasmodium protein, unknown function	0	OG5_165467	null	catalytic activity	null	PF07_0019	Dispensable	Mutable in CDS
459	PF3D7_1356800		serine/threonine protein kinase, putative	0	OG5_160431	null	ATP binding, protein kinase activity	protein phosphorylation	ARK3		Mutable in CDS
460	PF3D7_0918000		glideosome-associated protein 50	2	OG5_129627	null	hydrolase activity	null	GAP50	Essential	Non - Mutable in CDS
460	PF3D7_1323700		glideosome associated protein with multiple membrane spans 1	6	OG5_140542	integral component of membrane, plasma membrane	null	null	GAPM1	Essential	Non - Mutable in CDS
460	PF3D7_0522600		inner membrane complex protein	8	OG5_134918	integral component of membrane, membrane	magnesium ion transmembrane transporter activity	magnesium ion transport	MAL5P1.226	Dispensable	Non - Mutable in CDS
460	PF3D7_0515700		glideosome-associated protein 40, putative	10	OG5_141740	null	null	null	GAP40	Essential	Non - Mutable in CDS
461	PF3D7_0506900		rhomboid protease ROM4	6	OG5_135731	integral component of membrane	serine-type endopeptidase activity	proteolysis	ROM4	Slow	Non - Mutable in CDS
461	PF3D7_1114100		rhomboid protease ROM1	7	OG5_137241	integral component of membrane	serine-type endopeptidase activity	proteolysis	PF3D7_1114100.1	Dispensable
462	PF3D7_1010200		DNA2/NAM7 helicase, putative	0	OG5_128456	cytoplasm	ATP binding, DNA binding, RNA binding, helicase activity, zinc ion binding	transcription, DNA-templated	2296.T00402		Non - Mutable in CDS
462	PF3D7_1032100		mRNA-decapping enzyme subunit 1, putative	0	OG5_146821	null	enzyme activator activity	positive regulation of catalytic activity	DCP1		Mutable in CDS
463	PF3D7_1015300		methionine aminopeptidase 1b, putative	0	OG5_126721	null	aminopeptidase activity, metalloexopeptidase activity	proteolysis	METAP1B	Dispensable	Mutable in CDS
463	PF3D7_0808400		coatomer subunit epsilon, putative	0	OG5_159697	null	structural molecule activity	retrograde vesicle-mediated transport, Golgi to ER	SEC28	Dispensable	Mutable in CDS
464	PF3D7_0927600		RNA-binding protein, putative	0	OG5_142570	null	RNA binding	null	PFI1355W		Non - Mutable in CDS
464	PF3D7_0804600		U2 snRNA/tRNA pseudouridine synthase, putative	0	OG5_128260	null	RNA binding, pseudouridine synthase activity	pseudouridine synthesis	PF08_0123		Mutable in CDS
465	PF3D7_1252100		rhoptry neck protein 3	3	OG5_166882	null	null	null	RON3		Non - Mutable in CDS
465	PF3D7_1334300		MSP7-like protein	0	OG5_178789	null	null	null	MSRP5		Mutable in CDS
466	PF3D7_1133200		conserved Plasmodium protein, unknown function	0	OG5_152980	cytoplasm, myosin complex	ATP binding, actin binding, calmodulin binding, motor activity	null	PF11_0342		Mutable in CDS
466	PF3D7_1319400		conserved Plasmodium protein, unknown function	0	OG5_147429	null	null	null	MAL13P1.103	Essential	Non - Mutable in CDS
467	PF3D7_1456500		conserved Plasmodium protein, unknown function	0	OG5_167380	nucleus	null	cell cycle, chromosome segregation	PF14_0538		Non - Mutable in CDS
467	PF3D7_1330600		elongation factor Tu, putative	0	OG5_126954	intracellular	GTP binding, GTPase activity, translation elongation factor activity	translational elongation	MAL13P1.164	Essential	Non - Mutable in CDS
468	PF3D7_0204900		ubiE/COQ5 methyltransferase, putative	0	OG5_127211	null	methyltransferase activity	null	PF02_0046	Essential	Non - Mutable in CDS
468	PF3D7_0621900		signal recognition particle subunit SRP68, putative	0	OG5_155292	nucleus	RNA binding	null	SRP68	Essential	Non - Mutable in CDS
469	PF3D7_1416100		protein SEY1, putative	2	OG5_128997	null	null	null	SEY1		Non - Mutable in CDS
469	PF3D7_1450400		zinc finger protein, putative	0	OG5_153772	nucleus	DNA binding, protein binding, zinc ion binding	regulation of transcription, DNA-templated, transcription, DNA-templated	PF14_0479		Mutable in CDS
470	PF3D7_0722200		rhoptry-associated leucine zipper-like protein 1	1	OG5_160791	null	null	null	RALP1	Essential	Non - Mutable in CDS
470	PF3D7_0303200		HAD superfamily protein, putative	0	OG5_127287	null	null	null	MAL3P1.12	Essential	Non - Mutable in CDS
471	PF3D7_0617000		mitochondrial import receptor subunit TOM40, putative	0	OG5_140027	mitochondrial outer membrane	null	transmembrane transport	TOM40		Non - Mutable in CDS
471	PF3D7_1333300		transmembrane protein Tmp21 homologue, putative	2	OG5_127900	integral component of membrane	null	transport	MAL13P1.171	Dispensable	Mutable in CDS
471	PF3D7_0422100		transmembrane emp24 domain-containing protein, putative	2	OG5_137211	Golgi membrane, endoplasmic reticulum membrane, integral component of membrane	null	protein transport, transport, vesicle-mediated transport	MAL4P1.203		Non - Mutable in CDS
472	PF3D7_0925700		histone deacetylase 1	0	OG5_126742	null	histone deacetylase activity	histone deacetylation	HDAC1	Essential	Non - Mutable in CDS
472	PF3D7_0204900		ubiE/COQ5 methyltransferase, putative	0	OG5_127211	null	methyltransferase activity	null	PF02_0046	Essential	Non - Mutable in CDS
473	PF3D7_1426700		phosphoenolpyruvate carboxylase	0	OG5_130145	null	phosphoenolpyruvate carboxylase activity	carbon fixation, tricarboxylic acid cycle	PEPC		Mutable in CDS
473	PKNH_1149000		conserved Plasmodium protein, unknown function	2	OG5_243588	null	null	null
474	PF3D7_1468400		zinc finger protein, putative	0	OG5_141231	cytoplasm	metal ion binding, nucleic acid binding, zinc ion binding	null	D13		Mutable in CDS
474	PF3D7_0618000		conserved Plasmodium membrane protein, unknown function	4	OG5_167285	null	null	null	2270.T00470		Mutable in CDS
475	PF3D7_0628300		choline/ethanolaminephosphotransferase, putative	8	OG5_126828	integral component of membrane, membrane	phosphotransferase activity, for other substituted phosphate groups	phospholipid biosynthetic process	CEPT	Essential
475	PF3D7_1353600		ER lumen protein retaining receptor	4	OG5_127279	integral component of membrane	ER retention sequence binding	protein retention in ER lumen	ERD2	Essential	Non - Mutable in CDS
476	PF3D7_1442100		replication factor A protein 3, putative	0	OG5_143364	cytoplasm, nucleus	DNA binding	DNA recombination, DNA repair, DNA replication	RPA3	Essential	Non - Mutable in CDS
476	PF3D7_1132300		nucleic acid binding protein, putative	0	OG5_156634	null	ATP binding, nucleic acid binding, transferase activity	null	PF11_0332		Non - Mutable in CDS
477	PKNH_0207000		conserved Plasmodium protein, unknown function	0	OG5_243241	null	null	null
477	PF3D7_1005500		regulator of nonsense transcripts 1, putative	0	OG5_128540	cytoplasm	ATP binding, DNA binding, helicase activity, zinc ion binding	nuclear-transcribed mRNA catabolic process, nonsense-mediated decay	UPF1	Dispensable	Mutable in CDS
478	PKNH_0913400		SICAvar, type I	0	OG5_126656	null	null	null
478	PF3D7_1005500		regulator of nonsense transcripts 1, putative	0	OG5_128540	cytoplasm	ATP binding, DNA binding, helicase activity, zinc ion binding	nuclear-transcribed mRNA catabolic process, nonsense-mediated decay	UPF1	Dispensable	Mutable in CDS
479	PF3D7_0719900		conserved Plasmodium membrane protein, unknown function	4	OG5_157652	nucleus	null	null	PF07_0082		Non - Mutable in CDS
479	PF3D7_1358200		conserved Plasmodium protein, unknown function	0	OG5_167304	extracellular region	calcium ion binding	cell adhesion	MAL13P1.286		Non - Mutable in CDS
480	PF3D7_0305300		conserved Plasmodium membrane protein, unknown function	11	OG5_160609	extracellular region, membrane	null	null	MAL3P2.17		Mutable in CDS
480	PF3D7_0214100		protein transport protein SEC31	0	OG5_127506	null	protein binding	null	SEC31	Essential	Non - Mutable in CDS
481	PF3D7_1022500		citrate synthase, mitochondrial, putative	0	OG5_127570	null	transferase activity, transferring acyl groups, acyl groups converted into alkyl on transfer	cellular carbohydrate metabolic process	CS		Mutable in CDS
481	PF3D7_1325200		lactate dehydrogenase, putative	0	OG5_167408	null	L-malate dehydrogenase activity, oxidoreductase activity, acting on the CH-OH group of donors, NAD or NADP as acceptor	cellular carbohydrate metabolic process, glycolytic process, malate metabolic process, oxidation-reduction process, tricarboxylic acid cycle, tricarboxylic acid cycle intermediate metabolic process	PF13_0144	Dispensable	Mutable in CDS
482	PF3D7_1430100		serine/threonine protein phosphatase 2A activator	0	OG5_127213	null	phosphatase activator activity	null	PTPA		Non - Mutable in CDS
482	PF3D7_0317800		26S proteasome non-ATPase regulatory subunit 9, putative	0	OG5_128010	null	protein binding	null	MAL3P6.16		Non - Mutable in CDS
483	PF3D7_1418100		liver specific protein 1, putative	0	OG5_167245	null	null	null	LISP1	Dispensable	Mutable in CDS
483	PF3D7_1346400		conserved Plasmodium protein, unknown function	0	OG5_138079	null	null	null	MAL13P1.234		Mutable in CDS
484	PKNH_0933200		protein phosphatase PPM8, putative	0	OG5_135314	null	catalytic activity, protein serine/threonine phosphatase activity	protein dephosphorylation
484	PF3D7_0608900		conserved Plasmodium protein, unknown function	3	OG5_166980	null	null	null	2270.T00224		Non - Mutable in CDS
485	PF3D7_1406300		glycerophosphodiester phosphodiesterase	0	OG5_153518	null	phosphoric diester hydrolase activity	lipid metabolic process	GDPD		Non - Mutable in CDS
485	PF3D7_0922200		S-adenosylmethionine synthetase	0	OG5_126734	null	ATP binding, methionine adenosyltransferase activity	S-adenosylmethionine biosynthetic process	SAMS		Non - Mutable in CDS
486	PF3D7_1434500		dynein-related AAA-type ATPase, putative	9	OG5_127263	membrane, nucleus	ATP binding, ATPase activity	ribosomal large subunit assembly	PF14_0326	Essential	Non - Mutable in CDS
486	PF3D7_1454200		conserved Plasmodium protein, unknown function	2	OG5_167375	null	null	null	PF14_0515		Mutable in CDS
487	PF3D7_1441300		serine/threonine protein kinase, putative	0	OG5_137359	null	ATP binding, protein kinase activity	protein phosphorylation	PF14_0392	Dispensable	Mutable in CDS
487	PF3D7_0414600		conserved Apicomplexan protein, unknown function	0	OG5_145116	null	null	null	APH	Slow	Non - Mutable in CDS
488	PF3D7_0318900		conserved protein, unknown function	2	OG5_128710	integral component of membrane	null	null	MAL3P6.26	Dispensable	Non - Mutable in CDS
488	PF3D7_1433600		signal peptidase complex subunit SPC1, putative	2	OG5_129239	integral component of membrane, signal peptidase complex	peptidase activity	signal peptide processing	SPC1		Non - Mutable in CDS
489	PF3D7_1121700		protein GCN20	0	OG5_126934	null	ATP binding, ATPase activity	null	GCN20	Dispensable	Mutable in CDS
489	PF3D7_0531300		conserved Plasmodium protein, unknown function	0	OG5_167359	null	null	null	MAL5P1.310	Dispensable	Non - Mutable in CDS
490	PF3D7_1356800		serine/threonine protein kinase, putative	0	OG5_160431	null	ATP binding, protein kinase activity	protein phosphorylation	ARK3		Mutable in CDS
490	PF3D7_1436400		conserved Plasmodium protein, unknown function	0	OG5_166361	null	DNA binding	null	PF14_0345	Essential	Mutable in CDS
491	PF3D7_1340900		sodium-dependent phosphate transporter	10	OG5_126728	membrane	inorganic phosphate transmembrane transporter activity	phosphate ion transport	PIT		Non - Mutable in CDS
491	PF3D7_0614300		major facilitator superfamily-related transporter, putative	12	OG5_164658	integral component of membrane	null	transmembrane transport	MFR1	Dispensable	Mutable in CDS
492	PF3D7_1008700		tubulin beta chain	0	OG5_126611	protein complex	GTP binding, GTPase activity	GTP catabolic process, protein polymerization	PF10_0084	Essential	Non - Mutable in CDS
492	PF3D7_0904700		bacterial histone-like protein	0	OG5_135733	null	DNA binding	null	HU		Non - Mutable in CDS
493	PF3D7_0613800		transcription factor with AP2 domain(s)	0	OG5_159961	null	sequence-specific DNA binding transcription factor activity	regulation of transcription, DNA-templated	APIAP2	Essential	Non - Mutable in CDS
493	PF3D7_0723800		conserved Plasmodium protein, unknown function	0	OG5_167092	cytoplasm, extracellular region	structural molecule activity	phosphate ion transport	PF07_0101		Non - Mutable in CDS
494	PKNH_0623200		Plasmodium exported protein, unknown function	3	OG5_pcyn|PCYB_063240	null	null	null
494	PF3D7_1234500		conserved Plasmodium protein, unknown function	0	OG5_166868	cytoplasm	null	null	2277.T00333		Mutable in CDS
495	PF3D7_1121900		serine/threonine protein kinase, putative	0	OG5_136837	null	ATP binding, protein kinase activity	protein phosphorylation	PF11_0227		Non - Mutable in CDS
495	PF3D7_1441300		serine/threonine protein kinase, putative	0	OG5_137359	null	ATP binding, protein kinase activity	protein phosphorylation	PF14_0392	Dispensable	Mutable in CDS
496	PF3D7_0904400		signal peptidase complex subunit 3, putative	1	OG5_128397	integral component of membrane, signal peptidase complex	peptidase activity	signal peptide processing	SPC3		Non - Mutable in CDS
496	PF3D7_0320700		signal peptidase complex subunit SPC2, putative	2	OG5_156473	integral component of membrane, signal peptidase complex	peptidase activity	signal peptide processing	SPC2	Essential	Non - Mutable in CDS
497	PF3D7_1117300		conserved Plasmodium protein, unknown function	3	OG5_156824	null	null	null	PF11_0179		Mutable in CDS
497	PKNH_1325800		Plasmodium exported protein, unknown function	1	OG5_180965	null	null	null
498	PF3D7_1362000		conserved Plasmodium protein, unknown function	1	OG5_150534	null	null	null	PF13_0329	Essential	Non - Mutable in CDS
498	PF3D7_0104100		conserved Plasmodium membrane protein, unknown function	5	OG5_166995	integral component of membrane	null	transport	MAL1P1.31	Slow	Non - Mutable in CDS
499	PKNH_1412100		SICAvar, type I	0	OG5_126656	null	null	null
499	PF3D7_1447600		conserved Plasmodium protein, unknown function	1	OG5_158131	null	null	null	PF14_0452A	Dispensable	Non - Mutable in CDS
500	PF3D7_1320900		RNA-binding protein, putative	0	OG5_129285	null	nucleic acid binding, nucleotide binding	null	PF13_0122		Non - Mutable in CDS
500	PF3D7_1006600		phosducin-like protein, putative	0	OG5_127313	null	null	cell redox homeostasis	PHLP1		Non - Mutable in CDS
501	PF3D7_1434100		queuine tRNA-ribosyltransferase, putative	0	OG5_146983	null	queuine tRNA-ribosyltransferase activity	queuosine biosynthetic process	PF14_0322		Mutable in CDS
501	PF3D7_0918900		gamma-glutamylcysteine synthetase	0	OG5_128698	null	glutamate-cysteine ligase activity	glutathione biosynthetic process	GAMMAGCS		Non - Mutable in CDS
502	PF3D7_1366300		conserved Plasmodium protein, unknown function	0	OG5_162096	nucleus	null	null	MAL13P1.333		Mutable in CDS
502	PF3D7_0318200		DNA-directed RNA polymerase II subunit RPB1	0	OG5_126637	DNA-directed RNA polymerase II, core complex	DNA binding, DNA-directed RNA polymerase activity	transcription from RNA polymerase II promoter	RPB1	Essential	Non - Mutable in CDS
503	PF3D7_1314700		conserved Plasmodium protein, unknown function	0	OG5_146580	null	null	null	MAL13P1.75		Mutable in CDS
503	PF3D7_1245400		mitochondrial ribosomal protein L3 precursor, putative	0	OG5_127133	ribosome	structural constituent of ribosome	translation	2277.T00436	Essential	Non - Mutable in CDS
504	PF3D7_1335000		MSP7-like protein	0	OG5_165511	null	null	null	MSRP1		Mutable in CDS
504	PF3D7_1248700		conserved Plasmodium protein, unknown function	0	OG5_137922	nucleus	null	null	2277.T00467	Essential	Non - Mutable in CDS
505	PKNH_1032400		skeleton-binding protein 1, putative	1	OG5_159311	null	null	null
505	PF3D7_1432100		voltage-dependent anion-selective channel protein, putative	0	OG5_149308	mitochondrial outer membrane	null	transmembrane transport	PF14_0301	Essential	Non - Mutable in CDS
506	PF3D7_0703900		conserved Plasmodium membrane protein, unknown function	11	OG5_157845	cytoplasm, extracellular region	structural molecule activity	cell adhesion, phosphate ion transport	MAL7P1.15	Essential	Non - Mutable in CDS
506	PF3D7_1225200		conserved Plasmodium protein, unknown function	0	OG5_165204	nucleus	DNA binding, chromatin binding, protein binding, zinc ion binding	regulation of transcription, DNA-templated, transcription, DNA-templated	2277.T00243	Essential	Non - Mutable in CDS
506	PF3D7_1329000		DNA-directed RNA polymerase III subunit RPC1, putative	0	OG5_126637	null	DNA binding, DNA-directed RNA polymerase activity	transcription, DNA-templated	PF13_0150	Essential	Non - Mutable in CDS
507	PF3D7_1450700		conserved Plasmodium protein, unknown function	0	OG5_128767	cytoplasm, nucleus	null	null	PF14_0482	Essential	Mutable in CDS
507	PF3D7_1209300		zinc finger transcription factor, putative	0	OG5_126539	null	metal ion binding	null	KROX1	Essential	Mutable in CDS
508	PF3D7_0524300		conserved Plasmodium protein, unknown function	0	OG5_167354	null	null	null	MAL5P1.242		Non - Mutable in CDS
508	PF3D7_0816400		EF-hand calcium-binding domain-containing protein	0	OG5_158067	null	calcium ion binding	null	MAL8P1.79	Dispensable	Mutable in CDS
509	PF3D7_1308100		CCAAT-binding transcription factor, putative	0	OG5_159764	intracellular	protein heterodimerization activity, sequence-specific DNA binding	null	PF13_0043	Dispensable	Non - Mutable in CDS
509	PF3D7_1216300		signal recognition particle subunit SRP19	0	OG5_128121	signal recognition particle	7S RNA binding	SRP-dependent cotranslational protein targeting to membrane	SRP19	Essential	Non - Mutable in CDS
510	PF3D7_0717500		calcium-dependent protein kinase 4	0	OG5_126600	null	ATP binding, calcium ion binding, protein kinase activity	protein phosphorylation	CDPK4	Slow	Mutable in CDS
510	PF3D7_0914600		transcription elongation factor 1, putative	0	OG5_128595	null	null	null	ELF1		Non - Mutable in CDS
511	PKNH_API01000		large subunit ribosomal RNA	null	PKNH_API01000	null	null	null
511	PF3D7_0710000		conserved Plasmodium protein, unknown function	0	OG5_138484	nucleus	null	null	MAL7P1.30		Non - Mutable in CDS
512	PF3D7_0811600		conserved Plasmodium protein, unknown function	0	OG5_161495	cytoplasm	ATP binding	null	PF08_0091	Slow	Non - Mutable in CDS
512	PF3D7_0905400		high molecular weight rhoptry protein 3	0	OG5_161429	null	null	null	RHOPH3	Essential	Non - Mutable in CDS
512	PF3D7_1410400		rhoptry-associated protein 1	0	OG5_162087	null	null	null	RAP1	Slow	Mutable in CDS
512	PF3D7_0930300		merozoite surface protein 1	1	OG5_159573	membrane	null	pathogenesis	MSP1	Essential	Non - Mutable in CDS
512	PF3D7_1105300		conserved Plasmodium protein, unknown function	1	OG5_167210	membrane	null	null	PF11_0064	Slow	Non - Mutable in CDS
513	PF3D7_0915700		conserved Plasmodium protein, unknown function	0	OG5_147433	null	null	null	PFI0770C		Non - Mutable in CDS
513	PKNH_0413500		cysteine protease, putative	0	OG5_pkno|PKH_041240	null	null	null
514	PF3D7_1430300		acid phosphatase, putative	0	OG5_127768	cytoplasm	acid phosphatase activity	null	PF14_0282	Dispensable	Mutable in CDS
514	PKNH_0111100		glutathione synthetase, putative	0	OG5_128131	null	ATP binding, glutathione synthase activity	glutathione biosynthetic process
514	PF3D7_1222100		conserved Plasmodium protein, unknown function	1	OG5_167484	membrane	null	null	2277.T00213		Mutable in CDS
515	PF3D7_1326000		conserved Plasmodium protein, unknown function	1	OG5_167410	null	null	null	MAL13P1.141		Non - Mutable in CDS
515	PF3D7_1465000		conserved Plasmodium protein, unknown function	1	OG5_150543	membrane	nucleotide binding	null	PF14_0617	Essential	Non - Mutable in CDS
516	PF3D7_1126000		threonine--tRNA ligase	0	OG5_126764	cytoplasm	ATP binding, threonine-tRNA ligase activity	threonyl-tRNA aminoacylation	THRRS	Essential	Non - Mutable in CDS
516	PF3D7_1123100		calcium-dependent protein kinase 7	0	OG5_131887	null	ATP binding, calcium ion binding, protein kinase activity	protein phosphorylation	CDPK7	Essential	Non - Mutable in CDS
517	PF3D7_1130000		phosphoacetylglucosamine mutase, putative	0	OG5_128133	null	intramolecular transferase activity, phosphotransferases, magnesium ion binding	carbohydrate metabolic process	PAGM	Slow	Non - Mutable in CDS
517	PF3D7_1303500		sodium/hydrogen exchanger, Na+, H+ antiporter	14	OG5_126729	integral component of membrane	solute:proton antiporter activity	cation transport, transmembrane transport	NHE		Mutable in CDS
518	PF3D7_1034900		methionine--tRNA ligase	0	OG5_127468	cytoplasm	ATP binding, methionine-tRNA ligase activity	methionyl-tRNA aminoacylation	MRSCYT		Non - Mutable in CDS
518	PF3D7_0815200		importin beta, putative	0	OG5_127843	null	Ran GTPase binding	intracellular protein transport	PF08_0069	Essential	Non - Mutable in CDS
518	PF3D7_1437200		ribonucleoside-diphosphate reductase large subunit, putative	0	OG5_126839	null	ATP binding, ribonucleoside-diphosphate reductase activity, thioredoxin disulfide as acceptor	DNA replication, oxidation-reduction process	PF14_0352	Essential	Non - Mutable in CDS
518	PF3D7_1124600		ethanolamine kinase	0	OG5_127649	null	transferase activity, transferring phosphorus-containing groups	null	EK	Slow	Non - Mutable in CDS
518	PF3D7_1342100		aconitate hydratase	0	OG5_126691	null	null	metabolic process	IRP	Essential	Mutable in CDS
519	PF3D7_1306900		U1 small nuclear ribonucleoprotein A, putative	0	OG5_127059	null	nucleic acid binding, nucleotide binding, snRNA binding	null	SNRPA	Essential	Non - Mutable in CDS
519	PF3D7_0909800		small nuclear ribonucleoprotein Sm D3, putative	0	OG5_127840	null	null	null	SNRPD3		Non - Mutable in CDS
520	PF3D7_1346100		protein transport protein SEC61 subunit alpha	8	OG5_127102	membrane	null	protein transport	SEC61	Essential	Non - Mutable in CDS
520	PF3D7_0306500		conserved Plasmodium protein, unknown function	1	OG5_147456	cytoplasm	metal ion binding	null	MAL3P2.25	Essential	Non - Mutable in CDS
521	PF3D7_1426300		dynein-associated protein, putative	0	OG5_130116	null	protein binding	null	PF14_0243	Dispensable	Mutable in CDS
521	PF3D7_0922000		dynein intermediate chain, putative	0	OG5_130052	null	protein binding	null	PFI1080W		Mutable in CDS
522	PF3D7_0515700		glideosome-associated protein 40, putative	10	OG5_141740	null	null	null	GAP40	Essential	Non - Mutable in CDS
522	PF3D7_0423500		glideosome associated protein with multiple membrane spans 2	6	OG5_141755	integral component of membrane	metal ion binding	transport	GAPM2		Non - Mutable in CDS
522	PF3D7_0918000		glideosome-associated protein 50	2	OG5_129627	null	hydrolase activity	null	GAP50	Essential	Non - Mutable in CDS
522	PF3D7_1323700		glideosome associated protein with multiple membrane spans 1	6	OG5_140542	integral component of membrane, plasma membrane	null	null	GAPM1	Essential	Non - Mutable in CDS
522	PF3D7_1406800		glideosome associated protein with multiple membrane spans 3	6	OG5_143227	integral component of membrane	null	null	GAPM3	Essential	Non - Mutable in CDS
523	PF3D7_0517300		serine/arginine-rich splicing factor 1	0	OG5_128933	null	nucleic acid binding, nucleotide binding	null	SR1		Non - Mutable in CDS
523	PF3D7_1452700		U1 snRNA associated protein, putative	0	OG5_127248	U1 snRNP	mRNA binding	mRNA splice site selection	PF14_0502		Non - Mutable in CDS
524	PF3D7_1208200		cysteine repeat modular protein 3	8	OG5_145113	null	null	null	CRMP3		Mutable in CDS
524	PF3D7_0520500		phosphomethylpyrimidine kinase, putative	0	OG5_128612	null	null	null	MAL5P1.206		Mutable in CDS
525	PF3D7_0713900		conserved Plasmodium protein, unknown function	0	OG5_159576	null	null	null	PF07_0053	Essential	Mutable in CDS
525	PF3D7_1335000		MSP7-like protein	0	OG5_165511	null	null	null	MSRP1		Mutable in CDS
526	PF3D7_1419100		ATP-dependent rRNA helicase SPB4, putative	0	OG5_145124	null	ATP binding, nucleic acid binding	null	SPB4	Dispensable	Mutable in CDS
526	PF3D7_0821000		conserved Plasmodium protein, unknown function	2	OG5_136259	intracellular	ATP binding, GTP binding, GTPase activity, calcium ion binding	null	MAL8P1.53		Non - Mutable in CDS
527	PKNH_1100900		conserved Plasmodium protein, unknown function	1	OG5_205493	null	null	null
527	PF3D7_1325600		mitochondrial fission 1 protein, putative	1	OG5_129200	null	protein binding	mitochondrial fission	FIS1		Non - Mutable in CDS
528	PF3D7_0720800		Ham1-like protein, putative	0	OG5_126970	null	hydrolase activity	null	MAL7P1.110		Non - Mutable in CDS
528	PF3D7_1217900		PPPDE peptidase domain-containing protein, putative	0	OG5_128951	null	null	null	2277.T00173	Slow	Mutable in CDS
528	PF3D7_1245900		conserved Plasmodium protein, unknown function	0	OG5_156202	cytoplasm, membrane	protein binding	null	2277.T00440		Mutable in CDS
529	PF3D7_0204700		hexose transporter	12	OG5_127135	integral component of membrane	substrate-specific transmembrane transporter activity	transmembrane transport	HT		Non - Mutable in CDS
529	PF3D7_0206200		pantothenate transporter	11	OG5_131121	integral component of membrane	null	transmembrane transport	PAT		Mutable in CDS
529	PF3D7_1129900		major facilitator superfamily-related transporter, putative	12	OG5_146787	membrane	null	null	MFR5		Mutable in CDS
529	PF3D7_0614300		major facilitator superfamily-related transporter, putative	12	OG5_164658	integral component of membrane	null	transmembrane transport	MFR1	Dispensable	Mutable in CDS
530	PF3D7_0214000		T-complex protein 1 subunit theta	0	OG5_127923	null	ATP binding, unfolded protein binding	protein folding	CCT8		Non - Mutable in CDS
530	PF3D7_1028100		protoporphyrinogen oxidase	2	OG5_158981	membrane	oxidoreductase activity	oxidation-reduction process	PPO	Dispensable	Mutable in CDS
531	PF3D7_1339400		conserved Plasmodium protein, unknown function	1	OG5_153598	null	null	null	PF13_0216		Non - Mutable in CDS
531	PF3D7_0306000		conserved Plasmodium protein, unknown function	1	OG5_145107	cytoplasm	ubiquinol-cytochrome-c reductase activity	null	MAL3P2.21C	Essential	Non - Mutable in CDS
532	PF3D7_1413900		DnaJ protein, putative	5	OG5_141138	membrane	null	null	PF14_0137	Essential	Non - Mutable in CDS
532	PF3D7_0306900		40S ribosomal protein S23, putative	0	OG5_127029	small ribosomal subunit	structural constituent of ribosome	translation	MAL3P2.27	Essential	Non - Mutable in CDS
533	PF3D7_0306400		FAD-dependent glycerol-3-phosphate dehydrogenase, putative	1	OG5_127215	glycerol-3-phosphate dehydrogenase complex	oxidoreductase activity	glycerol-3-phosphate metabolic process, oxidation-reduction process	MAL3P2.24	Slow	Mutable in CDS
533	PF3D7_1437700		succinyl-CoA ligase, putative	0	OG5_131604	null	cofactor binding	null	PF14_0357	Dispensable	Mutable in CDS
534	PF3D7_0510100		conserved Plasmodium protein, unknown function	0	OG5_146792	nucleus	RNA binding	null	MAL5P1.102	Essential	Non - Mutable in CDS
534	PF3D7_1025500		conserved Plasmodium protein, unknown function	2	OG5_143354	cilium, cytoplasm, dynein complex, membrane, microtubule	ATP binding, ATPase activity, microtubule motor activity	microtubule-based movement	PF10_0249	Essential	Mutable in CDS
535	PF3D7_1136800		DnaJ protein, putative	1	OG5_127638	membrane	null	null	PF11_0380	Essential	Non - Mutable in CDS
535	PF3D7_0317200		cdc2-related protein kinase 4	0	OG5_147470	null	ATP binding, protein kinase activity	protein phosphorylation	CRK4	Essential	Non - Mutable in CDS
536	PF3D7_1011000		inner membrane complex sub-compartment protein 1	0	OG5_141732	null	null	null	ISP1		Non - Mutable in CDS
536	PF3D7_0320000		protein phosphatase inhibitor 2	0	OG5_130937	null	protein phosphatase inhibitor activity	regulation of phosphoprotein phosphatase activity, regulation of signal transduction	I2		Non - Mutable in CDS
537	PF3D7_1230900		serine/threonine protein kinase RIO1, putative	0	OG5_127476	null	ATP binding, protein serine/threonine kinase activity	null	RIO1	Slow	Non - Mutable in CDS
537	PF3D7_1008800		nucleolar protein 5, putative	0	OG5_127592	null	null	null	NOP5		Non - Mutable in CDS
538	PF3D7_1132000		ubiquitin-like protein, putative	0	OG5_127163	null	protein binding	null	PF11_0329	Slow	Mutable in CDS
538	PF3D7_0819600		conserved Plasmodium protein, unknown function	0	OG5_144948	membrane	protein binding	null	MAL8P1.62	Dispensable	Non - Mutable in CDS
539	PF3D7_0921400		NifU-like scaffold protein, putative	1	OG5_137245	null	iron ion binding, iron-sulfur cluster binding	iron-sulfur cluster assembly	NIFU	Dispensable	Mutable in CDS
539	PF3D7_0509000		SNAP protein (soluble N-ethylmaleimide-sensitive factor attachment protein), putative	0	OG5_127387	null	null	intracellular protein transport	MAL5P1.91	Essential	Non - Mutable in CDS
540	PF3D7_0935200		vacuolar protein sorting-associated protein 33, putative	0	OG5_127780	null	null	vesicle docking involved in exocytosis	VPS33	Essential	Non - Mutable in CDS
540	PF3D7_1004000		60S ribosomal protein L13, putative	0	OG5_126957	large ribosomal subunit	structural constituent of ribosome	translation	PF10_0043	Essential	Non - Mutable in CDS
541	PF3D7_0815500		conserved Plasmodium protein, unknown function	1	OG5_167115	cytoplasm	null	null	MAL8P1.84		Non - Mutable in CDS
541	PF3D7_0625300		DNA polymerase 1, putative	0	OG5_160659	null	DNA binding, DNA-directed DNA polymerase activity	DNA replication, DNA-dependent DNA replication	2270.T00140	Essential	Non - Mutable in CDS
542	PF3D7_1105300		conserved Plasmodium protein, unknown function	1	OG5_167210	membrane	null	null	PF11_0064	Slow	Non - Mutable in CDS
542	PF3D7_1410400		rhoptry-associated protein 1	0	OG5_162087	null	null	null	RAP1	Slow	Mutable in CDS
543	PF3D7_1228900		conserved Plasmodium protein, unknown function	0	OG5_153622	cytoplasm, membrane	null	null	2277.T00280	Essential	Non - Mutable in CDS
543	PF3D7_1013000		zinc finger protein, putative	1	OG5_166168	cytoplasm, membrane, nucleus	protein binding, zinc ion binding	multicellular organismal development, ubiquitin-dependent protein catabolic process	PF10_0127	Dispensable	Mutable in CDS
544	PF3D7_1243900		double C2-like domain-containing protein	0	OG5_141554	null	protein binding	null	DOC2		Non - Mutable in CDS
544	PF3D7_1468700		eukaryotic initiation factor 4A	0	OG5_126984	null	ATP binding, nucleic acid binding	null	EIF4A		Non - Mutable in CDS
545	PF3D7_1461400		conserved Plasmodium protein, unknown function	0	OG5_158072	null	null	null	PF14_0586		Mutable in CDS
545	PF3D7_1139100		RNA-binding protein, putative	0	OG5_166737	cytoplasm, nucleus	RNA binding, nucleic acid binding, nucleotide binding	mRNA processing, mRNA transport, regulation of translation	PF11_0402	Dispensable	Mutable in CDS
546	PF3D7_0110700		chromatin assembly factor 1 protein WD40 domain, putative	0	OG5_127148	null	protein binding	null	MAL1P2.33	Slow	Non - Mutable in CDS
546	PF3D7_1130000		phosphoacetylglucosamine mutase, putative	0	OG5_128133	null	intramolecular transferase activity, phosphotransferases, magnesium ion binding	carbohydrate metabolic process	PAGM	Slow	Non - Mutable in CDS
547	PF3D7_1358200		conserved Plasmodium protein, unknown function	0	OG5_167304	extracellular region	calcium ion binding	cell adhesion	MAL13P1.286		Non - Mutable in CDS
547	PF3D7_1136400		signal recognition particle subunit SRP72, putative	0	OG5_164153	null	null	null	SRP72	Essential	Non - Mutable in CDS
547	PF3D7_0202500		early transcribed membrane protein 2	1	OG5_184624	null	null	null	ETRAMP2		Non - Mutable in CDS
548	PF3D7_0309300		N2227-like protein, putative	0	OG5_128180	null	null	null	MAL3P3.13	Slow	Mutable in CDS
548	PF3D7_1002400		RNA-binding protein, putative	0	OG5_127745	null	nucleic acid binding, nucleotide binding	null	PF3D7_1002400.1
549	PF3D7_1417400		rap guanine nucleotide exchange factor, putative, pseudogene	0	OG5_141204	null	null	null	EPAC		Mutable in CDS
549	PF3D7_0302900		exportin-1, putative	0	OG5_127698	null	Ran GTPase binding	intracellular protein transport	MAL3P1.9	Essential	Non - Mutable in CDS
550	PF3D7_1409400		conserved Plasmodium membrane protein, unknown function	4	OG5_143228	integral component of membrane	null	null	PF14_0091	Essential	Non - Mutable in CDS
550	PKNH_1356500		tryptophan-rich antigen	0	OG5_169234	null	null	null
551	PF3D7_1466700		60S ribosome subunit biogenesis protein NIP7, putative	0	OG5_127869	nucleus	RNA binding	ribosome assembly	NIP7		Non - Mutable in CDS
551	PF3D7_0317600		40S ribosomal protein S11, putative	0	OG5_126986	ribosome	structural constituent of ribosome	translation	RPS11		Non - Mutable in CDS
552	PF3D7_0709500		conserved Plasmodium protein, unknown function	0	OG5_167341	cytoplasm, nucleus	DNA binding, nucleotide binding	DNA recombination, DNA repair, DNA replication	PF07_0039		Non - Mutable in CDS
552	PF3D7_0319100		E3 ubiquitin-protein ligase RBX1, putative	0	OG5_127986	null	protein binding, zinc ion binding	null	RBX1	Essential	Non - Mutable in CDS
553	PF3D7_1454200		conserved Plasmodium protein, unknown function	2	OG5_167375	null	null	null	PF14_0515		Mutable in CDS
553	PF3D7_0509400		RNA polymerase I	0	OG5_127924	null	DNA binding, DNA-directed RNA polymerase activity, zinc ion binding	transcription, DNA-templated	RNAPI	Essential	Non - Mutable in CDS
554	PF3D7_1417800		DNA replication licensing factor MCM2	0	OG5_127764	MCM complex, nucleus	ATP binding, DNA binding, DNA helicase activity	DNA replication initiation	MCM2	Essential	Non - Mutable in CDS
554	PF3D7_0416400		histone acetyltransferase, putative	0	OG5_144201	cytoplasm, nucleus	histone acetyltransferase activity	DNA repair, chromatin modification	HAT1	Slow	Non - Mutable in CDS
555	PF3D7_0503300		serine/arginine-rich splicing factor 12	0	OG5_127418	null	nucleic acid binding, nucleotide binding	null	SRSF12	Essential	Non - Mutable in CDS
555	PF3D7_0510200		peptidyl-prolyl cis-trans isomerase	0	OG5_128211	null	peptidyl-prolyl cis-trans isomerase activity, protein binding	protein folding, protein peptidyl-prolyl isomerization	CYP87	Slow	Non - Mutable in CDS
556	PF3D7_1024800		conserved Plasmodium protein, unknown function	2	OG5_167046	integral component of membrane, symbiont-containing vacuole membrane	hydrolase activity	null	PF10_0242		Mutable in CDS
556	PF3D7_1224300		polyadenylate-binding protein, putative	0	OG5_126795	null	RNA binding, nucleotide binding	null	PABP	Essential	Non - Mutable in CDS
557	PF3D7_0904500		prefoldin subunit 4, putative	0	OG5_128513	prefoldin complex	unfolded protein binding	protein folding	PFI0220W	Slow	Non - Mutable in CDS
557	PF3D7_0507700		nuclear protein localization protein 4, putative	0	OG5_128565	null	protein binding	null	NPL4	Essential	Non - Mutable in CDS
558	PF3D7_0722700		conserved Plasmodium protein, unknown function	1	OG5_153566	integral component of membrane	null	null	PF07_0093	Essential	Non - Mutable in CDS
558	PF3D7_0516200		40S ribosomal protein S11	0	OG5_126681	ribosome	structural constituent of ribosome	translation	RPS11	Essential	Non - Mutable in CDS
559	PF3D7_0309500		asparagine synthetase [glutamine-hydrolyzing], putative	0	OG5_127204	null	asparagine synthase (glutamine-hydrolyzing) activity	asparagine biosynthetic process	AS	Slow	Mutable in CDS
559	PF3D7_1219900		ribulose-phosphate 3-epimerase, putative	0	OG5_127027	null	ribulose-phosphate 3-epimerase activity	pentose-phosphate shunt	2277.T00192		Non - Mutable in CDS
559	PF3D7_0610800		transketolase	0	OG5_126720	null	transketolase activity	metabolic process	TK	Essential	Non - Mutable in CDS
559	PF3D7_0926700		glutamine-dependent NAD(+) synthetase, putative	0	OG5_127076	null	null	null	NADSYN	Slow	Mutable in CDS
560	PF3D7_0608700		T-complex protein 1 subunit zeta	0	OG5_127428	null	ATP binding, unfolded protein binding	protein folding	CCT6	Slow	Non - Mutable in CDS
560	PF3D7_1444300		1-acyl-sn-glycerol-3-phosphate acyltransferase, putative	2	OG5_126904	null	transferase activity, transferring acyl groups	metabolic process	LPAAT		Non - Mutable in CDS
561	PF3D7_1015900		enolase	0	OG5_126698	phosphopyruvate hydratase complex	magnesium ion binding, phosphopyruvate hydratase activity	glycolytic process	ENO	Essential	Non - Mutable in CDS
561	PF3D7_0613500		AP-3 complex subunit beta, putative	0	OG5_156671	membrane coat	binding	intracellular protein transport, vesicle-mediated transport	2270.T00025		Non - Mutable in CDS
562	PF3D7_1235700		ATP synthase subunit beta, mitochondrial	0	OG5_127099	proton-transporting two-sector ATPase complex, catalytic domain	ATP binding, proton-transporting ATP synthase activity, rotational mechanism	ATP hydrolysis coupled proton transport, ATP synthesis coupled proton transport	2277.T00345	Slow	Non - Mutable in CDS
562	PF3D7_1406300		glycerophosphodiester phosphodiesterase	0	OG5_153518	null	phosphoric diester hydrolase activity	lipid metabolic process	GDPD		Non - Mutable in CDS
563	PF3D7_0905300		dynein heavy chain, putative	0	OG5_126558	dynein complex	microtubule motor activity	microtubule-based movement	PFI0260C		Mutable in CDS
563	PF3D7_0621400		Pf77 protein	0	OG5_147639	null	null	null	ALV7	Dispensable	Mutable in CDS
564	PF3D7_1116900		conserved Plasmodium protein, unknown function	0	OG5_150538	null	null	null	PF11_0175A		Non - Mutable in CDS
564	PF3D7_1453900		conserved Plasmodium protein, unknown function	0	OG5_142963	null	null	null	PF14_0512		Non - Mutable in CDS
565	PF3D7_0704100		conserved Plasmodium membrane protein, unknown function	7	OG5_156926	cytoplasm	GTP binding, GTPase activity, translation initiation factor activity	translational initiation	MAL7P1.17	Essential	Mutable in CDS
565	PF3D7_0929400		high molecular weight rhoptry protein 2	0	OG5_162079	null	null	null	RHOPH2		Non - Mutable in CDS
566	PF3D7_0705400		DNA replication licensing factor MCM7	0	OG5_128241	MCM complex, nucleus	ATP binding, DNA binding, DNA helicase activity	DNA replication, DNA replication initiation	MCM7	Essential	Non - Mutable in CDS
566	PF3D7_0716300		conserved Plasmodium protein, unknown function	0	OG5_153544	cytoplasm, integral component of membrane	ATP binding, RNA binding, cysteine-type peptidase activity, endonuclease activity, exonuclease activity, helicase activity, nucleotidyltransferase activity, zinc ion binding	proteolysis, transcription, RNA-dependent	MAL7P1.77	Essential	Non - Mutable in CDS
567	PF3D7_0705500		inositol-phosphate phosphatase, putative	0	OG5_152964	null	phosphoric ester hydrolase activity	phosphatidylinositol dephosphorylation	PF07_0024	Essential	Non - Mutable in CDS
567	PF3D7_0823200		RNA-binding protein, putative	0	OG5_146727	null	nucleic acid binding, nucleotide binding, protein binding	null	MAL8P1.40	Slow	Non - Mutable in CDS
568	PF3D7_0708400		heat shock protein 90	0	OG5_126623	null	ATP binding, unfolded protein binding	protein folding, response to stress	HSP90	Slow	Non - Mutable in CDS
568	PF3D7_1004400		RNA-binding protein, putative	0	OG5_150088	null	nucleic acid binding, nucleotide binding	null	PF10_0047		Mutable in CDS
568	PF3D7_1331100		DNA polymerase theta, putative	0	OG5_153054	null	ATP binding, nucleic acid binding	null	POLQ	Dispensable	Mutable in CDS
569	PF3D7_0715900		cation diffusion facilitator family protein, putative	6	OG5_126754	integral component of membrane	cation transmembrane transporter activity	cation transport, transmembrane transport	CDF	Dispensable	Mutable in CDS
569	PF3D7_1304200		CorA-like Mg2+ transporter protein, putative	2	OG5_144638	membrane	metal ion transmembrane transporter activity	metal ion transport, transmembrane transport	PF3D7_1304200.1	Dispensable
570	PF3D7_0713900		conserved Plasmodium protein, unknown function	0	OG5_159576	null	null	null	PF07_0053	Essential	Mutable in CDS
570	PF3D7_1014600		transcriptional coactivator ADA2	1	OG5_127420	membrane	DNA binding, chromatin binding, zinc ion binding	histone acetylation, regulation of transcription from RNA polymerase II promoter	ADA2	Essential	Non - Mutable in CDS
571	PF3D7_0719200		NIMA related kinase 4	0	OG5_127026	null	ATP binding, protein kinase activity	protein phosphorylation	NEK4	Dispensable	Non - Mutable in CDS
571	PF3D7_0719700		40S ribosomal protein S10, putative	0	OG5_127137	null	null	null	RPS10	Essential	Non - Mutable in CDS
572	PF3D7_0529400		conserved Plasmodium protein, unknown function	0	OG5_154800	membrane	null	null	PF3D7_0529400.1	Essential
572	PF3D7_1138000		conserved Plasmodium protein, unknown function	0	OG5_156844	cytoplasm, myosin complex	ATP binding, actin binding, calmodulin binding, motor activity	null	PF11_0392		Non - Mutable in CDS
572	PF3D7_1105000		histone H4	0	OG5_126573	nucleosome, nucleus	DNA binding, protein heterodimerization activity	DNA-templated transcription, initiation, nucleosome assembly	H4	Essential	Non - Mutable in CDS
573	PF3D7_0725300		conserved Plasmodium protein, unknown function	0	OG5_150545	cytoplasm	null	null	PF07_0106	Essential	Non - Mutable in CDS
573	PF3D7_1340300		nucleolar complex protein 2, putative	0	OG5_139975	membrane	null	null	PF13_0219		Non - Mutable in CDS
574	PF3D7_1325000		U6 snRNA-associated Sm-like protein LSm6, putative	0	OG5_128262	small nucleolar ribonucleoprotein complex	null	mRNA splicing, via spliceosome	LSM6	Slow	Non - Mutable in CDS
574	PF3D7_0610500		peptidyl-tRNA hydrolase PTRHD1, putative	0	OG5_130573	null	aminoacyl-tRNA hydrolase activity	null	2270.T00210	Dispensable	Non - Mutable in CDS
575	PKNH_0913400		SICAvar, type I	0	OG5_126656	null	null	null
575	PF3D7_1332800		eukaryotic translation initiation factor 6, putative	0	OG5_127488	null	ribosome binding	mature ribosome assembly	PF13_0178		Non - Mutable in CDS
576	PF3D7_1320800		dihydrolipoyllysine-residue succinyltransferase component of 2-oxoglutarate dehydrogenase complex	0	OG5_127362	oxoglutarate dehydrogenase complex	dihydrolipoyllysine-residue succinyltransferase activity	tricarboxylic acid cycle	PF13_0121	Dispensable	Mutable in CDS
576	PF3D7_1474900		trailer hitch homolog, putative	0	OG5_127604	null	null	null	CITH		Non - Mutable in CDS
577	PF3D7_1338100		26S proteasome regulatory subunit RPN3, putative	0	OG5_128135	proteasome complex	enzyme regulator activity, protein binding	regulation of protein catabolic process	RPN3	Essential	Non - Mutable in CDS
577	PF3D7_0913900		arginine--tRNA ligase, putative	0	OG5_162038	null	ATP binding, arginine-tRNA ligase activity	arginyl-tRNA aminoacylation	RRSAPI	Essential	Non - Mutable in CDS
578	PF3D7_0317800		26S proteasome non-ATPase regulatory subunit 9, putative	0	OG5_128010	null	protein binding	null	MAL3P6.16		Non - Mutable in CDS
578	PF3D7_1354500		adenylosuccinate synthetase	0	OG5_127011	null	GTP binding, adenylosuccinate synthase activity	purine nucleotide biosynthetic process	ADSS		Non - Mutable in CDS
579	PF3D7_1430100		serine/threonine protein phosphatase 2A activator	0	OG5_127213	null	phosphatase activator activity	null	PTPA		Non - Mutable in CDS
579	PF3D7_1223700		vacuolar iron transporter	5	OG5_129047	null	null	null	VIT	Dispensable	Non - Mutable in CDS
580	PF3D7_1019900		autophagy-related protein 8	0	OG5_126969	null	null	null	ATG8	Essential	Non - Mutable in CDS
580	PF3D7_1246200		actin I	0	OG5_126595	null	null	null	ACT1	Essential	Non - Mutable in CDS
581	PF3D7_1410200		cytidine triphosphate synthetase	0	OG5_126851	null	CTP synthase activity	pyrimidine nucleotide biosynthetic process	PF14_0100	Essential	Non - Mutable in CDS
581	PF3D7_0621200		pyridoxine biosynthesis protein PDX1	0	OG5_128957	null	catalytic activity	pyridoxal phosphate biosynthetic process	PDX1	Dispensable	Mutable in CDS
582	PF3D7_1340900		sodium-dependent phosphate transporter	10	OG5_126728	membrane	inorganic phosphate transmembrane transporter activity	phosphate ion transport	PIT		Non - Mutable in CDS
582	PF3D7_1464700		ATP synthase (C/AC39) subunit, putative	0	OG5_127683	proton-transporting V-type ATPase, V0 domain	ATP binding, hydrogen ion transmembrane transporter activity, metal ion binding, proton-transporting ATP synthase activity, rotational mechanism, proton-transporting ATPase activity, rotational mechanism	ATP hydrolysis coupled proton transport, plasma membrane ATP synthesis coupled proton transport	PF14_0615	Essential	Non - Mutable in CDS
583	PF3D7_0807300		ras-related protein Rab-18	0	OG5_129466	intracellular, membrane	GTP binding, GTPase activity	GTP catabolic process, intracellular protein transport, nucleocytoplasmic transport, small GTPase mediated signal transduction	RAB18		Non - Mutable in CDS
583	PF3D7_1144900		ras-related protein Rab-6	0	OG5_127256	intracellular, membrane	GTP binding, GTPase activity	GTP catabolic process, intracellular protein transport, nucleocytoplasmic transport, small GTPase mediated signal transduction	RAB6	Essential	Non - Mutable in CDS
583	PF3D7_1249300		protein phosphatase PPM4, putative	0	OG5_138379	null	catalytic activity, protein serine/threonine phosphatase activity	protein dephosphorylation	PPM4	Dispensable	Mutable in CDS
583	PF3D7_0823300		histone acetyltransferase GCN5	0	OG5_127781	null	N-acetyltransferase activity, protein binding	null	GCN5	Essential	Non - Mutable in CDS
584	PF3D7_1359400		CUGBP Elav-like family member 1	0	OG5_126974	null	nucleic acid binding, nucleotide binding, protein binding	null	CELF1		Non - Mutable in CDS
584	PKNH_1473300		Plasmodium exported protein (PHIST), unknown function	0	OG5_156665	null	null	null
584	PF3D7_1434500		dynein-related AAA-type ATPase, putative	9	OG5_127263	membrane, nucleus	ATP binding, ATPase activity	ribosomal large subunit assembly	PF14_0326	Essential	Non - Mutable in CDS
585	PF3D7_1132900		glycine cleavage system H protein	0	OG5_127169	null	null	null	GCVH	Essential	Non - Mutable in CDS
585	PF3D7_1141700		OTU domain-containing protein, putative	0	OG5_128771	null	null	null	PF11_0428		Non - Mutable in CDS
585	PF3D7_1330000		thioredoxin, putative	0	OG5_128642	null	null	null	PF3D7_1330000.1
586	PF3D7_1220400		debranching enzyme-associated ribonuclease, putative	0	OG5_129610	null	null	null	DRN1	Essential	Mutable in CDS
586	PF3D7_1206600		DNA-directed RNA polymerase III subunit RPC2, putative	0	OG5_126694	null	DNA binding, DNA-directed RNA polymerase activity, ribonucleoside binding	transcription, DNA-templated	RPC2	Essential	Mutable in CDS
587	PF3D7_1217300		GTP-binding protein, putative	1	OG5_128684	null	GTP binding	null	2277.T00167	Essential	Non - Mutable in CDS
587	PF3D7_1465900		40S ribosomal protein S3	0	OG5_126820	small ribosomal subunit	RNA binding, structural constituent of ribosome	translation	PF14_0627		Non - Mutable in CDS
588	PF3D7_1110500		vacuolar protein sorting-associated protein 35, putative	0	OG5_127886	retromer complex	protein transporter activity	protein transport, retrograde transport, endosome to Golgi	VPS35	Essential	Non - Mutable in CDS
588	PF3D7_1222300		endoplasmin, putative	0	OG5_153578	null	ATP binding, unfolded protein binding	protein folding, response to stress	GRP94	Essential	Non - Mutable in CDS
588	PF3D7_1451800		sortilin	2	OG5_128036	integral component of membrane	null	null	PF14_0493		Non - Mutable in CDS
588	PF3D7_0417200		bifunctional dihydrofolate reductase-thymidylate synthase	0	OG5_127385	null	dihydrofolate reductase activity, thymidylate synthase activity	dTMP biosynthetic process, glycine biosynthetic process, one-carbon metabolic process, oxidation-reduction process	DHFR-TS		Non - Mutable in CDS
589	PF3D7_1230700		protein transport protein SEC13	0	OG5_127687	null	protein binding	null	SEC13	Essential	Non - Mutable in CDS
589	PF3D7_1213900		conserved Plasmodium protein, unknown function	0	OG5_128210	null	glucose-1-phosphate adenylyltransferase activity, protein binding, transferase activity, transferring acyl groups	glycogen biosynthetic process	2277.T00136	Essential	Non - Mutable in CDS
590	PF3D7_0214100		protein transport protein SEC31	0	OG5_127506	null	protein binding	null	SEC31	Essential	Non - Mutable in CDS
590	PF3D7_1230700		protein transport protein SEC13	0	OG5_127687	null	protein binding	null	SEC13	Essential	Non - Mutable in CDS
591	PF3D7_0909400		exoribonuclease, putative	0	OG5_126774	null	exonuclease activity, nucleic acid binding	null	PFI0455W	Essential	Non - Mutable in CDS
591	PF3D7_1361100		protein transport protein Sec24A	0	OG5_127297	COPII vesicle coat	zinc ion binding	ER to Golgi vesicle-mediated transport, intracellular protein transport	SEC24A	Slow	Non - Mutable in CDS
592	PF3D7_1407500		multifunctional methyltransferase subunit TRM112, putative	0	OG5_128066	null	null	null	PF14_0072	Essential	Non - Mutable in CDS
592	PF3D7_1446600		centrin-2	0	OG5_138807	null	calcium ion binding	null	CEN2	Essential	Non - Mutable in CDS
592	PKNH_0734900		Plasmodium exported protein, unknown function	0	OG5_165136	null	null	null
593	PF3D7_1239500		DNA gyrase subunit B	0	OG5_128755	null	ATP binding, DNA binding, DNA topoisomerase type II (ATP-hydrolyzing) activity	DNA topological change	GYRB	Essential	Non - Mutable in CDS
593	PF3D7_1433500		DNA topoisomerase 2	0	OG5_127113	null	ATP binding, DNA binding, DNA topoisomerase type II (ATP-hydrolyzing) activity	DNA topological change	TOP2	Essential	Mutable in CDS

## Sheet: Legend
Table S6. Clusters from the Plasmodium interaction network representing putative protein complexes. Clusters were derived using ClusterOne (Nepusz et al., 2012). Conserved Plasmodium proteins of unknown function are highlighted in red.
Cluster#	Cluster ID
GeneID	Accession number from PlasmoDB
CORUM complex	CORUM complex(es) containing proteins in the cluster
Product Description	Description from PlasmoDB
#TM Domains	Number of transmembrane domains
Ortholog Group	Accession number of the orthology group
Computed GO Components	GO Cellular Component terms retrieved from PlasmoDB
Computed GO Functions	GO Molecular Function terms retrieved from PlasmoDB
Computed GO Processes	GO Biological Process terms retrieved from PlasmoDB
Symbol	Gene name
Phenotype Bushell	Sourced from Bushell et al., 2017
Phenotype Zhang	Sourced from Zhang et al., 2018
