# Supplementary material for: Landscape of the Plasmodium Interactome Reveals Both Conserved and Species-Specific Functionality
Source: Cell Rep. 2019 Aug 6;28(6):1635–1647.e5. doi: 10.1016/j.celrep.2019.07.019 (PMC6693557; doi:10.1016/j.celrep.2019.07.019)
Supplement: Table S7. GO Term Enrichment and CORUM Complex Recapitulation of Clusters, Related to Figure 2 — The GO_BPterms_enriched_clusters sheet lists clusters enriched in specific GO_Biological Process terms (where at least 50% of proteins in the cluster share a particular GO term). The Proteins_GO_BPenriched_clusters lists the proteins of the clusters enriched in specific GO_Biological Process terms. The CORUM clusters sheet lists clusters that recapitulate CORUM complex(es) (where at least 50% of proteins in the cluster belong to a particular CORUM complex). [file mmc8.xlsx]

## Sheet: GO_BPterms_enriched_clusters
Cluster#	GO.Process	GO.process#	cluster.size	proportion
53	metabolic process	2	2	1
65	intracellular protein transport	2	2	1
65	vesicle-mediated transport	2	2	1
110	oxidation-reduction process	2	2	1
153	rRNA processing	2	2	1
167	vesicle-mediated transport	2	2	1
182	metabolic process	2	2	1
283	ATP hydrolysis coupled proton transport	2	2	1
320	DNA replication	2	2	1
320	synthesis of RNA primer	2	2	1
364	metabolic process	2	2	1
386	intracellular protein transport	2	2	1
386	vesicle-mediated transport	2	2	1
401	elongation	2	2	1
407	biosynthetic process	2	2	1
461	proteolysis	2	2	1
481	cellular carbohydrate metabolic process	2	2	1
495	protein phosphorylation	2	2	1
496	signal peptide processing	2	2	1
569	transmembrane transport	2	2	1
593	DNA topological change	2	2	1
13	translation	56	74	0.756757
44	protein folding	7	9	0.777778
46	oxidation-reduction process	2	3	0.666667
50	GTP catabolic process	3	6	0.5
50	protein polymerization	3	6	0.5
52	transcription	4	6	0.666667
52	DNA-templated	4	6	0.666667
59	proteolysis	2	3	0.666667
100	DNA topological change	2	3	0.666667
201	mitochondrial electron transport	3	5	0.6
201	ubiquinol to cytochrome c	3	5	0.6
228	transcription	2	3	0.666667
228	DNA-templated	2	3	0.666667
243	intracellular protein transport	3	3	1
243	vesicle-mediated transport	3	3	1
250	mRNA processing	2	3	0.666667
255	chromosome organization	2	3	0.666667
273	transcription	2	4	0.5
273	DNA-templated	2	4	0.5
286	mismatch repair	2	3	0.666667
375	transmembrane transport	2	3	0.666667
385	transport	2	4	0.5
395	chromosome organization	2	4	0.5
396	ATP synthesis coupled proton transport	2	3	0.666667
410	transcription	3	4	0.75
410	DNA-templated	3	4	0.75
413	metabolic process	2	4	0.5
451	ATP synthesis coupled proton transport	4	6	0.666667
454	regulation of transcription	3	3	1
454	DNA-templated	3	3	1
471	transport	2	3	0.666667
506	DNA-templated	3	3	1
506	transcription	2	3	0.666667
529	transmembrane transport	3	4	0.75
583	GTP catabolic process	2	4	0.5
583	intracellular protein transport	2	4	0.5
583	nucleocytoplasmic transport	2	4	0.5
583	small GTPase mediated signal transduction	2	4	0.5

## Sheet: Proteins_GO_BPenriched_cluste
Cluster.	GeneID	Product.Description	X.TM.Domains	Ortholog.Group	Computed.GO.Components	Computed.GO.Functions	Computed.GO.Processes	Symbol	Phenotype
13	PF3D7_0217800	40S ribosomal protein S26	0	OG5_127138	ribosome	structural constituent of ribosome	translation	RPS26
13	PF3D7_0316800	40S ribosomal protein S15A, putative	0	OG5_126878	ribosome	structural constituent of ribosome	translation	MAL3P6.30
13	PF3D7_0503800	60S ribosomal protein L31	0	OG5_126907	ribosome	structural constituent of ribosome	translation	RPL31	Essential
13	PF3D7_0507100	60S ribosomal protein L4	0	OG5_127050	ribosome	structural constituent of ribosome	translation	RPL4
13	PF3D7_0415900	60S ribosomal protein L15, putative	0	OG5_127033	ribosome	structural constituent of ribosome	translation	MAL4P1.149	Essential
13	PF3D7_0516900	60S ribosomal protein L2	0	OG5_126641	ribosome	structural constituent of ribosome	translation	RPL2
13	PF3D7_0304400	60S ribosomal protein L44	0	OG5_126988	ribosome	structural constituent of ribosome	translation	RPL44
13	PF3D7_0306900	40S ribosomal protein S23, putative	0	OG5_127029	small ribosomal subunit	structural constituent of ribosome	translation	MAL3P2.27	Essential
13	PF3D7_0210900	conserved Plasmodium protein, unknown function	0	OG5_173790	null	null	null	PF02_0102	Slow
13	PF3D7_0312800	60S ribosomal protein L26, putative	0	OG5_126931	large ribosomal subunit	structural constituent of ribosome	translation	MAL3P4.28
13	PF3D7_0614500	60S ribosomal protein L19	0	OG5_126940	ribosome	structural constituent of ribosome	translation	RPL19
13	PF3D7_0317600	40S ribosomal protein S11, putative	0	OG5_126986	ribosome	structural constituent of ribosome	translation	RPS11
13	PF3D7_0322900	40S ribosomal protein S3A, putative	0	OG5_126852	ribosome	structural constituent of ribosome	translation	RPS3A
13	PF3D7_0706400	60S ribosomal protein L37	0	OG5_126918	ribosome	structural constituent of ribosome	translation	RPL37	Essential
13	PF3D7_0710600	60S ribosomal protein L34	0	OG5_127025	ribosome	structural constituent of ribosome	translation	RPL34
13	PF3D7_0719600	60S ribosomal protein L11a, putative	0	OG5_126688	ribosome	structural constituent of ribosome	translation	PF07_0079
13	PF3D7_0721600	40S ribosomal protein S5, putative	0	OG5_127064	small ribosomal subunit	RNA binding, structural constituent of ribosome	translation	PF07_0088	Essential
13	PF3D7_0813900	40S ribosomal protein S16, putative	0	OG5_126930	ribosome	structural constituent of ribosome	translation	RPS16	Essential
13	PF3D7_0814000	60S ribosomal protein L13-2, putative	0	OG5_127128	ribosome	structural constituent of ribosome	translation	PF08_0075
13	PF3D7_0519400	40S ribosomal protein S24	0	OG5_126896	ribosome	structural constituent of ribosome	translation	RPS24	Essential
13	PF3D7_0821700	60S ribosomal protein L22, putative	0	OG5_127156	ribosome	structural constituent of ribosome	translation	PF08_0039	Essential
13	PF3D7_0903900	60S ribosomal protein L32	0	OG5_126965	ribosome	structural constituent of ribosome	translation	RPL32	Essential
13	PF3D7_0611700	60S ribosomal protein L39	0	OG5_127376	ribosome	structural constituent of ribosome	translation	RPL39	Slow
13	PF3D7_1004000	60S ribosomal protein L13, putative	0	OG5_126957	large ribosomal subunit	structural constituent of ribosome	translation	PF10_0043	Essential
13	PF3D7_1019400	60S ribosomal protein L30e, putative	0	OG5_127005	null	null	null	PF10_0187	Essential
13	PF3D7_0705700	40S ribosomal protein S29, putative	0	OG5_127205	ribosome	structural constituent of ribosome	translation	MAL7P1.300
13	PF3D7_1105400	40S ribosomal protein S4, putative	0	OG5_126890	mitochondrion, ribosome	RNA binding, structural constituent of ribosome	translation	PF11_0065
13	PF3D7_1108700	heat shock protein DnaJ homologue Pfj2	1	OG5_135569	mitochondrion	null	cell redox homeostasis	PF11_0099	Essential
13	PF3D7_1109900	60S ribosomal protein L36	0	OG5_127134	ribosome	structural constituent of ribosome	translation	RPL36	Essential
13	PF3D7_1116000	rhoptry neck protein 4	0	OG5_156194	null	null	null	RON4	Essential
13	PF3D7_1124900	60S ribosomal protein L35, putative	0	OG5_127176	ribosome	structural constituent of ribosome	translation	RPL35
13	PF3D7_1126200	40S ribosomal protein S18, putative	0	OG5_126668	ribosome	RNA binding, structural constituent of ribosome	translation	RPS18
13	PF3D7_1130100	60S ribosomal protein L38	0	OG5_127448	ribosome	structural constituent of ribosome	translation	RPL38
13	PF3D7_1142500	60S ribosomal protein L28	0	OG5_127995	null	structural constituent of ribosome	translation	RPL28
13	PF3D7_1142600	60S ribosomal protein L35ae, putative	0	OG5_127072	ribosome	structural constituent of ribosome	translation	PF11_0438	Essential
13	PF3D7_1242700	40S ribosomal protein S17, putative	0	OG5_126867	ribosome	structural constituent of ribosome	translation	2277.T00411
13	PF3D7_1302800	40S ribosomal protein S7, putative	0	OG5_127368	ribosome	structural constituent of ribosome	translation	PF13_0014	Essential
13	PF3D7_1309100	60S ribosomal protein L24, putative	0	OG5_127273	null	null	null	PF13_0049
13	PF3D7_1317800	40S ribosomal protein S19	0	OG5_126687	small ribosomal subunit	RNA binding, structural constituent of ribosome	translation	RPS19
13	PF3D7_1323100	60S ribosomal protein L6, putative	0	OG5_126993	ribosome	rRNA binding, structural constituent of ribosome	translation	PF13_0129	Essential
13	PF3D7_1323400	60S ribosomal protein L23	0	OG5_126659	ribosome	structural constituent of ribosome	translation	RPL23
13	PF3D7_0422400	40S ribosomal protein S19	0	OG5_127080	ribosome	structural constituent of ribosome	translation	RPS19
13	PF3D7_1331800	60S ribosomal protein L23, putative	0	OG5_126678	ribosome	structural constituent of ribosome	translation	PF13_0171	Essential
13	PF3D7_1338200	60S ribosomal protein L6-2, putative	0	OG5_127206	ribosome	structural constituent of ribosome	translation	PF13_0213	Essential
13	PF3D7_0516200	40S ribosomal protein S11	0	OG5_126681	ribosome	structural constituent of ribosome	translation	RPS11	Essential
13	PF3D7_1341300	60S ribosomal protein L18-2, putative	0	OG5_127236	null	null	null	MAL13P1.209
13	PF3D7_1342000	40S ribosomal protein S6	0	OG5_126964	ribosome	structural constituent of ribosome	translation	PF13_0228	Essential
13	PF3D7_0519700	conserved Plasmodium protein, unknown function	0	OG5_157217	null	null	null	MAL5P1.198
13	PF3D7_0520000	40S ribosomal protein S9, putative	0	OG5_126983	small ribosomal subunit	rRNA binding, structural constituent of ribosome	translation	RPS9
13	PF3D7_1368200	ABC transporter E family member 1, putative	0	OG5_127149	null	ATP binding, ATPase activity, iron-sulfur cluster binding	null	ABCE1	Essential
13	PF3D7_1407100	rRNA 2'-O-methyltransferase fibrillarin, putative	0	OG5_127191	null	RNA binding, methyltransferase activity	rRNA processing, tRNA processing	NOP1	Essential
13	PF3D7_0618300	60S ribosomal protein L27a, putative	0	OG5_127016	null	null	null	2270.T00071
13	PF3D7_1414300	60S ribosomal protein L10, putative	0	OG5_126951	ribosome	structural constituent of ribosome	translation	PF14_0141
13	PF3D7_1421200	40S ribosomal protein S25	0	OG5_126998	null	null	null	RPS25
13	PF3D7_1424100	60S ribosomal protein L5, putative	0	OG5_127090	mitochondrion, ribosome	5S rRNA binding, structural constituent of ribosome	translation	PF14_0230
13	PF3D7_1424400	60S ribosomal protein L7-3, putative	0	OG5_126938	null	null	null	PF14_0231
13	PF3D7_1426000	60S ribosomal protein L21	0	OG5_126766	ribosome	structural constituent of ribosome	translation	RPL21
13	PF3D7_1431700	60S ribosomal protein L14, putative	0	OG5_127132	ribosome	structural constituent of ribosome	translation	PF14_0296	Essential
13	PF3D7_1445900	ATP-dependent RNA helicase DDX5, putative	0	OG5_126772	null	ATP binding, nucleic acid binding	null	DDX5	Slow
13	PF3D7_0817700	rhoptry neck protein 5	0	OG5_153587	null	null	null	RON5	Essential
13	PF3D7_1452000	rhoptry neck protein 2	1	OG5_142870	membrane	null	null	RON2
13	PF3D7_1459400	conserved Plasmodium protein, unknown function	1	OG5_149154	MHC class I protein complex, extracellular region	null	antigen processing and presentation of peptide antigen via MHC class I, immune response	PF14_0567
13	PF3D7_1460700	60S ribosomal protein L27	0	OG5_127262	ribosome	structural constituent of ribosome	translation	RPL27
13	PF3D7_1465900	40S ribosomal protein S3	0	OG5_126820	small ribosomal subunit	RNA binding, structural constituent of ribosome	translation	PF14_0627
13	PF3D7_0307200	60S ribosomal protein L7, putative	0	OG5_126953	null	null	null	MAL3P2.29
13	PF3D7_1027800	60S ribosomal protein L3	0	OG5_126874	ribosome	structural constituent of ribosome	translation	RPL3
13	PF3D7_1351400	60S ribosomal protein L17, putative	0	OG5_126900	large ribosomal subunit	structural constituent of ribosome	translation	PF13_0268	Essential
13	PF3D7_1358800	40S ribosomal protein S15	0	OG5_127089	ribosome	structural constituent of ribosome	translation	RPS15	Essential
13	PF3D7_1325100	phosphoribosylpyrophosphate synthetase	0	OG5_126730	null	magnesium ion binding, ribose phosphate diphosphokinase activity	nucleotide biosynthetic process	PF13_0143
13	PF3D7_1341200	60S ribosomal protein L18, putative	0	OG5_127130	ribosome	structural constituent of ribosome	translation	PF13_0224	Essential
13	PF3D7_1408600	40S ribosomal protein S8e, putative	0	OG5_127039	mitochondrion, ribosome	structural constituent of ribosome	translation	PF14_0083	Essential
13	PF3D7_1447000	40S ribosomal protein S5	0	OG5_126722	small ribosomal subunit	RNA binding, structural constituent of ribosome	translation	PF14_0448	Essential
13	PF3D7_0210100	60S ribosomal protein L37ae, putative	0	OG5_127166	mitochondrion, ribosome	structural constituent of ribosome	translation	PF3D7_0210100.1
13	PF3D7_1003500	40S ribosomal protein S20e, putative	0	OG5_126760	small ribosomal subunit	structural constituent of ribosome	translation	PF10_0038
44	PF3D7_0320300	T-complex protein 1 subunit epsilon	0	OG5_127343	null	ATP binding, unfolded protein binding	protein folding	CCT5	Essential
44	PF3D7_0308200	T-complex protein 1 subunit eta	0	OG5_127782	null	ATP binding, unfolded protein binding	protein folding	CCT7	Essential
44	PF3D7_1232100	60 kDa chaperonin	1	OG5_135175	null	ATP binding	cellular protein metabolic process, protein refolding	CPN60	Essential
44	PF3D7_0214000	T-complex protein 1 subunit theta	0	OG5_127923	null	ATP binding, unfolded protein binding	protein folding	CCT8
44	PF3D7_0306800	T-complex protein 1 subunit beta	0	OG5_127730	null	ATP binding, unfolded protein binding	protein folding	CCT2	Essential
44	PF3D7_0608700	T-complex protein 1 subunit zeta	0	OG5_127428	null	ATP binding, unfolded protein binding	protein folding	CCT6	Slow
44	PF3D7_1132200	T-complex protein 1 subunit alpha	0	OG5_127998	null	ATP binding	cellular protein metabolic process	TCP1
44	PF3D7_1357800	T-complex protein 1 subunit delta	0	OG5_127832	null	ATP binding, unfolded protein binding	protein folding	CCT4	Essential
44	PF3D7_1229500	T-complex protein 1 subunit gamma	0	OG5_127483	null	ATP binding, unfolded protein binding	protein folding	CCT3	Essential
46	PF3D7_1215000	thioredoxin peroxidase 2	0	OG5_126593	null	peroxiredoxin activity	oxidation-reduction process	TRX-PX2	Dispensable
46	PF3D7_1134000	heat shock protein 70	0	OG5_126744	null	ATP binding, unfolded protein binding	protein folding	HSP70-3
46	PF3D7_0802200	1-cys peroxiredoxin	0	OG5_126593	null	peroxiredoxin activity	oxidation-reduction process	1-CYSPXN
50	PF3D7_1008700	tubulin beta chain	0	OG5_126611	protein complex	GTP binding, GTPase activity	GTP catabolic process, protein polymerization	PF10_0084	Essential
50	PF3D7_0922200	S-adenosylmethionine synthetase	0	OG5_126734	null	ATP binding, methionine adenosyltransferase activity	S-adenosylmethionine biosynthetic process	SAMS
50	PF3D7_0422300	alpha tubulin 2	0	OG5_126605	protein complex	GTP binding, GTPase activity, structural constituent of cytoskeleton	GTP catabolic process, protein polymerization	MAL4P1.205	Essential
50	PF3D7_0903700	alpha tubulin 1	0	OG5_126605	microtubule, protein complex	GTP binding, GTPase activity, structural constituent of cytoskeleton	GTP catabolic process, microtubule-based process, protein polymerization	PFI0180W	Dispensable
50	PF3D7_1235700	ATP synthase subunit beta, mitochondrial	0	OG5_127099	proton-transporting two-sector ATPase complex, catalytic domain	ATP binding, proton-transporting ATP synthase activity, rotational mechanism	ATP hydrolysis coupled proton transport, ATP synthesis coupled proton transport	2277.T00345	Slow
50	PF3D7_1354500	adenylosuccinate synthetase	0	OG5_127011	null	GTP binding, adenylosuccinate synthase activity	purine nucleotide biosynthetic process	ADSS
52	PF3D7_1012700	NLI interacting factor-like phosphatase, putative	0	OG5_146906	null	protein binding	null	NIF4
52	PF3D7_0215700	DNA-directed RNA polymerase II subunit RPB2, putative	0	OG5_126694	null	DNA binding, DNA-directed RNA polymerase activity, ribonucleoside binding	transcription, DNA-templated	RPB2	Slow
52	PF3D7_0110400	DNA-directed RNA polymerase II subunit RPB9, putative	0	OG5_128243	null	DNA binding, DNA-directed RNA polymerase activity, nucleic acid binding, zinc ion binding	transcription, DNA-templated	RPB9	Slow
52	PF3D7_0923000	DNA-directed RNA polymerase II subunit RPB3, putative	0	OG5_127622	null	DNA binding, DNA-directed RNA polymerase activity, protein dimerization activity	transcription, DNA-templated	RPB3
52	PF3D7_1364800	DNA-directed RNA polymerases I, II, and III subunit RPABC1, putative	0	OG5_127455	nucleus	DNA binding, DNA-directed RNA polymerase activity	transcription, DNA-templated	RPB5	Essential
52	PF3D7_0318200	DNA-directed RNA polymerase II subunit RPB1	0	OG5_126637	DNA-directed RNA polymerase II, core complex	DNA binding, DNA-directed RNA polymerase activity	transcription from RNA polymerase II promoter	RPB1	Essential
53	PF3D7_0525100	acyl-CoA synthetase	0	OG5_126601	null	catalytic activity	metabolic process	ACS10
53	PF3D7_1009300	conserved Plasmodium protein, unknown function	0	OG5_160581	cytoplasm	catalytic activity	metabolic process	PF10_0090
59	PF3D7_1311300	ATP synthase subunit gamma, mitochondrial	0	OG5_127077	proton-transporting ATP synthase complex, catalytic core F(1)	proton-transporting ATP synthase activity, rotational mechanism, proton-transporting ATPase activity, rotational mechanism	ATP synthesis coupled proton transport	PF13_0061	Slow
59	PF3D7_1239700	ATP-dependent zinc metalloprotease FTSH 1	1	OG5_126616	membrane	ATP binding, metalloendopeptidase activity	proteolysis	FTSH1
59	PF3D7_0809600	peptidase family C50, putative	5	OG5_154802	nucleus	peptidase activity	proteolysis	MAL8P1.113	Essential
65	PF3D7_0528100	AP-1 complex subunit beta, putative	0	OG5_127081	clathrin adaptor complex	binding, protein transporter activity	intracellular protein transport, vesicle-mediated transport	MAL5P1.278	Essential
65	PF3D7_1311400	AP-1 complex subunit mu-1	0	OG5_127474	clathrin adaptor complex	protein binding	intracellular protein transport, vesicle-mediated transport	AP1M1	Essential
100	PF3D7_1433500	DNA topoisomerase 2	0	OG5_127113	null	ATP binding, DNA binding, DNA topoisomerase type II (ATP-hydrolyzing) activity	DNA topological change	TOP2	Essential
100	PF3D7_1202200	mitochondrial phosphate carrier protein	1	OG5_127220	null	null	null	MPC	Essential
100	PF3D7_1239500	DNA gyrase subunit B	0	OG5_128755	null	ATP binding, DNA binding, DNA topoisomerase type II (ATP-hydrolyzing) activity	DNA topological change	GYRB	Essential
110	PF3D7_1215000	thioredoxin peroxidase 2	0	OG5_126593	null	peroxiredoxin activity	oxidation-reduction process	TRX-PX2	Dispensable
110	PF3D7_0802200	1-cys peroxiredoxin	0	OG5_126593	null	peroxiredoxin activity	oxidation-reduction process	1-CYSPXN
153	PF3D7_1247900	nucleolar rRNA processing protein, putative	0	OG5_128132	small-subunit processome	null	rRNA processing	2277.T00459
153	PF3D7_1129400	rRNA (cytosine-C(5))-methyltransferase, putative	0	OG5_126796	null	RNA binding, S-adenosylmethionine-dependent methyltransferase activity	rRNA processing	NOP2	Essential
167	PF3D7_1250500	AP-3 complex subunit sigma, putative	0	OG5_128281	AP-3 adaptor complex	protein transporter activity	protein transport, vesicle-mediated transport	2277.T00485	Slow
167	PF3D7_0904100	AP-4 complex subunit epsilon, putative	0	OG5_130626	membrane coat	binding	intracellular protein transport, vesicle-mediated transport	PFI0200C	Essential
182	PF3D7_1212500	glycerol-3-phosphate 1-O-acyltransferase	3	OG5_130377	null	transferase activity, transferring acyl groups	metabolic process	GAT	Essential
182	PF3D7_0215300	acyl-CoA synthetase	0	OG5_136613	null	catalytic activity	metabolic process	ACS8	Dispensable
201	PF3D7_0622600	cytochrome b-c1 complex subunit 9, putative	1	OG5_153610	mitochondrial respiratory chain complex III	null	mitochondrial electron transport, ubiquinol to cytochrome c	QCR9	Essential
201	PF3D7_1012300	cytochrome b-c1 complex subunit 7, putative	0	OG5_141155	mitochondrial respiratory chain complex III	null	mitochondrial electron transport, ubiquinol to cytochrome c	QCR7	Essential
201	PF3D7_1426900	cytochrome b-c1 complex subunit 6, putative	0	OG5_128457	null	ubiquinol-cytochrome-c reductase activity	mitochondrial electron transport, ubiquinol to cytochrome c	QCR6	Essential
201	PF3D7_1439400	cytochrome b-c1 complex subunit Rieske, putative	0	OG5_127574	null	2 iron, 2 sulfur cluster binding, ubiquinol-cytochrome-c reductase activity	oxidation-reduction process	PF14_0373
201	PF3D7_1462700	cytochrome c1 precursor, putative	1	OG5_128006	null	electron carrier activity, heme binding, iron ion binding	null	PF14_0597	Essential
228	PF3D7_0509400	RNA polymerase I	0	OG5_127924	null	DNA binding, DNA-directed RNA polymerase activity, zinc ion binding	transcription, DNA-templated	RNAPI	Essential
228	PF3D7_0704600	E3 ubiquitin-protein ligase	4	OG5_156983	null	binding, ubiquitin-protein transferase activity	null	UT	Essential
228	PF3D7_1143300	DNA-directed RNA polymerases I and III subunit RPAC1, putative	0	OG5_127819	null	DNA-directed RNA polymerase activity, protein dimerization activity	transcription, DNA-templated	RPC40
243	PF3D7_0528100	AP-1 complex subunit beta, putative	0	OG5_127081	clathrin adaptor complex	binding, protein transporter activity	intracellular protein transport, vesicle-mediated transport	MAL5P1.278	Essential
243	PF3D7_1455500	AP-1 complex subunit gamma, putative	0	OG5_127319	clathrin adaptor complex	binding	intracellular protein transport, vesicle-mediated transport	PF14_0529	Essential
243	PF3D7_1311400	AP-1 complex subunit mu-1	0	OG5_127474	clathrin adaptor complex	protein binding	intracellular protein transport, vesicle-mediated transport	AP1M1	Essential
250	PF3D7_0520300	U6 snRNA-associated Sm-like protein LSm2, putative	0	OG5_128865	null	null	mRNA processing	LSM2	Essential
250	PF3D7_1457500	vacuolar protein sorting-associated protein 4	0	OG5_127508	null	ATP binding	null	VPS4
250	PF3D7_1340600	RNA lariat debranching enzyme, putative	0	OG5_128259	null	hydrolase activity, acting on ester bonds	mRNA processing	DBR1	Essential
255	PF3D7_0311400	protein kinase, putative	0	OG5_152950	null	ATP binding, protein kinase activity	protein phosphorylation	MAL3P4.16	Dispensable
255	PF3D7_0509100	structural maintenance of chromosomes protein 4, putative	0	OG5_127440	chromosome	ATP binding, protein binding	chromosome organization	SMC4
255	PF3D7_1318400	structural maintenance of chromosomes protein 2, putative	0	OG5_127360	chromosome, condensin complex	ATP binding, protein binding	chromosome organization, mitotic chromosome condensation	SMC2
273	PF3D7_1033600	myb2 transcription factor, putative	0	OG5_128000	null	DNA binding, chromatin binding	null	MYB2
273	PF3D7_1461600	splicing factor 3B subunit 2, putative	0	OG5_128039	nucleus	null	null	SF3B2	Slow
273	PF3D7_1329000	DNA-directed RNA polymerase III subunit RPC1, putative	0	OG5_126637	null	DNA binding, DNA-directed RNA polymerase activity	transcription, DNA-templated	PF13_0150	Essential
273	PF3D7_1406200	conserved Plasmodium protein, unknown function	0	OG5_128378	nucleus	RNA binding, hydrolase activity, acting on ester bonds, transcription elongation regulator activity	regulation of transcription from RNA polymerase II promoter, transcription, DNA-templated	PF14_0059
283	PF3D7_0519200	V-type proton ATPase 16 kDa proteolipid subunit	4	OG5_126803	proton-transporting V-type ATPase, V0 domain	hydrogen ion transmembrane transporter activity	ATP hydrolysis coupled proton transport	MAL5P1.193	Essential
283	PF3D7_1354400	V-type proton ATPase 21 kDa proteolipid subunit, putative	4	OG5_127898	proton-transporting V-type ATPase, V0 domain, proton-transporting two-sector ATPase complex, proton-transporting domain	hydrogen ion transmembrane transporter activity	ATP hydrolysis coupled proton transport	MAL13P1.271	Essential
286	PF3D7_1412100	conserved Plasmodium protein, unknown function	0	OG5_162700	null	null	null	MCMBP	Essential
286	PF3D7_0505500	DNA mismatch repair protein MSH6, putative	0	OG5_126895	null	ATP binding, mismatched DNA binding	mismatch repair	MSH6	Essential
286	PF3D7_1427500	DNA mismatch repair protein MSH2, putative	0	OG5_127538	mismatch repair complex	ATP binding, mismatched DNA binding	mismatch repair	MSH2-1	Slow
320	PF3D7_0910900	DNA primase large subunit, putative	0	OG5_127945	null	DNA primase activity	DNA replication, synthesis of RNA primer	PFI0530C	Essential
320	PF3D7_1438700	DNA primase small subunit	0	OG5_128062	null	DNA primase activity	DNA replication, synthesis of RNA primer	PF14_0366	Essential
364	PF3D7_1444300	1-acyl-sn-glycerol-3-phosphate acyltransferase, putative	2	OG5_126904	null	transferase activity, transferring acyl groups	metabolic process	LPAAT
364	PF3D7_0627800	acetyl-CoA synthetase, putative	0	OG5_126680	null	catalytic activity	metabolic process	ACS	Essential
375	PF3D7_0518600	WD repeat-containing protein 26, putative	0	OG5_129140	null	protein binding	null	WDR26	Dispensable
375	PF3D7_0523000	multidrug resistance protein 1	11	OG5_126596	integral component of membrane	ATP binding, ATPase activity, coupled to transmembrane movement of substances	transmembrane transport	MDR1	Essential
375	PF3D7_1447900	multidrug resistance protein 2	10	OG5_126733	integral component of membrane	ATP binding, ATPase activity, coupled to transmembrane movement of substances	transmembrane transport	MDR2	Slow
385	PF3D7_1323700	glideosome associated protein with multiple membrane spans 1	6	OG5_140542	integral component of membrane, plasma membrane	null	null	GAPM1	Essential
385	PF3D7_1132800	aquaglyceroporin	6	OG5_126615	membrane	transporter activity	transport	AQP
385	PF3D7_0423500	glideosome associated protein with multiple membrane spans 2	6	OG5_141755	integral component of membrane	metal ion binding	transport	GAPM2
385	PF3D7_1224100	conserved Plasmodium protein, unknown function	0	OG5_138808	null	null	null	2277.T00232
386	PF3D7_1455500	AP-1 complex subunit gamma, putative	0	OG5_127319	clathrin adaptor complex	binding	intracellular protein transport, vesicle-mediated transport	PF14_0529	Essential
386	PF3D7_1311400	AP-1 complex subunit mu-1	0	OG5_127474	clathrin adaptor complex	protein binding	intracellular protein transport, vesicle-mediated transport	AP1M1	Essential
395	PF3D7_0414000	structural maintenance of chromosomes protein 3, putative	0	OG5_127789	chromosome	ATP binding, protein binding	chromosome organization	SMC3	Dispensable
395	PF3D7_1314300	conserved Plasmodium protein, unknown function	0	OG5_150529	null	null	null	MAL13P1.74
395	PF3D7_1456500	conserved Plasmodium protein, unknown function	0	OG5_167380	nucleus	null	cell cycle, chromosome segregation	PF14_0538
395	PF3D7_1130700	structural maintenance of chromosomes protein 1, putative	0	OG5_127449	chromosome	ATP binding, protein binding	chromosome organization	SMC1
396	PF3D7_0611300	conserved Apicomplexan protein, unknown function	0	OG5_147455	null	null	null	2270.T00448	Dispensable
396	PF3D7_1310000	mitochondrial ATP synthase delta subunit, putative	0	OG5_127249	null	proton-transporting ATP synthase activity, rotational mechanism	ATP synthesis coupled proton transport	OSCP
396	PF3D7_1147700	mitochondrial ATP synthase delta subunit, putative	0	OG5_127404	proton-transporting ATP synthase complex, catalytic core F(1)	proton-transporting ATP synthase activity, rotational mechanism, proton-transporting ATPase activity, rotational mechanism	ATP synthesis coupled proton transport	PF11_0485	Slow
401	PF3D7_1030000	transcription elongation factor SPT4, putative	0	OG5_128605	nucleus	zinc ion binding	positive regulation of DNA-templated transcription, elongation	SPT4	Essential
401	PF3D7_0610900	transcription elongation factor SPT5, putative	0	OG5_127919	ribosome	structural constituent of ribosome	regulation of DNA-templated transcription, elongation, regulation of transcription from RNA polymerase II promoter, translation	SPT5	Slow
407	PF3D7_1327600	nicotinate-nucleotide adenylyltransferase	0	OG5_131883	null	catalytic activity	biosynthetic process	NMNAT	Slow
407	PF3D7_1347700	ethanolamine-phosphate cytidylyltransferase	0	OG5_127671	null	catalytic activity	biosynthetic process	ECT	Slow
410	PF3D7_0509400	RNA polymerase I	0	OG5_127924	null	DNA binding, DNA-directed RNA polymerase activity, zinc ion binding	transcription, DNA-templated	RNAPI	Essential
410	PF3D7_1143300	DNA-directed RNA polymerases I and III subunit RPAC1, putative	0	OG5_127819	null	DNA-directed RNA polymerase activity, protein dimerization activity	transcription, DNA-templated	RPC40
410	PF3D7_1454200	conserved Plasmodium protein, unknown function	2	OG5_167375	null	null	null	PF14_0515
410	PF3D7_1134700	DNA-directed RNA polymerase I subunit RPA2, putative	0	OG5_127929	null	DNA binding, DNA-directed RNA polymerase activity, ribonucleoside binding	transcription, DNA-templated	RPA2	Essential
413	PF3D7_0627800	acetyl-CoA synthetase, putative	0	OG5_126680	null	catalytic activity	metabolic process	ACS	Essential
413	PF3D7_1410400	rhoptry-associated protein 1	0	OG5_162087	null	null	null	RAP1	Slow
413	PF3D7_0930300	merozoite surface protein 1	1	OG5_159573	membrane	null	pathogenesis	MSP1	Essential
413	PF3D7_0619500	acyl-CoA synthetase	0	OG5_126609	null	catalytic activity, magnesium ion binding, thiamine pyrophosphate binding	metabolic process	ACS12	Dispensable
451	PF3D7_1142800	conserved Plasmodium protein, unknown function	0	OG5_147458	null	null	null	PF11_0440	Dispensable
451	PF3D7_1147700	mitochondrial ATP synthase delta subunit, putative	0	OG5_127404	proton-transporting ATP synthase complex, catalytic core F(1)	proton-transporting ATP synthase activity, rotational mechanism, proton-transporting ATPase activity, rotational mechanism	ATP synthesis coupled proton transport	PF11_0485	Slow
451	PF3D7_1310000	mitochondrial ATP synthase delta subunit, putative	0	OG5_127249	null	proton-transporting ATP synthase activity, rotational mechanism	ATP synthesis coupled proton transport	OSCP
451	PF3D7_1311300	ATP synthase subunit gamma, mitochondrial	0	OG5_127077	proton-transporting ATP synthase complex, catalytic core F(1)	proton-transporting ATP synthase activity, rotational mechanism, proton-transporting ATPase activity, rotational mechanism	ATP synthesis coupled proton transport	PF13_0061	Slow
451	PF3D7_1024300	conserved Plasmodium protein, unknown function	0	OG5_147414	membrane	null	null	PF10_0236
451	PF3D7_0217100	ATP synthase F1, alpha subunit	0	OG5_127165	proton-transporting ATP synthase complex, catalytic core F(1)	ATP binding, proton-transporting ATP synthase activity, rotational mechanism, proton-transporting ATPase activity, rotational mechanism	ATP hydrolysis coupled proton transport, ATP synthesis coupled proton transport	PF02_0161	Slow
454	PF3D7_1239200	transcription factor with AP2 domain(s)	0	OG5_153590	null	sequence-specific DNA binding transcription factor activity	regulation of transcription, DNA-templated	APIAP2
454	PF3D7_1107800	transcription factor with AP2 domain(s)	0	OG5_167207	null	sequence-specific DNA binding transcription factor activity	regulation of transcription, DNA-templated	APIAP2	Essential
454	PF3D7_0613800	transcription factor with AP2 domain(s)	0	OG5_159961	null	sequence-specific DNA binding transcription factor activity	regulation of transcription, DNA-templated	APIAP2	Essential
461	PF3D7_0506900	rhomboid protease ROM4	6	OG5_135731	integral component of membrane	serine-type endopeptidase activity	proteolysis	ROM4	Slow
461	PF3D7_1114100	rhomboid protease ROM1	7	OG5_137241	integral component of membrane	serine-type endopeptidase activity	proteolysis	PF3D7_1114100.1	Dispensable
471	PF3D7_0617000	mitochondrial import receptor subunit TOM40, putative	0	OG5_140027	mitochondrial outer membrane	null	transmembrane transport	TOM40
471	PF3D7_1333300	transmembrane protein Tmp21 homologue, putative	2	OG5_127900	integral component of membrane	null	transport	MAL13P1.171	Dispensable
471	PF3D7_0422100	transmembrane emp24 domain-containing protein, putative	2	OG5_137211	Golgi membrane, endoplasmic reticulum membrane, integral component of membrane	null	protein transport, transport, vesicle-mediated transport	MAL4P1.203
481	PF3D7_1022500	citrate synthase, mitochondrial, putative	0	OG5_127570	null	transferase activity, transferring acyl groups, acyl groups converted into alkyl on transfer	cellular carbohydrate metabolic process	CS
481	PF3D7_1325200	lactate dehydrogenase, putative	0	OG5_167408	null	L-malate dehydrogenase activity, oxidoreductase activity, acting on the CH-OH group of donors, NAD or NADP as acceptor	cellular carbohydrate metabolic process, glycolytic process, malate metabolic process, oxidation-reduction process, tricarboxylic acid cycle, tricarboxylic acid cycle intermediate metabolic process	PF13_0144	Dispensable
495	PF3D7_1121900	serine/threonine protein kinase, putative	0	OG5_136837	null	ATP binding, protein kinase activity	protein phosphorylation	PF11_0227
495	PF3D7_1441300	serine/threonine protein kinase, putative	0	OG5_137359	null	ATP binding, protein kinase activity	protein phosphorylation	PF14_0392	Dispensable
496	PF3D7_0904400	signal peptidase complex subunit 3, putative	1	OG5_128397	integral component of membrane, signal peptidase complex	peptidase activity	signal peptide processing	SPC3
496	PF3D7_0320700	signal peptidase complex subunit SPC2, putative	2	OG5_156473	integral component of membrane, signal peptidase complex	peptidase activity	signal peptide processing	SPC2	Essential
506	PF3D7_0703900	conserved Plasmodium membrane protein, unknown function	11	OG5_157845	cytoplasm, extracellular region	structural molecule activity	cell adhesion, phosphate ion transport	MAL7P1.15	Essential
506	PF3D7_1225200	conserved Plasmodium protein, unknown function	0	OG5_165204	nucleus	DNA binding, chromatin binding, protein binding, zinc ion binding	regulation of transcription, DNA-templated, transcription, DNA-templated	2277.T00243	Essential
506	PF3D7_1329000	DNA-directed RNA polymerase III subunit RPC1, putative	0	OG5_126637	null	DNA binding, DNA-directed RNA polymerase activity	transcription, DNA-templated	PF13_0150	Essential
529	PF3D7_0204700	hexose transporter	12	OG5_127135	integral component of membrane	substrate-specific transmembrane transporter activity	transmembrane transport	HT
529	PF3D7_0206200	pantothenate transporter	11	OG5_131121	integral component of membrane	null	transmembrane transport	PAT
529	PF3D7_1129900	major facilitator superfamily-related transporter, putative	12	OG5_146787	membrane	null	null	MFR5
529	PF3D7_0614300	major facilitator superfamily-related transporter, putative	12	OG5_164658	integral component of membrane	null	transmembrane transport	MFR1	Dispensable
569	PF3D7_0715900	cation diffusion facilitator family protein, putative	6	OG5_126754	integral component of membrane	cation transmembrane transporter activity	cation transport, transmembrane transport	CDF	Dispensable
569	PF3D7_1304200	CorA-like Mg2+ transporter protein, putative	2	OG5_144638	membrane	metal ion transmembrane transporter activity	metal ion transport, transmembrane transport	PF3D7_1304200.1	Dispensable
583	PF3D7_0807300	ras-related protein Rab-18	0	OG5_129466	intracellular, membrane	GTP binding, GTPase activity	GTP catabolic process, intracellular protein transport, nucleocytoplasmic transport, small GTPase mediated signal transduction	RAB18
583	PF3D7_1144900	ras-related protein Rab-6	0	OG5_127256	intracellular, membrane	GTP binding, GTPase activity	GTP catabolic process, intracellular protein transport, nucleocytoplasmic transport, small GTPase mediated signal transduction	RAB6	Essential
583	PF3D7_1249300	protein phosphatase PPM4, putative	0	OG5_138379	null	catalytic activity, protein serine/threonine phosphatase activity	protein dephosphorylation	PPM4	Dispensable
583	PF3D7_0823300	histone acetyltransferase GCN5	0	OG5_127781	null	N-acetyltransferase activity, protein binding	null	GCN5	Essential
593	PF3D7_1239500	DNA gyrase subunit B	0	OG5_128755	null	ATP binding, DNA binding, DNA topoisomerase type II (ATP-hydrolyzing) activity	DNA topological change	GYRB	Essential
593	PF3D7_1433500	DNA topoisomerase 2	0	OG5_127113	null	ATP binding, DNA binding, DNA topoisomerase type II (ATP-hydrolyzing) activity	DNA topological change	TOP2	Essential

## Sheet: CORUM clusters
cluster#	CORUM#	Coincidence	CommonProts#	ClusterSize	CORClusterSize	CORUM.Complex.name
9	5183	0.375	3	17	8	DNA-PK-Ku-eIF2-NF90-NF45 complex
13	305	0.72	18	74	25	40S ribosomal subunit, cytoplasmic
13	306	0.758621	44	74	58	Ribosome, cytoplasmic
13	308	0.787879	26	74	33	60S ribosomal subunit, cytoplasmic
13	338	0.782609	18	74	23	40S ribosomal subunit, cytoplasmic
13	3047	0.391304	18	74	46	Parvulin-associated pre-rRNP complex
13	3055	0.465116	40	74	86	Nop56p-associated pre-rRNA complex
13	5266	0.6	6	74	10	TNF-alpha/NF-kappa B signaling complex 6
13	5380	0.619048	13	74	21	TRBP containing complex (DICER, RPL7A, EIF6, MOV10 and subunits of the 60S ribosomal particle)
18	51	0.333333	2	6	6	CCT micro-complex
18	52	0.333333	2	6	6	CCT complex (chaperonin containing TCP1 complex)
18	132	0.333333	2	6	6	CCT complex (chaperonin containing TCP1 complex)
25	32	0.764706	13	19	17	PA700 complex
25	181	0.4	6	19	15	26S proteasome
25	193	0.481481	13	19	27	PA700-20S-PA28 complex
25	742	0.428571	3	19	7	eIF3 complex (EIF3S6, EIF3S5, EIF3S4, EIF3S3, EIF3S6IP, EIF3S2, EIF3S9, EIF3S12, EIF3S10, EIF3S8, EIF3S1, EIF3S7)
25	1097	0.428571	3	19	7	eIF3 complex (EIF3S6, EIF3S5, EIF3S4, EIF3S3, EIF3S6IP, EIF3S2, EIF3S9, EIF3S12, EIF3S10, EIF3S8, EIF3S1, EIF3S7, PCID1)
25	4392	0.5	2	19	4	EIF3 complex (EIF3A, EIF3B, EIF3G, EIF3I, EIF3C)
34	673	1	2	2	2	SNARE complex (Stx5, p97, Nsfl1c)
34	960	1	2	2	2	p97-p47 oligomer complex
34	5000	1	2	2	2	p47-p97 complex
34	5002	1	2	2	2	p47-p97 complex
44	51	1	6	9	6	CCT micro-complex
44	52	1	6	9	6	CCT complex (chaperonin containing TCP1 complex)
44	126	1	7	9	7	CCT micro-complex
44	132	1	6	9	6	CCT complex (chaperonin containing TCP1 complex)
44	3072	1	7	9	7	CCT complex (chaperonin containing TCP1 complex), testis specific
50	1231	0.4	2	6	5	FIB-associated protein complex
52	104	0.375	3	6	8	RNA polymerase II core complex
52	2686	0.333333	3	6	9	BRCA1-core RNA polymerase II complex
52	2812	0.666667	2	6	3	RPAP1-RPB2-RPB3 complex
65	36	0.5	2	2	4	AP1 adaptor complex
65	144	0.4	2	2	5	Gamma-BAR-AP1 complex
90	742	0.571429	4	10	7	eIF3 complex (EIF3S6, EIF3S5, EIF3S4, EIF3S3, EIF3S6IP, EIF3S2, EIF3S9, EIF3S12, EIF3S10, EIF3S8, EIF3S1, EIF3S7)
90	1097	0.571429	4	10	7	eIF3 complex (EIF3S6, EIF3S5, EIF3S4, EIF3S3, EIF3S6IP, EIF3S2, EIF3S9, EIF3S12, EIF3S10, EIF3S8, EIF3S1, EIF3S7, PCID1)
90	4392	0.5	2	10	4	EIF3 complex (EIF3A, EIF3B, EIF3G, EIF3I, EIF3C)
113	5755	1	2	3	2	SUMO1-SUA1-UBA2 complex
113	5756	1	2	3	2	SUA1-UBA2 complex
114	38	1	12	21	12	20S proteasome
114	39	0.909091	10	21	11	immunoproteasome
114	122	0.8	4	21	5	MCM complex
114	181	0.6	9	21	15	26S proteasome
114	191	1	9	21	9	20S proteasome
114	192	0.9	9	21	10	PA28-20S proteasome
114	193	0.333333	9	21	27	PA700-20S-PA28 complex
114	194	0.9	9	21	10	PA28gamma-20S proteasome
114	387	0.75	3	21	4	MCM complex
114	1452	1	3	21	3	MCM2-MCM6-MCM7 complex
114	2791	1	2	21	2	MCM4-MCM6-MCM7 complex
114	2792	1	3	21	3	MCM2-MCM4-MCM6-MCM7 complex
149	5183	0.375	3	14	8	DNA-PK-Ku-eIF2-NF90-NF45 complex
152	1231	0.4	2	8	5	FIB-associated protein complex
198	934	0.666667	2	3	3	FACT-NEK9 complex
198	936	1	2	3	2	FACT complex
198	938	0.666667	2	3	3	FACT complex, UV-activated
201	495	0.333333	3	5	9	Cytochrome bc1-complex (EC 1.10.2.2), mitochondrial
201	516	0.3	3	5	10	Cytochrome bc1-complex (EC 1.10.2.2), mitochondrial
212	2812	0.666667	2	9	3	RPAP1-RPB2-RPB3 complex
212	4392	0.5	2	9	4	EIF3 complex (EIF3A, EIF3B, EIF3G, EIF3I, EIF3C)
243	36	0.75	3	3	4	AP1 adaptor complex
243	144	0.6	3	3	5	Gamma-BAR-AP1 complex
243	952	1	2	3	2	Kif13a-AP1 complex
255	10	0.4	2	3	5	13S condensin complex
255	157	0.4	2	3	5	Condensin I complex
255	160	0.5	2	3	4	Condensin II
255	167	0.4	2	3	5	Condensin I complex
255	353	0.666667	2	3	3	DNA ligase IV-condensin complex
255	5239	1	2	3	2	CAP(C)-CAP(E) complex
286	286	0.666667	2	3	3	PCNA-MSH2-MSH6 complex
286	289	0.666667	2	3	3	PCNA-MSH2-MSH6 complex
286	296	0.666667	2	3	3	Pcna-Msh2-Msh6 complex
286	369	0.5	2	3	4	MSH2-MSH6-PMS2-MLH1 complex
286	370	0.5	2	3	4	MSH2-MSH6-PMS1-MLH1 complex
286	374	1	2	3	2	MSH2-MSH6 complex
286	376	0.4	2	3	5	PCNA-MutS-alpha-MutL-alpha-DNA complex
286	377	0.666667	2	3	3	PCNA-MutS-alpha-DNA initial complex
286	431	0.5	2	3	4	MSH2-MSH6-PMS2-MLH1 complex
286	1078	1	2	3	2	MSH2-MSH6 complex
286	2224	0.4	2	3	5	MSH2/6-BLM-p53-RAD51 complex
286	2225	0.666667	2	3	3	MutS-alpha-histone H4 complex
286	2226	0.666667	2	3	3	MutS-alpha-PK-zeta complex
286	2740	1	2	3	2	MutS-alpha complex
320	47	0.5	2	2	4	DNA polymerase alpha-primase complex
320	309	0.333333	2	2	6	RC complex
320	1110	0.5	2	2	4	DNA polymerase alpha-primase complex
330	525	0.5	2	3	4	TIP60 histone acetylase complex
359	2748	1	2	19	2	Ubiquitin-protein ligase (UBE2N, UBE2V2/MMS2)
359	6025	1	2	19	2	UBC13-UEV1a complex
386	36	0.5	2	2	4	AP1 adaptor complex
386	144	0.4	2	2	5	Gamma-BAR-AP1 complex
386	952	1	2	2	2	Kif13a-AP1 complex
395	63	0.5	2	4	4	Mitotic 14S cohesin 1 complex
395	64	0.5	2	4	4	Mitotic 14S cohesin 2 complex
395	102	0.666667	2	4	3	Meiotic cohesin complex
395	163	0.5	2	4	4	Cohesin-SA2 complex
395	164	0.5	2	4	4	Cohesin-SA1 complex
395	165	0.5	2	4	4	Cohesin-SA1 complex
395	166	0.5	2	4	4	Cohesin-SA2 complex
395	1122	0.666667	2	4	3	Smcb-Smcd-PW29 complex
395	1856	0.5	2	4	4	CDCA5-PDS5A-RAD21-SMC1A-PDS5B-SMC3 complex
395	5241	1	2	4	2	SMC1-SMC3 complex
395	5432	0.5	2	4	4	Sororin-cohesin complex
401	2860	1	2	2	2	DSIF complex (DRB sensitivity-inducing factor complex)
401	2861	1	2	2	2	DSIF complex (DRB sensitivity-inducing factor complex)
451	563	0.333333	4	6	12	F1F0-ATP synthase (EC 3.6.3.14), mitochondrial
453	623	1	2	2	2	TIM (TIMM9, TIMM10) complex, mitochondrial

## Sheet: Legend
Table S7. Related to Figure 2. GO term enrichment and CORUM complex recapitulation of clusters. The GO_BPterms_enriched_clusters sheet lists clusters enriched in specific GO_Biological Process terms (where at least 50% of proteins in the cluster share a particular GO term). The Proteins_GO_BPenriched_clusters lists the proteins of the clusters enriched in specific GO_Biological Process terms. The…
GO_BPterms_enriched_clusters
Cluster#	Cluster ID
GO.Process	GO_Biological Process term
GO.process#	Number of proteins in the cluster with the GO term
cluster.size	Number of total proteins in the cluster
proportion	Fraction of proteins in the cluster associated with the GO term
Protein_GO_BPterms_enriched_clusters
Cluster.	Cluster ID
GeneID	P. falciparum accession number (PlasmoDB)
Product.Description	Protein description (PlasmoDB)
X.TM.Domains	Number of transmembrane domains
Ortholog.Group	Orthology group
Computed.GO.Components	GO term Cellular component
Computed.GO.Functions	GO term Molecular function
Computed.GO.Processes	GO term Biological process
Symbol	Gene name
Phenotype	Sourced from Bushell et al., 2017
CORUM clusters
cluster#	Cluster ID
CORUM#	CORUM ID
Coincidence	Fraction of proteins in the cluster that belong to the CORUM complex
CommonProts#	Number of proteins in the cluster that belong to the CORUM complex
ClusterSize	Number of proteins in the cluster
CORClusterSize	Number of proteins in the CORUM complex
CORUM.Complex.name	CORUM complex name
