# Supplementary material for: Landscape of the Plasmodium Interactome Reveals Both Conserved and Species-Specific Functionality
Source: Cell Rep. 2019 Aug 6;28(6):1635–1647.e5. doi: 10.1016/j.celrep.2019.07.019 (PMC6693557; doi:10.1016/j.celrep.2019.07.019)
Supplement: Table S8. Interaction Validation through Affinity Purification Coupled to MS, Related to Table 2 and Figure 3 — The first sheet contains protein identifications from AP-MS experiments on selected candidates and controls. # Peptides, number of unique peptide sequences; # PSM, number of peptide spectrum matches. The second sheet contains the results of the SAINTexpress analysis. SP, SAINT probability; FC, fold change. [file mmc9.xlsx]

## Sheet: Protein IDs
Accession	Description	Score MP001-PBANKA_100160	Coverage MP001-PBANKA_100160	# Peptides MP001-PBANKA_100160	# PSM MP001-PBANKA_100160	Score MP001-PBANKA_093910	Coverage MP001-PBANKA_093910	# Peptides MP001-PBANKA_093910	# PSM MP001-PBANKA_093910	Score MP001-PBANKA_090110	Coverage MP001-PBANKA_090110	# Peptides MP001-PBANKA_090110	# PSM MP001-PBANKA_090110	Score MP001-PBANKA_071600	Coverage MP001-PBANKA_071600	# Peptides MP001-PBANKA_071600	# PSM MP001-PBANKA_071600	Score MP002-CTRL1	Coverage MP002-CTRL1	# Peptides MP002-CTRL1	# PSM MP002-CTRL1	Score MP002-PBANKA_094270	Coverage MP002-PBANKA_094270	# Peptides MP002-PBANKA_094270	# PSM MP002-PBANKA_094270	Score MP002-CTRL3	Coverage MP002-CTRL3	# Peptides MP002-CTRL3	# PSM MP002-CTRL3	Score MP013-CTRL1	Coverage MP013-CTRL1	# Peptides MP013-CTRL1	# PSM MP013-CTRL1	Score MP013-PBANKA_100160	Coverage MP013-PBANKA_100160	# Peptides MP013-PBANKA_100160	# PSM MP013-PBANKA_100160	Score MP013-PBANKA_093910	Coverage MP013-PBANKA_093910	# Peptides MP013-PBANKA_093910	# PSM MP013-PBANKA_093910	Score MP013-PBANKA_090110	Coverage MP013-PBANKA_090110	# Peptides MP013-PBANKA_090110	# PSM MP013-PBANKA_090110	Score MP013-CTRL2	Coverage MP013-CTRL2	# Peptides MP013-CTRL2	# PSM MP013-CTRL2
PBANKA_143470	clathrin heavy chain, putative	9165.93	46.32	114	675	5946.75	39.12	90	541	3979.66	46.22	90	322	2695.89	33.23	63	200	3055.13	45.72	87	342	4970.87	40.99	94	540	10108.1	62.03	125	676	4685.24	39.07	79	283	11852.2	50.65	105	633	7263.82	47.08	95	435	7265.27	44.26	89	388	11189.3	52.77	104	585
PBANKA_040400	conserved Plasmodium protein, unknown function	3121.59	23.48	76	352	750.711	15.44	43	97	1281.46	20.85	58	144	903.289	19.07	43	93	448.239	12.81	30	57	1254.67	19.19	55	174	1623.45	25.11	67	178	1353.66	20.61	60	108	1758.44	26.78	78	139	1399.04	23	67	112	1659.23	26.29	76	135	2387.83	29.62	92	187
PBANKA_103380	conserved Plasmodium protein, unknown function	2466.82	20.29	114	298	931.857	13.62	68	100	830.352	12.44	58	90	393.311	6.79	28	37	407.851	6.53	27	36	1051.93	13.48	68	127	2945.33	22.8	121	251	1335.49	15.26	77	100	2844.81	25.41	131	193	1661.4	17.01	87	117	1540.38	14.25	76	97	2769.18	23.95	122	193
PBANKA_100930	conserved Plasmodium protein, unknown function	1401.32	40.6	11	240	774.258	38.89	10	137	540.707	34.19	9	110	344.977	28.21	7	45	551.375	34.19	7	52	573.182	38.03	9	103	1330.43	34.19	9	144	166.515	26.5	7	17	514.131	37.61	9	52	337.498	37.18	9	32	311.714	37.61	9	24	460.05	38.89	11	51
PBANKA_132010	conserved Plasmodium protein, unknown function (UIS25)	1790.41	55.01	52	179	845.829	40.94	31	65	691.791	36.88	26	47	348.581	22.94	15	26	227.452	19.77	12	22	473.86	32.19	21	40	1570.07	45.5	40	111	911.663	39.54	31	52	1273.41	43.85	36	87	1096.54	41.06	32	64	1732.35	42.84	40	124	1527	44.23	41	90
PBANKA_132320	conserved Plasmodium protein, unknown function	1478.55	50.83	36	150	672.447	34.92	24	67	360.5	32.54	20	37	178.084	21.5	11	17	151.397	19	10	16	624.316	35.15	25	66	1087.01	55.23	37	114	648.401	35.39	26	37	1299.77	47.74	36	94	873.313	44.18	32	55	759.012	42.52	29	46	1395.03	49.76	39	80
PBANKA_110670	60S ribosomal protein L4, putative (RPL4)	410.42	30.66	18	35	144.038	22.14	9	13	142.148	22.14	8	8	99.4142	16.06	5	5	254.698	27.01	9	14	602.284	42.82	24	60	195.465	21.17	7	8	1601.16	44.28	22	81	2834.77	52.8	24	123	2330.52	47.69	23	103	2307.07	51.58	23	107	2370.07	52.55	25	105
PBANKA_071190	heat shock protein 70 (HSP70)	1479.58	43.15	33	112	764.908	38.53	26	54	387.742	35.79	20	29	508.318	32.61	19	21	712.589	40.98	27	55	1608.7	48.2	38	111	838.226	43.15	31	53	655.978	37.66	26	41	940.852	40.55	30	55	933.343	43	30	54	944.144	35.93	25	41	873.99	35.93	27	42
PBANKA_131570	rhoptry neck protein 2 (RON2)	119.491	8.22	11	14	59.98	2.59	4	4	69.9484	8.07	9	13	33.5933	3.75	5	9	0	4.04	4	5	101.408	13.41	19	43	32.7637	5.57	7	9	1026.11	24.7	38	71	1172.45	24.07	43	98	805.167	27.44	38	72	1206.57	29.31	46	90	778.976	26.48	41	57
PBANKA_093120	heat shock protein 101 (HSP101)	227.404	12.57	8	18	108.79	8.49	5	6	64.8885	7.17	4	4									108.711	8.71	5	6	79.54	5.18	3	4	874.632	51.6	45	64	1506.26	54.02	51	94	1034.23	48.18	46	67	1912.25	54.91	54	107	1391.01	49.83	47	87
PBANKA_121560	40S ribosomal protein S3A, putative	339.708	45.04	13	34	165.117	37.79	11	18	191.324	27.1	9	13	175.584	20.61	6	8	153.204	37.79	11	17	380.608	45.04	15	41	190.385	38.17	12	18	1016.34	55.34	21	62	1571.28	51.91	20	92	1049.5	51.91	20	70	1229.12	51.91	20	75	1128.59	54.96	21	64
PBANKA_122900	Plasmodium exported protein, unknown function	1877.14	39.82	26	118	951.731	33.79	20	52	473.036	32.97	17	35	386.38	31.14	16	34	760.633	36.16	22	56	1949.91	41.1	30	145	1573.77	44.57	30	110	213.341	18.17	10	13	296.44	18.36	10	10	123.29	14.25	6	12	125.52	11.6	4	5	272.404	22.47	13	15
PBANKA_102840	60S ribosomal protein L10, putative	333.779	34.25	6	19	205.09	38.36	6	10	267.251	22.83	4	11	179.065	22.83	4	9	115.618	10.5	2	3	274.416	42.92	6	15	229.49	28.31	4	7	671.724	36.99	8	41	1852.08	43.38	9	90	1872.72	47.03	10	89	1708.26	43.38	9	83	1643.28	43.38	9	81
PBANKA_051990	conserved Plasmodium protein, unknown function	144.075	4.53	4	11	27.68	1.7	2	2	70.923	2.58	3	4	51.69	3.58	3	6					105.17	5.22	5	10	234.755	10.43	11	21	877.55	29.73	34	65	1153.62	27.15	37	85	1346.95	33.25	42	106	647.565	22.75	25	42	513.357	19.55	23	41
PBANKA_123170	60S ribosomal protein L2, putative (RPL2)	83.0933	33.46	6	9	56.85	10.38	1	5	97.8702	22.31	3	16	139.937	10.38	1	17	66.23	23.85	4	12	290.952	30.77	6	34	69.37	26.15	4	13	564.999	41.15	7	57	1107.98	41.15	7	80	885.691	41.15	7	69	784.517	41.15	7	60	624.596	41.15	7	57
PBANKA_135510	40S ribosomal protein S6, putative	210.466	32.26	11	24	109.696	20.97	6	8	96.0532	22.58	6	7	95.9036	20.32	4	6	81.61	20.32	5	7	365.713	32.26	11	29	72.3559	20.32	4	4	1024.01	32.58	12	54	1230.53	32.9	15	74	1133.35	32.9	13	64	1383.24	33.23	14	73	1262.01	31.29	12	62
PBANKA_091810	60S ribosomal protein L38, putative (RPL38)	1020.24	49.38	10	69	1006.76	49.38	9	62	459.52	49.38	9	29	143.28	45.68	6	14	277.791	45.68	7	20	169.343	46.91	8	20	634.715	46.91	10	41	656.372	35.8	7	30	725.573	49.38	9	37	817.848	49.38	8	39	803.951	56.79	9	47	920.974	49.38	7	42
PBANKA_093200	rhoptry neck protein 4 (RON4)	50	8.91	4	6					38.7046	7.51	4	9	33.76	2.54	1	1	33.44	6.11	2	3	263.672	25.19	13	26	43.79	6.49	3	3	675.284	35.5	20	52	1051.69	44.91	26	86	716.103	33.46	20	46	771.158	35.62	24	78	458.878	30.28	19	38
PBANKA_071310	rhoptry neck protein 5, putative (RON5)	172.045	6.62	5	9	27.81	3.48	3	3	128.438	10.1	7	8	159.375	10.1	7	9	119.421	8.28	6	8	230.484	20.03	15	26	63.1452	8.71	6	7	936.429	42.07	41	56	1088.45	42.6	45	76	748.268	35.71	36	51	978.733	34.49	40	60	670.384	31.01	31	44
PBANKA_091800	60S acidic ribosomal protein P0, putative	161.634	28.25	8	13	71.0209	13.33	3	4	68.354	16.19	5	5					0	5.71	1	1	201.299	23.17	6	10	94.54	22.22	7	7	963.624	75.24	20	43	1770.33	75.56	23	82	1536.49	76.83	23	64	1494.36	75.56	23	68	1300.23	75.56	23	57
PBANKA_132440	60S ribosomal protein L27, putative (RPL27)	251.499	50.68	9	17	133.785	42.47	6	8	114.796	35.62	5	5	82.9804	28.77	4	4	167.407	50.68	9	15	193.013	51.37	9	20	105.26	35.62	5	6	741.326	63.7	12	53	903.206	63.7	15	56	875.703	51.37	10	55	840.687	60.96	12	53	845.109	60.96	12	49
PBANKA_131080	40S ribosomal protein S5, putative	110.71	28.78	5	7	168.59	20.3	5	6	74.5925	16.24	3	4	111.57	19.19	4	4	49.05	14.76	4	5	201.296	35.42	9	18	146.95	28.78	5	8	870.028	58.67	17	42	1085.95	58.67	17	61	923.583	58.67	17	60	822.015	55.72	15	57	813.866	58.67	16	52
PBANKA_040550	60S ribosomal protein L7, putative	146.99	19.07	3	7	37.025	19.07	3	4	57.78	14.4	2	2	16.21	15.56	3	3	93.18	19.07	3	5	156.179	32.68	5	14	53.48	6.61	1	1	667.365	36.58	10	46	825.591	36.58	12	69	676.389	39.3	11	62	664.138	36.58	10	56	734.731	36.58	11	52
PBANKA_142350	60S ribosomal protein L13-2, putative	117.066	45.12	10	20	114.181	40	7	10	99.977	35.81	6	8	55.1367	16.28	3	3	51.0734	42.33	7	11	310.255	54.42	11	27	88.1635	33.95	6	9	773.151	38.6	11	41	942.419	45.12	13	58	895.061	42.33	11	50	917.37	42.33	11	56	709.175	40	10	50
PBANKA_093910	transcription factor with AP2 domain(s), putative (ApiAP2)					3354.31	41.65	59	290	49.02	2.32	2	2																	0	1.48	1	1					2191.02	42.75	48	168	75.03	1.55	2	2	34.74	0.77	1	1
PBANKA_142590	conserved Plasmodium protein, unknown function	82.8001	5.22	5	7	40.59	1.69	2	3													160.208	11.44	10	21	44.9	3.22	3	3	483.821	24.1	24	35	857.643	31.47	32	68	497.162	27.86	28	46	644.347	31.93	32	59	459.398	31.77	31	50
PBANKA_131160	calponin homology domain-containing protein, putative	686.087	29.12	46	98	66.2157	5.41	9	11	54.73	7.92	9	11	35.5617	2.79	4	4					37.88	0.68	1	1	130.816	12.59	17	22	145.323	14.42	19	21	675.458	29.63	47	64	210.353	16.81	22	23	150.66	18.01	24	26	564.373	27.46	37	48
PBANKA_120440	DNA/RNA-binding protein Alba 3, putative (ALBA3)	49.8249	71.96	4	7	28.27	50.47	3	4	56.5257	59.81	3	3					0	17.76	1	2	88.7341	71.96	6	12	121.483	71.96	6	10	782.314	71.96	9	32	1334.73	76.64	10	70	1088.33	78.5	11	54	988.642	72.9	10	52	1248.47	72.9	11	62
PBANKA_132930	40S ribosomal protein S3, putative	484.775	51.35	13	28	387.956	50.45	14	25	402.512	51.35	12	14	205.925	36.94	7	8	251.19	51.35	11	17	615.625	57.66	15	35	341.904	56.31	13	18	698.256	48.65	11	28	989.09	49.55	14	40	679.9	54.05	14	38	807.954	54.95	14	43	871.233	54.95	14	39
PBANKA_101940	60S ribosomal protein L7-3, putative	78.6776	16.55	5	12	47.84	16.2	4	4	21.02	4.23	2	2					79.6051	20.07	5	9	201.197	28.87	10	24	60.4541	16.55	5	6	668.281	32.39	14	41	826.195	28.52	12	60	671.533	31.69	12	48	802.585	31.69	12	51	649.674	31.69	12	45
PBANKA_094150	40S ribosomal protein S4, putative	148.533	23.75	6	10	85.181	14.94	3	4	90.8367	15.71	4	4	130.46	11.88	2	2	172.083	28.74	7	8	232.189	37.16	9	17	301	42.53	11	13	539.078	58.62	17	28	1272.55	59.39	18	72	752.479	54.41	17	41	846.009	59.39	18	49	630.864	58.62	16	37
PBANKA_051190	60S ribosomal protein L3, putative (RPL3)	134.027	28.76	10	21	165.757	16.06	6	11	112.903	18.13	5	7	109.39	11.4	4	5	107.049	24.61	7	10	361.125	29.79	11	34	141.1	15.03	4	5	534.023	40.67	15	37	908.556	34.46	13	59	709.846	40.67	15	48	671.312	39.9	14	49	656.099	39.64	13	35
PBANKA_135190	60S ribosomal protein L6-2, putative	53.69	10.39	2	5					38.8741	10.39	2	3					38.39	10.39	2	3	56.6423	21.21	5	6	42.83	10.39	2	2	605.401	41.56	11	42	982.436	41.56	11	61	864.981	41.56	11	53	827.571	41.56	11	52	859.294	41.56	12	50
PBANKA_135440	60S ribosomal protein L18, putative	144.066	40.22	9	19	111.387	34.24	6	12	33.66	9.78	2	2	57.03	17.39	3	4	105.663	29.35	5	9	313.548	41.3	10	29	89.6517	32.07	5	6	643.517	52.17	12	43	818.768	48.91	10	51	668.389	52.17	12	42	737.311	52.17	12	50	636.853	43.48	9	38
PBANKA_142330	DNA/RNA-binding protein Alba 1, putative (ALBA1)	241.22	24.79	9	18	94.7613	19.83	4	8	63.8283	8.68	2	2	0	4.55	1	1	103.362	19.83	6	10	174.084	27.27	8	21	175.312	19.83	6	7	473.118	30.58	10	30	802.609	39.26	11	57	629.097	39.26	10	42	593.69	42.98	11	41	727.312	29.34	9	52
PBANKA_090640	60S ribosomal protein L35ae, putative	203.951	37.06	5	21	65.4793	36.36	4	4	55.42	29.37	3	4	75.9804	36.36	4	9	96.31	30.07	4	8	216.85	37.06	5	19	63.66	20.28	2	2	480.161	35.66	5	42	718.593	35.66	5	51	732.573	35.66	5	43	481.327	30.07	4	37	556.918	30.07	4	51
PBANKA_145610	40S ribosomal protein S17, putative	211.878	59.12	12	26	131.74	59.12	12	17	73.0942	51.09	6	9	121.657	50.36	7	12	90.01	57.66	8	13	231.546	57.66	10	28	91.0181	48.18	8	15	368.778	58.39	11	27	524.026	58.39	13	43	526.381	56.93	12	36	615.955	56.93	13	41	529.111	56.93	12	36
PBANKA_090650	60S ribosomal protein L28, putative	314.737	37.3	5	19	340.237	30.16	4	12	213.74	30.16	4	8	174.07	30.16	4	5	146.88	30.16	4	6	261.404	30.16	4	13	250.384	36.51	4	10	966.712	38.89	6	38	1319.74	38.89	6	50	1215.08	38.89	6	39	1190.15	37.3	5	42	1322.82	38.89	6	43
PBANKA_090690	conserved Plasmodium protein, unknown function																					91.5849	5.48	8	15	89.3879	4.88	9	12	566.634	21.23	39	49	320.926	14.47	27	32	712.818	20.8	39	64	508.369	16.74	31	44	470.777	19.99	35	44
PBANKA_081890	heat shock protein 70, putative	687.603	30.26	19	46	378.541	16.9	10	20	239.314	16.9	10	14	320.812	20.43	10	14	226.884	13.52	6	14	468.512	32.72	16	32	616.679	36.25	19	34	281.662	29.03	16	20	480.184	40.09	24	35	511.869	37.48	21	28	295.228	36.87	18	23	313.607	35.18	18	24
PBANKA_101950	60S ribosomal protein L5, putative	75.5467	20.14	4	7	36.25	3.07	1	1	46.27	15.36	3	4	34.83	12.29	2	2	60.2967	7.51	2	3	170.914	45.73	11	20	42.44	10.92	3	3	371.819	53.58	14	33	671.731	50.51	16	52	558.822	55.29	17	48	552.409	55.29	16	50	573.745	55.29	16	45
PBANKA_120060	Plasmodium exported protein, unknown function	290.837	48.91	13	30	143.741	45.24	7	13	258.162	40.75	10	20	316.165	43.65	14	25	328.015	48.87	15	35	612.502	56.8	32	98	299.231	46.78	18	33	135.727	32.46	7	14	77.0096	32.37	7	13	128.225	36.13	14	21	80.293	32.28	7	12	164.896	36.54	13	23
PBANKA_041750	60S ribosomal protein L32, putative (RPL32)	148.748	39.69	6	14	66.7367	30.53	4	4	43.21	29.01	3	3	32.01	19.08	2	2	58.28	22.14	4	5	116.504	42.75	7	18	66.7606	29.01	4	4	372.481	40.46	8	29	540.987	40.46	9	45	443.588	47.33	10	41	360.209	47.33	10	48	509.747	47.33	10	43
PBANKA_123420	40S ribosomal protein S24, putative (RPS24)	73.5728	30.83	4	6	62.9608	15.04	2	3	72.4392	24.81	3	3	61.41	19.55	2	2					77.7784	22.56	4	7	89.0547	24.81	3	3	696.481	47.37	13	36	1010.48	47.37	13	59	732.326	47.37	13	45	762.711	47.37	13	45	624.973	47.37	13	39
PBANKA_071780	60S ribosomal protein L15, putative	119.459	27.32	5	10	69.9395	17.07	3	4	56.3534	12.68	2	3	82.64	17.07	3	4	79.8209	17.07	3	6	123.957	23.9	5	10	99.14	23.9	4	5	438.153	34.63	8	30	690.201	34.63	8	40	620.445	34.63	8	45	701.654	34.63	8	41	514.836	34.63	8	38
PBANKA_133830	60S ribosomal protein L6, putative	40.92	16.84	2	2	42.08	16.32	2	2									32.5833	21.05	3	5	269.743	28.42	5	20	59.52	16.32	2	4	798.708	43.68	8	31	1186.45	40	7	46	959.148	43.68	8	37	890.541	56.84	8	36	927.522	40	7	36
PBANKA_080320	inositol-phosphate phosphatase, putative	485.244	12.82	23	66	85.5871	4.9	9	11	152.138	8.88	13	20	0	2.71	4	4					97.62	4.5	7	15	1205.77	22.54	40	80	117.397	2.59	4	4	273.498	9.48	18	23	135.733	3.98	7	9	143.915	4.58	8	8	199.272	9.36	19	22
PBANKA_134410	myosin C, putative	590.195	15.11	22	47	77.9199	3.05	5	5	83.0796	2.39	3	3	60.2222	2.04	2	3	0	0.92	1	1	87.13	3.41	5	6	498.054	16.95	25	34	325.235	13.89	22	23	390.751	16.54	28	31	463.272	17.2	28	35	274.13	9.47	16	17	519.458	20.2	32	39
PBANKA_136030	DNA/RNA-binding protein Alba 4, putative (ALBA4)	69.33	5.61	2	3																	127.896	14.97	5	10	69.0699	22.46	7	9	492.814	38.5	16	31	848.714	38.5	17	55	636.43	38.77	17	40	523.872	35.56	14	35	619.295	38.5	16	41
PBANKA_142360	40S ribosomal protein S16, putative	328.663	56.94	10	25	329.555	54.17	10	23	138.091	32.64	6	7	128.24	32.64	6	6	175.574	35.42	6	15	403.045	61.11	13	34	201.25	33.33	6	9	529.19	45.83	8	25	661.796	51.39	9	31	585.517	45.83	8	26	542.887	40.28	7	24	540.298	45.83	8	24
PBANKA_123480	40S ribosomal protein S9, putative	166.821	46.03	10	20	168.173	45.5	9	12	96.5403	46.03	9	12	140.164	38.62	6	7	66.6983	33.86	5	9	220.556	49.74	11	25	137.71	38.62	9	9	427.468	46.03	11	26	463.32	43.92	11	34	505.055	43.39	10	29	499.062	43.39	10	29	455.899	43.39	10	27
PBANKA_122920	60S ribosomal protein L19, putative	169.768	22.22	7	15	114.63	21.11	6	9	28.35	13.89	2	2	47.73	18.89	3	3	56.17	20	4	7	248.031	27.22	8	23	37.9361	18.89	3	4	423.16	25	7	30	684.727	25	6	41	536.567	25	7	35	569.488	25	7	36	364.739	25	7	32
PBANKA_133860	60S ribosomal protein L23, putative (RPL23)	250.213	35.36	7	21	195.743	24.31	5	16	49.8894	24.31	3	4	65.1467	24.31	3	3	166.248	24.31	3	8	103.855	26.52	3	10	212.779	24.31	7	16	862.693	24.86	7	30	771.791	24.86	9	29	800.152	24.86	9	33	762.463	24.86	8	34	770.459	24.86	9	37
PBANKA_062330	tryptophan-rich antigen, putative	306.383	33.63	14	36	239.566	26.61	10	25	200.929	32.75	9	17	97.6	32.16	7	11	283.788	32.16	11	34	755.727	45.91	22	96	502.308	50.58	27	42	100.743	17.84	7	8	50.7734	18.13	5	8	50.2979	9.36	3	4	46.4974	19.3	5	6	106.251	18.13	6	9
PBANKA_136420	60S ribosomal protein L17, putative	94.4598	18.18	3	6	73.0967	18.18	3	5	62.82	12.12	2	2	56.94	8.08	1	1	31.96	18.18	4	5	180.443	42.42	9	20	52.0275	13.64	2	3	602.961	24.75	5	21	918.764	34.34	7	41	826.133	25.25	6	33	849.383	34.85	8	38	790.406	28.28	6	32
PBANKA_113510	40S ribosomal protein S15, putative (RPS15)	221.246	43.05	8	20	111.352	33.77	5	8	139.338	41.72	6	8	34.41	19.87	3	3	98.3705	41.72	7	11	247.95	54.3	9	23	132.597	35.76	4	6	460.077	47.68	10	23	467.25	46.36	8	28	507.336	47.68	10	28	438.681	47.68	8	25	532.245	47.68	9	35
PBANKA_103390	40S ribosomal protein S8e, putative	161.641	33.03	5	9	76.036	26.15	4	6	89.0167	12.39	2	3	82.53	12.39	2	2	73.5597	13.3	2	6	237.741	34.4	6	14	127.407	33.03	5	6	635.785	31.19	6	24	923.93	38.99	9	46	811.536	37.61	7	34	882.818	38.99	9	34	679.994	31.19	6	24
PBANKA_094360	60S acidic ribosomal protein P1, putative	82.352	49.58	4	6	62.62	26.89	1	2					21.27	8.4	1	1					84.13	39.5	2	4	62.1776	63.87	3	4	333.257	91.6	8	19	842.801	91.6	9	45	927.708	91.6	9	38	694.115	91.6	9	44	582.448	91.6	9	26
PBANKA_101970	conserved Plasmodium protein, unknown function	31.23	3.91	3	5																	83.5	7.99	7	7	48.32	2.13	2	2	303.306	22.36	20	24	763.013	23.89	24	43	804.982	28.23	27	54	412.829	20.32	21	34	322.368	18.71	18	21
PBANKA_050610	conserved Plasmodium protein, unknown function																													610.245	22.41	28	40	661.8	22.83	29	46	656.05	26.4	31	41	461.059	21.88	26	35	624.118	23.25	28	38
PBANKA_041780	conserved Plasmodium protein, unknown function	519.919	38.46	31	62	181.525	19.62	13	21	178.964	22.69	12	14	67.47	2.05	1	2					196.852	17.31	12	17	348.361	28.72	19	31	158.3	9.1	5	5	293.489	22.31	15	18	124.031	8.59	5	7	243.93	23.21	15	17	438.523	29.36	20	30
PBANKA_111750	ribosomal protein L27a, putative	118.274	27.03	3	7	47.5773	29.73	4	7	50.47	18.92	2	2	27.72	8.78	1	1	77.74	27.03	3	5	155.822	40.54	5	13	46.48	18.92	2	3	321.111	40.54	6	24	611.19	45.95	7	41	518.961	45.95	7	34	651.979	45.95	7	37	492.599	45.95	6	27
PBANKA_094190	histone H4, putative	96.6022	28.16	4	10	44.664	11.65	1	2	64.85	25.24	3	4	46.7467	25.24	3	4	88.9227	34.95	4	8	135.619	38.83	7	13	103.245	25.24	4	6	403.836	53.4	7	21	737.336	53.4	8	41	484.292	54.37	10	27	526.765	53.4	10	35	430.462	52.43	7	25
PBANKA_040770	60S acidic ribosomal protein P2, putative	61.7071	35.14	3	4	54.92	36.04	3	3	58.6245	61.26	3	7									100.646	36.04	4	8	94.5249	36.04	4	7	517.777	76.58	9	20	1069.68	93.69	11	42	1056.73	93.69	11	36	881.556	93.69	12	33	705.062	93.69	11	32
PBANKA_123100	40S ribosomal protein S11, putative	317.832	46.36	9	21	199.178	44.37	7	11	198.234	44.37	6	9	77.1034	37.09	4	4	100.584	44.37	6	7	218.98	52.32	9	24	308.228	45.03	9	13	435.937	53.64	12	20	637.847	53.64	12	29	369.751	53.64	10	18	464.346	52.98	11	23	469.192	51.66	10	21
PBANKA_094270	chromatin remodeling protein, putative (SNF2L)																					1749.01	31.95	41	127									97.73	2.41	2	2
PBANKA_146160	conserved Plasmodium protein, unknown function																					1664.58	33.95	46	189
PBANKA_010080	conserved Plasmodium protein, unknown function	294.903	18.89	16	42	107.851	5.93	5	9	121.158	8.25	6	11	336.07	9.99	7	14	139.545	8.18	7	15	190.712	20.62	16	35	204.81	3.98	4	10	245.778	10.13	10	12	287.699	18.6	17	25	207.817	9.77	10	10	141.31	8.32	8	10	352.401	13.17	14	18
PBANKA_040840	phosphoglycerate mutase, putative	0	1.5	1	1																	30.22	1.5	1	1					554.619	27.41	25	27	890.345	38.35	39	60	562.372	26.29	25	32	485.117	23.48	22	28	329.222	23.29	19	25
PBANKA_120240	60S ribosomal protein L13, putative	208.653	27.23	5	13	113.967	17.82	3	7	122.029	23.27	4	7	43.9713	17.82	3	3	90.46	21.78	4	5	233.707	31.68	8	16	119.776	26.24	6	7	502.214	31.19	9	23	575.833	35.15	10	27	646.016	34.16	10	29	632.988	28.71	9	27	541.389	25.25	7	21
PBANKA_041060	60S ribosomal protein L26, putative	35.9822	25.98	4	11	45.7582	25.98	3	6	82.8134	25.98	3	5	32.21	25.98	3	5	56.0379	25.98	3	4	81.3153	37.01	6	22	51.5	25.98	3	7	314.455	32.28	5	24	458.569	33.07	7	30	351.063	33.07	7	26	375.822	33.07	7	28	360.897	33.07	7	26
PBANKA_080760	40S ribosomal protein S11, putative (RPS11)	197.818	39.75	9	18	306.568	25.47	5	18	97.4989	25.47	4	5	65.6455	40.37	5	6	104.92	25.47	4	10	292.791	49.07	9	27	112.478	34.78	6	9	308.538	31.06	6	19	357.498	36.02	8	20	352.057	48.45	9	23	373.218	39.13	7	20	349.037	31.06	6	20
PBANKA_141630	40S ribosomal protein S19, putative (RPS19)	93.649	24.83	3	8	89.6247	24.83	3	5	78.42	11.72	2	4	86.7674	11.72	2	3	102.237	11.72	1	4	125.077	24.83	3	12	173.99	24.83	3	8	433.417	35.86	4	14	874.446	35.86	4	38	692.971	35.86	4	26	800.162	35.86	4	27	681.551	35.86	4	24
PBANKA_020630	centrin-1, putative (CEN1)	486.37	69.05	9	41	194.46	47.62	7	14	304.855	69.05	7	15	132.945	32.14	5	7	61.8528	57.74	6	8	88.2415	69.05	7	15	475.958	75	10	28	101.071	34.52	7	11	226.224	65.48	8	15	239.72	64.88	8	14	348.004	50	8	18	272.185	45.83	7	14
PBANKA_133190	eukaryotic initiation factor 4a, putative (eIF4A)	456.292	33.42	13	29	156.237	32.16	9	12	297.256	31.91	12	24	291.884	33.17	12	18	388.455	32.16	10	20	411.086	31.41	11	26	298.395	28.64	10	18	162.942	24.87	7	11	180.712	39.7	11	14	188.288	28.39	8	11	186.856	25.38	7	9	144.982	32.16	9	12
PBANKA_083100	merozoite surface protein 1 (MSP1)	124.06	4.52	5	8	36.74	1.84	2	3	32.79	1.84	2	2	53.81	1.12	1	1	41.34	1.84	2	2	72.11	5.03	5	7	137.16	3.46	4	6	242.089	7.26	8	10	652.776	22.05	29	35	241.135	11.78	15	16	236.696	14.52	18	20	346.202	18.37	24	25
PBANKA_093770	60S ribosomal protein L36, putative (RPL36)	139.296	38.05	4	9	115.58	38.05	4	6	81.9527	29.2	3	5	84.228	29.2	2	2	104.202	38.05	4	6	230.515	38.05	6	20	39.4929	18.58	2	2	408.417	38.94	6	20	382.751	38.05	5	24	465.97	38.05	5	26	521.884	38.05	5	24	518.218	38.94	6	27
PBANKA_093030	GTP-binding nuclear protein RAN/TC4, putative	463.809	70.56	14	39	334.502	62.62	12	26	292.301	57.01	14	23	257.976	64.02	15	21	221.093	66.82	12	20	429.243	74.77	16	36	266.37	67.76	13	24	69.1677	38.32	6	6	42.4438	31.78	5	5	45.7812	16.36	3	4	35.8067	28.04	5	5	61.7333	28.5	5	5
PBANKA_123210	pre-mRNA-splicing factor, putative (SR1)	87.03	11.11	2	4	36.22	4.13	1	2	45	11.11	2	2	33.33	4.13	1	1	41.89	11.11	2	3	131.875	14.29	4	11	75.2033	11.11	2	3	575.066	31.43	9	24	453.763	31.75	10	25	541.212	32.06	10	37	533.243	32.06	10	31	754.467	32.06	11	36
PBANKA_040180	HAD superfamily protein, putative																					37.27	1.1	1	1					156.163	12.44	10	10	671.567	31.84	25	33	277.567	20.68	16	18	485.352	24.43	20	25	433.976	29.55	24	32
PBANKA_145930	actin I	183.553	50.8	13	27	96.6095	39.63	8	14	114.839	37.5	9	12	62.7201	27.66	5	7	56.3981	19.68	4	6	190.975	31.65	7	18	166.27	44.68	11	14	95.6544	35.9	9	13	206.411	41.76	11	18	103.176	40.96	10	14	79.51	32.71	9	12	108.994	34.31	8	11
PBANKA_071600	chromosome associated protein, putative													1073.63	36.1	47	79													29.86	0.84	1	1	82.7286	6.95	8	8	56.7961	1.68	2	2	41.8661	1.68	2	2	49.9361	1.68	2	2
PBANKA_131040	centrin-2, putative (CEN2)	396.714	67.26	10	23	173.934	44.05	7	11	169.715	57.14	5	8	115.994	67.26	6	8	84.01	32.14	7	10	121.7	32.14	5	8	264.758	54.17	9	14	292.247	64.29	10	15	259.583	67.86	12	16	209.627	67.26	11	15	347.867	67.26	11	20	350.364	67.26	11	19
PBANKA_061910	40S ribosomal protein S5, putative	82.8797	17.53	5	7					0	5.67	1	1	27.41	5.67	1	1					193.923	30.41	8	13	128.736	29.9	7	11	196.968	18.56	5	16	260.612	21.65	6	20	179.202	25.26	6	17	268.934	38.14	7	27	288.792	38.14	9	26
PBANKA_051140	peroxiredoxin, putative (nPrx)	49.7019	6.43	2	4	34.68	4.11	1	1	62.9172	6.43	2	2	0	4.11	1	1	73.6823	17.74	4	6	63.7653	14.4	3	10	68.9697	14.4	3	6	136.476	19.28	5	7	462.941	27.25	11	34	171.269	19.79	5	13	449.317	27.25	11	29	148.587	19.79	5	14
PBANKA_111860	cell division cycle protein 48 homologue, putative	288.793	23.44	10	17	22.17	0.98	1	1	57.31	7.85	3	4	32.3	5.03	3	3	62.225	6.13	4	6	90.7662	5.28	4	5	463.902	32.76	17	31	239.589	22.45	13	16	127.397	16.56	8	9	433.007	27.48	16	18	225.493	20.74	10	13	491.61	33.87	18	26
PBANKA_041460	40S ribosomal protein S15A, putative	166.154	38.46	5	12	177.143	38.46	6	10	84.5042	30.77	4	4	61.8971	20.77	3	3	97.9865	38.46	4	5	130.07	30	4	9	298.749	54.62	9	13	358.052	58.46	7	14	431.408	59.23	8	22	478.823	53.08	6	16	527.824	59.23	8	23	476.294	53.85	7	20
PBANKA_123710	conserved Plasmodium protein, unknown function	293.395	2.7	20	30	84.13	0.93	7	7	71.15	1.09	7	7									0	0.13	1	1					125.965	1.42	11	11	189.876	3.75	26	27	44.3833	0.65	5	5	148.007	3.06	23	23	192.367	2.4	19	19
PBANKA_091750	structural maintenance of chromosome protein, putative													783.903	37.39	41	76																	126.02	5.43	6	6
PBANKA_113330	elongation factor 1-alpha (EF-1alpha)	277.57	34.76	11	22	160.82	18.96	6	14	115.578	24.83	7	9	105.21	20.32	6	12	117.004	21.22	6	11	179.241	28.89	11	22	219.381	41.08	12	17	159.93	22.57	7	8	203.606	29.8	9	12	212.762	24.38	8	10	169.168	20.77	6	10	194.721	31.6	10	15
PBANKA_120850	conserved Plasmodium protein, unknown function	329.18	47.55	12	31	186.769	22.73	5	9	124.705	25.52	6	8	90.3161	18.53	4	4	73	21.33	5	8	259.564	35.31	8	20	405.698	42.66	11	24	138.31	34.62	8	9	121.409	27.27	6	10	118.177	37.41	9	12	76.1065	29.72	7	9	202.53	44.76	12	16
PBANKA_101310	60S ribosomal protein L14, putative	141.682	38.46	6	12	78.6133	16.67	2	4	72.41	28.21	4	6	70.4	25	3	4	75.34	25	4	5	217.609	42.31	10	18	61.9409	23.08	4	4	480.275	33.33	7	16	608.934	37.82	8	21	458.012	32.69	7	18	557.887	37.82	8	20	393.487	28.21	6	16
PBANKA_123180	60S ribosomal protein L12, putative	145.32	22.42	3	7	84.7177	20	3	5	84.37	14.55	2	2	35.77	5.45	1	1	76.0324	14.55	2	3	102.5	28.48	4	7	82.17	22.42	3	4	266.16	49.09	6	11	801.62	52.73	7	32	509.047	60.61	8	24	546.338	60.61	8	22	434.1	52.73	7	21
PBANKA_140130	40S ribosomal protein S7, putative	310.337	38.14	9	23	114.501	28.87	5	11	67.0664	22.68	3	4	72.5563	23.2	4	4	78.094	34.54	5	9	159.549	32.99	7	13	162.259	47.42	8	14	161.539	30.93	7	13	274.737	45.88	12	18	173.914	37.11	7	12	186.337	40.72	9	13	196.921	40.72	8	14
PBANKA_123780	multidrug resistance protein, putative (MDR1)																									27.45	3.59	3	3	69.6423	2.54	2	3	549.414	19.24	16	25	511.256	18.82	16	24	239.108	11.77	10	16	585.06	22.06	23	35
PBANKA_110970	conserved Plasmodium protein, unknown function	234.283	12.12	14	30	14.62	2.12	3	3	74.0567	4.92	6	8	81.33	6.48	8	8					70.5843	3.58	5	8	404.865	21.66	27	46	162.149	6.53	10	10	104.93	2.64	4	4	283.743	16.11	19	22	79.52	3.42	5	5	119.177	3.01	4	4
PBANKA_070680	DnaJ protein, putative																									0	5.11	2	2	270.676	26.01	13	16	609.893	31.27	19	35	372.234	27.86	14	28	216.483	22.76	12	19	222.222	26.93	12	17
PBANKA_103210	rhoptry-associated protein 1, putative (RAP1)																					26.16	5.13	4	6	41.988	7.28	4	4	192.62	17.88	10	16	374.097	38.41	20	29	284.964	21.69	11	15	226.175	31.13	16	22	159.128	23.34	13	16
PBANKA_121020	PRE-binding protein, putative (PREBP)																					38.55	2.27	1	1	0	3.51	2	3	236.581	20.93	14	16	480.583	28.56	24	32	433.115	29.79	22	30	351.697	27.11	21	27	90.2433	9.18	6	7
PBANKA_130130	trailer hitch homolog, putative (CITH)	77.0824	27	6	9																	239.148	52.82	12	25	64.37	5.34	1	1	129.76	32.05	7	7	339.919	56.08	11	21	187.155	55.49	11	14	135.487	42.43	8	11	525.194	65.58	15	29
PBANKA_010330	conserved Plasmodium protein, unknown function																					45.05	1.82	2	2	35.86	1.13	1	1	144.433	5.07	8	9	273.615	15	20	21	382.7	16.23	23	26	167.685	13.23	17	17	68.0337	4.67	6	9
PBANKA_121430	enolase, putative (ENO)	208.132	15.7	4	8	110.635	9.87	3	5	122.596	4.04	1	2	130.315	4.04	1	2	179.194	7.62	2	4	182.942	17.26	4	8	240.765	32.51	8	10	220.867	37.22	11	16	345.173	37.22	11	18	352.356	37.22	11	15	178.715	23.09	8	10	324.111	41.7	13	19
PBANKA_142870	eukaryotic translation initiation factor 3 subunit 10, putative																					0	2.38	2	2					453.017	24.54	23	33	383.966	19.71	18	22	334.793	18.21	18	22	285.324	22.25	20	23	315.04	14.25	13	17
PBANKA_102380	conserved Plasmodium protein, unknown function	60.3733	1.79	2	4																	36.02	3.21	4	8	22.81	3.47	5	5	34.6432	4	5	6	198.044	12.72	18	19	213.657	15.25	19	24	142.476	6.89	9	9	253.373	12.2	16	20
PBANKA_070470	conserved Plasmodium protein, unknown function	132.885	9.86	3	9					53.71	7.8	2	2	33.79	2.67	1	1	54.9867	9.86	3	3	196.452	17.86	6	9	0	2.67	1	1	182.908	28.54	9	12	420.203	28.13	10	18	131.563	25.67	8	10	187.502	32.03	11	16	493.633	37.78	13	31
PBANKA_100160	SET domain protein, putative	1039.95	31.58	36	110	29.45	3.33	3	3	33.21	1.32	1	1																					609.208	34.47	31	45
PBANKA_111520	conserved Plasmodium protein, unknown function																													86.0681	19.95	15	18	355.604	31.99	25	40	144.513	21.09	15	18	240.959	25.75	18	22	192.983	20.56	14	16
PBANKA_133640	DnaJ protein, putative																													108.559	23.18	5	6	437.202	47.02	13	23	205.281	29.8	8	14	416.137	40.4	13	20	476.356	42.38	15	25
PBANKA_103120	conserved Plasmodium protein, unknown function	166.649	25.66	13	23	51.9744	8.96	5	5													25.31	2.64	1	1	166.534	22.67	10	17	93.6309	10.02	5	8	278.747	28.82	14	20	131.05	23.55	10	12	106.975	13.18	6	9	204.749	24.43	10	13
PBANKA_135450	60S ribosomal protein L18-2, putative	56.6569	19.79	2	4													30.5243	15.51	2	2	165.55	27.27	3	6	47.66	8.02	1	1	395.5	23.53	5	12	745.549	23.53	5	21	605.482	23.53	5	17	693.308	24.06	6	22	641.633	24.06	6	18
PBANKA_071260	14-3-3 protein (14-3-3I)	32.59	7.63	2	3	34.5125	9.16	2	2	30.99	3.05	1	1	30.63	3.05	1	1	20.01	3.05	1	1	75.7971	35.5	7	10	62.4908	19.85	4	5	198.126	44.27	9	11	527.934	51.91	12	19	236.873	48.85	10	13	244.064	48.85	10	14	330.794	51.53	11	17
PBANKA_134580	conserved Plasmodium protein, unknown function																													152.06	18.24	7	7	331.571	32.67	15	22	388.055	32.26	13	24	183.255	26.05	9	14	366.094	32.26	13	21
PBANKA_146300	osmiophilic body protein (G377)																													197.419	4.68	9	11	604.885	18.04	37	50	61.77	2.3	5	5	208.188	5.68	11	12	204.081	6.56	13	16
PBANKA_052280	40S ribosomal protein S19, putative (RPS19)	224.089	38.95	6	13	134.19	18.02	3	6	123.273	31.4	4	6	34.61	9.88	1	2	65.4695	17.44	2	5	288.585	40.12	10	16	195.647	39.53	7	8	282.517	46.51	8	11	277.107	51.74	10	15	287.418	38.95	6	12	256.362	46.51	8	13	213.245	33.14	5	7
PBANKA_094130	translocon component PTEX88 (PTEX88)																													179.327	16.09	9	10	451.445	25.2	16	24	159.637	10.19	6	7	371.864	25.2	15	22	307.109	18.9	11	17
PBANKA_121770	ATP-dependent RNA helicase DDX6 (DOZI)	84.8966	9.7	3	8	36.7562	4.62	1	3	33.6897	6.7	2	2					79.26	14.09	4	7	91.9161	12.93	5	9	89.7325	19.63	6	7	156.261	24.48	9	10	212.675	32.79	13	17	163.981	17.78	7	8	124.535	21.71	8	9	268.397	35.33	13	17
PBANKA_120690	tubulin beta chain, putative	335.634	38.43	11	24	119.926	21.57	7	10	129.957	11.01	4	4	67.7147	8.76	3	3	28.78	10.11	3	4	51.56	6.07	2	4	219.542	18.43	6	8	142.101	19.78	7	7	228.876	34.16	11	14	132.73	22.47	8	9	153.026	28.09	9	10	209.201	32.36	10	13
PBANKA_092960	pre-RNA processing ribonucleoprotein, putative																													71.09	17.84	7	8	300.656	33.07	15	23	327.432	29.66	13	25	162.38	25.65	11	15	172.373	23.65	10	13
PBANKA_061820	phosphoinositide-binding protein, putative																													102.38	3.34	5	5	256.155	12.06	19	20	279.635	10.8	17	19	167.447	6.68	11	11	389.869	14.87	24	27
PBANKA_131920	AP-1 complex subunit gamma, putative	106.003	6.94	4	14	31.19	1.87	2	2	62.4	3.75	2	4	26.28	3.75	2	4	43.36	7.69	3	5	61.2	8.53	5	11	214.019	14.06	9	19	41.95	2.81	3	3	198.363	15.46	12	17	33.08	1.87	2	2	31.47	2.81	3	3	140.153	13.68	11	14
PBANKA_133540	histone deacetylase, putative (HDA1)	251.731	13.13	13	28	85.6582	7.12	7	10	138.736	6.69	7	11	184.97	8.4	8	11	62.7	4.97	5	6	267.683	14.48	18	42	322.404	16.69	15	25
PBANKA_094310	CCR4-NOT transcription complex subunit 1, putative (NOT1)	119.184	6.56	14	19					56.54	0.54	1	1									35.7971	1.59	3	5	202.633	5.48	11	17	52.78	1.49	3	4	229.075	6.8	15	17	80.2736	4.94	10	11	98.069	2.81	6	6	145.945	2.87	6	8
PBANKA_050360	60S ribosomal protein L30e, putative																					47.2	39.81	3	4					237.524	39.81	4	12	315.443	39.81	4	20	331.575	41.67	5	17	375.61	41.67	5	17	290.829	39.81	4	14
PBANKA_101860	60S ribosomal protein L21, putative (RPL21)	75.9234	29.19	4	5	53.5467	16.77	2	2	40.52	16.77	2	3	49.3008	22.98	3	3					70.57	31.06	5	7	19.32	18.01	2	2	151.406	32.3	5	12	255.563	32.3	5	13	198.223	32.3	5	15	223.302	32.3	5	16	219.209	32.3	5	14
PBANKA_020520	conserved Plasmodium protein, unknown function																					57.98	1.49	2	3					140.169	8.12	11	13	190.62	8.12	12	13	309.407	10.51	16	19	194.026	8.86	13	13	128.102	8.39	11	12
PBANKA_134670	60S ribosomal protein L23, putative	195.382	28.06	5	10	127.476	17.99	4	7	70.9485	21.58	3	3	54.2185	21.58	3	3	75.9824	21.58	4	6	218.559	17.27	4	12	116.395	17.99	4	4	223.296	17.99	4	8	320.753	30.22	5	10	269.742	37.41	5	8	261.076	23.74	5	10	262.324	38.13	6	9
PBANKA_040530	40S ribosomal protein S23, putative	109.92	24.14	4	9	81.7847	15.17	3	4	53.403	6.9	2	2	40.423	24.14	2	3	42.703	13.79	2	3	172.948	35.17	7	15	38.123	13.79	2	2	119.377	32.41	3	8	202.344	33.1	4	13	152.344	33.1	4	10	133.005	32.41	3	9	162.096	33.1	4	11
PBANKA_060120	dynein heavy chain, putative																													33.82	0.49	2	2	370.121	7.42	36	37	50.9	0.18	1	1	295.27	6.23	32	33	66.1233	2.74	14	14
PBANKA_110340	60S ribosomal protein L31, putative (RPL31)	94.7359	18.49	2	8	75.1843	18.49	2	4	60.931	18.49	2	6	26.64	18.49	2	4	46.26	25.21	3	6	93.8013	25.21	3	7	95.1704	18.49	2	8	206.048	18.49	2	9	308.227	18.49	2	12	192.277	18.49	2	9	234.126	18.49	2	10	199.014	18.49	2	9
PBANKA_110140	rhoptry-associated protein 2/3 (RAP2/3)	20.92	3.35	1	1																	34.44	3.35	1	2	54.44	5.93	3	3	158.295	26.29	10	11	302.535	35.82	13	17	224.81	27.84	10	13	286.33	25.77	11	14	154.105	23.45	8	9
PBANKA_102220	conserved Plasmodium protein, unknown function	162.324	29.89	5	15	79.4382	28.74	3	8	98.05	9.77	2	3	39.38	9.77	1	1					69.2	9.77	1	3	180.994	40.23	5	17	61.55	8.05	1	1	246.274	36.78	5	9	106.702	44.25	5	6	71.62	44.25	4	6	155.577	56.32	7	16
PBANKA_011210	transcription factor with AP2 domain(s), putative (ApiAP2)					513.537	17.57	35	61																					47.02	2.48	5	5	21.72	1.71	4	4	304.263	13.42	27	29	38.0754	0.89	2	2	37.84	1.24	3	3
PBANKA_123660	conserved Plasmodium protein, unknown function, fragment	0	1.19	1	2																									172.833	21.34	11	12	150.591	23.88	12	13	174.652	19.1	10	11	225.314	30.15	17	22	137.015	22.09	12	16
PBANKA_094180	histone H2B, putative (H2B)	53.0954	21.19	2	3					50.8633	31.36	3	3	55.31	17.8	2	2	29.7624	18.64	2	2	200.75	42.37	7	12	41.2	21.19	2	2	147.248	31.36	5	8	353.51	31.36	5	19	156.498	31.36	4	8	269.527	31.36	5	13	112.001	21.19	3	5
PBANKA_102520	H/ACA ribonucleoprotein complex subunit 4, putative (CBF5)																					0	3.51	1	1					177.951	18.42	6	7	340.735	40.57	15	22	133.077	24.78	9	15	169.999	28.07	9	10	172.98	33.77	11	15
PBANKA_061090	HSP40, subfamily A, putative	96.66	13.44	4	10	56.3527	8.73	2	4	35.24	6.13	1	4	47.3469	6.13	1	7	36.4689	8.73	2	2	81.5873	8.73	2	11	87.8142	16.04	5	11	63.9693	10.61	3	4	123.25	11.56	4	7	75.3671	10.38	3	4	91.1725	12.5	5	9	77.8082	14.86	5	6
PBANKA_092210	40S ribosomal protein S18, putative	113.32	41.67	4	8	58.7454	29.49	3	6	144.2	32.05	3	5					54.6356	29.49	3	6	163.64	41.67	4	11	94.0987	41.67	4	7	120.946	34.62	4	8	285.827	47.44	6	16	103.6	25.64	3	5	152.074	47.44	5	9	81.7783	25.64	3	4
PBANKA_140760	60S ribosomal protein L24, putative	89.96	17.79	4	5	61.7733	16.56	3	3	60.78	11.66	2	2	55.84	6.75	1	1	57.26	6.75	1	1	129.175	31.29	6	10	72.85	16.56	3	3	159.9	23.31	4	7	97.1866	28.83	5	9	140.143	28.83	6	11	164.76	31.29	7	13	136.983	28.83	5	10
PBANKA_091760	structural maintenance of chromosome protein, putative, fragment													374.307	31.03	25	37																	109.62	3.85	3	3
PBANKA_120700	nucleolar protein 5, putative (NOP5)																													108.027	17.48	8	8	294.412	38.59	16	19	255.445	33.05	13	15	244.479	27.93	12	13	184.089	27.93	11	12
PBANKA_083020	high molecular weight rhoptry protein 2, putative (RhopH2)																					24.62	1.55	2	2	31.47	3.1	3	5	159.873	10.12	10	10	237.325	15.81	15	21	75.2887	5.39	6	6	147.419	6.65	8	9	87.6633	5.47	6	8
PBANKA_061710	60S ribosomal protein L11a, putative	59.9538	19.08	4	7	19.15	8.09	1	2	40.36	4.05	1	1					27.91	17.92	3	4	90.485	31.21	7	10	62.3125	16.18	3	3	139.169	21.39	4	6	205.64	28.9	5	11	142.734	28.9	6	9	171.111	28.9	6	8	159.369	28.9	5	11
PBANKA_123220	FACT complex subunit SPT16 (FACT-L)																													224.321	16.42	12	14	226.464	16.24	13	13	159.79	5.57	4	4	185.559	10.04	8	10	251.609	19.34	14	15
PBANKA_060480	eukaryotic translation initiation factor 3 subunit 8, putative	29.44	1.19	1	2																	36.59	0.86	1	1					214.349	14.59	13	15	130.126	13.95	10	11	179.588	13.62	14	14	118.583	10.59	9	10	119.903	10.49	10	11
PBANKA_142430	conserved Plasmodium protein, unknown function																													156.988	20.42	6	12	250.361	23.94	7	15	263.764	21.13	6	11	184.761	20.07	5	11	357.682	20.07	5	15
PBANKA_143520	conserved Plasmodium protein, unknown function																													124.821	32.29	9	10	177.731	33.13	12	15	135.971	32.92	11	14	241.838	38.13	13	13	236.787	34.79	11	14
PBANKA_130510	60S ribosomal protein L10a, putative																													60.07	21.2	4	6	187.127	29.95	7	14	118.521	29.49	6	9	194.019	30.41	9	15	139.115	30.41	7	11
PBANKA_132920	dynein beta chain, putative																													42.7852	1.27	6	6	272.417	4.34	22	22	76.4418	0.76	4	4	242.962	4.59	24	25	127.57	1.95	11	13
PBANKA_124270	AP-1 complex subunit beta, putative	162.865	6.73	5	8	96.2097	1.5	2	3													110.93	4.7	4	6	187.586	12.07	8	11	48.15	3.31	2	2	168.45	16.99	12	13	81.9375	2.78	2	2	49.8852	3.63	2	2	204.534	18.59	12	14
PBANKA_143140	conserved Plasmodium protein, unknown function	32.58	2.32	2	2																									81.3998	5.17	5	5	181.353	13.55	10	13	110.48	5.79	5	5	279.875	18.98	16	22	129.229	14.8	12	14
PBANKA_146490	rhoptry neck protein 3, putative (RON3)																													72.2333	2.27	4	4	206.596	10.45	19	20	65.6701	3.6	6	6	154.211	4.98	10	11	115.698	4.72	8	8
PBANKA_144680	60 kDa chaperonin, putative (CPN60)																													115.81	16.12	9	9	123.124	18.39	9	9	194.33	22.63	14	15	140.078	15.28	7	9	76.821	17.68	11	14
PBANKA_070910	60S ribosomal protein L22, putative																					41.87	6.52	1	1					181.808	26.81	5	6	394.907	35.51	7	16	291.517	32.61	6	12	294.391	39.13	7	10	313.757	34.78	6	11
PBANKA_031660	reticulocyte binding protein, putative (Pb235)	190.735	2.01	8	23	49.2223	0.77	2	3	39.12	1.76	4	6	36.09	0.77	2	3	25.86	0.77	2	2	34.42	0.77	2	4	84.24	1.39	4	5	69.33	0.99	2	3	106.516	1.39	4	6					156.267	1.39	4	9	184.049	1.39	4	10
PBANKA_051700	early transcribed membrane protein (ETRAMP10.2)	50.9616	18.53	3	6	34.4915	27.48	4	4	37.26	8.95	2	2	41.26	8.95	2	2	88.22	33.23	5	6	52.1167	22.04	4	7	111.127	33.23	5	5	132.753	33.23	5	7	143.07	29.07	4	6	129.49	33.23	5	7	147.992	29.07	4	8	146.445	33.23	5	7
PBANKA_140060	cytoadherence linked asexual protein, putative	0	1.23	1	1																					49.18	3.32	3	3	45.85	4.71	4	5	139.195	12.65	13	16	61.5632	4.17	4	5	105.653	8.8	8	9	53.67	8.18	8	9
PBANKA_103510	fibrillarin, putative (NOP1)																									36.04	9.94	3	3	156.817	16.67	4	5	299.604	41.67	11	16	232.638	30.77	8	11	126.635	32.69	9	11	154.696	20.19	5	7
PBANKA_143920	polyadenylate-binding protein, putative (PABP)																									47.96	6.47	2	3					127.895	20.98	11	12	191.871	29.26	15	20	52.2568	9.11	4	5	64.3045	8.51	4	5
PBANKA_080570	heat shock protein 90, putative (HSP90)	140.843	7.5	4	7	111.433	3.75	2	4	50.7169	1.81	1	3	71.6567	3.47	2	4	0	1.81	1	2	86.9793	3.75	2	3	132.471	5.83	4	6	141.04	3.75	3	4	174.543	10.83	8	10	107.594	5	4	5	99.1208	3.61	3	4	207.935	8.33	6	7
PBANKA_091000	conserved Plasmodium protein, unknown function	65.62	1.5	2	3	55.83	0.64	1	2	45.87	0.64	1	1	40.61	0.64	1	1					26.64	1.5	2	2	28.52	1.27	2	2	85.3004	3.82	5	5	132.514	9.25	13	13	125.042	7.05	9	9	55.4867	6.53	9	9	107.436	8.03	10	11
PBANKA_102200	40S ribosomal protein S25, putative	199.322	46.67	4	7	65.9567	14.29	2	4	33	33.33	3	3	0	25.71	2	2					24.08	25.71	3	4	140.861	46.67	6	11	96.9976	33.33	5	6	158.937	35.24	6	8	106.79	33.33	4	5	115.56	33.33	4	5	117.49	33.33	4	6
PBANKA_130950	conserved Plasmodium protein, unknown function																													53.7229	21.11	6	8	133.606	22.87	7	11	116.049	25.22	8	16	135.207	18.77	5	11	71.4071	16.42	4	6
PBANKA_140990	AP-1 complex subunit mu, putative	53.7734	12.85	4	8	29.58	4.79	2	3	29.04	2.4	1	2					0	2.4	1	1	49.15	6.54	3	6	72.5034	16.12	6	7	0	6.32	1	2	117.067	18.95	8	9	90.11	10.68	3	3	47.27	8.93	2	2	145.365	25.49	8	9
PBANKA_091220	signal recognition particle subunit SRP72, putative (SRP72)																													127.254	11.01	5	6	275.928	22.65	14	15	196.188	18.52	9	12	136.625	12.39	6	6	132.14	13.77	8	9
PBANKA_092340	60S ribosomal protein L35, putative	60.4592	8.87	1	5	41.2827	8.87	1	2	36.42	8.87	1	2	28.48	8.87	1	2	45.1643	8.87	1	3	28.5067	8.87	1	3	40.44	8.87	1	3	122.47	15.32	2	7	136.694	15.32	3	8	106.372	15.32	3	8	160.781	15.32	3	10	126.663	21.77	4	9
PBANKA_061970	rhoptry-associated leucine zipper-like protein 1, putative (RALP1)									42.32	3.49	1	1	50.9997	3.49	1	3	24.69	3.49	1	1	41.29	4.78	2	5	39.62	3.49	1	1	107.061	21.32	7	9	175.225	24.45	8	8	267.444	22.98	8	9	238.278	15.63	6	7	160.837	22.98	8	9
PBANKA_121330	conserved Plasmodium protein, unknown function	359.129	18.75	25	43	20.53	2.01	3	5	99.4369	5.93	8	11	115.529	6.25	8	8													71.67	2.7	4	4	27.14	2.07	3	3	55.91	1.32	2	2	51.12	1.22	2	2
PBANKA_061450	eukaryotic translation initiation factor subunit, putative																					32.04	7.34	2	2					183.412	45.87	10	13	174.738	34.56	8	11	125.831	41.9	9	12	148.089	38.23	9	10	89.912	24.16	5	6
PBANKA_121130	autophagy-related protein 18, putative (ATG18)					51.72	3.42	1	1													0	3.42	1	2	50.29	7.37	2	2	128.897	23.68	8	8	203.469	36.32	11	12	164.314	22.37	8	9	186.41	24.47	9	10	156.009	20	8	8
PBANKA_122380	vacuolar proton translocating ATPase subunit A, putative																													59.6667	5.77	4	4	182.279	13.64	8	9	206.083	13.96	8	9	72.9412	3.04	2	3	304.529	18.26	11	11
PBANKA_060990	heat shock protein DNAJ homologue Pfj4, putative	19.94	12.65	2	2					34.25	15.92	2	2	17.64	9.8	2	3					37.1533	22.45	3	4	47.0314	16.73	3	3	121.353	37.55	6	11	147.691	27.35	5	9	134.89	21.22	6	8	75.1197	21.22	6	8	102.202	17.55	3	5
PBANKA_123250	eukaryotic translation initiation factor 3 subunit, putative																					35.02	3.07	2	2					120.152	16.34	12	12	127.022	16.2	11	11	171.035	14.39	9	10	100.805	14.11	9	10	39.79	6.42	5	6
PBANKA_133140	conserved Plasmodium protein, unknown function					253.896	12.24	26	40													30.4577	0.38	1	2					56.6985	1.22	2	2	49.21	1.37	2	2	344.849	12.12	22	23					28.99	0.99	2	2
PBANKA_060270	nucleosome assembly protein, putative (NAPL)	43.55	3.48	1	2													21.96	3.48	1	1	58.21	3.48	1	2	31.32	7.25	2	2	107.5	19.42	6	7	125.015	21.16	6	8	103.28	22.61	7	10	169.835	21.16	6	9	112.675	28.12	7	8
PBANKA_060910	conserved Plasmodium protein, unknown function	192.825	12.32	13	23	60.12	4.19	3	4	150.256	6.93	5	6	22.06	3.42	2	3	39.25	2.57	2	2	303.044	15.06	15	23	133.881	8.64	8	13
PBANKA_111700	histone H2A, putative (H2A)	29.92	22.56	1	1					90.133	29.32	2	3	95.186	29.32	2	3	54.6796	22.56	1	4	144.705	34.59	3	6	88.684	22.56	2	5	95.5694	29.32	2	3	214.631	34.59	4	9	124.335	34.59	4	8	233.93	34.59	4	11	97.9236	29.32	3	5
PBANKA_130500	conserved Plasmodium protein, unknown function	41.98	8.7	2	2					27.9	8.26	1	1													73.51	20.43	3	4	106.176	20.43	3	5	203.819	20.87	6	9	192.198	20.87	4	7	219.136	20.87	5	9	229.454	20.87	5	10
PBANKA_123880	karyopherin beta, putative	0	1.15	1	1																									48.98	3.29	2	2	258.508	16.79	12	15	236.527	12.08	8	10	137.867	9.06	6	6	238.387	10.21	8	9
PBANKA_121760	histone H2A variant, putative (H2A.Z)									51.38	5.7	1	1	48.03	14.56	2	2					76.7898	30.38	4	5					98.5985	34.18	6	9	169.803	27.85	5	13	91.1875	23.42	3	8	123.343	34.18	6	10	75.4882	14.56	2	4
PBANKA_061720	40S ribosomal protein S10, putative	46.21	26.28	4	4	46.57	8.03	1	1													21.86	5.84	1	1	61.6267	29.2	4	5	73.3233	25.55	3	4	195.436	37.23	6	14	95.23	19.71	3	5	90.1426	26.28	3	7	108.055	26.28	5	7
PBANKA_135670	kelch protein K13, putative																													43.0629	3.93	3	3	143.862	15.58	10	11	100.525	15.31	9	11	39.9055	3.93	3	4	127.382	15.31	10	13
PBANKA_112080	signal recognition particle subunit SRP68, putative (SRP68)																													61.45	3.13	2	3	169.545	26.17	15	16	106.279	16.64	10	11	68.43	10.38	7	7	92.325	10.38	7	8
PBANKA_092670	exported protein 1, putative,circumsporozoite-related antigen (EXP1)	98.7154	20.48	1	4	61.03	20.48	1	2	104.354	20.48	1	3	59.8305	20.48	1	2	33.62	20.48	1	2	116.369	20.48	1	5	91.61	20.48	1	2	176.427	31.33	2	3	195.479	42.77	3	7	217.522	42.77	3	6	229.105	42.77	3	6	282.334	42.77	3	7
PBANKA_070280	protein disulfide isomerase																													95.3833	22.82	9	9	185.303	29.88	11	12	72.4126	27.59	9	9	72.7297	13.28	5	6	117.654	16.18	5	5
PBANKA_082000	DNAJ-like molecular chaperone protein, putative																													34.89	3.41	1	1	231.38	27.3	10	16	158.856	21	7	10	97.3129	18.64	7	8	121.906	14.7	6	9
PBANKA_144060	conserved Plasmodium protein, unknown function																	28.51	3.48	3	3	58.8	9	7	15	0	2.69	2	2	32.1765	7.04	7	7					72.8365	6.02	7	8	29.28	0.58	1	1	88.7401	11.47	12	14
PBANKA_041600	high molecular weight rhoptry protein 3, putative (RhopH3)	65.8367	3.41	2	3																	81.02	3.41	2	4	37.93	3.3	2	3	35.61	3.74	3	3	97.5632	13.77	12	12	49.3633	7.71	5	6	72.41	6.39	5	6	34.3	2.31	2	2
PBANKA_120500	RNA-binding protein, putative																					32.9137	11.16	3	4					118.759	24.46	5	7	145.723	24.89	5	8	164.371	24.89	5	9	129.916	24.89	5	8	107.502	21.89	4	7
PBANKA_112560	pyruvate kinase, putative	224.647	18	7	13	115.707	10.18	3	9	32.41	6.85	2	2									55.18	6.85	2	4	37.12	4.31	1	1	32.08	4.7	2	2	218.056	17.42	7	8	44.51	4.5	2	2	37.2771	4.5	2	2	96.513	8.81	3	3
PBANKA_130530	FACT complex subunit SSRP1, putative (FACT-S)																													182.21	18.26	8	8	122.216	18.66	7	7	66.1354	10.14	4	4	205.725	20.89	8	9	276.433	19.68	9	10
PBANKA_050780	conserved Plasmodium protein, unknown function																													39.1933	15.85	6	7	111.04	19.31	9	9	32.61	5.28	2	2	101.789	25.41	12	12	60.24	9.96	4	4
PBANKA_050490	histone acetyltransferase, putative																													43.0633	3.55	3	4	174.566	9.35	11	13	173.009	9.44	8	9	62.45	9.35	8	9	31.9	2.86	3	3
PBANKA_103820	nuclear formin-like protein (MISFIT)																													98.4341	4.27	5	6	121.889	7.65	9	11	51.9533	1.69	2	3	93.8266	4.14	5	6	174.869	7.84	9	12
PBANKA_110220	merozoite surface protein 8 (MSP8)																													101.124	6.6	2	2	147.782	17.11	6	8	113.517	8.56	3	4	82.3767	15.16	5	5	253.429	24.45	8	11
PBANKA_122050	conserved Plasmodium protein, unknown function	37.31	0.67	1	1													38.06	0.67	1	1	82.909	1.65	3	5	34.51	0.67	1	1	34.64	1.85	4	4	123.47	5.91	10	10					71.1504	3.19	6	6	83.9523	3.75	7	7
PBANKA_132600	conserved Plasmodium protein, unknown function																													64.31	6.09	6	6	50.0847	3.01	3	3	102.47	6.32	6	6	99.6177	7.32	6	6	179.131	10.56	10	10
PBANKA_052370	conserved Plasmodium protein, unknown function	53.8817	4.52	2	3	46.07	4.52	1	1					48.1032	9.64	3	5	38.14	4.52	1	2	32.6414	4.52	1	3					55.2182	4.52	2	4	129.441	11.75	3	5	104.166	4.52	3	5	242.039	9.34	4	9	95.05	9.34	3	5
PBANKA_130800	conserved Plasmodium protein, unknown function																													38.16	0.42	2	2	301.31	4.44	23	24					173.703	3.02	16	16	38.36	0.34	2	2
PBANKA_083620	conserved Plasmodium protein, unknown function	199.26	5.59	3	5	73.5382	4.01	2	2	101.028	4.01	2	2	44.12	4.73	2	2	60.8398	9.6	4	6	132.145	11.6	5	9	232.216	15.04	6	8	54.1939	7.59	4	4	51.8033	7.59	4	4					44	7.59	4	4	40.1383	5.59	3	3
PBANKA_120340	conserved protein, unknown function																													55.65	3.15	2	2	106.31	10.15	7	10	103.948	10.76	8	12	55.2157	7.92	5	9	45.7373	6.9	5	5
PBANKA_010880	histone H3, putative	97.4062	13.24	2	7	40.36	13.24	2	2	24.38	8.09	1	1	25.6	8.09	1	2	98.3016	13.24	2	5	81.778	22.79	3	8	46.4428	13.24	2	4	85.2428	13.24	2	4	82.2425	19.85	3	5	62.8328	13.24	2	4	69.4764	13.24	2	4	65.9264	19.85	3	4
PBANKA_060200	origin recognition complex subunit 1, putative (ORC1)																													65.101	3.95	4	4	198.259	16.38	14	15	82.6274	3.76	3	3	166.072	13.58	11	11	96.19	5.78	5	6
PBANKA_040380	conserved Plasmodium membrane protein, unknown function																									38.47	2.45	1	1					65.929	7.89	4	6	75.5045	11.16	5	10	56.3852	7.07	3	4	138.526	12.79	7	11
PBANKA_136510	conserved Plasmodium protein, unknown function	24.23	2.93	3	3					44.37	1.91	1	1									48.75	3.81	3	7	0	0.95	1	1	33.13	2.38	4	4	58.09	0.82	1	1	112.671	7.01	8	8	46.71	1.77	2	2	95.4606	5.58	7	7
PBANKA_123450	conserved Plasmodium protein, unknown function	37.78	20.42	3	3	20.12	10.47	1	1													29.86	18.32	3	4					108.467	24.61	4	5	158.35	32.46	6	7	147.602	26.7	6	9	99.4251	26.7	5	6	76.3	16.23	4	6
PBANKA_011120	nucleolar GTP-binding protein 1, putative																													70.7877	7.24	4	5	131.465	15.95	9	10	81.4657	13.88	8	9	96.43	10.34	6	7	74.97	8.27	5	5
PBANKA_114350	ribosome biogenesis protein MRT4, putative																													43.1455	24.11	4	4	127.169	51.79	10	11	99.53	33.04	6	8	111.727	33.93	6	8	51.44	21.43	4	5
PBANKA_061030	polyubiquitin, putative	95.3275	56.33	5	12	44.67	37.99	2	6									43.55	37.99	2	4	245.842	79.91	6	21	45.8823	37.99	2	3					47.64	20.96	1	1	58.4554	28.82	2	2	0	20.96	1	1	53.15	20.96	1	1
PBANKA_122660	tubulin gamma chain, putative	29.14	1.99	1	1																									122.3	11.95	5	5	105.196	23.23	8	8	135.49	12.83	5	5	99.71	12.17	5	5	195.839	21.68	8	8
PBANKA_020480	secreted ookinete protein, putative (PSOP24)	27.2	2.72	2	2																	25.92	4.78	3	3	98.41	13.8	8	9	123.198	10.54	6	6					109.257	10.11	5	5	44.61	1.96	1	1	97.5984	3.8	2	2
PBANKA_051180	centrin-3, putative (CEN3)	132.483	8.94	2	6	55.93	8.94	2	3									25.94	12.29	1	2					66.3348	24.58	3	4	63.4544	21.23	4	5	21.81	12.29	2	3	81.95	28.49	5	6	67.3894	25.7	4	4	65.4222	31.28	5	7
PBANKA_121470	conserved Plasmodium protein, unknown function																									27.39	1.35	1	1	54.67	4.37	4	4	141.265	16.65	11	15	66.6696	6.56	5	5	29.69	2.6	2	2	91.1204	12.28	7	9
PBANKA_114580	conserved rodent malaria protein, unknown function	126.962	17.32	2	6	46.24	9.5	1	2	50.18	9.5	1	1	51.06	9.5	1	1	41.59	9.5	1	1	58.6552	9.5	1	3	117.938	17.32	2	3	80.1307	9.5	1	2	85.59	17.88	3	7	39.52	9.5	1	1	119.089	17.88	2	6	57.7721	17.88	2	4
PBANKA_143410	conserved Plasmodium protein, unknown function																									70.7945	4.38	4	4	67.3259	2.98	3	3	124.023	9.64	8	8	52.01	4.56	4	4	49.28	7.54	6	7	112.14	6.05	5	5
PBANKA_102730	conserved Plasmodium protein, unknown function																													79.83	5.54	5	6	81.4959	7.84	7	8	101.453	8.95	8	9	67.62	7.05	6	6	49.21	4.43	4	4
PBANKA_112430	conserved Plasmodium protein, unknown function																													25.38	5.91	1	1	90.1513	29.57	7	8	49.4667	21.51	6	6	34.8	26.08	8	8	38.18	20.43	6	6
PBANKA_124420	conserved Plasmodium protein, unknown function																									0	0.94	1	1	33.3667	1.87	3	3					87.6567	5.98	8	9	40.8	4.63	6	7	78.7488	8.14	11	13
PBANKA_010760	conserved Plasmodium protein, unknown function																													36.05	0.97	4	4	0	0.28	1	1					37.91	0.5	2	3	150.471	3.49	15	15
PBANKA_050920	formin 2, putative																													24.06	1.74	1	1	94.6088	4.98	6	6	85.6906	8.34	8	8	68.9975	6.49	5	5	111.566	14.25	11	11
PBANKA_112680	HECT-domain (ubiquitin-transferase), putative	79.245	0.92	7	11																	28.9	0.15	1	1	46.3209	0.63	4	4	46.47	0.26	2	2	49.51	0.99	7	7									38.421	0.82	4	5
PBANKA_041280	translation initiation factor 4E, putative (eIF4E)																													77.7233	16.74	4	4	145.169	31.72	6	8	114.73	28.63	6	7	64.51	22.91	5	5	71.9246	22.91	5	6
PBANKA_020920	parasite-infected erythrocyte surface protein (PIESP15)																													32.6	10.69	4	4	156.588	17.82	7	8	73.0916	14.85	6	8	56.958	14.85	6	6	101.284	10.69	4	4
PBANKA_121170	conserved Plasmodium protein, unknown function																																	196.708	20.87	11	12	149.745	14.86	8	8	52.9271	10.18	4	5	33.79	4.67	3	3
PBANKA_072190	60S ribosomal protein L7ae/L30e, putative	62.29	6.41	1	2																	93	6.41	1	2					92.9844	20.09	3	6	95.9821	24.79	4	6	181.213	29.91	5	8	81.3785	20.09	3	5	184.531	21.37	3	7
PBANKA_080410	conserved Plasmodium protein, unknown function																													99.4641	2.1	2	3	122.297	5.6	7	7	286.41	9.73	10	15	158.35	3.12	4	5	55.5267	3.63	4	5
PBANKA_071550	phosphoglucomutase-2 (PGM2)					32.73	6.71	1	2													0	6.71	1	2	40.49	10.74	2	2	62.5875	15.1	4	7	35.17	17.45	4	5	82.312	15.44	5	6	47.7131	13.76	3	5	75.58	13.76	3	5
PBANKA_134320	conserved Plasmodium protein, unknown function																													27.9567	1.3	3	3	68.548	2.52	5	5	46.8583	2.04	4	4	40.1115	3.17	6	11	76.7486	4.47	8	12
PBANKA_130370	vesicle-associated membrane protein, putative																													75.498	17.52	3	4	93.3266	28.21	5	7	72.3467	17.52	3	4	121.76	17.52	3	4	108.461	28.21	5	6
PBANKA_071520	eukaryotic translation initiation factor, putative																					43.42	7.06	1	2					173.249	28.62	5	7	189.824	28.62	5	7	241.521	24.16	4	6	209.36	24.16	4	7	62.8112	18.96	3	5
PBANKA_030780	conserved Plasmodium protein, unknown function																					45.61	15.6	5	5					50.1144	16.31	4	4	165.81	21.28	6	9	105.308	9.57	3	3	89.6886	17.38	4	5	24.22	5.32	1	1
PBANKA_120080	RNA-binding protein, putative																					20.07	3.61	1	1					97.9434	15.66	3	4	88.6169	21.69	5	6	81.5191	21.69	5	7	126.401	21.69	5	7	90.109	21.69	5	7
PBANKA_103640	BOP1-like protein, putative																													38.65	2.76	2	2	141.699	8.61	5	5	134.602	12.17	9	9	87.6112	12.28	8	8	75.33	6.31	4	4
PBANKA_145700	ubiquitin-conjugating enzyme E2, putative	76.7561	11.65	4	6					41.6362	11.65	4	4	0	5.83	1	2									64.632	9.71	3	7					52.1769	13.35	4	4					48.45	9.47	3	3	72.0622	16.5	5	5
PBANKA_100910	ataxin-2 like protein, putative																					26.94	1.47	1	1					58.4667	4.89	3	3	124.93	8.92	6	7	106.25	13.57	7	9	68.7027	4.52	3	3	63.8767	4.65	3	4
PBANKA_061880	DEAD/DEAH box ATP-dependent RNA helicase, putative																													53.04	5.82	4	4	113.43	11	7	7	127.625	10.11	6	6	120.64	8.98	5	5	85.884	5.18	3	3
PBANKA_123010	ribonuclease, putative, fragment																													25.69	4.02	4	4	81.9268	5.11	5	5	140.836	7.04	7	8	58.1285	8.21	7	7	74.5652	4.44	4	4
PBANKA_142060	histone H2B variant, putative (H2B.Z)	32.21	7.32	1	2	38.05	7.32	1	1	32.31	7.32	1	1	39.89	7.32	1	1	40.63	7.32	1	2	32.49	7.32	1	1	37.01	7.32	1	1	89.23	27.64	3	3	121.359	27.64	3	5	118.146	27.64	3	4	143.1	27.64	3	6	123.73	27.64	3	4
PBANKA_020700	calcium-transporting ATPase, putative (SERCA)																													45.7	0.8	1	1	106.287	10.18	8	8	68.5505	6.25	5	6	28.07	2.59	2	2
PBANKA_132300	conserved Plasmodium protein, unknown function																													87.73	9.44	4	4	76.38	11.5	4	4	150.789	13.86	6	8	66.01	12.39	4	4	75.12	16.22	5	6
PBANKA_120190	40S ribosomal protein S20e, putative	26.5	22.03	3	5	41.7774	11.02	1	3	45.2	11.02	1	2	54.5246	11.02	1	2	55.7182	11.02	1	3	40.05	11.02	1	2	34.09	12.71	2	3	44.8722	11.02	1	2	50.6565	12.71	3	4	57.1239	11.02	2	3	60.5004	11.02	2	3	50.8909	11.02	2	3
PBANKA_100010	reticulocyte binding protein, putative (Pb235)	113.199	1.72	4	7	43.05	0.4	1	1	66.6	0.4	1	1													60.7916	0.4	1	2	0	0.26	1	1	97.9466	3.66	8	9					42.75	2.74	6	8	33.19	0.66	2	2
PBANKA_135800	thioredoxin 2 (TRX2)																													62.51	19.11	2	2	163.509	49.68	7	8					187.719	43.95	7	9	86.86	26.75	4	5
PBANKA_102550	NOT family protein, putative																									86.84	3.17	8	9	30.3	0.46	1	1	58.6384	1.27	4	4	58.4047	1.89	6	6					42	0.84	2	2
PBANKA_120610	eukaryotic translation initiation factor 3 subunit 7, putative																													113.323	19.55	8	10	109.394	12.66	6	7	101.882	12.48	6	6	46.88	2.42	1	1	47.5	2.42	1	1
PBANKA_132810	ATP synthase (C/AC39) subunit, putative																																	152.419	15.18	6	7	59.01	9.16	3	3	31.91	6.28	2	2	114.47	13.61	4	5
PBANKA_050660	serine/arginine-rich splicing factor 4, putative (SRSF4)																					47.26	2.91	1	1	36.99	2.91	1	1	88.0833	12.06	4	6	142.327	10.6	4	7	89.3833	14.35	5	8	76.91	8.73	4	6	52.48	6.44	2	3
PBANKA_101060	calmodulin, putative (CAM)	39.29	8.72	1	2																					59.2378	20.13	2	3	140.02	27.52	3	4	69.392	31.54	3	4	120.642	27.52	3	4	141.773	38.26	4	5	139.861	49.66	5	6
PBANKA_140800	H/ACA ribonucleoprotein complex subunit 1, putative (GAR1)																													69.9102	21	3	4	121.455	25.5	4	6	79.4152	25.5	4	6	116.89	25.5	4	4	83.1036	25.5	4	6
PBANKA_080790	conserved Plasmodium protein, unknown function																													70.43	0.56	1	1	189.214	3.7	7	7	121.095	2.08	5	5	127.341	2.29	5	5	0	1.44	3	3
PBANKA_082300	ubiquitin-like protein, putative																									22.77	0.94	1	1	54.11	3.4	3	5	41.2333	3.9	4	4	28.27	2.31	2	2	52.9973	2.31	2	2	64.2057	6.79	7	8
PBANKA_072030	proteasome regulatory component, putative																													140.341	11.98	4	5	124.453	18.2	6	7	102.759	13.59	5	5	92.53	10.14	3	3	100.55	6.45	2	2
PBANKA_123650	conserved Plasmodium protein, unknown function, fragment	27.09	1.36	1	1																					35.72	1.36	1	1	55.1	4.88	3	3	85.6571	13.7	7	9	83.2467	4.75	3	3	86.4044	7.33	5	5	108.592	6.92	4	4
PBANKA_143830	phospholipid-transporting ATPase, putative																													21.25	1.12	1	1	158.717	7.92	9	9	73.0331	2.87	3	3	42.7998	2.99	3	3	91.326	4.99	6	6
PBANKA_140680	40S ribosomal protein S27, putative (RPS27)	130.61	19.51	2	5	64.34	19.51	2	3	76.2	19.51	2	2	74.33	18.29	1	1	24.87	19.51	1	1	55.97	19.51	2	3	30.28	19.51	1	2	40.3	19.51	2	2	63.66	19.51	2	3	39.81	19.51	2	3	54.45	19.51	2	2	62.29	19.51	2	2
PBANKA_122420	DnaJ protein, putative	23.24	5.51	3	4									61	5.02	3	3	23.53	1.47	1	1	61.76	12.25	8	12	216.056	19	11	14
PBANKA_031450	40S ribosomal protein S26, putative (RPS26)	56.7	14.02	2	6	35.61	14.02	1	1	28.41	14.02	2	3	37.71	14.02	1	2	49.96	14.02	2	4	32.97	14.02	2	5	34.78	14.02	1	2	51.9	11.21	1	1	89.42	11.21	1	2	61.4196	11.21	1	2	51.9	11.21	1	1	73.66	11.21	1	2
PBANKA_142630	conserved Plasmodium protein, unknown function																													28.95	0.98	1	1	92.7967	6.59	8	8	82.601	4.99	5	5	68.49	0.98	1	1	54.7411	3.21	3	3
PBANKA_030940	conserved Plasmodium protein, unknown function																													43.32	2	6	6	27.48	0.25	1	1	59.9019	0.85	3	3	28.18	1.12	4	4	107.243	3.36	10	12
PBANKA_142830	conserved Plasmodium protein, unknown function																													35.3567	2.12	2	3	75.9313	6.29	6	6					108.24	10.29	10	10	52.93	3.02	3	4
PBANKA_090850	myosin heavy chain subunit, putative																													55.2166	1.29	1	3	108.825	3.44	4	12	29.97	1.29	1	1	97.8811	4.54	5	5	60.6797	3.87	4	4
PBANKA_081990	nucleosome assembly protein (NAPS)																													37.17	11.61	3	4	78.7733	19.48	6	7	18.7	10.11	3	3	39.1567	15.73	4	4	43.65	14.98	3	3
PBANKA_092050	conserved Plasmodium protein, unknown function	68.381	8.03	2	3	30.86	1.74	1	1	71.9438	5.42	1	2													28.06	13.67	3	4					69.01	8.03	3	3					0	3.25	1	1	74.9295	20.61	5	6
PBANKA_082800	zinc finger protein, putative																													88.2467	7.38	7	7	52.1616	4.54	4	4	91.288	4.79	5	5	22.34	2.27	2	2	92.78	7.22	6	6
PBANKA_140500	conserved Plasmodium protein, unknown function																													53.34	2.15	2	2	72.3057	6.76	8	8					87.53	4.61	7	7	61.63	4.77	7	7
PBANKA_122120	60S ribosomal protein L34, putative (RPL34)	36.22	4.88	1	2	22.74	4.88	1	2	29.67	4.88	1	1					21.35	4.88	1	2	26.57	4.88	1	2					44.7839	9.76	2	5	47.5568	9.76	2	3	33.5787	9.76	2	4	26.1132	9.76	2	4	25.5332	9.76	2	2
PBANKA_144220	cyclin-related protein, putative																													60.77	0.22	1	1	111.79	0.97	4	4	58.9467	0.67	3	3	97.7	1.61	7	7	62.0554	1.4	6	6
PBANKA_103860	conserved Plasmodium protein, unknown function																													31.56	3.86	2	2	89.3977	12.36	6	8	32.87	3.86	2	2	87.59	12.67	6	6	91.4408	9.12	4	7
PBANKA_122410	kinesin-like protein, putative																													35.72	1.79	1	1	82.52	10.32	6	6	71.9	7.02	4	4	52.36	5.91	4	4	96.1723	7.84	5	6
PBANKA_142690	RNA helicase, putative																					68.0298	7.81	5	6									131.52	12.43	7	10					50.47	1.43	1	1	45.1167	6.38	4	5
PBANKA_093830	heat shock protein, putative																													49.0531	7.23	3	3	141.089	14.47	6	7	116.401	8.32	3	4	96.3382	11.57	5	6	108.798	8.32	3	4
PBANKA_041770	alpha tubulin 1	126.993	5.96	2	3	42.44	5.96	2	2	35.88	2.21	1	1													69.01	9.05	3	3	46.76	6.84	3	3	96.3936	7.51	3	3	39.8162	5.3	2	2	52.754	5.96	2	2	63.9919	14.57	5	5
PBANKA_040300	60S ribosomal protein L44, putative (RPL44)	35.87	10.68	1	1	20.52	10.68	1	1																					60.15	10.68	1	2	74.9533	12.62	2	5	83.4757	12.62	2	6	73.76	12.62	2	5	84.42	10.68	1	4
PBANKA_142620	CCR4-associated factor 1, putative (CAF1)																									30.5	4.55	4	8					65.1639	3.5	5	5	59.7203	3	4	4	24.27	1.55	2	2	51.28	2	3	3
PBANKA_090580	DnaJ protein, putative																													104.493	11.38	4	5	115.786	11.38	3	5	61.2154	11.38	3	4	108.517	11.38	3	5	51.43	8.62	2	3
PBANKA_021190	cation transporting ATPase, putative																													35.3702	1.09	2	2	69.5174	3.7	6	6	61.0233	3.21	5	5	63.09	1.39	2	2	28.22	0.79	1	1
PBANKA_092160	RNA-binding protein, putative																													30.78	4.4	3	3	56.9927	5.08	3	3	68.31	6.73	4	5	99.47	6.73	5	7	44.9067	4.67	3	4
PBANKA_092440	splicing factor, putative																													103.246	13.48	1	2	154.163	29.79	3	5	136.035	29.79	3	5	113.85	22.7	2	3	97.5614	35.46	4	5
PBANKA_112780	DnaJ protein, putative																									25.98	2.9	1	1					131.583	21.9	7	7	34.68	9.76	3	3	36.73	6.86	2	2	72.7085	14.25	5	5
PBANKA_120210	conserved Plasmodium protein, unknown function																													67.0385	5.32	5	5	95.1931	3.93	4	4	95.3572	5.32	5	7	58.38	3.32	3	3	56.01	3.58	3	3
PBANKA_083290	protein MAM3, putative																													95.1451	2.88	2	3	70.4359	4.01	3	3	155.34	9.47	7	7	141	7	5	5	72.7341	4.01	3	3
PBANKA_031180	long-chain acyl-CoA synthase, putative	0	1.99	1	1																																					83.2775	11.69	6	7	32.92	7.57	4	4
PBANKA_135970	6-cysteine protein (P47)																																	59.5861	13.69	5	6	47.8428	9.28	3	3	19.22	6.73	2	2	78.1186	15.78	5	8
PBANKA_122610	conserved Plasmodium protein, unknown function																													38.09	0.62	3	3	56.08	1.52	7	7	46.8667	0.71	3	4					49.25	1.24	6	6
PBANKA_071090	U6 snRNA-associated Sm-like protein LSm3, putative (LSM3)	36.79	13.19	1	1																					56.56	13.19	1	1	0	13.19	1	1	38.99	36.26	2	2	88.2	60.44	4	4	41.61	37.36	3	3	86.7818	60.44	4	6
PBANKA_080340	40S ribosomal protein S29, putative	36.34	14.81	2	2																	63.7109	12.96	1	2	61.67	25.93	2	2	40.87	14.81	1	1	78.8009	35.19	4	4	77.3963	31.48	3	3	77.38	35.19	4	4	63.6133	31.48	3	3
PBANKA_011040	eukaryotic translation initiation factor 3 subunit L, putative																													36.97	7.57	3	3	28.01	4.75	2	2	53.8791	10.39	4	7	0	5.99	2	2
PBANKA_130400	conserved Plasmodium protein, unknown function													210.649	15.16	11	12
PBANKA_143090	conserved Plasmodium protein, unknown function																																	129.877	8.94	6	6	77.86	4.01	3	4	43.084	7.91	5	5	104.499	8.14	6	6
PBANKA_091180	DnaJ protein, putative	0	3.81	1	1																					0	5.45	1	3	63.8755	10.35	3	3	72.95	15.8	4	4	84.4107	10.35	3	3	76.6385	13.62	4	4
PBANKA_052270	alpha tubulin 2	29.2	2.22	1	1	42.44	2.22	1	1	35.88	2.22	1	1													46.959	8.22	3	3	46.76	6.89	3	3	68.8567	6.67	3	3	57.82	4.44	2	2	53.55	5.11	2	2	58.4386	13.78	5	5
PBANKA_102960	conserved Plasmodium protein, unknown function																													41.24	6.91	3	3	87.5054	10.11	4	6	45.72	4.79	2	2	61.6145	8.51	4	5	52.4304	6.91	3	3
PBANKA_070370	ATP-dependent RNA helicase DBP10, putative (DBP10)																																	68.1944	4.86	4	5	42.6444	5.04	5	5	37.27	3.45	3	3	29.02	4.2	4	4
PBANKA_120370	regulator of nonsense transcripts, putative																													37.7921	3.69	3	3	123.19	9.49	9	9	64.8491	3.29	3	3	57.3274	2.12	2	2	72.8808	5.25	5	5
PBANKA_093470	conserved Plasmodium protein, unknown function																													30.5635	5.52	2	2	32.09	7.73	3	3	44.68	5.52	2	3	62.7161	13.81	5	5	47.39	7.73	3	3
PBANKA_132500	40S ribosomal protein S28e, putative	90.539	35.82	2	3	32.07	17.91	1	1	0	17.91	1	1					51.8436	40.3	3	4	113.413	40.3	3	7	104.98	40.3	3	3	69.21	17.91	1	1	61.06	17.91	1	1	55.4	17.91	1	1	69.3	35.82	2	2	86.95	17.91	1	1
PBANKA_093000	AP-1 complex subunit sigma, putative	72.7667	17.42	4	7	33.96	7.74	1	1									37.9	8.39	1	2	23.63	7.74	2	2	28.27	13.55	2	2	58.71	8.39	1	1	55.44	13.55	2	2	71.97	13.55	2	2	61.84	13.55	2	2	86.25	13.55	2	2
PBANKA_010270	conserved Plasmodium protein, unknown function																					21.2	1.88	1	1					90.6167	12.1	3	4	168.587	19.09	5	5	46.04	9.68	2	2	97.3076	13.98	4	4	92.72	9.68	2	2
PBANKA_081770	RNA-binding protein musashi, putative (HoMu)																													86.9	8.43	2	2	102.433	23.26	7	10	75.2	9.01	2	2	137.86	12.21	3	4	40.83	9.01	2	2
PBANKA_093920	nucleolar rRNA processing protein, putative																													41.9486	4.52	2	2	67.2432	8.89	4	5	65.37	9.69	5	6	44.75	5.82	3	3	63.7195	6.3	3	3
PBANKA_124280	eukaryotic translation initiation factor 3, subunit 6, putative																													67.24	6.45	3	4	83.41	6.45	3	3	63.7085	6.45	3	5	40.48	6.45	3	4	33.98	1.9	1	1
PBANKA_111340	secreted ookinete protein, putative,6-cysteine protein (PSOP12)																													56.7	5.13	2	3	160.027	14.01	7	9					93.07	8.18	4	4	81.3267	5.13	3	3
PBANKA_144300	NIMA related kinase 1, putative (NEK1)																													21.22	2.19	2	2	53.4713	8.2	7	7	61.89	6.89	6	6	43.38	2.19	2	2	40.15	2.19	2	2
PBANKA_080750	conserved Plasmodium protein, unknown function	46.1739	2.36	3	4					57.94	0.87	1	1									0	1	1	1	144.722	3.15	4	7	30.5929	1.58	3	3	31.26	1.41	2	2	0	0.62	1	1	28.91	1.16	2	2	76.3611	1.58	3	3
PBANKA_135920	DNA/RNA-binding protein Alba 2, putative (ALBA2)																					39.42	5.45	1	1					55.4011	22.28	4	4	83.2826	22.28	4	4	50.9191	16.34	3	3	38.4483	9.9	2	3	32.1845	9.9	2	3
PBANKA_124250	RNA helicase, putative																													65.9153	11.55	6	6	66.2421	6.49	3	3	79.21	8.39	4	4	57.51	9.65	5	5	95.63	8.39	4	4
PBANKA_041630	nucleoporin NUP100/NSP100, putative																													40.4269	2.1	3	3									34.4	1.35	2	2	175.951	5.74	8	8
PBANKA_123350	mRNA-binding protein PUF1 (PUF1)																													36.11	2.11	2	2	78.97	7.61	7	7	55.4931	2.96	3	3	62.515	1.86	2	2	37.69	2.62	3	3
PBANKA_111710	histone H3 variant, putative (H3.3)	45.2171	5.15	1	3	0	5.15	1	1									43.0885	5.15	1	2	43.8471	5.15	1	3	35.2885	5.15	1	2	60.6885	5.15	1	2	61.5092	11.76	2	4	50.0985	5.15	1	2	51.9343	5.15	1	2	38.6043	11.76	2	2
PBANKA_142460	conserved Plasmodium protein, unknown function																													50.05	8.83	4	4	53.62	6.72	3	3	37.55	3.45	2	2	40.38	6.91	3	3	72.8052	8.83	4	4
PBANKA_132790	conserved Plasmodium protein, unknown function									0	0.44	1	1																	46.23	1.39	4	4	57.018	1.63	4	4	22.22	1.02	2	2	36.8667	1.12	3	3	55.5584	1.87	4	4
PBANKA_093860	casein kinase 2, alpha subunit (CK2alpha)	27.39	5.67	1	1					36.53	5.67	1	1	30.56	5.67	1	1													23.32	7.46	2	2	39.4448	10.15	3	3	0	5.97	2	2	43.16	10.15	3	4	51.7167	10.15	3	5
PBANKA_020660	asparagine and aspartate rich protein 2, putative																																	58.3295	5.74	6	6	37.38	4.81	4	5					27.86	2.45	3	3
PBANKA_123990	acyl-CoA synthetase, putative									32.46	3.71	2	2	74.65	3.71	2	2	50.6267	6.53	3	4	108.529	7.86	4	7	70.76	8.46	6	7																	36.27	1.78	1	1
PBANKA_091960	CCR4-NOT transcription complex subunit 2, putative (NOT2)	54.5105	8.57	3	9																					33.85	8.72	3	3					25.48	6.17	4	4	24.17	2.86	2	2					42.3803	2.86	2	2
PBANKA_094070	conserved Plasmodium protein, unknown function																																	70.1675	4.85	3	3	82.971	9.39	5	7	71.2167	5.66	3	4	37.76	2.27	1	1
PBANKA_113090	methyltransferase, putative																																	41.539	6.03	5	5	76.1185	9.71	8	8	44.2693	3.89	3	3	0	1.33	1	1
PBANKA_072010	conserved Plasmodium protein, unknown function																																	153.721	2.3	8	8	22.46	0.33	1	1	62.1209	1.79	6	6	0	0.33	1	1
PBANKA_040680	pre-mRNA-processing factor 19, putative (PRPF19)																													76.37	10.22	4	5	36.6022	9.02	4	4	48.8866	9.42	4	4	54.58	5.21	2	2	63.5033	9.42	4	4
PBANKA_093720.2	asparagine-rich antigen, putative									0	2.03	1	3					32.15	1.49	1	1	70.173	3.67	4	9					98.9024	3.52	2	2	55.81	1.49	1	1	47.5	2.81	2	2	72.81	1.49	1	1	35.01	1.49	1	1
PBANKA_030700	60S ribosomal protein L37ae, putative																													46.7929	27.08	2	3	138.47	18.75	2	4	104.04	27.08	3	4	77.9767	27.08	3	3	121.38	27.08	3	4
PBANKA_091910	parasitophorous vacuolar protein 1, putative (PV1)																					0	4.64	1	3	32.45	4.12	1	1					32.7725	7.73	2	2	42.8929	10.82	3	3	38.7254	10.82	3	3	27.67	10.82	3	3
PBANKA_135790	conserved Plasmodium protein, unknown function	68.8367	10.64	4	7					45.49	5.17	2	2					26.72	2.43	1	1	44.9	10.64	4	7									30.47	6.08	2	2	20.03	2.74	1	1					0	2.74	1	1
PBANKA_143930	conserved Plasmodium protein, unknown function																													32.14	4.36	2	2	29.69	7.99	4	4	26.49	8.53	4	4	33.44	4.9	3	3	27.58	10.89	5	6
PBANKA_092480	conserved Plasmodium protein, unknown function																													43.32	10.07	1	1	152.199	13.17	4	5					36.4229	12.5	3	4	47.7376	10.07	1	2
PBANKA_101580	conserved Plasmodium protein, unknown function									212.562	6.24	5	11																													205.451	12.88	9	13
PBANKA_145460	conserved Plasmodium protein, unknown function																																	74.5915	1.73	4	4	48.78	0.93	2	2	48.48	1.81	4	4	56.8433	1.81	4	4
PBANKA_130220	translocation protein sec62, putative																																	60.76	14.21	4	4	35.8	7.37	2	2	35.43	4.21	1	1
PBANKA_112860	cullin-like protein, putative																									88.7659	4.18	3	3	48.7318	3.08	3	3	54.4876	1.99	2	2	35.13	1.29	1	1	25.64	3.18	3	3	83.6037	2.39	2	2
PBANKA_142510	karyopherin alpha, putative (KARalpha)	70.5009	2.2	1	2																	33.52	2.2	1	1	29.38	2.2	1	1	46.83	4.59	2	2	100.332	6.97	3	3	58.1026	4.59	2	2	60.1975	4.59	2	2	108.491	9.36	4	4
PBANKA_111680	conserved Plasmodium protein, unknown function																																	67.9104	17.41	8	8	45.28	6.25	2	2	34.9	2.46	1	1	31.88	2.46	1	1
PBANKA_093930	conserved Plasmodium protein, unknown function																													74.7164	2.62	3	3	107.264	5.9	6	7					85.131	6.28	6	6
PBANKA_050110	early transcribed membrane protein,small exported protein (SEP3)																					36.34	7.79	1	2					82.07	16.23	2	3	76.49	16.23	2	3	68.1633	16.23	2	3	52.63	16.23	2	3	55.85	16.23	2	2
PBANKA_020930	actin-related protein (ARP1)																													27.85	7.81	2	2	38.23	7.81	2	2	86.3	18.75	4	4	53.7006	7.81	2	2	61.7214	13.28	3	4
PBANKA_010630	conserved Plasmodium protein, unknown function																									134.517	4.97	8	8					42.9208	1.29	2	2	37.96	0.51	1	1
PBANKA_143240	perforin-like protein 2 (PLP2)																																	41.28	9.41	6	9	26.77	0.9	1	1					36.03	3.9	3	3
PBANKA_144870	conserved Plasmodium protein, unknown function																													30.31	1.05	2	2	67.64	2.07	5	5	60.91	1.81	4	4	73.6072	1.02	2	2	24.94	1.02	2	2
PBANKA_093960	polyadenylate-binding protein-interacting protein 1, putative (PAIP1)																																	61.5	1.58	3	3	86.723	2.88	5	5	43.48	1.09	2	2	37.21	0.88	2	2
PBANKA_131480	elongation factor 2, putative	40.7567	2.16	2	3	0	1.44	1	1	18.42	1.44	1	1	23.29	1.44	1	1	33.17	2.16	2	2	33.4	1.44	1	1	19.59	1.44	1	2	26.89	1.44	1	1	34.54	1.44	1	1	25.27	1.44	1	1	24.01	1.44	1	2	24.67	1.44	1	1
PBANKA_142780	peptidase family C50, putative																													0	0.38	2	2	86.7311	0.96	4	4	46.56	0.38	2	2	39.45	0.58	3	3	0	0.49	3	3
PBANKA_092390	U6 snRNA-associated Sm-like protein LSm1, putative (LSM1)																																	49.14	28.87	3	4	31.68	34.51	3	4					21.91	23.94	2	3
PBANKA_052020	ADP/ATP transporter on adenylate translocase, putative																					0	2.66	1	2					24.46	2.66	1	1	87.12	12.29	3	3	61.2405	10.96	3	3	58.3341	10.96	3	3	70.57	10.96	3	3
PBANKA_040110	serine/threonine protein kinase, putative (SRPK1)																													28.41	0.54	1	1	57.54	1.15	1	1	37.8945	4.98	5	5	34.32	1.38	2	2	75.675	6.2	7	7
PBANKA_081930	eukaryotic translation initiation factor 3 subunit 5, putative																													66.74	16.29	4	4	54.575	7.03	2	2	64.82	7.67	3	4	41.65	4.15	1	2	39.42	4.15	1	2
PBANKA_121670	conserved Plasmodium protein, unknown function					0	0.63	1	1	30.85	0.71	1	1													99.7396	4.43	7	7	25.5	1.34	2	2					0	0.38	1	1					73.3041	2.55	4	4
PBANKA_112270	tyrosine kinase-like protein, putative (TKL4)																																									45.2984	0.95	2	2	88.2437	4.31	6	8
PBANKA_091270	3-oxo-5-alpha-steroid 4-dehydrogenase, putative																													22.21	6.42	2	2	39.4	7.43	2	2	41.46	7.77	2	2	48.03	7.43	2	2	51.54	10.81	3	4
PBANKA_061400	conserved Plasmodium protein, unknown function																													26.85	2.09	1	1	37.66	3.56	2	2	95.6239	7.74	4	4	27.2	3.56	2	2	59.4106	5.23	3	3
PBANKA_103440	plasmepsin IV (PM4)	35.23	3.33	1	2	40.24	3.33	1	1													43.19	3.33	1	1	54.2692	9.11	2	3	60.49	3.33	1	1	40.84	8.67	3	3	50.01	3.33	1	1	46.65	5.33	2	2	61.54	3.33	1	1
PBANKA_050430	flagellar outer arm dynein-associated protein, putative																													43.58	8.91	1	1	114.002	57.43	4	6	46.69	11.88	1	1	47.5539	27.72	2	2	39.2557	36.63	3	3
PBANKA_146080	nucleolar rRNA processing protein, putative																													31.66	4.67	1	1	72.1525	20.09	4	4	54.9775	24.77	4	4	60.1	10.28	2	3	58.18	10.28	2	2
PBANKA_133430	exported protein 2 (EXP2)																													36.65	4.09	1	1	45.95	15.99	4	4					51.43	11.15	3	3	32.73	12.64	3	3
PBANKA_143220	male development gene 1 (MDV1)																																	49.431	22.43	3	3	54.1867	20.56	3	3	38.5013	21.96	3	3	55.47	21.96	3	3
PBANKA_061060	peripheral plastid protein 1, putative (PPP1)																																	33.06	13.4	5	5					19.2	7.42	3	3	34.81	2.06	1	1
PBANKA_052290	pre-mRNA-splicing helicase BRR2, putative (BRR2)																													25.91	0.57	1	1	149.834	3.42	5	6	43.73	2	3	3	26.46	0.57	1	1	58.6957	1.51	3	3
PBANKA_135370	nucleolar complex protein 2, putative																																	36.08	4.63	3	3	53.8349	2.61	2	2	63.27	4.39	3	3	0	1.66	1	1
PBANKA_062010	U3 snoRNA-associated small subunit rRNA processing protein, putative																													36.22	1.99	1	1	83.3797	8.79	5	5	48.73	3.32	2	2	88.09	5.47	3	3	30.65	1.33	1	1
PBANKA_092570	conserved Plasmodium protein, unknown function																																	65.06	6.73	9	10					31.59	2.67	4	4	0	0.94	1	1
PBANKA_100850	translocon component PTEX150 (PTEX150)																									0	1.52	1	1	36.43	1.31	1	1					28.19	1.31	1	1	48.5599	2.83	2	2	68.0533	5.98	4	4
PBANKA_040860	SAC3/GNAP family-related protein, putative																													71.7527	17.45	3	3	78.95	12.77	2	2	69.06	12.77	2	2	123.433	20	3	3	51.86	13.19	2	2
PBANKA_090110	serine/threonine protein kinase, putative									75.7852	4.26	4	8																													130.418	9.05	9	10
PBANKA_144940	splicing factor 3B subunit 3, putative (SF3B3)																													42.43	1.23	2	2	53.1463	3.86	3	3	47.4623	4.76	4	4	45.06	2.38	3	3
PBANKA_110300	serine/arginine-rich splicing factor 12, putative (SRSF12)																													36.87	12.93	3	3	54.6215	13.88	4	4	78.69	16.09	5	5	71.9456	10.73	4	4
PBANKA_123520	conserved Plasmodium protein, unknown function																													54.97	3.56	1	1	60.9826	11.97	3	3	94.1843	7.12	2	2	64.8895	7.12	2	2	53.6883	7.12	2	2
PBANKA_113440	conserved Plasmodium protein, unknown function																													38.1	1.62	1	1	74.5767	6.46	4	5	41.19	6.73	4	5					42.89	6.33	4	5
PBANKA_144990	CCR4-NOT transcription complex subunit 4, putative (NOT4)																																	56.03	1.44	2	2	37.2026	3.81	4	4	21.19	2.59	3	3	21.1	0.65	1	1
PBANKA_071100	conserved Plasmodium protein, unknown function																													53.66	1.19	1	1	77.1886	5.59	4	4					81.3583	6.26	6	6	23.41	0.97	1	1
PBANKA_100340	lysine decarboxylase, putative (UIS14)																																	68.58	3.09	5	6					46.11	0.93	2	2	132.477	3.4	7	7
PBANKA_122160	cell division cycle ATPase, putative	76.2513	1.16	1	2													27.46	2.67	2	2	45.34	1.16	1	1	31.55	1.25	1	1	69.83	1.16	1	1	52.33	2.05	2	2	75.31	2.05	2	2	79.86	1.16	1	1	94.15	1.16	1	1
PBANKA_010820	conserved Plasmodium protein, unknown function																																	48.21	2.6	3	4	48.6167	3.11	5	7
PBANKA_136400	conserved Plasmodium protein, unknown function																													33.17	1.72	2	2	54.57	3.31	4	4	60.3048	2.96	3	3	43.86	0.9	1	1	44.25	0.9	1	1
PBANKA_010410	serine/threonine protein kinase, putative (ARK1)																																	53	11.9	3	3					56.6967	18.13	4	5	32.81	8.78	2	2
PBANKA_092350	nuclear preribosomal assembly protein, putative																													40.62	2.85	1	1	55.2441	16.26	4	4	73.0299	19.92	4	4	66.1641	15.45	3	3	44.12	2.85	1	1
PBANKA_051250	nucleolar preribosomal assembly protein, putative																													24.61	5.03	1	1	55.93	19.1	4	4	54.0598	9.05	2	2	25.97	7.04	3	3	31.14	5.03	1	1
PBANKA_030500	serine repeat antigen 2 (SERA2)																					35.27	2.14	2	2					31.98	1.96	2	2	53.54	1.16	1	1					48.99	2.32	2	2	61.66	1.16	1	1
PBANKA_145180	conserved Plasmodium protein, unknown function																													42.33	0.58	1	1	42.76	2.44	3	3	54.7967	2.38	3	3	45.74	2.38	3	3	30.93	1.67	2	2
PBANKA_145220	conserved Plasmodium protein, unknown function																																	44.88	9.78	4	4	80.7838	10.58	4	4					31.65	4.59	2	2
PBANKA_090770	conserved Plasmodium protein, unknown function																													39.85	2.89	3	3	56.2932	2.27	2	2	44.29	2.47	2	2	35.26	1.13	1	1	38.11	2.89	3	3
PBANKA_102880	DnaJ protein, putative																																	48.55	8.4	2	3	39.57	5.51	1	1	22.07	5.51	1	4	32.27	5.51	1	2
PBANKA_141320	conserved Plasmodium protein, unknown function																													36.41	2.47	1	1	71.5367	9.04	3	3	61.2867	6.3	2	3	61.1167	9.04	3	3	39.53	6.3	2	2
PBANKA_113210	splicing factor 3B subunit 5, putative (SF3B5)																					0	16.47	1	1					54.8819	30.59	2	2	48.64	30.59	2	2	61.46	30.59	2	2	50.9	30.59	2	2	41.42	16.47	1	1
PBANKA_031470	replication factor C subunit 2, putative																																	44.0192	11.21	3	3	23.78	3.94	1	1	40.63	19.09	4	4	32.92	3.94	1	1
PBANKA_130970	ATP-dependent RNA helicase DDX5, putative (DDX5)																													33.84	2.3	1	1	85.699	11.11	5	5	34.73	7.28	3	3	32.86	9.58	4	4	30.99	2.3	1	1
PBANKA_140620	conserved Plasmodium protein, unknown function																													33.27	1	1	1	33.15	2.25	2	2	47.6008	1	1	2	47.35	1	1	1	34.04	1	1	1
PBANKA_051590	mRNA-decapping enzyme subunit 1, putative (DCP1)																									38.86	1.1	1	1					77.98	2.51	2	2	66.3567	3.31	3	3	41.99	1.1	1	1	91.2377	2.51	2	2
PBANKA_100680	40S ribosomal processing protein, putative	35.54	15.5	5	5	29.17	4.88	2	2																	32.7152	5.94	2	2					77.11	9.55	3	3	31.86	6.16	2	2	32.48	2.55	1	1
PBANKA_122720	peptidyl-prolyl cis-trans isomerase, putative (CYP81)																																	50.3256	7.73	3	3	43.5528	10.31	4	4	34.21	2.41	1	1	69.03	5.84	3	3
PBANKA_146450	DEAD/DEAH box ATP-dependent RNA helicase, putative																																	0	3.54	2	2	66.0232	4.62	3	3	43.9607	2.77	2	2	40.12	3.38	2	2
PBANKA_050320	eukaryotic translation initiation factor subunit eIF2A, putative																									74.7038	3.6	5	6
PBANKA_130300	DEAD/DEAH helicase, putative																													36.31	0.64	1	1	101.27	3.95	6	6	55.16	0.55	1	1	105.476	1.78	3	3	68.78	0.55	1	1
PBANKA_101150	conserved Plasmodium protein, unknown function																													0	0.52	2	2	50.6268	0.88	3	5					24.59	0.42	1	1	40.4764	0.42	1	2
PBANKA_143200	signal recognition particle subunit SRP19, putative (SRP19)	48.87	11.43	1	1																									46.62	10.71	1	1	97.74	22.14	2	2	73.0497	22.14	2	2	69.01	22.14	2	2	35.42	10.71	1	1
PBANKA_052310	eukaryotic initiation factor, putative																																	59.8159	9.23	3	3	86.04	8.46	3	3	88.89	6.15	2	2	59.86	3.59	1	1
PBANKA_124450	SNARE protein, putative																									32.92	7.56	1	1					34.49	7.56	1	1	48.88	11.56	2	2	23.42	11.56	2	2	43.38	11.56	2	2
PBANKA_031420	calcium-dependent protein kinase 1 (CDPK1)																																	74.7032	9.18	4	4	65.9065	5.54	3	3	34.18	2.29	1	1	53.19	2.29	1	1
PBANKA_144330	merozoite surface protein 9, putative																					21.49	2.91	1	1																	33.09	2.59	1	1	42.2698	5.66	3	3
PBANKA_082600	methyltransferase, putative																													24.36	2.32	1	1	21.79	11.01	3	3	39.5334	6.96	2	2	34.23	2.32	1	1	23.12	6.96	2	2
PBANKA_144240	conserved Plasmodium protein, unknown function																																	31.0103	4.46	3	3	51.2333	4.08	3	3					35.08	1.4	1	1
PBANKA_113870	conserved Plasmodium protein, unknown function																																	31.75	3.95	3	4	40.31	4.02	4	5
PBANKA_124360	conserved Plasmodium protein, unknown function																																	28.67	3.13	2	2	32.45	1.42	1	1	21.64	3.13	2	2	50.5733	4.84	3	3
PBANKA_103630	RNA-binding protein, putative																																	48.27	3.23	3	3	60.98	4.68	4	5	36.39	1.77	2	2	27.12	2.08	2	2
PBANKA_052480	early transcribed membrane protein,small exported protein (SEP1)	50.8315	6.09	1	2	34.33	6.09	1	1					34.21	6.09	1	1	54.2015	6.09	1	2	50.1615	6.09	1	2					29.35	6.09	1	1	23.75	6.09	1	1	25.09	6.09	1	1	24.95	6.09	1	1
PBANKA_130920	serine/threonine kinase-1, putative																																	55.84	3.59	3	3	36.14	2.6	2	2	32.77	3.59	3	3	38.8033	3.59	3	3
PBANKA_020880	ubiquitin carboxyl-terminal hydrolase 1, putative (UBP1)																													33.51	0.34	1	1	41.28	1.09	3	3	35.05	0.75	2	2	38.34	0.34	1	1	43.2282	0.68	2	2
PBANKA_051650	conserved Plasmodium protein, unknown function																													33.54	3.1	1	1	0	10.2	3	3					0	3.1	1	1	50.02	6.87	2	2
PBANKA_101190	H/ACA ribonucleoprotein complex subunit 3, putative (NOP10)																													49.77	20	1	1	41.96	20	1	2	56.47	20	1	2	39.33	20	1	1	40	20	1	2
PBANKA_071880	small GTP-binding protein sar1, putative (SAR1)	30.8	5.76	1	2																					50.76	5.76	1	1					22.35	15.71	2	2	45.8	12.57	2	2	26.1	5.76	1	1	47.86	12.57	2	2
PBANKA_135870	conserved Plasmodium protein, unknown function																																	58.92	3.32	2	2	37.79	2.99	2	2	47.85	2.99	2	2	76.7652	4.6	3	3
PBANKA_091500	apical membrane antigen 1 (AMA1)																					39.98	2.34	1	2					61.2461	8.81	4	4	59.78	2.34	1	1	56.3	2.34	1	1					52.9102	4.68	2	2
PBANKA_010540	coatomer alpha subunit, putative	0	1.08	1	2																													41.0678	2.02	2	2	39.56	2.89	3	3					53.2819	2.68	3	3
PBANKA_041790	conserved Plasmodium protein, unknown function																																													24.98	2.43	2	2
PBANKA_112930	microtubule-associated protein ytm1 homologue, putative																																	27.144	8.74	3	4	25.32	5.49	2	2					16.66	4.88	2	2
PBANKA_030590	conserved Plasmodium protein, unknown function																													35.62	4.13	1	1	39.1678	9.63	2	2	43.1478	9.63	2	2	62.61	9.63	2	2	27.51	4.13	1	1
PBANKA_143810	nucleus export protein BRR6, putative																													23.5	5.27	2	2	29.6368	5.27	2	2	79.2773	5.27	2	2	67.39	5.27	2	2	34.16	3.3	1	1
PBANKA_132640	glyceraldehyde-3-phosphate dehydrogenase, putative (GAPDH)	22.63	2.37	1	3																									35.29	2.37	1	2	34.33	2.37	1	1	26.06	2.37	1	2					33.37	2.37	1	2
PBANKA_103270	RNA binding protein Bruno, putative (HoBo)																					34.19	5.33	2	2									60.9564	10.85	4	4	23.72	1.97	1	1	30.46	1.97	1	1	23.41	1.97	1	1
PBANKA_060190	high mobility group protein B1, putative (HMGB1)	92.15	39.05	3	5					72.48	39.05	3	3													40.7467	39.05	4	5
PBANKA_081900	secreted acid phosphatase, putative,glideosome-associated protein 50, putative (GAP50)																									0	4.05	1	1									46	7.59	2	2					65.3301	10.63	3	3
PBANKA_124340	nucleolar preribosomal GTPase, putative																																	127.302	8.76	4	4	36.51	5.71	2	2	33.54	2.67	1	1	34.14	2.67	1	1
PBANKA_136340	conserved Plasmodium protein, unknown function																																	48.7976	10.89	3	3	63.2609	14.92	3	3	55.6882	10.08	3	3
PBANKA_130440	allantoicase, putative																													23.85	2.09	1	1	54.826	8.58	4	4					30.36	5.65	4	4	29.68	3.35	2	2
PBANKA_124390	conserved Plasmodium protein, unknown function																													43.56	1.25	2	2					57.4605	1.45	2	2	43.9	1.45	2	2	62.4306	1.91	3	3
PBANKA_141730	translocation protein SEC63, putative (SEC63)																																	59.7	4.78	2	3
PBANKA_070200	conserved Plasmodium protein, unknown function																													23.46	4.57	3	3	27.8467	5.79	4	4					47.07	3.35	2	2	0	1.93	1	1
PBANKA_030150	nucleolar preribosomal assembly protein, putative																													20.55	3.15	1	1	39.61	7.45	2	2	55.7917	10.89	3	3	22.08	6.59	2	2	40.45	6.59	2	2
PBANKA_062220	conserved Plasmodium protein, unknown function																													37.13	0.7	2	2	50.6141	0.7	2	2	24.65	0.7	2	2	34.1	0.35	1	1
PBANKA_102630	conserved Plasmodium protein, unknown function																																	70.47	8.17	5	5	47.05	1.85	1	1	39.2	1.85	1	1	43.66	1.85	1	1
PBANKA_120250	conserved Plasmodium protein, unknown function																													37.63	0.82	2	2	43.2401	1.17	3	3	37.93	0.82	2	2					33.24	0.82	2	2
PBANKA_090340	conserved protein, unknown function																																	40.45	3.57	1	4	36.43	3.57	1	5					19.72	3.57	1	3
PBANKA_040540	40S ribosomal protein S12, putative																																	67.8633	33.1	3	4	24.95	7.04	1	1	34.63	14.79	2	2
PBANKA_011020	lsm12, putative																																	22.74	18.54	3	3	26.97	12.92	2	2	20.85	3.93	1	1	24.1	3.93	1	1
PBANKA_101280	voltage-dependent anion-selective channel protein, putative																																	39.05	12.11	3	3	54.8571	7.96	2	2	50.22	4.15	1	1
PBANKA_140670	carbamoyl phosphate synthetase, putative																																	65.6841	2.6	5	5	25.68	0.65	1	1					24.95	1.44	3	3
PBANKA_131410	conserved Plasmodium protein, unknown function																													25.6	0.91	1	1	87.21	2.42	3	3	92.25	3.21	4	4
PBANKA_122700	SF-assemblin, putative																																	71.96	7.07	3	3	27.7	2.14	1	1	0	2.14	1	1	50.72	6.91	3	3
PBANKA_120820	kinesin-4, putative																																	26.08	0.9	2	2	0	0.52	1	1	0	0.56	1	1	41.04	0.76	2	2
PBANKA_071130	conserved protein, unknown function																																	84.9001	8.44	3	3	47.47	4.22	1	1	43.56	6.33	2	2	33.76	6.33	2	2
PBANKA_103010	actin II																									62.16	4.26	1	1	26.18	4.26	1	2	61.8	4.26	1	2	35.55	4.26	1	1					26.88	4.26	1	1
PBANKA_144650	asparagine-rich protein, putative																					29.91	0.8	1	2	31.3	2.45	3	3					56.33	0.8	1	1	53.75	0.8	1	1					70.74	0.8	1	1
PBANKA_090080	reticulocyte binding protein, putative (Pb235)	52.69	0.79	2	3																													73.85	1.88	4	4					32.51	0.97	3	4	25.97	0.32	1	1
PBANKA_140920	RNA-binding protein, putative																					42.99	8.44	1	2	30.46	8.44	1	1									33.94	17.53	2	2					38.93	17.53	2	3
PBANKA_110130	conserved rodent malaria protein, unknown function	58.5997	1.63	1	2					46.12	1.63	1	1													48.79	14.68	3	3					0	2.51	1	1					31.02	1.63	1	1
PBANKA_010040	reticulocyte binding protein, putative (Pb235)																					106.671	2.94	1	4																	0	1.14	1	1
PBANKA_081400	conserved Plasmodium protein, unknown function																																	60.52	22.07	2	2	101.54	32.41	3	3	40.53	11.72	1	1	86.9278	22.07	2	2
PBANKA_143610	heterochromatin protein 1, putative (HP1)																																	39.5427	12.1	2	2					42.13	15.3	3	3	33	4.63	1	1
PBANKA_041180	vesicle transport v-SNARE protein, putative																					55.43	9.64	1	1	63.4001	9.64	1	3	0	3.55	1	1	41.72	13.2	2	2	50.96	9.64	1	1					52.06	9.64	1	1
PBANKA_100060	erythrocyte membrane antigen 1																																	34.74	9.44	2	2	34.19	9.44	2	2	32.31	9.44	2	2	43.81	9.44	2	2
PBANKA_100310	pre-mRNA-processing-splicing factor 8, putative (PRPF8)																													30.54	0.85	2	2	44.1526	1.22	3	3	46.9164	1.09	2	2					0	1.09	2	2
PBANKA_071210	DNA helicase, putative																																	34.5675	3.73	3	3					32.57	1.47	1	1	21.67	1.47	1	1
PBANKA_020320	bromodomain protein, putative																																	46.72	0.54	1	1	42.27	2.52	2	2	35.09	1.8	2	2	27.7	1.44	2	2
PBANKA_102990	AAA family ATPase, putative																																	42.98	2.21	2	2	0	2.79	2	2	24.09	2.21	2	2
PBANKA_102400	thioredoxin-like protein, putative																													73.13	2.55	1	1	0	2.55	1	1	71.9775	3.66	2	2	94.2675	3.66	2	2	43.13	1.11	1	1
PBANKA_040560	EB1 homolog, putative																																	44.62	11.03	4	4	24.73	2.3	1	1	63.0667	8.05	3	3
PBANKA_030920	conserved Plasmodium protein, unknown function, fragment																													31.95	0.87	1	1													49.14	4.21	5	5
PBANKA_030060	Plasmodium exported protein, unknown function																													39.59	1.85	1	1	68.22	1.85	1	1	35.16	2.31	1	1	32.46	1.85	1	1	55.98	4.15	2	2
PBANKA_052070	conserved Plasmodium protein, unknown function																																	29.98	3.35	3	3					38.37	3.13	3	3	33.44	2.38	2	2
PBANKA_091420	conserved Plasmodium protein, unknown function																													55.91	0.7	1	1	61.6767	1.74	3	3	52.26	0.7	1	1	80.5	1.52	2	2
PBANKA_030190	conserved Plasmodium protein, unknown function																													20.89	0.67	1	1	23.36	2.62	3	4					24.6	1.56	2	2
PBANKA_142940	dynein light chain 1, putative																									27.74	12.9	1	1					72.27	35.48	2	2					84.26	36.56	2	2	42.41	24.73	2	2
PBANKA_144850	sentrin-specific protease 1, putative (SENP1)																																	61.72	2.65	2	3
PBANKA_121310	prohibitin, putative																																	105.83	21.91	5	5	39.6211	9.19	2	2	25.32	5.3	1	1
PBANKA_080060	centrin, putative																													34.47	13.08	1	1	71.1	28.04	2	2	55.74	13.08	1	1	69.58	13.08	1	1	88.0829	28.04	2	2
PBANKA_070900	protein transport protein SEC61 subunit beta, putative	0	15.19	1	1																									29.77	15.19	1	1	41.04	15.19	1	1	50.27	15.19	1	1	33.38	15.19	1	1	30.83	15.19	1	1
PBANKA_145300	conserved Plasmodium protein, unknown function																																	51.0273	5.59	5	5									38.92	1.22	1	1
PBANKA_120520	conserved membrane protein, unknown function																																	24.89	10.33	2	2	53.01	11.44	3	5
PBANKA_112330	conserved Plasmodium protein, unknown function																																	32.15	7.77	4	4	0	4.53	2	2
PBANKA_131370	serine/threonine protein kinase, putative																																	21.01	2.4	1	1					22.86	4.8	2	2	28.24	2.4	1	1
PBANKA_030250	hexose transporter (HT)																																	68.68	5.15	2	2	87.9533	7.72	3	3					22.67	2.97	1	1
PBANKA_101480	ATP-dependent DNA helicase, putative																																	37.92	2.6	3	3					55.02	1.68	2	2	34.2	0.99	1	1
PBANKA_092790	metal ion channel, putative																																	0	3.23	1	1									27.03	3.23	1	3
PBANKA_111100	RNA pseudouridylate synthase, putative, fragment																					25	0.14	1	1									50.71	0.21	1	1	52.32	0.21	1	1	35.89	0.21	1	1	23.93	0.3	2	2
PBANKA_111850	conserved Plasmodium protein, unknown function	32.09	0.21	1	2					46.33	0.21	1	1																	36.7	0.21	1	1	38.47	0.21	1	1					36.61	0.21	1	1	38.43	0.21	1	1
PBANKA_091210	casein kinase 1 (CK1)																																	31.89	7.43	2	2									68.29	4.02	1	1
PBANKA_093160	guanine nucleotide-exchange factor SEC12, putative (SEC12)																																	37.78	3.55	1	1	80.64	6.15	2	2					49.61	3.55	1	1
PBANKA_102350	conserved Plasmodium protein, unknown function																													65.7633	7.66	2	5					34.82	2.98	1	1
PBANKA_083680	erythrocyte membrane associated protein 1 (EMAP1)																									25.25	2.73	1	1					25.17	3.33	1	1									84.0035	9.09	3	3
PBANKA_120660	26S protease regulatory subunit 4, putative	24.26	2.68	1	2					48.21	3.36	1	1	27.42	6.04	2	2	22.29	2.68	1	2					67.87	3.36	1	1
PBANKA_131270	gamete egress and sporozoite traversal protein (GEST)																									28.41	5.22	1	1	34.74	5.22	1	1	41.88	9.24	2	2	23.19	5.22	1	1	38.6	5.22	1	1	29	5.22	1	1
PBANKA_110720	cell differentiation protein, putative (CAF40)																																	33.34	6.2	2	2	28.38	1.33	1	1	28.4	1.33	1	1	32.09	1.33	1	1
PBANKA_070820	conserved Plasmodium protein, unknown function																																	91.72	13.42	6	6					23.44	4.67	2	2
PBANKA_040210	spindle pole body protein, putative																													0	0.77	1	1	24.23	1.48	2	2	32.71	1.81	3	3	18.21	1.59	2	2
PBANKA_123460	conserved Plasmodium protein, unknown function					78.896	7.7	4	5					17.33	1.64	1	1					21.13	1.64	1	1													0	3.79	2	2
PBANKA_031490	conserved Plasmodium protein, unknown function																													43.84	1.96	1	1	57.19	1.96	1	1	47.72	1.96	1	1	48.5	1.96	1	1	44.36	1.96	1	1
PBANKA_API0030	apicoplast ribosomal protein S12 (rps12)																																	44.27	7.2	1	1	42.6236	16	2	2	27.99	7.2	1	1	33.5436	16	2	2
PBANKA_144350	conserved Plasmodium protein, unknown function																	28.05	0.4	1	1	68.7609	3.08	6	7									39	0.45	1	1
PBANKA_031350	conserved Plasmodium protein, unknown function	49.08	2.29	2	3	0	1.15	1	1																									21.22	0.92	1	1									23.53	0.92	1	1
PBANKA_110710	subtilisin-like protease 1 (SUB1)																																	37.4455	4.17	2	2	80.5373	6.51	3	3	0	2.84	1	1
PBANKA_100700	DnaJ protein, putative																																	42.25	2.41	1	1	74.95	7.07	3	3	28.99	2.09	1	1
PBANKA_143710	conserved Plasmodium protein, unknown function																																					51.12	4.73	3	3	0	2.58	1	1	28.86	1	1	1
PBANKA_050480	conserved Plasmodium protein, unknown function																																	47.4633	2.38	3	3					33.88	1.22	2	2
PBANKA_145880	kinesin, putative																																	48.5305	2.33	3	3									24.11	0.85	1	1
PBANKA_112260	ATP-dependent DEAD box helicase, putative																													43.75	0.74	1	1	45.11	0.74	1	2	43.15	0.74	1	1	43.04	0.74	1	1	43.44	0.74	1	1
PBANKA_091340	protein phosphatase 2C, putative																																									47.19	5.03	2	2
PBANKA_080040	conserved Plasmodium protein, unknown function	40.19	19.4	1	1													36.37	19.4	1	1	40.86	19.4	1	2	47.51	19.4	1	1					35.52	19.4	1	1
PBANKA_070150	prohibitin, putative																													23.17	3.68	1	1	61.91	7.35	2	2	63.84	7.35	2	2	41.01	3.68	1	1
PBANKA_136520	thioredoxin-related protein, putative																																	22.19	8.74	2	2									26.07	8.74	2	2
PBANKA_110570	60S ribosomal subunit protein L24, putative																													21.67	5.39	1	1	42.4542	10.29	2	2	20.55	6.37	1	1					36.59	4.9	1	1
PBANKA_102790	small nuclear ribonucleoprotein-associated protein B, putative (SNRPB)																													38.26	5.67	1	1	0	5.67	1	1	35.58	5.67	1	1	0	5.67	1	1	37.33	5.67	1	1
PBANKA_031630	fam-b protein																																	33.02	2.57	1	1	45.13	6.25	1	1	0	2.57	1	2	33.19	2.57	1	1
PBANKA_120220	U5 small nuclear ribonuclear protein, putative																													33.88	0.92	1	1	39.16	0.92	1	1	25.3	2.1	2	2	32.9867	2.6	2	2	28.09	2.1	2	2
PBANKA_083270	adenylate kinase-like protein 2, putative (AKLP2)																																	49.15	10.95	2	2					0	6.2	1	1	76.94	10.95	2	2
PBANKA_011000	60S ribosomal protein L39, putative																													36.3	21.57	2	2	24.79	21.57	2	2					28.87	19.61	1	1	27.34	19.61	1	2
PBANKA_133420	RNA 3'-terminal phosphate cyclase-like protein, putative																																	28.33	4.86	1	5					29.11	2.43	1	1
PBANKA_111350	ras-related protein Rab-1A, putative (RAB1a)	31.7	5.34	1	1													21.46	5.34	1	1	30.1403	5.34	1	2									29.63	5.34	1	1	28.21	5.34	1	1					29.72	5.34	1	1
PBANKA_111230	ras-related protein Rab-1B, putative (RAB1b)	31.7	5.5	1	1													21.46	5.5	1	1	30.1403	5.5	1	2									29.63	5.5	1	1	28.21	5.5	1	1					29.72	5.5	1	1
PBANKA_123630	DEAD/DEAH box ATP-dependent RNA helicase, putative																																	95.84	1.98	1	2	83.99	1.98	1	1	83.03	1.98	1	1	47.79	1.98	1	1
PBANKA_135120	conserved Plasmodium protein, unknown function																																	42.12	1.83	1	1	23.46	3.66	2	2	29.8317	3.85	2	2	31.62	1.83	1	1
PBANKA_083430	gamma-tubulin complex component, putative																													39.59	1.21	1	1	55.2	1.21	1	1	77.55	2.33	2	2	39.7	1.21	1	1	65.5	1.21	1	1
PBANKA_145890	clathrin coat assembly protein AP180, putative																																	46.65	7.04	2	2	43.63	7.04	2	2					40.26	2.43	1	1
PBANKA_090410	ras-related protein Rab-6, putative (RAB6)	31.7	5.31	1	1													21.46	5.31	1	1	30.1403	5.31	1	2									29.63	5.31	1	1	28.21	5.31	1	1					29.72	5.31	1	1
PBANKA_120870	succinate dehydrogenase subunit 4, putative (SDH4)																													26.05	9.4	1	1	33.16	9.4	1	1	43.45	9.4	1	1	45.18	9.4	1	1	23.66	9.4	1	1
PBANKA_112990	conserved Plasmodium protein, unknown function																													29.43	0.45	1	1	20.16	1.23	2	2									50.04	1.06	2	2
PBANKA_140690	conserved Plasmodium protein, unknown function																					27.374	1.3	4	4													0	0.19	1	1					28.29	0.19	1	1
PBANKA_113530	conserved Plasmodium protein, unknown function																																	53.5285	0.92	2	2	49.25	0.36	1	1	39.68	0.36	1	1	46.98	0.36	1	1
PBANKA_113500	HVA22-like protein, putative																									40.85	6.54	1	1					27.03	6.54	1	1	35.7	6.54	1	1	33.54	6.54	1	1	31.07	6.54	1	1
PBANKA_123430	carbon catabolite repressor protein 4, putative (CCR4)																																					30.15	0.74	1	1
PBANKA_020310	phosphatidylinositol-4-phosphate 5-kinase, putative (PIP5K)																																	54.71	3.3	3	3	0	1.21	1	1
PBANKA_122200	sin3 associated polypeptide p18 protein, putative																													35.55	1.38	1	1	39.82	1.38	1	1	35.1	3.3	2	2	39.02	1.38	1	1	41.27	1.38	1	1
PBANKA_050690	phospholipid scramblase, putative																																	32.16	2.78	1	1	32.01	4.87	2	2	30.28	2.78	1	1	27.34	2.78	1	1
PBANKA_112690	eukaryotic translation initiation factor 2-alpha kinase (PK4)																																	50.0587	1.08	2	2	57.8	1.08	2	2					40.57	0.66	1	1
PBANKA_112850	SET domain protein, putative																													95.384	1.45	7	7
PBANKA_123550	conserved Plasmodium protein, unknown function	0	0.4	1	2																					32.51	0.4	1	1									28.66	0.4	1	2	27.33	0.4	1	1
PBANKA_093840	endoplasmic reticulum-resident calcium binding protein, putative																									0	7.89	1	3																	36.32	4.09	1	1
PBANKA_130280	thioredoxin peroxidase 1 (TPx1)																													29.62	6.15	1	1	25.45	6.15	1	1									44.3967	14.36	3	3
PBANKA_110540	small ubiquitin-related modifier, putative (SUMO)																					85.5318	24.24	1	7
PBANKA_020160	early transcribed membrane protein (ETRAMP)																									32.33	21.47	2	2													48.81	11.3	1	1	38.96	11.3	1	1
PBANKA_135570	myosin A (MyoA)																					35.76	2.33	1	1									33.49	3.92	2	2									47.0529	4.16	2	2
PBANKA_134910	merozoite surface protein 7 (MSP7)																																	46.86	6.27	1	1	24.52	4.18	1	1					20.95	13.73	3	3
PBANKA_091720	RNA-binding protein s1, putative																																	43.2533	27.08	2	3									22.46	27.08	2	2
PBANKA_146480	conserved Plasmodium protein, unknown function																													0	2.93	1	1					34.9	2.93	1	1	25.29	2.93	1	1	37.2	4.95	2	2
PBANKA_100260	6-cysteine protein (P41)																													35.65	1.76	1	1	30.69	1.76	1	1					0	3.02	1	1
PBANKA_070770	conserved Plasmodium protein, unknown function																									32.85	1.4	1	1																	57.39	10.47	2	2
PBANKA_030680	ATP-dependent RNA helicase UAP56, putative (UAP56)	66.5986	5.79	1	3					31.17	5.79	1	2
PBANKA_090990	conserved Plasmodium protein, unknown function																																	21.59	3.26	3	3	32.12	3.13	3	3
PBANKA_112380	conserved Plasmodium protein, unknown function																																	32.83	10.38	4	4
PBANKA_031380	ATP synthase F1, alpha subunit, putative																																	41.1	3.47	2	2
PBANKA_080560	EKC/KEOPS complex subunit BUD32, putative (BUD32)																																	29.7655	9.01	2	2					0	5.58	1	1	60.24	5.58	1	1
PBANKA_140900	conserved protein, unknown function																																	82.31	11.82	2	2	42.27	7.88	1	1					20.03	7.88	1	1
PBANKA_092890	conserved protein, unknown function																																	16.36	14.84	1	2	42.58	14.84	1	1					33.5	14.84	1	1
PBANKA_092320	conserved Plasmodium protein, unknown function																																	59.77	7.71	3	3	22.39	3.04	1	1
PBANKA_123020	cdc2-related protein kinase 5 (CRK5)																																	31.76	6.04	3	3					29.27	3.79	2	2
PBANKA_113830	conserved Plasmodium protein, unknown function																																	44.73	4.66	1	1	34.64	4.66	1	1					34.31	4.66	1	1
PBANKA_111530	glideosome-associated protein 40, putative (GAP40)																																	0	2.4	1	1	23.02	2.4	1	1	37.53	2.4	1	1	38.68	2.4	1	1
PBANKA_133460	diacylglycerol kinase, putative																									20.07	2.63	1	1					23.36	2.63	1	1	42.87	2.63	1	1					23.1	2.63	1	1
PBANKA_102940	conserved Plasmodium protein, unknown function																																									91.4859	10.53	5	7
PBANKA_021060	ubiquitin carboxyl-terminal hydrolase, putative																																									0	0.75	1	1	32.7627	1.65	5	5
PBANKA_102430	DEAD/DEAH box ATP-dependent RNA helicase, putative																																	46.4364	1.84	2	2									24.93	1.5	1	1
PBANKA_121590	conserved Plasmodium protein, unknown function																																	0	0.95	1	1					46.73	3.17	4	4
PBANKA_132980	transcription factor with AP2 domain(s) (AP2-Sp)																																	34.93	1.7	1	1	33.01	3.29	2	2
PBANKA_145480	RNA-binding protein, putative																																	31.7503	2.75	4	4									56.04	0.92	1	1
PBANKA_114510	conserved Plasmodium protein, unknown function																																					28.74	1.47	2	2	39.48	1.47	2	2	22.67	0.76	1	1
PBANKA_082370	conserved Plasmodium protein, unknown function																																	33.02	0.19	1	1					0	0.19	1	2	33.19	0.19	1	1
PBANKA_051090	40S ribosomal protein S2, putative (RPS2)																					80.8067	22.81	4	4									39.21	4.94	1	1
PBANKA_145030	ATP synthase subunit beta, mitochondrial, putative																									34.62	2.63	1	1					55.27	5.25	2	2
PBANKA_133240	shewanella-like protein phosphatase 1 (SHLP1)																																	57.7806	4.14	1	2	0	4.14	1	1	30.62	4.14	1	1
PBANKA_103400	conserved Plasmodium protein, unknown function																																					24.61	31.35	3	3					20.85	7.03	1	1
PBANKA_113640	conserved Plasmodium protein, unknown function																																	43.28	21.09	3	3
PBANKA_103570	conserved Plasmodium protein, unknown function																																	31.27	2.99	4	4									0	0.63	1	1
PBANKA_091440	heat shock protein 70, putative (UIS24)	44.7382	2.11	1	2																					41.21	5.88	2	2									27.57	5.13	2	2
PBANKA_120430	CCR4-NOT transcription complex subunit 5, putative (NOT5)																									34.41	9.19	1	1					37.7936	14.59	2	3					24.45	5.41	1	1
PBANKA_131550	sortilin, putative																																	27.03	2.71	1	1	43.49	3.95	2	2
PBANKA_052400	conserved Plasmodium protein, unknown function																																					22.65	1.18	1	1	0	1.18	1	1	48.78	2.19	2	2
PBANKA_143150	conserved Plasmodium protein, unknown function																													40.05	4.46	1	1	81.2535	12.53	3	3									26.82	3.9	1	1
PBANKA_094230	radial spoke head protein, putative																																													27.31	5.1	3	3
PBANKA_090360	dynamin-like protein, putative (DYN1)																									28.17	1.11	1	1					20.16	1.11	1	1									37.98	2.7	2	2
PBANKA_140490	26S protease regulatory subunit 10B, putative (RPT4)	24.26	3.05	1	2													22.29	3.05	1	2																									0	3.56	1	1
PBANKA_100270	ATP-dependent RNA helicase, putative																																	45.51	3.55	2	2					24.68	1.95	1	1	34.64	1.95	1	1
PBANKA_030930	conserved Plasmodium protein, unknown function, fragment																																					0	0.44	1	1					30.98	0.44	1	1
PBANKA_101210	conserved Plasmodium protein, unknown function	0	3.27	1	2																													26.83	1.87	1	1									20.78	1.87	1	1
PBANKA_135900	protein transport protein SEC61 subunit alpha, putative (SEC61)																																	31.58	6.14	2	2
PBANKA_142500	RNA-binding protein, putative																																	35.07	2.37	2	2									44.5	2.14	2	2
PBANKA_072110	conserved Plasmodium protein, unknown function																																	32.92	7.21	3	3					42.11	4.73	2	2
PBANKA_123005	ribonuclease, putative, fragment																																	53.6	3.38	4	4	64.01	1.79	2	2
PBANKA_101450	plasmepsin IX, putative																																	33.96	3.62	2	2					38.11	3.62	2	2
PBANKA_121900	heat shock protein 90, putative																													21.77	1.02	1	1					20.61	2.29	2	2					0	2.29	2	2
PBANKA_121660	cyclic amine resistance locus protein, putative (CARL)																																	40.45	1.68	2	2	38.66	1.06	1	1
PBANKA_010460	DNA repair protein RAD50, putative (RAD50)																																	23.86	0.64	1	1	0	0.38	1	1					30.98	0.38	1	1
PBANKA_145230	conserved Plasmodium protein, unknown function																																	26.92	4.76	1	1					39.28	4.76	1	1	27.73	4.76	1	1
PBANKA_136010	nucleoside transporter 1 (NT1)																																					25.11	3.64	1	1	37.71	3.64	1	1	35.64	3.64	1	1
PBANKA_093430	protein tyrosine phosphatase, putative																																					40.7	3.17	1	1	36.56	3.17	1	1	40.93	3.17	1	1
PBANKA_092980	insulinase, putative																													30.05	0.8	1	1	0	0.8	1	1	16.57	0.8	1	1	0	0.8	1	1
PBANKA_080850	conserved Plasmodium protein, unknown function																																					0	10.13	1	1					0	10.13	1	1
PBANKA_136550	intra-erythrocytic P. berghei-induced structures protein 1 (IBIS1)																					34.41	3.67	1	1	70.58	9.79	3	3
PBANKA_062130	conserved Plasmodium protein, unknown function																													0	0.58	1	1													41.14	1.04	2	2
PBANKA_121400	heat shock protein 60, putative																																	0	4.15	1	1	55.62	4.15	1	1
PBANKA_062200	conserved Plasmodium protein, unknown function																																	33.56	16.05	4	4
PBANKA_052420	early transcribed membrane protein,small exported protein (SEP2)																													35.15	5.81	1	1	21.8	5.81	1	1					29.41	5.81	1	1
PBANKA_093990	U6 snRNA-associated Sm-like protein LSm4, putative (LSM4)																																					57.85	12.88	1	1
PBANKA_010530	conserved Plasmodium protein, unknown function																													25.43	0.56	1	1					45.56	0.56	1	1					30.6	0.45	1	1
PBANKA_113080	inositol-polyphosphate 5-phosphatase, putative																													0	1.66	1	1					41.5949	4.09	2	2
PBANKA_141000	26S protease regulatory subunit 7, putative (RPT1)	24.26	2.86	1	2													22.29	2.86	1	2
PBANKA_146180	26S protease regulatory subunit 8, putative (RPT6)	24.26	2.84	1	2													22.29	2.84	1	2
PBANKA_124230	Hsc70-interacting protein,58 kDa phosphoprotein (HIP)																																													75.91	2.84	1	2
PBANKA_132370	FYVE and coiled-coil domain-containing protein, putative (FCP)																																	46.92	4.7	1	1
PBANKA_102040	GTPase, putative																																	28.29	1.59	1	1	80.24	2.98	1	1					62.35	2.98	1	1
PBANKA_145280	cell cycle control protein, putative																																	41.74	1.22	1	1	42.24	1.22	1	1	23.67	1.22	1	1	43.6	1.22	1	1
PBANKA_124110	nucleolar Jumonji domain interacting protein, putative																																	46.12	7.45	1	1	45.03	7.45	1	1
PBANKA_080460	AAA family ATPase, putative																													28.04	2.77	1	1	46.3	2.31	1	1	33.08	2.77	1	1
PBANKA_031540	pre-mRNA-processing protein 45, putative (PRP45)																																	39.58	3.33	1	1	70.0286	5.21	2	2	0	3.33	1	1	48.91	3.33	1	1
PBANKA_140740	mRNA-decapping enzyme 2, putative (DCP2)																																					32.96	2.55	3	3
PBANKA_111290	conserved Plasmodium protein, unknown function																																	40.23	0.32	1	1	40.84	0.32	1	1
PBANKA_122710	conserved Plasmodium protein, unknown function																													0	0.7	1	1	29.8	0.7	1	1									0	0.7	1	1
PBANKA_132170	cysteine proteinase, putative																																					49.38	2.7	1	1	36.43	2.7	1	1	73.08	2.7	1	1
PBANKA_134650	protein tyrosine phosphatase-like protein (PTPLA)																																	51.08	3.62	1	1	38.8	3.62	1	1	44.13	3.62	1	1
PBANKA_135390	conserved Plasmodium protein, unknown function																																	30.8027	3.2	3	3					30.27	0.8	1	1
PBANKA_110960	conserved Plasmodium protein, unknown function																																	43.0628	5.33	3	3
PBANKA_090670	conserved Plasmodium protein, unknown function																																					36.35	1.95	2	2	35.48	0.78	1	1	54.12	0.78	1	1
PBANKA_144360	conserved Plasmodium protein, unknown function																													45.47	0.6	1	1	46.97	0.6	1	1	56.77	0.6	1	1
PBANKA_010440	nucleoside diphosphate kinase, putative	0	0.36	1	2	0	0.36	1	1																									0	0.72	1	1
PBANKA_050970	conserved Plasmodium protein, unknown function																																	46.72	0.13	1	1									0	0.28	2	2
PBANKA_060760	U6 snRNA-associated Sm-like protein LSm7, putative (LSM7)																																	29.04	13.89	1	1	23.23	13.89	1	1					0	13.89	1	1
PBANKA_092720	conserved Plasmodium protein, unknown function																																													31.31	2.1	2	2
PBANKA_050510	ADP-ribosylation factor, putative (ARF1)																																	0	7.73	1	1									0	7.73	1	1
PBANKA_061240	conserved Plasmodium protein, unknown function	31.99	2.76	2	2					35.69	1.47	1	1									0	1.47	1	1
PBANKA_113820	RuvB-like helicase 3, putative (RUVB3)																																	70.7646	6.11	2	2
PBANKA_113120	60S ribosomal protein L7-2, putative																																	48.68	9.8	2	2	23.14	4.31	1	1
PBANKA_145580	GAS8-like protein, putative																																	0	9.13	3	3					23.68	4.01	1	1
PBANKA_051020	conserved Plasmodium protein, unknown function																																	17.41	8.06	2	2
PBANKA_080510	ribosomal protein S8e, putative																																	48.6	4.25	1	1	30.79	4.25	1	1					27.52	4.25	1	1
PBANKA_011100	6-cysteine protein (P12)																																	46.88	3.59	1	1									50.79	5.99	2	2
PBANKA_146200	conserved Plasmodium protein, unknown function																																	33.63	7.41	2	3
PBANKA_050060	fam-b protein																									31.66	12.1	2	3
PBANKA_113730	conserved Plasmodium protein, unknown function																																	0	1.39	1	1	0	0.7	1	1	0	0.7	1	1
PBANKA_131030	conserved Plasmodium protein, unknown function, fragment
PBANKA_052200	conserved Plasmodium protein, unknown function	0	2.37	1	1																																	37.58	2.8	1	1					28.2	2.8	1	1
PBANKA_145870	conserved Plasmodium protein, unknown function																													46.31	2.2	1	1	27	2.2	1	1
PBANKA_052250	transmembrane emp24 domain-containing protein, putative																																	31.2	6.79	1	1
PBANKA_123760	zinc finger protein, putative, fragment																																					32.9	4.03	4	4
PBANKA_100430	conserved Plasmodium protein, unknown function	33.45	1.64	1	2																	20.51	1.64	1	1																					45.09	0.82	1	1
PBANKA_103290	conserved Plasmodium protein, unknown function																																	44.55	6.69	3	3					33.73	2.17	1	1
PBANKA_102830	serine/threonine protein phosphatase PP1 (PP1)																																	42.76	3.95	1	1	47.06	3.95	1	1
PBANKA_092150	small nuclear ribonucleoprotein F, putative (SNRPF)																																					32.41	10.47	1	1	30.94	10.47	1	1	30.92	10.47	1	1
PBANKA_142930	integral membrane protein GPR180, putative																																	62.51	4.46	2	2
PBANKA_131020	conserved Plasmodium protein, unknown function, fragment																																													0	0.89	1	1
PBANKA_121950	chloroquine resistance transporter, putative (CRT)																																					49.46	8.71	2	2
PBANKA_083630	cytoadherence linked asexual protein 9 (CLAG9)																																	28.37	0.82	1	1
PBANKA_145940	conserved Plasmodium protein, unknown function																																													28.22	2.26	1	1
PBANKA_011160	rhoptry protein, putative (ROP14)																																									36.45	1.84	2	2
PBANKA_052390	glideosome associated protein with multiple membrane spans 2, putative (GAPM2)																																	30.19	3	1	1
PBANKA_060470	shewanella-like protein phosphatase 2, putative (SHLP2)																																	0	4.3	1	1									54.59	4.3	1	1
PBANKA_090520	conserved Plasmodium protein, unknown function																																	56.7234	2.93	2	2
PBANKA_030530	KRR1 small subunit processome component, putative (KRR1)																																	25.84	7.38	2	2					36.94	4.03	1	1	22.88	4.03	1	1
PBANKA_102800	ubiquitin carboxyl-terminal hydrolase, putative																																	25.5941	1.63	2	2									25.29	1.06	1	1
PBANKA_132140	large ribosomal subunit nuclear export factor, putative (UIS20)																																	29.32	1.48	2	2	36.82	1.41	2	2
PBANKA_110850	conserved Plasmodium protein, unknown function																																	51.3	1.26	2	2
PBANKA_113180	histone-lysine N-methyltransferase, putative																																	0	1.57	1	1
PBANKA_132070	signal peptide peptidase, putative (SPP)																																					61.44	2.68	1	2
PBANKA_071930	bifunctional dihydrofolate reductase-thymidylate synthase, putative (DHFR-TS)																													0	1.19	1	1	33.43	1.19	1	1									33.17	1.19	1	1
PBANKA_131180	U3 snoRNA-associated small subunit rRNA processing protein, putative																																					31.37	1.1	1	1	34.76	1.1	1	1	44.43	1.1	1	1
PBANKA_112030	conserved Plasmodium protein, unknown function																																	36.4	2.27	2	2	36.55	1.21	1	1					35.51	1.21	1	1
PBANKA_120420	conserved Plasmodium protein, unknown function																																									30.25	3.64	1	1
PBANKA_090800	conserved Plasmodium protein, unknown function																																	44.28	2.73	1	4
PBANKA_143390	AP-3 complex subunit mu, putative																																	35.31	2.33	1	1	28.04	2.33	1	1					26.67	2.33	1	1
PBANKA_103100	conserved Plasmodium protein, unknown function																													20.99	1.16	1	1	40.29	1.16	1	1
PBANKA_092280	small nuclear ribonucleoprotein Sm D1, putative (SNRPD1)																																					32.35	16.26	1	1	31.29	8.94	1	1
PBANKA_131890	methyltransferase, putative																					42.09	5.85	1	1									39.18	6.34	1	1
PBANKA_145510	replication factor C subunit 4, putative																																									40.16	3.27	1	1
PBANKA_123510	U6 snRNA-associated Sm-like protein LSm2, putative (LSM2)																									21.73	12.5	1	1
PBANKA_090230	conserved Plasmodium protein, unknown function, fragment	34.2979	1.88	2	2													22.59	0.87	1	1
PBANKA_030690	Sec61-gamma subunit of protein translocation complex, putative
PBANKA_131050	conserved Plasmodium protein, unknown function																													0	2.82	1	1													20.27	2.82	1	1
PBANKA_114540	Plasmodium exported protein, unknown function																																													34.24	1.47	1	1
PBANKA_120270	RNA-binding protein, putative																													0	3.22	2	2									30.91	1.54	1	1
PBANKA_040600	conserved Plasmodium protein, unknown function	31.59	1.11	1	1																	28.577	1.88	2	2
PBANKA_090290	conserved Plasmodium protein, unknown function																									32.35	16.27	2	2
PBANKA_100020	fam-a protein																																					23.73	3.7	1	1					41.95	3.7	1	1
PBANKA_031600	replication factor C subunit 1, putative																																	51.23	1.51	1	1
PBANKA_141140	ubiquitin-like protein nedd8 homologue, putative																																									33.59	19.23	1	1	48.71	19.23	1	1
PBANKA_134880	conserved Plasmodium protein, unknown function																																	40.8533	3.28	2	2									33.16	1.81	1	1
PBANKA_041130	conserved Plasmodium protein, unknown function																									0	2.85	1	1					0	3.2	1	1
PBANKA_010550	glutaredoxin-like protein (GLP2)
PBANKA_061370	RNA-binding protein, putative																													22.96	1.19	1	1					24.26	1.19	1	1	23.08	1.19	1	1
PBANKA_142080	conserved Plasmodium protein, unknown function																																													34.13	0.67	1	1
PBANKA_124660	fam-b protein,cleft-like protein 1 (CP1)																									34.5	12	3	3
PBANKA_101200	SF-assemblin, putative																																													31.99	4.55	1	1
PBANKA_124060	inner membrane complex protein 1g, putative (IMC1g)
PBANKA_122080	conserved Plasmodium protein, unknown function																													24.97	1.77	1	1	29.28	7.68	2	2
PBANKA_134720	nucleotidyltransferase, putative																																									0	1.04	1	1
PBANKA_124130	conserved Plasmodium protein, unknown function																																	31.47	0.93	1	1	26.12	0.93	1	1
PBANKA_101490	coatamer protein, beta subunit, putative																																	34.84	1.04	1	1									32.94	0.88	1	1
PBANKA_131150	conserved Plasmodium protein, unknown function
PBANKA_134760	translation initiation factor 6, putative																																					43.81	5.67	1	1	36.18	5.67	1	1	30.36	5.67	1	1
PBANKA_141220	conserved Plasmodium protein, unknown function																																													31.11	0.28	1	1
PBANKA_100140	splicing factor, putative																																	25.33	3.07	2	2	28.82	1.46	1	1
PBANKA_144560	serine/threonine protein kinase RIO1, putative (RIO1)																																	44.4	1.76	1	1
PBANKA_141830	rhoptry protein 2, putative (PRP2)
PBANKA_130030	fam-a protein																					25.3	5.31	1	1
PBANKA_122010	ribonucleases P/MRP protein subunit POP1, putative (POP1)																																					23.29	0.74	1	1
PBANKA_080450	rhoptry-associated membrane antigen, putative (RAMA)									20.99	2.6	1	1	0	2.6	1	1
PBANKA_141930	conserved Plasmodium protein, unknown function
PBANKA_114010	conserved Plasmodium protein, unknown function																																													43.86	1.7	2	2
PBANKA_132020	conserved Plasmodium protein, unknown function
PBANKA_134170	conserved Plasmodium protein, unknown function																																	31.46	0.6	1	1									26.48	0.55	1	1
PBANKA_021200	conserved Plasmodium protein, unknown function
PBANKA_082540	conserved Plasmodium protein, unknown function
PBANKA_102170	conserved Plasmodium protein, unknown function																																					39.44	3.62	2	2
PBANKA_122450	conserved Plasmodium protein, unknown function																																	30.86	2.8	2	2
PBANKA_API0060	molecular chaperone (clp)																																					35.48	1.59	1	1
PBANKA_121300	transcriptional coactivator ADA2, putative (ADA2)																																					34.33	0.71	1	1					0	0.71	1	1
PBANKA_112910	DNA polymerase epsilon, catalytic subunit a, putative																																									24.76	0.46	1	2	30.86	0.46	1	1
PBANKA_135680	conserved Plasmodium protein, unknown function
PBANKA_052260	erythrocyte membrane-associated antigen, putative																																	28.73	0.5	1	1	33.5	0.5	1	1
PBANKA_134790	ubiquitin activating enzyme, putative (UBA1)																																					29.82	0.5	1	1
PBANKA_093900	ion channel protein, putative																																	26.63	0.59	1	1
PBANKA_050590	conserved Plasmodium protein, unknown function																																	34.33	0.21	1	1					38.84	0.21	1	1
PBANKA_110810	guanidine nucleotide exchange factor, putative																																	0	0.3	1	1	31.23	0.3	1	1
PBANKA_052150	conserved Plasmodium protein, unknown function																																	0	0.74	1	1
PBANKA_082480	RNA-binding protein, putative																																	38.1	3.52	1	1
PBANKA_134020	U6 snRNA-associated Sm-like protein LSm6, putative (LSM6)
PBANKA_145210	conserved Plasmodium protein, unknown function																																									30.75	0.46	1	1
PBANKA_090200	conserved Plasmodium protein, unknown function																																	15.05	13.73	1	2
PBANKA_092140	conserved Plasmodium protein, unknown function
PBANKA_050850	conserved Plasmodium protein, unknown function
PBANKA_050630	conserved Plasmodium protein, unknown function																																	34.13	4.71	1	1
PBANKA_010730	chaperone, putative	25.89	2.39	1	1																													0	3.87	1	1
PBANKA_135550	casein kinase II beta chain, putative (CK2beta2)
PBANKA_020460	photosensitized INA-labeled protein 1, putative																																									0	6.31	1	1	41.16	6.31	1	1
PBANKA_072260	fam-b protein																									52.38	4.71	1	2
PBANKA_051240	rRNA-processing protein EBP2, putative (EBP2)																																	53.4	3.38	1	1
PBANKA_122330	ras-related protein Rab-18, putative (RAB18)	22.22	5.47	1	1
PBANKA_133110	conserved Plasmodium protein, unknown function																																	38.16	11.96	1	1
PBANKA_121930	heat shock protein 110, putative (HSP110c)																									27.78	1.2	1	1
PBANKA_062140	conserved Plasmodium protein, unknown function																																	0	3.45	2	2
PBANKA_090270	leucine-rich repeat protein (LRR10)																																	40.8	4.28	1	1
PBANKA_070580	conserved Plasmodium protein, unknown function																																	0	1.6	1	1
PBANKA_071170	BRIX domain, putative																																	30.0889	4.81	2	2
PBANKA_070980	conserved Plasmodium protein, unknown function
PBANKA_070520	conserved Plasmodium protein, unknown function
PBANKA_145990	signal recognition particle, beta subunit, putative																																	27.34	3.45	1	1
PBANKA_070810	dynein light chain 1 (DLC1)																																	48.29	6.06	1	1
PBANKA_112970	ATP-dependent RNA helicase HAS1, putative (HAS1)																																													0	1.02	1	1
PBANKA_080640	conserved protein, unknown function																																	35.97	2.13	1	1
PBANKA_124170	transmembrane emp24 domain-containing protein, putative																																	46.33	6.67	1	1
PBANKA_010470	long chain polyunsaturated fatty acid elongation enzyme, putative
PBANKA_114660	fam-b protein																									43.17	7.29	1	2
PBANKA_134990	conserved Plasmodium protein, unknown function																													25.41	2.28	1	1													30.44	2.28	1	1
PBANKA_132630	cytochrome c1 precursor, putative
PBANKA_120790	protein phosphatase, putative																																	0	3.54	1	1					46.53	3.54	1	1
PBANKA_040140	conserved Plasmodium protein, unknown function
PBANKA_144540	protein transport protein SEC13, putative (SEC13)	0	1.75	1	1																					39.66	1.75	1	1
PBANKA_040910	pre-mRNA splicing factor, putative																																									44.89	3.55	1	1
PBANKA_094120	conserved protein, unknown function																																	0	2.56	1	1
PBANKA_143640	conserved Plasmodium protein, unknown function																																	62.31	10.89	1	1
PBANKA_136530	conserved Plasmodium protein, unknown function																																													0	0.35	1	1
PBANKA_130180	conserved Plasmodium protein, unknown function																																	20.18	0.29	1	1									0	0.21	1	1
PBANKA_145520	DEAD/DEAH box ATP-dependent RNA helicase, putative																																	34.47	2.44	1	1
PBANKA_141410	phosphatidylinositol synthase, putative (PIS)																																	25.69	6.1	1	1
PBANKA_145310	sphingomyelin phosphodiesterase, putative	28.9	1.98	1	1
PBANKA_031050	conserved Plasmodium protein, unknown function
PBANKA_030730	50S ribosomal protein L33, putative																																	0	8.4	1	1
PBANKA_082440	cyclin-dependent kinases regulatory subunit, putative																																									49.32	4.94	1	1
PBANKA_083440	mitochondrial-processing peptidase subunit beta, putative (MAS1)																																					34.33	5.85	2	2
PBANKA_041610	dynein heavy chain, putative																																	59.56	0.39	2	2
PBANKA_131440	conserved Plasmodium protein, unknown function																																					33.23	3.09	2	2
PBANKA_060970	conserved Plasmodium protein, unknown function
PBANKA_061730	conserved Plasmodium protein, unknown function									37.13	2.24	1	1
PBANKA_111820	conserved Plasmodium protein, unknown function													0	0.51	1	1
PBANKA_102150	copper transporter, putative																																	0	4.85	1	1	0	4.85	1	1
PBANKA_083190	nucleolar protein Nop52, putative																																	38.18	2.2	1	1	0	2.2	1	1
PBANKA_091860	phosphatidylinositol-4-phosphate 5-kinase, putative																																	33.41	1.38	1	1									0	0.59	1	1
PBANKA_144200	potassium channel (KCh1)
PBANKA_145570	conserved Plasmodium protein, unknown function																																					21.06	3.8	1	1
PBANKA_102810	RNA guanylyltransferase, putative
PBANKA_082660	conserved Plasmodium protein, unknown function																																	38.55	2.56	2	2
PBANKA_091710	conserved Plasmodium protein, unknown function																																	31.7	1.59	1	1
PBANKA_123890	conserved Plasmodium protein, unknown function																																													24.03	0.65	1	1
PBANKA_092040	conserved Plasmodium protein, unknown function																																	40.23	0.37	1	1	40.84	0.37	1	1
PBANKA_103220	conserved Plasmodium protein, unknown function																																													29.59	0.21	1	1
PBANKA_092510	leucine-rich repeat protein (LRR11)	0	0.97	1	1																																									0	1.25	1	1
PBANKA_104000	conserved Plasmodium protein, unknown function																																					0	1.83	1	1					32.2	1.83	1	1
PBANKA_031340	conserved Plasmodium protein, unknown function																																													27.34	0.49	1	1
PBANKA_031530	conserved Plasmodium protein, unknown function																																													39.88	0.79	1	1
PBANKA_123820	DnaJ protein, putative																													0	1.5	1	2
PBANKA_110440	conserved Plasmodium protein, unknown function																																	0	0.29	1	1									0	0.38	1	1
PBANKA_030540	conserved Plasmodium protein, unknown function													25.54	0.47	1	1																									32.63	0.47	1	1
PBANKA_010290	SPE2-interacting protein, putative (SIP2)
PBANKA_031430	conserved Plasmodium protein, unknown function																													45.9	1.19	1	1
PBANKA_145950	myosin light chain 1, putative,myosin A tail domain interacting protein MTIP, putative (MTIP)																																													36.85	5.39	1	1
PBANKA_021310	signal recognition particle subunit SRP9, putative (SRP9)																																	67.56	14	1	1
PBANKA_120280	conserved Plasmodium protein, unknown function
PBANKA_113620	conserved Plasmodium protein, unknown function
PBANKA_060220	signal recognition particle subunit SRP14, putative (SRP14)
PBANKA_060550	conserved Plasmodium protein, unknown function																	21.33	1.66	1	1
PBANKA_050180	conserved Plasmodium protein, unknown function
PBANKA_140470	conserved Plasmodium protein, unknown function																									50.9	4.15	1	1
PBANKA_010060	schizont membrane associated cytoadherence protein (SMAC)																									73.6	11.25	1	1
PBANKA_040850	parasite-infected erythrocyte surface protein (PIESP1)
PBANKA_060560	conserved Plasmodium protein, unknown function
PBANKA_120200	inner membrane complex protein 1c (IMC1c)																					20.43	5.4	1	1
PBANKA_120350	conserved Plasmodium protein, unknown function																	0	6.16	1	1
PBANKA_146040	FK506-binding protein (FKBP)-type peptidyl-prolyl isomerase, putative (FKBP35)																																													32.05	4.9	1	1
PBANKA_144170	conserved Plasmodium protein, unknown function
PBANKA_113320	cdc2-related kinase 2 (CRK2)													44.92	2.78	1	1
PBANKA_132820	conserved Plasmodium protein, unknown function
PBANKA_070070	Plasmodium exported protein, unknown function																					47.7	7.25	1	1
PBANKA_071690	armadillo-domain containing rhoptry protein, putative (ARO)
PBANKA_082650	histone deacetylase, putative (HDAC1)					0	4.47	1	1
PBANKA_091620	TCP-1/cpn60 chaperonin family, putative	36.76	2.76	1	1
PBANKA_114290	suppressor of kinetochore protein 1, putative (SKP1)																																													30.18	11.11	1	1
PBANKA_021350	ribosome biogenesis protein BRX1 homolog, putative
PBANKA_051740	myb2 transcription factor, putative (Myb2)																																					0	1.99	1	1
PBANKA_103250	conserved Plasmodium protein, unknown function
PBANKA_070100	tryptophan-rich antigen, putative, pseudogene
PBANKA_031580	ribosome associated membrane protein RAMP4, putative																					0	17.65	1	1
PBANKA_050900	conserved Plasmodium protein, unknown function																																					33.42	1.51	1	1
PBANKA_130900	RNA helicase, putative
PBANKA_122870	conserved Plasmodium protein, unknown function																																													35.45	2.47	1	1
PBANKA_060880	conserved Plasmodium protein, unknown function																																													26.4	1.45	1	1
PBANKA_000500	fam-b protein																					23.23	6.12	1	1
PBANKA_134750	ATP-dependent RNA helicase, putative																																	56.5	2.69	1	1
PBANKA_030510	serine repeat antigen 1 (SERA1)																					31.57	1.35	1	1
PBANKA_051120	U3 small nucleolar ribonucleoprotein protein MPP10, putative (MPP10)																																	0	2.51	1	1
PBANKA_123860	transporter, putative													32.21	2.27	1	1
PBANKA_083240	conserved protein, unknown function																																									24.31	3.2	1	1
PBANKA_146270	THO complex subunit 2, putative (THO2)
PBANKA_071290	high mobility group protein B2, putative (HMGB2)																									29.48	12.24	1	1
PBANKA_092830	conserved Plasmodium protein, unknown function
PBANKA_093650	replication factor C subunit 5, putative (RFC5)
PBANKA_142070	conserved Plasmodium protein, unknown function																																	37.97	1.62	1	1
PBANKA_080830	E3 ubiquitin-protein ligase, putative																																													53.2	3	1	1
PBANKA_130760	dephospho-CoA kinase, putative (DPCK)																																	0	5.84	1	1
PBANKA_060180	conserved Plasmodium protein, unknown function
PBANKA_123950	mitochondrial import receptor subunit TOM22, putative																																					61.01	10	1	1
PBANKA_050420	large subunit rRNA processing RRM protein, putative
PBANKA_121250	conserved Plasmodium protein, unknown function																																									22.41	0.98	1	1
PBANKA_141640	conserved Plasmodium protein, unknown function																																	42.94	1.43	1	1
PBANKA_030100	conserved Plasmodium protein, unknown function
PBANKA_132430	inner membrane complex sub-compartment protein 3 (ISP3)
PBANKA_134530	DNAJ like protein, putative
PBANKA_113290	regulator of chromosome condensation, putative
PBANKA_110430	conserved Plasmodium protein, unknown function																																	0	2.02	1	1
PBANKA_010480	conserved Plasmodium protein, unknown function																																					39.39	1.3	1	1
PBANKA_031060	conserved protein, unknown function
PBANKA_071910	conserved Plasmodium protein, unknown function																																													25.32	3.56	1	1
PBANKA_020390	conserved protein, unknown function																																	0	7.45	1	1
PBANKA_130320	conserved Plasmodium protein, unknown function																																									26.25	0.84	1	1
PBANKA_050340	conserved Plasmodium protein, unknown function																																	41.53	7.05	1	1
PBANKA_111970	cleavage stimulation factor subunit 1, putative
PBANKA_111160	prefoldin subunit, putative
PBANKA_090910	conserved protein, unknown function
PBANKA_133750	conserved Plasmodium protein, unknown function																																													0	0.19	1	1
PBANKA_141300	cop-coated vesicle membrane protein p24 precursor, putative																																	39.42	6.31	1	1
PBANKA_000220	reticulocyte binding protein, putative (Pb235)																																	33.85	1.56	1	1
PBANKA_120590	transcription factor with AP2 domain(s), putative (ApiAP2)																					57.99	1	1	1
PBANKA_052090	antigen UB05, putative
PBANKA_103040	conserved Plasmodium protein, unknown function																																					0	1.42	1	1
PBANKA_142030	conserved Plasmodium protein, unknown function
PBANKA_081960	conserved Plasmodium protein, unknown function
PBANKA_112700	choline/ethanolaminephosphotransferase (CEPT)
PBANKA_050050	BIR protein,PIR protein																									34.74	5.36	1	1
PBANKA_040930	phosphatidylinositol 3- and 4-kinase, putative																																					29.35	1.02	1	1
PBANKA_113650	conserved Plasmodium protein, unknown function																					0	1.87	1	1
PBANKA_050560	endomembrane protein 70, putative																																	61.7	2.26	1	1
PBANKA_070730	histone acetyltransferase GCN5, putative (GCN5)																																	30.23	0.92	1	1
PBANKA_121960	cg1 protein, putative
PBANKA_070530	conserved Plasmodium protein, unknown function																																	0	4.64	1	1
PBANKA_143770	conserved Plasmodium protein, unknown function																																	32.74	4.6	1	1
PBANKA_144190	ATP-dependent RNA helicase, putative
PBANKA_070990	conserved Plasmodium protein, unknown function
PBANKA_132510	conserved Plasmodium protein, unknown function																									37.75	3.68	1	1
PBANKA_093350	rhomboid protease ROM1 (ROM1)																																									22.54	3.6	1	1
PBANKA_111490	phosphatidylinositol 3-kinase, putative (PI3K)																																													0	0.34	1	1
PBANKA_136230	conserved Plasmodium protein, unknown function																																	33.9	0.37	1	1
PBANKA_110400	ATP-dependent helicase, putative
PBANKA_133270	duffy-binding protein
PBANKA_130750	conserved Plasmodium protein, unknown function
PBANKA_102410	ATP-dependent RNA helicase, putative																																									31.76	1	1	1
PBANKA_041440	formate-nitrite transporter, putative																																					39.26	3.22	1	1
PBANKA_080230	E3 ubiquitin-protein ligase, putative																																	34.64	0.32	1	1
PBANKA_113590	conserved Plasmodium protein, unknown function																																	27.09	0.22	1	1
PBANKA_136000	DNA topoisomerase 3, putative (TOP3)
PBANKA_141120	conserved Plasmodium protein, unknown function																																													27.51	0.85	1	1
PBANKA_090550	conserved Plasmodium protein, unknown function																																	33.89	1.42	1	1
PBANKA_132160	conserved Plasmodium protein, unknown function																																	32.21	0.42	1	1
PBANKA_093240	berghepain-2 (BP2)
PBANKA_110500	conserved Plasmodium protein, unknown function
PBANKA_082210	conserved Plasmodium protein, unknown function																																	0	0.72	1	1
PBANKA_031680	Plasmodium exported protein, unknown function
PBANKA_101560	apicoplast ribosomal protein L15 precursor, putative	22.2	2.55	1	1
PBANKA_121580	conserved Plasmodium protein, unknown function
PBANKA_145720	double C2-like domain-containing protein, putative (DOC2)																																	20.48	0.52	1	1
PBANKA_121870	conserved Plasmodium protein, unknown function													21.41	2.5	1	1
PBANKA_020250	replication factor c protein, putative
PBANKA_071730	cdc2-related protein kinase 3 (CRK3)													44.92	0.66	1	1
PBANKA_090390	coatomer subunit gamma, putative																																	24.04	0.72	1	1
PBANKA_124030	conserved Plasmodium protein, unknown function
PBANKA_093780	U3/U14 snoRNA-associated small subunit rRNA processing protein, putative																																	25.81	2.33	1	1
PBANKA_010250	phenylalanine--tRNA ligase, putative																																	0	2.31	1	1
PBANKA_062300	Plasmodium exported protein, unknown function
PBANKA_102160	conserved Plasmodium protein, unknown function
PBANKA_131220	ubiquitin-protein ligase, putative																													28.48	0.84	1	1
PBANKA_136490	conserved Plasmodium protein, unknown function																																	25.83	2.16	1	1
PBANKA_082080	regulator of chromosome condensation, putative
PBANKA_141040	vacuolar ATP synthase subunit a, putative
PBANKA_131790	conserved Plasmodium protein, unknown function					32.52	0.51	1	1
PBANKA_133090	conserved Plasmodium protein, unknown function
PBANKA_110610	conserved Plasmodium protein, unknown function	0	0.4	1	1
PBANKA_070710	membrane skeletal protein, putative
PBANKA_091070	conserved Plasmodium protein, unknown function
PBANKA_144320	RNA pseudouridylate synthase, putative
PBANKA_081940	conserved Plasmodium protein, unknown function																																	32.83	0.87	1	1
PBANKA_083120	diacylglycerol kinase, putative																																									21.36	0.63	1	1
PBANKA_140120	DEAD/DEAH box ATP-dependent RNA helicase, putative	23.1	1.17	1	1
PBANKA_146050	serine/threonine protein kinase, putative	47.84	1.13	1	1
PBANKA_123030	conserved Plasmodium protein, unknown function																																													38.32	0.72	1	1
PBANKA_131490	conserved Plasmodium protein, unknown function													24.85	1.09	1	1
PBANKA_130960	conserved Plasmodium protein, unknown function									32.8	0.99	1	1
PBANKA_080590	kinesin-8, putative																																	42.02	0.99	1	1
PBANKA_141460	inositol polyphosphate kinase, putative (IPK2)
PBANKA_143380	conserved Plasmodium protein, unknown function									25.61	0.64	1	1
PBANKA_130230	metacaspase-like protein
PBANKA_122830	conserved Plasmodium protein, unknown function																																					0	0.25	1	1
[truncated: 13 more columns]

## Sheet: SAINT results
PROTID	GENE	PB071600_FC_A	PB071600_FC_B	PB071600_SP	PB090110_FC_A	PB090110_FC_B	PB090110_SP	PB093910_FC_A	PB093910_FC_B	PB093910_SP	PB094270_FC_A	PB094270_FC_B	PB094270_SP	PB100160_FC_A	PB100160_FC_B	PB100160_SP	IP_MP013-PB071600	IP_MP001-PB071600	IP_MP013-PB090110	IP_MP001-PB090110	IP_MP013-PB093910	IP_MP001-PB093910	IP_MP013-PB094270	IP_MP002-PB094270	IP_MP013-PB100160	IP_MP001-PB100160	IP_MP013C3	IP_MP013C2	IP_MP013C1	IP_MP002C3	IP_MP002C1
PBANKA_130230	PBANKA_130230	0	0	0	0	0	0	0	0	0	0	0	0	0	0	0	0	0	0	0	0	0	0	0	0	0	1	0	0	0	0
PBANKA_081990	PBANKA_081990	0.95	0.51	0	0.87	0.48	0	0.72	0.43	0	0.99	0.53	0.01	1.03	0.54	0.03	4	0	4	0	3	0	6	0	7	0	5	3	4	0	0
PBANKA_134750	PBANKA_134750	0	0	0	0	0	0	0	0	0	0	0	0	1.28	1.25	0	0	0	0	0	0	0	0	0	1	0	0	0	0	0	0
PBANKA_131220	PBANKA_131220	0	0	0	0	0	0	0	0	0	0	0	0	0	0	0	0	0	0	0	0	0	0	0	0	0	0	0	1	0	0
PBANKA_083630	PBANKA_083630	1.43	1.37	0	0	0	0	0	0	0	1.62	1.5	0.34	1.28	1.25	0	1	0	0	0	0	0	2	0	1	0	0	0	0	0	0
PBANKA_061370	PBANKA_061370	0	0	0	1.14	0.98	0	1.13	0.98	0	0	0	0	0	0	0	0	0	1	0	1	0	0	0	0	0	0	0	1	0	0
PBANKA_021060	PBANKA_021060	0.84	0.63	0	0.8	0.61	0	0	0	0	0	0	0	0	0	0	1	0	1	0	0	0	0	0	0	0	0	5	0	0	0
PBANKA_091220	PBANKA_091220	1.24	0.46	0	0.7	0.33	0	1.15	0.44	0	1.02	0.41	0	1.12	0.43	0.03	11	0	6	0	12	0	12	0	15	0	9	9	6	0	0
PBANKA_052400	PBANKA_052400	0	0	0	0.97	0.79	0	0.97	0.78	0	0.93	0.76	0	0	0	0	0	0	1	0	1	0	1	0	0	0	1	2	0	0	0
PBANKA_124390	PBANKA_124390	0.95	0.63	0.01	0.89	0.61	0.01	0.88	0.6	0.01	0.67	0.49	0	0	0	0	2	0	2	0	2	0	1	0	0	0	1	3	2	0	0
PBANKA_111860	PBANKA_111860	0.68	0.55	0	0.5	0.41	0	0.37	0.23	0	0.41	0.32	0	0.52	0.37	0	21	3	13	4	18	1	18	5	9	17	19	26	16	31	6
PBANKA_040400	PBANKA_040400	1.55	1.22	0	1.59	1.09	0	0.82	0.65	0	0.87	0.67	0	1.34	0.88	0	175	93	135	144	112	97	127	174	139	352	190	187	108	178	57
PBANKA_144540	PBANKA_144540	0	0	0	0	0	0	0	0	0	0	0	0	1.17	0.96	0	0	0	0	0	0	0	0	0	0	1	0	0	0	1	0
PBANKA_112260	PBANKA_112260	1.26	0.92	0.03	0.93	0.74	0	0.92	0.73	0	0	0	0	1.06	0.81	0.03	2	0	1	0	1	0	0	0	2	0	1	1	1	0	0
PBANKA_081900	PBANKA_081900	0.84	0.55	0	0	0	0	0.78	0.52	0	0.59	0.42	0	0	0	0	2	0	0	0	2	0	1	0	0	0	4	3	0	1	0
PBANKA_103290	PBANKA_103290	0	0	0	1.37	1.32	0	0	0	0	0	0	0	1.84	1.64	0.46	0	0	1	0	0	0	0	0	3	0	0	0	0	0	0
PBANKA_141140	PBANKA_141140	0	0	0	1.08	0.91	0	0	0	0	0	0	0	0	0	0	0	0	1	0	0	0	0	0	0	0	1	1	0	0	0
PBANKA_030540	PBANKA_030540	2.84	2.16	0	1.37	1.32	0	0	0	0	0	0	0	0	0	0	0	1	1	0	0	0	0	0	0	0	0	0	0	0	0
PBANKA_093990	PBANKA_093990	0	0	0	0	0	0	0.99	0.8	0	0.95	0.78	0	0	0	0	0	0	0	0	1	0	1	0	0	0	3	0	0	0	0
PBANKA_113640	PBANKA_113640	0	0	0	0	0	0	0	0	0	0	0	0	1.34	1	0.09	0	0	0	0	0	0	0	0	3	0	3	0	0	0	0
PBANKA_130800	PBANKA_130800	0	0	0	2.17	0.77	0.2	0	0	0	0.7	0.4	0	2.41	0.81	0.34	0	0	16	0	0	0	4	0	24	0	12	2	2	0	0
PBANKA_141630	PBANKA_141630	0.99	0.87	0	1.09	0.95	0	0.98	0.84	0	1.18	1.04	0	1.02	0.83	0	20	3	27	4	26	5	33	12	38	8	26	24	14	8	4
PBANKA_132630	PBANKA_132630	0	0	0	0	0	0	0	0	0	0	0	0	0	0	0	0	0	0	0	0	0	0	0	0	0	2	0	0	0	0
PBANKA_135670	PBANKA_135670	0.75	0.32	0	0.47	0.24	0	0.93	0.36	0	0.54	0.26	0	0.76	0.32	0	7	0	4	0	11	0	6	0	11	0	15	13	3	0	0
PBANKA_100910	PBANKA_100910	0.93	0.5	0	0.72	0.42	0	1.45	0.65	0.08	1.27	0.8	0.02	1.01	0.52	0.02	4	0	3	0	9	0	7	1	7	0	6	4	3	0	0
PBANKA_103860	PBANKA_103860	0	0	0	1.11	0.56	0.01	0.59	0.37	0	0.99	0.52	0.01	1.11	0.56	0.04	0	0	6	0	2	0	6	0	8	0	4	7	2	0	0
PBANKA_011100	PBANKA_011100	0	0	0	0	0	0	0	0	0	0	0	0	0.91	0.74	0	0	0	0	0	0	0	0	0	1	0	1	2	0	0	0
PBANKA_141730	PBANKA_141730	0	0	0	0	0	0	0	0	0	0	0	0	0.81	0.53	0	0	0	0	0	0	0	0	0	3	0	10	0	0	0	0
PBANKA_121770	PBANKA_121770	0.42	0.2	0	0.52	0.45	0	0.48	0.42	0	0.78	0.68	0	0.7	0.61	0	11	0	9	2	8	3	15	9	17	8	15	17	10	7	7
PBANKA_060180	PBANKA_060180	0	0	0	0	0	0	0	0	0	0	0	0	0	0	0	0	0	0	0	0	0	0	0	0	0	1	0	0	0	0
PBANKA_051140	PBANKA_051140	0.79	0.52	0	1.05	0.7	0	0.48	0.31	0	1.15	0.89	0	0.9	0.57	0	19	1	29	2	13	1	30	10	34	4	32	14	7	6	6
PBANKA_092980	PBANKA_092980	0	0	0	1.03	0.85	0	1.02	0.84	0	0.98	0.82	0	0.96	0.8	0	0	0	1	0	1	0	1	0	1	0	1	0	1	0	0
PBANKA_080460	PBANKA_080460	0	0	0	0	0	0	0.93	0.74	0	0	0	0	0.88	0.71	0	0	0	0	0	1	0	0	0	1	0	2	0	1	0	0
PBANKA_130760	PBANKA_130760	0	0	0	0	0	0	0	0	0	0	0	0	1.28	1.25	0	0	0	0	0	0	0	0	0	1	0	0	0	0	0	0
PBANKA_135450	PBANKA_135450	0.51	0.23	0	0.96	0.33	0	0.75	0.29	0	1.07	0.78	0	0.92	0.62	0	9	0	22	0	17	0	19	6	21	4	16	18	12	1	2
PBANKA_094120	PBANKA_094120	0	0	0	0	0	0	0	0	0	0	0	0	1.14	1.03	0	0	0	0	0	0	0	0	0	1	0	1	0	0	0	0
PBANKA_143810	PBANKA_143810	1.11	0.77	0.02	1.04	0.74	0.02	1.03	0.73	0.02	0.96	0.7	0.02	0.93	0.68	0.02	2	0	2	0	2	0	2	0	2	0	1	1	2	0	0
PBANKA_102960	PBANKA_102960	0.86	0.5	0	1.07	0.57	0.01	0.64	0.41	0	0.61	0.39	0	1	0.55	0.02	3	0	5	0	2	0	2	0	6	0	5	3	3	0	0
PBANKA_141320	PBANKA_141320	0	0	0	1.22	0.8	0.03	1.2	0.8	0.03	1.11	0.76	0.03	1.06	0.73	0.03	0	0	3	0	3	0	3	0	3	0	2	2	1	0	0
PBANKA_080230	PBANKA_080230	0	0	0	0	0	0	0	0	0	0	0	0	1.28	1.25	0	0	0	0	0	0	0	0	0	1	0	0	0	0	0	0
PBANKA_050780	PBANKA_050780	0.47	0.25	0	1.12	0.42	0	0.35	0.21	0	0.9	0.37	0	0.72	0.33	0	3	0	12	0	2	0	11	0	9	0	15	4	7	0	0
PBANKA_082800	PBANKA_082800	0.57	0.31	0	0.43	0.26	0	0.69	0.35	0	0.48	0.28	0	0.52	0.3	0	3	0	2	0	5	0	3	0	4	0	6	6	7	0	0
PBANKA_145300	PBANKA_145300	0	0	0	0	0	0	0	0	0	0.86	0.68	0	1.58	1.04	0.17	0	0	0	0	0	0	1	0	5	0	3	1	0	0	0
PBANKA_102840	PBANKA_102840	1.08	0.75	0	1.53	1	0	1.36	0.79	0	1.22	0.72	0	1.14	0.71	0	37	9	83	11	89	10	92	15	90	19	50	81	41	7	3
PBANKA_145460	PBANKA_145460	0.85	0.55	0	1.14	0.67	0.01	0.78	0.52	0	0.88	0.57	0	0.96	0.6	0.01	2	0	4	0	2	0	3	0	4	0	5	4	0	0	0
PBANKA_134580	PBANKA_134580	0.76	0.27	0	0.82	0.28	0	1.28	0.36	0	1.32	0.37	0.02	0.95	0.31	0	11	0	14	0	24	0	29	0	22	0	17	21	7	0	0
PBANKA_050590	PBANKA_050590	0	0	0	1.37	1.32	0	0	0	0	1.31	1.27	0	1.28	1.25	0	0	0	1	0	0	0	1	0	1	0	0	0	0	0	0
PBANKA_030940	PBANKA_030940	0.57	0.29	0	0.52	0.27	0	0.43	0.24	0	0	0	0	0.27	0.17	0	4	0	4	0	3	0	0	0	1	0	7	12	6	0	0
PBANKA_142350	PBANKA_142350	0.66	0.49	0	1.04	0.82	0	0.89	0.7	0	1.02	0.84	0	0.85	0.68	0	34	3	56	8	50	10	52	27	58	20	46	50	41	9	11
PBANKA_101490	PBANKA_101490	0	0	0	0	0	0	0	0	0	1.15	1.03	0	1.12	1.01	0	0	0	0	0	0	0	1	0	1	0	0	1	0	0	0
PBANKA_093200	PBANKA_093200	0.66	0.28	0	1.4	0.87	0	0.58	0.13	0	1.37	0.88	0	0.92	0.4	0	40	1	78	9	46	0	84	26	86	6	84	38	52	3	3
PBANKA_092210	PBANKA_092210	0.31	0.17	0	1.13	0.81	0	0.82	0.56	0	0.9	0.6	0	0.93	0.7	0	5	0	9	5	5	6	6	11	16	8	9	4	8	7	6
PBANKA_082600	PBANKA_082600	0.77	0.56	0	0.74	0.54	0	0.92	0.64	0.01	0.87	0.61	0.01	0.98	0.67	0.02	1	0	1	0	2	0	2	0	3	0	3	2	1	0	0
PBANKA_040300	PBANKA_040300	1.16	0.65	0.01	1.22	0.67	0.03	1.73	1.19	0.06	0.82	0.52	0	1.23	0.84	0.03	4	0	5	0	6	1	3	0	5	1	3	4	2	0	0
PBANKA_123510	PBANKA_123510	0	0	0	0	0	0	0	0	0	0.94	0.76	0	0	0	0	0	0	0	0	0	0	1	0	0	0	1	0	0	1	0
PBANKA_120700	PBANKA_120700	0.93	0.35	0	1.02	0.37	0	1.12	0.39	0	0.93	0.35	0	1.1	0.38	0.02	10	0	13	0	15	0	14	0	19	0	11	12	8	0	0
PBANKA_136520	PBANKA_136520	0	0	0	0	0	0	0	0	0	1.06	0.79	0.02	1.02	0.77	0.02	0	0	0	0	0	0	2	0	2	0	2	2	0	0	0
PBANKA_114290	PBANKA_114290	0	0	0	0	0	0	0	0	0	0	0	0	0	0	0	0	0	0	0	0	0	0	0	0	0	0	1	0	0	0
PBANKA_060200	PBANKA_060200	0.92	0.46	0	1.49	0.6	0.08	0.61	0.35	0	1.02	0.48	0.01	1.51	0.61	0.28	5	0	11	0	3	0	8	0	15	0	6	6	4	0	0
PBANKA_010480	PBANKA_010480	0	0	0	0	0	0	1.36	1.31	0	0	0	0	0	0	0	0	0	0	0	1	0	0	0	0	0	0	0	0	0	0
PBANKA_093030	PBANKA_093030	1.84	0.58	0	1.55	0.5	0	1.16	0.39	0	0.99	0.34	0.01	0.95	0.35	0.02	5	21	5	23	4	26	4	36	5	39	3	5	6	24	20
PBANKA_091440	PBANKA_091440	0	0	0	0	0	0	1.11	0.82	0.07	0	0	0	1.28	0.9	0.07	0	0	0	0	2	0	0	0	0	2	0	0	0	2	0
PBANKA_140500	PBANKA_140500	0.76	0.43	0	1.19	0.57	0.01	0	0	0	0.74	0.43	0	1.07	0.53	0.03	3	0	7	0	0	0	4	0	8	0	5	7	2	0	0
PBANKA_145940	PBANKA_145940	0	0	0	0	0	0	0	0	0	0.94	0.77	0	0	0	0	0	0	0	0	0	0	1	0	0	0	2	1	0	0	0
PBANKA_145180	PBANKA_145180	0.89	0.67	0	1.31	0.89	0.06	1.29	0.88	0.06	1.2	0.84	0.06	1.14	0.81	0.06	1	0	3	0	3	0	3	0	3	0	1	2	1	0	0
PBANKA_031050	PBANKA_031050	0	0	0	0	0	0	0	0	0	0	0	0	0	0	0	0	0	0	0	0	0	0	0	0	0	2	0	0	0	0
PBANKA_134410	PBANKA_134410	0.67	0.49	0	0.44	0.33	0	0.69	0.48	0	0.42	0.31	0	1.24	0.85	0	26	3	17	3	35	5	22	6	31	47	41	39	23	34	1
PBANKA_061720	PBANKA_061720	0.67	0.36	0	0.68	0.36	0	0.7	0.53	0	0.7	0.49	0	1.29	0.96	0.02	6	0	7	0	5	1	7	1	14	4	9	7	4	5	0
PBANKA_121250	PBANKA_121250	0	0	0	1.37	1.32	0	0	0	0	0	0	0	0	0	0	0	0	1	0	0	0	0	0	0	0	0	0	0	0	0
PBANKA_123990	PBANKA_123990	0.81	0.33	0	0.66	0.3	0	0	0	0	0.92	0.44	0.02	0	0	0	0	2	0	2	0	0	1	7	0	0	1	1	0	7	4
PBANKA_010540	PBANKA_010540	1.61	1.11	0.09	0	0	0	1.47	1.04	0.09	0.92	0.75	0	1.78	1.47	0.1	3	0	0	0	3	0	1	0	2	2	0	3	0	0	0
PBANKA_051120	PBANKA_051120	0	0	0	0	0	0	0	0	0	0	0	0	1.28	1.25	0	0	0	0	0	0	0	0	0	1	0	0	0	0	0	0
PBANKA_121310	PBANKA_121310	0	0	0	1.1	0.93	0	1.38	1.1	0.07	0	0	0	1.92	1.37	0.34	0	0	1	0	2	0	0	0	5	0	2	0	0	0	0
PBANKA_010460	PBANKA_010460	1.13	0.94	0	0	0	0	1.07	0.91	0	1.03	0.88	0	1.01	0.86	0	1	0	0	0	1	0	1	0	1	0	1	1	0	0	0
PBANKA_031660	PBANKA_031660	1.44	1.11	0	2.03	1.51	0	0.59	0.33	0	0.81	0.66	0	2.21	1.3	0.49	6	3	9	6	0	3	6	4	6	23	5	10	3	5	2
PBANKA_123170	PBANKA_123170	1.12	0.87	0	1.11	0.92	0	0.74	0.46	0	0.92	0.77	0	0.67	0.43	0	33	17	60	16	69	5	58	34	80	9	74	57	57	13	12
PBANKA_070820	PBANKA_070820	0	0	0	1.75	1.58	0.34	0	0	0	1.31	1.27	0	2.68	2.09	0.5	0	0	2	0	0	0	1	0	6	0	0	0	0	0	0
PBANKA_124250	PBANKA_124250	0.51	0.34	0	1.02	0.54	0.02	0.87	0.49	0.01	0.8	0.47	0.01	0.66	0.41	0	1	0	5	0	4	0	4	0	3	0	0	4	6	0	0
PBANKA_090640	PBANKA_090640	1.09	0.83	0	0.73	0.51	0	0.72	0.45	0	1	0.75	0	0.91	0.69	0	30	9	37	4	43	4	52	19	51	21	43	51	42	2	8
PBANKA_051020	PBANKA_051020	0	0	0	0	0	0	0	0	0	1.16	1.05	0	1.39	1.2	0.2	0	0	0	0	0	0	1	0	2	0	1	0	0	0	0
PBANKA_121130	PBANKA_121130	0.83	0.36	0	0.81	0.36	0	0.88	0.56	0	0.63	0.45	0	0.75	0.34	0	9	0	10	0	9	1	5	2	12	0	12	8	8	2	0
PBANKA_052200	PBANKA_052200	0	0	0	0	0	0	1.07	0.91	0	0	0	0	1.18	0.97	0	0	0	0	0	1	0	0	0	0	1	1	1	0	0	0
PBANKA_144850	PBANKA_144850	0	0	0	0	0	0	0	0	0	0.99	0.73	0.02	1.13	0.8	0.05	0	0	0	0	0	0	2	0	3	0	5	0	0	0	0
PBANKA_132810	PBANKA_132810	1.21	0.58	0	0.59	0.37	0	0.7	0.42	0	1.07	0.54	0.01	1	0.52	0.01	6	0	2	0	3	0	7	0	7	0	10	5	0	0	0
PBANKA_123420	PBANKA_123420	0.89	0.49	0	1.12	0.59	0	1.02	0.48	0	1.02	0.54	0	1.04	0.5	0	30	2	45	3	45	3	49	7	59	6	39	39	36	3	0
PBANKA_123350	PBANKA_123350	1.03	0.63	0	0.79	0.52	0	0.94	0.59	0	1.01	0.62	0.02	1.34	0.73	0.22	3	0	2	0	3	0	4	0	7	0	3	3	2	0	0
PBANKA_093920	PBANKA_093920	0.84	0.54	0	0.96	0.59	0	1.43	0.76	0.12	1.01	0.62	0.02	1.08	0.64	0.05	2	0	3	0	6	0	4	0	5	0	3	3	2	0	0
PBANKA_111520	PBANKA_111520	0.54	0.2	0	0.94	0.27	0	0.77	0.24	0	0.45	0.18	0	1.25	0.31	0.05	10	0	22	0	18	0	11	0	40	0	22	16	18	0	0
PBANKA_030680	PBANKA_030680	0	0	0	3.38	2.13	0.2	0	0	0	1.16	1.05	0	2.19	1.64	0.45	0	0	0	2	0	0	1	0	0	3	1	0	0	0	0
PBANKA_121950	PBANKA_121950	1.86	1.65	0.34	0	0	0	1.73	1.57	0.34	0	0	0	0	0	0	2	0	0	0	2	0	0	0	0	0	0	0	0	0	0
PBANKA_133460	PBANKA_133460	0.93	0.72	0	0	0	0	0.88	0.69	0	0.85	0.67	0	0.83	0.66	0	1	0	0	0	1	0	1	0	1	0	1	1	0	1	0
PBANKA_142070	PBANKA_142070	0	0	0	0	0	0	0	0	0	0	0	0	1.28	1.25	0	0	0	0	0	0	0	0	0	1	0	0	0	0	0	0
PBANKA_130030	PBANKA_130030	0	0	0	0	0	0	0	0	0	1.67	1.54	0	0	0	0	0	0	0	0	0	0	1	1	0	0	1	0	0	0	0
PBANKA_101860	PBANKA_101860	1.49	1.02	0	1.49	1.01	0	1.1	0.68	0	1.19	0.82	0	0.94	0.64	0	11	3	16	3	15	2	13	7	13	5	12	14	12	2	0
PBANKA_134320	PBANKA_134320	0.83	0.4	0	1.34	0.53	0.02	0.64	0.35	0	0.51	0.3	0	0.63	0.34	0	5	0	11	0	4	0	3	0	5	0	4	12	3	0	0
PBANKA_020310	PBANKA_020310	0	0	0	0	0	0	1.09	0.92	0	1.3	1.05	0.07	1.47	1.15	0.14	0	0	0	0	1	0	2	0	3	0	2	0	0	0	0
PBANKA_131480	PBANKA_131480	0.92	0.63	0	0.89	0.66	0	0.64	0.47	0	0.44	0.31	0	0.77	0.53	0	1	1	2	1	1	1	0	1	1	3	3	1	1	2	2
PBANKA_145510	PBANKA_145510	0	0	0	1.22	1.09	0	0	0	0	1.16	1.05	0	0	0	0	0	0	1	0	0	0	1	0	0	0	1	0	0	0	0
PBANKA_052290	PBANKA_052290	0	0	0	0.78	0.58	0	1.19	0.79	0.03	1.28	0.83	0.08	1.53	0.92	0.27	0	0	1	0	3	0	4	0	6	0	1	3	1	0	0
PBANKA_051240	PBANKA_051240	0	0	0	0	0	0	0	0	0	1.31	1.27	0	1.28	1.25	0	0	0	0	0	0	0	1	0	1	0	0	0	0	0	0
PBANKA_080760	PBANKA_080760	1.01	0.83	0	0.81	0.68	0	1.35	1.07	0	1.22	0.96	0	0.81	0.66	0	17	6	20	5	23	18	23	27	20	18	20	20	19	9	10
PBANKA_090850	PBANKA_090850	0.76	0.49	0	1.18	0.64	0.03	0.56	0.39	0	1.43	0.72	0.21	1.79	0.82	0.45	2	0	5	0	1	0	8	0	12	0	2	4	3	0	0
PBANKA_090580	PBANKA_090580	0.74	0.42	0	0.93	0.49	0	0.79	0.44	0	0.52	0.33	0	0.78	0.43	0	3	0	5	0	4	0	2	0	5	0	5	3	5	0	0
PBANKA_100060	PBANKA_100060	1.12	0.93	0	1.36	1.07	0.07	1.34	1.06	0.07	1.26	1.02	0.07	1.22	0.99	0.07	1	0	2	0	2	0	2	0	2	0	0	2	0	0	0
PBANKA_133860	PBANKA_133860	0.81	0.64	0	0.79	0.63	0	1.13	0.96	0	0.6	0.51	0	0.79	0.68	0	31	3	34	4	33	16	26	10	29	21	20	37	30	16	8
PBANKA_146160	PBANKA_146160	0	0	0	0	0	0	0	0	0	132.26	103.74	1	0	0	0	0	0	0	0	0	0	79	189	0	0	0	0	0	0	0
PBANKA_110140	PBANKA_110140	0.65	0.27	0	0.76	0.29	0	0.7	0.28	0	0.8	0.49	0	0.77	0.4	0	10	0	14	0	13	0	14	2	17	1	22	9	11	3	0
PBANKA_070070	PBANKA_070070	0	0	0	0	0	0	0	0	0	1.56	1.46	0	0	0	0	0	0	0	0	0	0	0	1	0	0	0	0	0	0	0
PBANKA_083290	PBANKA_083290	1	0.6	0	1.25	0.69	0.05	1.54	0.78	0.22	1.11	0.64	0.05	0.8	0.52	0	3	0	5	0	7	0	5	0	3	0	2	3	3	0	0
PBANKA_082080	PBANKA_082080	0	0	0	0	0	0	0	0	0	0	0	0	0	0	0	0	0	0	0	0	0	0	0	0	0	1	0	0	0	0
PBANKA_122050	PBANKA_122050	0.81	0.4	0	0.59	0.34	0	0	0	0	0.92	0.69	0	0.78	0.52	0	8	0	6	0	0	0	4	5	10	1	14	7	4	1	1
PBANKA_050630	PBANKA_050630	0	0	0	0	0	0	0	0	0	0	0	0	1.14	1.03	0	0	0	0	0	0	0	0	0	1	0	1	0	0	0	0
PBANKA_145950	PBANKA_145950	0	0	0	0	0	0	0	0	0	0	0	0	0	0	0	0	0	0	0	0	0	0	0	0	0	0	1	0	0	0
PBANKA_030530	PBANKA_030530	0	0	0	1.2	1.07	0	0	0	0	0	0	0	1.37	1.18	0.2	0	0	1	0	0	0	0	0	2	0	0	1	0	0	0
PBANKA_070530	PBANKA_070530	0	0	0	0	0	0	0	0	0	0	0	0	1.28	1.25	0	0	0	0	0	0	0	0	0	1	0	0	0	0	0	0
PBANKA_145930	PBANKA_145930	1.28	0.99	0	1.47	1.02	0	1.24	0.94	0	1.08	0.86	0	1.27	0.95	0	13	7	12	12	14	14	17	18	18	27	18	11	13	14	6
PBANKA_141040	PBANKA_141040	0	0	0	0	0	0	0	0	0	0	0	0	0	0	0	0	0	0	0	0	0	0	0	0	0	1	0	0	0	0
PBANKA_071290	PBANKA_071290	0	0	0	0	0	0	0	0	0	0	0	0	0	0	0	0	0	0	0	0	0	0	0	0	0	0	0	0	1	0
PBANKA_111820	PBANKA_111820	3.27	2.95	0	0	0	0	0	0	0	0	0	0	0	0	0	1	1	0	0	0	0	0	0	0	0	0	0	0	0	0
PBANKA_040110	PBANKA_040110	0.65	0.46	0	0.8	0.53	0	1.28	0.72	0.05	0.88	0.56	0.01	0.58	0.42	0	1	0	2	0	5	0	3	0	1	0	0	7	1	0	0
PBANKA_145480	PBANKA_145480	0	0	0	0	0	0	0	0	0	0	0	0	1.52	1.09	0.21	0	0	0	0	0	0	0	0	4	0	2	1	0	0	0
PBANKA_146450	PBANKA_146450	0	0	0	1.05	0.75	0.01	1.26	0.85	0.03	1.35	0.89	0.08	0.94	0.69	0.01	0	0	2	0	3	0	4	0	2	0	3	2	0	0	0
PBANKA_124110	PBANKA_124110	0	0	0	0	0	0	1.09	0.92	0	1.05	0.9	0	1.02	0.88	0	0	0	0	0	1	0	1	0	1	0	2	0	0	0	0
PBANKA_131440	PBANKA_131440	0	0	0	0	0	0	1.73	1.57	0.34	0	0	0	0	0	0	0	0	0	0	2	0	0	0	0	0	0	0	0	0	0
PBANKA_143410	PBANKA_143410	0.55	0.32	0	0.73	0.38	0	0.5	0.3	0	0.52	0.31	0	0.66	0.36	0	4	0	7	0	4	0	5	0	8	0	12	5	3	4	0
PBANKA_123220	PBANKA_123220	0.72	0.25	0	0.55	0.21	0	0.29	0.15	0	0.52	0.21	0	0.54	0.21	0	12	0	10	0	4	0	11	0	13	0	20	15	14	0	0
PBANKA_101560	PBANKA_101560	0	0	0	0	0	0	0	0	0	0	0	0	1.49	1.41	0	0	0	0	0	0	0	0	0	0	1	0	0	0	0	0
PBANKA_071190	PBANKA_071190	0.81	0.56	0	0.79	0.52	0	0.98	0.65	0	1.11	0.67	0	0.99	0.61	0	43	21	41	29	54	54	53	111	55	112	54	42	41	53	55
PBANKA_112430	PBANKA_112430	0.49	0.32	0	1.36	0.62	0.03	1.08	0.55	0.01	1.82	0.74	0.22	1.1	0.55	0.03	1	0	8	0	6	0	14	0	8	0	7	6	1	0	0
PBANKA_103390	PBANKA_103390	0.81	0.61	0	0.94	0.7	0	0.99	0.78	0	1.07	0.89	0	0.96	0.72	0	25	2	34	3	34	6	37	14	46	9	33	24	24	6	6
PBANKA_133140	PBANKA_133140	0	0	0	0	0	0	20.9	12.07	1	1.11	0.77	0	0.71	0.48	0	0	0	0	0	23	40	1	2	2	0	4	2	2	0	0
PBANKA_112380	PBANKA_112380	0	0	0	0	0	0	0	0	0	1.44	1.24	0.2	1.88	1.49	0.5	0	0	0	0	0	0	2	0	4	0	1	0	0	0	0
PBANKA_020880	PBANKA_020880	0	0	0	0.65	0.46	0	0.81	0.55	0	0.62	0.44	0	0.87	0.57	0.01	0	0	1	0	2	0	1	0	3	0	5	2	1	0	0
PBANKA_103820	PBANKA_103820	0.59	0.28	0	0.61	0.29	0	0.39	0.22	0	0.65	0.3	0	0.77	0.33	0	5	0	6	0	3	0	8	0	11	0	11	12	6	0	0
PBANKA_142780	PBANKA_142780	0.68	0.48	0	1.01	0.64	0.01	0.82	0.56	0	1.07	0.66	0.03	1.01	0.64	0.03	1	0	3	0	2	0	4	0	4	0	2	3	2	0	0
PBANKA_010080	PBANKA_010080	1.57	1.06	0	0.93	0.61	0	0.6	0.45	0	1.1	0.63	0	1.32	0.93	0	17	14	10	11	10	9	10	35	25	42	26	18	12	10	15
PBANKA_131160	PBANKA_131160	1.13	0.75	0	1.05	0.76	0	0.78	0.58	0	0.43	0.19	0	2.69	1.78	0	46	4	26	11	23	11	29	1	64	98	53	48	21	22	0
PBANKA_132790	PBANKA_132790	0.57	0.39	0	1.4	0.99	0	0.68	0.44	0	1.26	0.65	0.1	0.84	0.51	0.01	1	0	3	1	2	0	7	0	4	0	1	4	4	0	0
PBANKA_110850	PBANKA_110850	0	0	0	0	0	0	0	0	0	1.16	1.05	0	1.39	1.2	0.2	0	0	0	0	0	0	1	0	2	0	1	0	0	0	0
PBANKA_010550	PBANKA_010550	2.3	1.9	0.46	0	0	0	0	0	0	0	0	0	0	0	0	3	0	0	0	0	0	0	0	0	0	0	0	0	0	0
PBANKA_112930	PBANKA_112930	1.02	0.81	0	0	0	0	1.22	0.93	0.03	1.59	1.11	0.21	1.5	1.07	0.21	1	0	0	0	2	0	4	0	4	0	1	2	0	0	0
PBANKA_082650	PBANKA_082650	0	0	0	0	0	0	1.92	1.68	0	0	0	0	0	0	0	0	0	0	0	0	1	0	0	0	0	0	0	0	0	0
PBANKA_091070	PBANKA_091070	0	0	0	0	0	0	0	0	0	1.31	1.27	0	0	0	0	0	0	0	0	0	0	1	0	0	0	0	0	0	0	0
PBANKA_133640	PBANKA_133640	1.29	0.35	0	1.09	0.32	0	0.78	0.27	0	1.37	0.37	0.02	0.95	0.3	0	21	0	20	0	14	0	31	0	23	0	16	25	6	0	0
PBANKA_021190	PBANKA_021190	1.01	0.55	0	0.65	0.41	0	1.04	0.56	0.01	0.72	0.44	0	1	0.55	0.02	4	0	2	0	5	0	3	0	6	0	9	1	2	0	0
PBANKA_132140	PBANKA_132140	0	0	0	0	0	0	1.73	1.57	0.34	0	0	0	1.56	1.46	0.34	0	0	0	0	2	0	0	0	2	0	0	0	0	0	0
PBANKA_102800	PBANKA_102800	1.25	1.1	0	0	0	0	0	0	0	0	0	0	1.37	1.18	0.2	1	0	0	0	0	0	0	0	2	0	0	1	0	0	0
PBANKA_131180	PBANKA_131180	0	0	0	1.2	1.07	0	1.19	1.06	0	1.15	1.03	0	0	0	0	0	0	1	0	1	0	1	0	0	0	0	1	0	0	0
PBANKA_091270	PBANKA_091270	0.79	0.51	0	0.74	0.48	0	0.73	0.48	0	0.82	0.52	0	0.66	0.45	0	2	0	2	0	2	0	3	0	2	0	3	4	2	0	0
PBANKA_124360	PBANKA_124360	1.37	0.89	0.03	1.04	0.74	0.01	0.81	0.62	0	0.97	0.7	0.01	0.93	0.68	0.01	3	0	2	0	1	0	2	0	2	0	2	3	0	0	0
PBANKA_041750	PBANKA_041750	0.94	0.59	0	1.08	0.67	0	0.91	0.57	0	1.23	0.93	0	0.96	0.7	0	36	2	48	3	41	4	49	18	45	14	32	43	29	4	5
PBANKA_111850	PBANKA_111850	0.97	0.76	0	1.88	1.44	0	0	0	0	0.89	0.71	0	1.53	1.2	0.03	1	0	1	1	0	0	1	0	1	2	1	1	1	0	0
PBANKA_094130	PBANKA_094130	0.82	0.29	0	1.32	0.38	0	0.51	0.22	0	1.83	0.45	0.34	1.1	0.35	0.01	11	0	22	0	7	0	38	0	24	0	12	17	10	0	0
PBANKA_051190	PBANKA_051190	0.91	0.71	0	1.13	0.85	0	1.1	0.84	0	1.27	0.99	0	1.07	0.83	0	31	5	49	7	48	11	41	34	59	21	36	35	37	5	10
PBANKA_041610	PBANKA_041610	0	0	0	0	0	0	0	0	0	0	0	0	1.56	1.46	0.34	0	0	0	0	0	0	0	0	2	0	0	0	0	0	0
PBANKA_135390	PBANKA_135390	0	0	0	1.22	1.09	0	0	0	0	0	0	0	1.63	1.35	0.45	0	0	1	0	0	0	0	0	3	0	1	0	0	0	0
PBANKA_010880	PBANKA_010880	0.88	0.57	0	0.57	0.41	0	0.63	0.45	0	0.99	0.62	0	0.86	0.57	0	3	2	4	1	4	2	4	8	5	7	1	4	4	4	5
PBANKA_122830	PBANKA_122830	0	0	0	0	0	0	1.36	1.31	0	0	0	0	0	0	0	0	0	0	0	1	0	0	0	0	0	0	0	0	0	0
PBANKA_112330	PBANKA_112330	0	0	0	0	0	0	1.53	1.29	0.2	1.72	1.4	0.45	1.88	1.49	0.5	0	0	0	0	2	0	3	0	4	0	1	0	0	0	0
PBANKA_114660	PBANKA_114660	0	0	0	0	0	0	0	0	0	0	0	0	0	0	0	0	0	0	0	0	0	0	0	0	0	0	0	0	2	0
PBANKA_091180	PBANKA_091180	0.58	0.35	0	0.78	0.43	0	0.65	0.38	0	0.6	0.36	0	0.81	0.54	0	2	0	4	0	3	0	3	0	4	1	6	0	3	3	0
PBANKA_071100	PBANKA_071100	1.7	1.05	0.15	2.03	1.17	0.42	0	0	0	0	0	0	1.32	0.9	0.15	4	0	6	0	0	0	0	0	4	0	2	1	1	0	0
PBANKA_081890	PBANKA_081890	1.17	0.85	0	0.93	0.69	0	0.94	0.73	0	0.89	0.67	0	1.06	0.79	0	23	14	23	14	28	20	28	32	35	46	36	24	20	34	14
PBANKA_120190	PBANKA_120190	1	0.62	0	0.97	0.72	0	0.95	0.71	0	0.54	0.42	0	0.9	0.68	0	1	2	3	2	3	3	2	2	4	5	4	3	2	3	3
PBANKA_090670	PBANKA_090670	1.25	1.1	0	1.2	1.07	0	1.51	1.27	0.2	0	0	0	0	0	0	1	0	1	0	2	0	0	0	0	0	0	1	0	0	0
PBANKA_111350	PBANKA_111350	0	0	0	0	0	0	0.72	0.52	0	1.12	0.72	0.03	0.93	0.7	0	0	0	0	0	1	0	0	2	1	1	1	1	0	0	1
PBANKA_102160	PBANKA_102160	0	0	0	0	0	0	0	0	0	0	0	0	0	0	0	0	0	0	0	0	0	0	0	0	0	1	0	0	0	0
PBANKA_140130	PBANKA_140130	0.76	0.6	0	0.67	0.53	0	0.9	0.67	0	0.81	0.64	0	1.01	0.75	0	11	4	13	4	12	11	18	13	18	23	15	14	13	14	9
PBANKA_111290	PBANKA_111290	0	0	0	0	0	0	1.09	0.92	0	1.05	0.9	0	1.02	0.88	0	0	0	0	0	1	0	1	0	1	0	2	0	0	0	0
PBANKA_141120	PBANKA_141120	0	0	0	0	0	0	0	0	0	0	0	0	0	0	0	0	0	0	0	0	0	0	0	0	0	0	1	0	0	0
PBANKA_130510	PBANKA_130510	0.79	0.31	0	1.07	0.36	0	0.69	0.28	0	0.86	0.32	0	0.79	0.31	0	9	0	15	0	9	0	14	0	14	0	19	11	6	0	0
PBANKA_052260	PBANKA_052260	0	0	0	0	0	0	1.36	1.31	0	1.31	1.27	0	1.28	1.25	0	0	0	0	0	1	0	1	0	1	0	0	0	0	0	0
PBANKA_091000	PBANKA_091000	0.86	0.62	0	1	0.67	0	1.05	0.74	0	0.8	0.55	0	1.06	0.71	0	5	1	9	1	9	2	8	2	13	3	13	11	5	2	0
PBANKA_051990	PBANKA_051990	1.07	0.71	0	0.62	0.4	0	1.14	0.38	0	0.95	0.52	0	0.83	0.48	0	62	6	42	4	106	2	89	10	85	11	81	41	65	21	0
PBANKA_062010	PBANKA_062010	0	0	0	1.14	0.74	0.02	0.93	0.65	0.01	1.04	0.7	0.02	1.3	0.8	0.09	0	0	3	0	2	0	3	0	5	0	4	1	1	0	0
PBANKA_142510	PBANKA_142510	0.57	0.44	0	0.7	0.51	0	0.69	0.51	0	0.87	0.71	0	1.12	0.91	0	1	0	2	0	2	0	2	1	3	2	2	4	2	1	0
PBANKA_040930	PBANKA_040930	0	0	0	0	0	0	1.36	1.31	0	0	0	0	0	0	0	0	0	0	0	1	0	0	0	0	0	0	0	0	0	0
PBANKA_050850	PBANKA_050850	0	0	0	0	0	0	0	0	0	0	0	0	0	0	0	0	0	0	0	0	0	0	0	0	0	2	0	0	0	0
PBANKA_123630	PBANKA_123630	1.25	1.1	0	1.2	1.07	0	1.19	1.06	0	1.42	1.21	0.2	1.37	1.18	0.2	1	0	1	0	1	0	2	0	2	0	0	1	0	0	0
PBANKA_031420	PBANKA_031420	0	0	0	0.83	0.64	0	1.27	0.86	0.04	0.99	0.72	0.02	1.29	0.87	0.08	0	0	1	0	3	0	2	0	4	0	4	1	0	0	0
PBANKA_070280	PBANKA_070280	0.61	0.29	0	0.62	0.29	0	0.82	0.34	0	0.73	0.32	0	0.84	0.35	0	5	0	6	0	9	0	9	0	12	0	13	5	9	0	0
PBANKA_101210	PBANKA_101210	0	0	0	0	0	0	0	0	0	0	0	0	1.62	1.3	0.03	0	0	0	0	0	0	0	0	1	2	2	1	0	0	0
PBANKA_094180	PBANKA_094180	1.63	1.3	0.01	1.59	1.29	0.01	0.62	0.34	0	1.67	1.26	0	1.23	0.87	0.3	13	2	13	3	8	0	9	12	19	3	9	5	8	2	2
PBANKA_031580	PBANKA_031580	0	0	0	0	0	0	0	0	0	1.56	1.46	0	0	0	0	0	0	0	0	0	0	0	1	0	0	0	0	0	0	0
PBANKA_123880	PBANKA_123880	0.85	0.42	0	0.88	0.43	0	1.25	0.52	0.01	1.53	0.58	0.13	1.54	0.78	0.13	5	0	6	0	10	0	15	0	15	1	8	9	2	0	0
PBANKA_124060	PBANKA_124060	1.14	0.96	0	0	0	0	0	0	0	0	0	0	0	0	0	1	0	0	0	0	0	0	0	0	0	2	0	0	0	0
PBANKA_123460	PBANKA_123460	2.84	2.16	0	0	0	0	6.31	4.99	0.84	1.56	1.46	0	0	0	0	0	1	0	0	2	5	0	1	0	0	0	0	0	0	0
PBANKA_120440	PBANKA_120440	0.69	0.16	0	0.95	0.54	0	0.94	0.51	0	1.06	0.68	0	0.93	0.5	0	39	0	52	3	54	4	63	12	70	7	43	62	32	10	2
PBANKA_102430	PBANKA_102430	0	0	0	0	0	0	0	0	0	1.16	0.9	0.03	1.12	0.88	0.03	0	0	0	0	0	0	2	0	2	0	2	1	0	0	0
PBANKA_080850	PBANKA_080850	1.03	0.82	0	0	0	0	0.98	0.79	0	0	0	0	0	0	0	1	0	0	0	1	0	0	0	0	0	2	1	0	0	0
PBANKA_060480	PBANKA_060480	0.46	0.21	0	0.68	0.27	0	0.88	0.31	0	1.08	0.48	0	0.73	0.42	0	5	0	10	0	14	0	19	1	11	2	10	11	15	0	0
PBANKA_052150	PBANKA_052150	0	0	0	0	0	0	0	0	0	0	0	0	1.02	0.88	0	0	0	0	0	0	0	0	0	1	0	2	0	0	0	0
PBANKA_123010	PBANKA_123010	0.42	0.27	0	1.06	0.5	0	1.15	0.52	0.01	0.84	0.43	0	0.71	0.39	0	1	0	7	0	8	0	6	0	5	0	8	4	4	0	0
PBANKA_145720	PBANKA_145720	0	0	0	0	0	0	0	0	0	0	0	0	1.28	1.25	0	0	0	0	0	0	0	0	0	1	0	0	0	0	0	0
PBANKA_052090	PBANKA_052090	0	0	0	0	0	0	0	0	0	0	0	0	0	0	0	0	0	0	0	0	0	0	0	0	0	1	0	0	0	0
PBANKA_093770	PBANKA_093770	0.68	0.51	0	1.08	0.82	0	1.01	0.75	0	1.31	0.99	0	0.77	0.58	0	14	2	24	5	26	6	27	20	24	9	19	27	20	2	6
PBANKA_060560	PBANKA_060560	0	0	0	0	0	0	0	0	0	0	0	0	0	0	0	0	0	0	0	0	0	0	0	0	0	1	0	0	0	0
PBANKA_020930	PBANKA_020930	1.22	0.69	0.02	0.78	0.52	0	1.1	0.65	0.02	0.73	0.49	0	0.7	0.48	0	4	0	2	0	4	0	2	0	2	0	2	4	2	0	0
PBANKA_124660	PBANKA_124660	0	0	0	0	0	0	0	0	0	0	0	0	0	0	0	0	0	0	0	0	0	0	0	0	0	0	0	0	3	0
PBANKA_113090	PBANKA_113090	0.87	0.66	0	1.29	0.87	0.04	2.37	1.25	0.27	1.17	0.81	0.04	1.46	0.94	0.11	1	0	3	0	8	0	3	0	5	0	4	1	0	0	0
PBANKA_142630	PBANKA_142630	1	0.5	0	0.44	0.29	0	0.89	0.47	0	0.52	0.33	0	1.03	0.51	0.01	5	0	1	0	5	0	2	0	8	0	12	3	1	0	0
PBANKA_120690	PBANKA_120690	1.05	0.86	0	1.04	0.85	0	1.35	1.01	0	0.64	0.53	0	1.68	1.23	0.36	9	3	10	4	9	10	10	4	14	24	7	13	7	8	4
PBANKA_030590	PBANKA_030590	1.16	0.82	0.02	1.09	0.79	0.02	1.08	0.78	0.02	1.01	0.75	0.02	0.97	0.73	0.02	2	0	2	0	2	0	2	0	2	0	2	1	1	0	0
PBANKA_122420	PBANKA_122420	1.13	0.39	0	0	0	0	0	0	0	1.41	0.55	0.08	0.52	0.25	0	0	3	0	0	0	0	1	12	0	4	2	0	0	14	1
PBANKA_031060	PBANKA_031060	0	0	0	0	0	0	0	0	0	1.31	1.27	0	0	0	0	0	0	0	0	0	0	1	0	0	0	0	0	0	0	0
PBANKA_145280	PBANKA_145280	0	0	0	1.2	1.07	0	1.19	1.06	0	1.15	1.03	0	1.12	1.01	0	0	0	1	0	1	0	1	0	1	0	0	1	0	0	0
PBANKA_092670	PBANKA_092670	1.17	0.94	0	1.37	1.11	0	0.92	0.77	0	1.1	0.92	0	0.9	0.76	0	4	2	6	3	6	2	7	5	7	4	8	7	3	2	2
PBANKA_140990	PBANKA_140990	0.63	0.32	0	0.71	0.49	0	0.76	0.55	0	1.32	1.02	0	1.16	0.89	0	7	0	2	2	3	3	13	6	9	8	9	9	2	7	1
PBANKA_143770	PBANKA_143770	0	0	0	0	0	0	0	0	0	0	0	0	1.28	1.25	0	0	0	0	0	0	0	0	0	1	0	0	0	0	0	0
PBANKA_062300	PBANKA_062300	0	0	0	0	0	0	0	0	0	1.31	1.27	0	0	0	0	0	0	0	0	0	0	1	0	0	0	0	0	0	0	0
PBANKA_122870	PBANKA_122870	0	0	0	0	0	0	0	0	0	0	0	0	0	0	0	0	0	0	0	0	0	0	0	0	0	0	1	0	0	0
PBANKA_020480	PBANKA_020480	0.68	0.27	0	0.19	0.12	0	0.39	0.2	0	0.38	0.19	0	0.28	0.16	0	9	0	1	0	5	0	0	3	0	2	17	2	6	9	0
PBANKA_070520	PBANKA_070520	0	0	0	0	0	0	0	0	0	0	0	0	0	0	0	0	0	0	0	0	0	0	0	0	0	2	0	0	0	0
PBANKA_031630	PBANKA_031630	1.13	0.94	0	1.38	1.09	0.06	1.07	0.91	0	1.03	0.88	0	1.01	0.86	0	1	0	2	0	1	0	1	0	1	0	1	1	0	0	0
PBANKA_134720	PBANKA_134720	0	0	0	1.22	1.09	0	0	0	0	1.16	1.05	0	0	0	0	0	0	1	0	0	0	1	0	0	0	1	0	0	0	0
PBANKA_070910	PBANKA_070910	0.8	0.33	0	0.85	0.34	0	0.96	0.36	0	1.01	0.51	0	0.98	0.37	0	8	0	10	0	12	0	13	1	16	0	14	11	6	0	0
PBANKA_010060	PBANKA_010060	0	0	0	0	0	0	0	0	0	0	0	0	0	0	0	0	0	0	0	0	0	0	0	0	0	0	0	0	1	0
PBANKA_090770	PBANKA_090770	0.59	0.4	0	0.57	0.39	0	0.71	0.46	0	0.67	0.44	0	0.64	0.43	0	1	0	1	0	2	0	2	0	2	0	3	3	3	0	0
PBANKA_134910	PBANKA_134910	0.92	0.71	0	0	0	0	0.88	0.68	0	0	0	0	0.83	0.65	0	1	0	0	0	1	0	0	0	1	0	1	3	0	0	0
PBANKA_120210	PBANKA_120210	0.66	0.41	0	0.75	0.44	0	1.25	0.61	0.05	0.79	0.46	0	0.75	0.44	0	2	0	3	0	7	0	4	0	4	0	3	3	5	0	0
PBANKA_052370	PBANKA_052370	2.68	1.63	0	0.98	0.49	0.04	0.84	0.64	0	1.24	0.95	0.04	0.87	0.68	0	4	5	9	0	5	1	9	3	5	3	5	5	4	0	2
PBANKA_131030	PBANKA_131030	0	0	0	0	0	0	0	0	0	0	0	0	0	0	0	0	0	0	0	0	0	0	0	0	0	4	0	0	0	0
PBANKA_090390	PBANKA_090390	0	0	0	0	0	0	0	0	0	0	0	0	1.28	1.25	0	0	0	0	0	0	0	0	0	1	0	0	0	0	0	0
PBANKA_113530	PBANKA_113530	0	0	0	1.08	0.91	0	1.07	0.91	0	1.28	1.04	0.06	1.23	1.01	0.06	0	0	1	0	1	0	2	0	2	0	1	1	0	0	0
PBANKA_052270	PBANKA_052270	0	0	0	0.86	0.67	0	0.72	0.57	0	0.61	0.41	0	0.64	0.5	0	0	0	2	1	2	1	4	0	3	1	4	5	3	3	0
PBANKA_090520	PBANKA_090520	0	0	0	0	0	0	0	0	0	0	0	0	1.25	1.02	0.07	0	0	0	0	0	0	0	0	2	0	2	0	0	0	0
PBANKA_133110	PBANKA_133110	0	0	0	0	0	0	0	0	0	0	0	0	1.14	1.03	0	0	0	0	0	0	0	0	0	1	0	1	0	0	0	0
PBANKA_132820	PBANKA_132820	0	0	0	0	0	0	0	0	0	1.31	1.27	0	0	0	0	0	0	0	0	0	0	1	0	0	0	0	0	0	0	0
PBANKA_132980	PBANKA_132980	0	0	0	0	0	0	1.25	0.96	0.05	0.95	0.78	0	0.93	0.77	0	0	0	0	0	2	0	1	0	1	0	3	0	0	0	0
PBANKA_093910	PBANKA_093910	1.01	0.68	0.01	2.46	1.68	0.01	176.89	105.6	1	1.38	0.84	0.09	0	0	0	2	0	2	2	168	290	5	0	0	0	4	1	1	0	0
PBANKA_146180	PBANKA_146180	0	0	0	0	0	0	0	0	0	0	0	0	0.83	0.52	0.03	0	0	0	0	0	0	0	0	0	2	1	0	0	0	2
PBANKA_093240	PBANKA_093240	0	0	0	0	0	0	0	0	0	0	0	0	0	0	0	0	0	0	0	0	0	0	0	0	0	1	0	0	0	0
PBANKA_130920	PBANKA_130920	0	0	0	1.27	0.85	0.03	1.03	0.74	0.01	0.97	0.7	0.01	1.1	0.77	0.03	0	0	3	0	2	0	2	0	3	0	2	3	0	0	0
PBANKA_030730	PBANKA_030730	0	0	0	0	0	0	0	0	0	0	0	0	1.14	1.03	0	0	0	0	0	0	0	0	0	1	0	1	0	0	0	0
PBANKA_131040	PBANKA_131040	1.16	0.89	0	1.04	0.83	0	0.87	0.68	0	0.47	0.38	0	0.88	0.66	0	15	8	20	8	15	11	11	8	16	23	16	19	15	14	10
PBANKA_090110	PBANKA_090110	0	0	0	15.99	14.12	1	0	0	0	0	0	0	0	0	0	0	0	10	8	0	0	0	0	0	0	0	0	0	0	0
PBANKA_110810	PBANKA_110810	0	0	0	0	0	0	1.21	1.09	0	0	0	0	1.14	1.03	0	0	0	0	0	1	0	0	0	1	0	1	0	0	0	0
PBANKA_141930	PBANKA_141930	2.3	1.9	0.46	0	0	0	0	0	0	0	0	0	0	0	0	3	0	0	0	0	0	0	0	0	0	0	0	0	0	0
PBANKA_020250	PBANKA_020250	0	0	0	0	0	0	0	0	0	1.31	1.27	0	0	0	0	0	0	0	0	0	0	1	0	0	0	0	0	0	0	0
PBANKA_090080	PBANKA_090080	0	0	0	2.19	1.62	0.5	0	0	0	0	0	0	3.15	2.89	0.95	0	0	4	0	0	0	0	0	4	3	0	1	0	0	0
PBANKA_080510	PBANKA_080510	0	0	0	0	0	0	1.19	1.06	0	1.15	1.03	0	1.12	1.01	0	0	0	0	0	1	0	1	0	1	0	0	1	0	0	0
PBANKA_090550	PBANKA_090550	0	0	0	0	0	0	0	0	0	0	0	0	1.28	1.25	0	0	0	0	0	0	0	0	0	1	0	0	0	0	0	0
PBANKA_103120	PBANKA_103120	0.55	0.22	0	0.39	0.18	0	0.89	0.65	0	0.56	0.31	0	1.6	1.11	0	12	0	9	0	12	5	15	1	20	23	16	13	8	17	0
PBANKA_140920	PBANKA_140920	0.73	0.53	0	0	0	0	0.88	0.6	0.01	1.09	0.7	0.01	0	0	0	1	0	0	0	2	0	0	2	0	0	2	3	0	1	0
PBANKA_111680	PBANKA_111680	0.98	0.66	0.01	0.72	0.53	0	0.91	0.63	0.01	0.85	0.6	0.01	1.71	0.94	0.17	2	0	1	0	2	0	2	0	8	0	6	1	0	0	0
PBANKA_142930	PBANKA_142930	0	0	0	0	0	0	0	0	0	0	0	0	1.25	1.02	0.07	0	0	0	0	0	0	0	0	2	0	2	0	0	0	0
PBANKA_090800	PBANKA_090800	0	0	0	0	0	0	0	0	0	0	0	0	2.12	1.8	0.49	0	0	0	0	0	0	0	0	4	0	0	0	0	0	0
PBANKA_050050	PBANKA_050050	0	0	0	0	0	0	0	0	0	0	0	0	0	0	0	0	0	0	0	0	0	0	0	0	0	0	0	0	1	0
PBANKA_103270	PBANKA_103270	1.13	0.94	0	1.08	0.91	0	1.07	0.91	0	2.17	1.87	0.12	1.67	1.24	0.36	1	0	1	0	1	0	2	2	4	0	1	1	0	0	0
PBANKA_140670	PBANKA_140670	0	0	0	0	0	0	0.76	0.56	0	0	0	0	1.33	0.83	0.09	0	0	0	0	1	0	0	0	5	0	3	3	0	0	0
PBANKA_011000	PBANKA_011000	0	0	0	0.81	0.61	0	0	0	0	0.77	0.59	0	0.92	0.67	0.02	0	0	1	0	0	0	1	0	2	0	0	2	2	0	0
PBANKA_122080	PBANKA_122080	0	0	0	0	0	0	0	0	0	0	0	0	1.29	1.08	0.2	0	0	0	0	0	0	0	0	2	0	0	0	1	0	0
PBANKA_130320	PBANKA_130320	0	0	0	1.37	1.32	0	0	0	0	0	0	0	0	0	0	0	0	1	0	0	0	0	0	0	0	0	0	0	0	0
PBANKA_110220	PBANKA_110220	1.5	0.55	0.01	0.7	0.35	0	0.6	0.32	0	1	0.43	0	0.79	0.38	0	12	0	5	0	4	0	10	0	8	0	9	11	2	0	0
PBANKA_083620	PBANKA_083620	0.73	0.49	0	0.6	0.41	0	0.32	0.17	0	0.76	0.4	0	0.52	0.35	0	4	2	4	2	0	2	2	9	4	5	4	3	4	8	6
PBANKA_050340	PBANKA_050340	0	0	0	0	0	0	0	0	0	0	0	0	1.28	1.25	0	0	0	0	0	0	0	0	0	1	0	0	0	0	0	0
PBANKA_031490	PBANKA_031490	0.89	0.68	0	0.86	0.66	0	0.85	0.66	0	0.82	0.64	0	0.8	0.62	0	1	0	1	0	1	0	1	0	1	0	2	1	1	0	0
PBANKA_030500	PBANKA_030500	0.74	0.53	0	0.9	0.62	0.01	0	0	0	1.91	1.43	0.13	0.66	0.49	0	1	0	2	0	0	0	5	2	1	0	3	1	2	0	0
PBANKA_135190	PBANKA_135190	0.69	0.15	0	0.96	0.51	0	0.78	0.16	0	0.86	0.44	0	0.8	0.38	0	39	0	52	3	53	0	57	6	61	5	52	50	42	2	3
PBANKA_112680	PBANKA_112680	0.58	0.32	0	0	0	0	0	0	0	0.66	0.45	0	1.76	1.16	0	4	0	0	0	0	0	5	1	7	11	12	5	2	4	0
PBANKA_134790	PBANKA_134790	0	0	0	0	0	0	1.36	1.31	0	1.62	1.5	0.34	0	0	0	0	0	0	0	1	0	2	0	0	0	0	0	0	0	0
PBANKA_111700	PBANKA_111700	1.2	0.84	0	1.36	1.07	0.01	0.57	0.3	0	0.91	0.7	0	0.58	0.4	0	4	3	11	3	8	0	6	6	9	1	5	5	3	5	4
PBANKA_040140	PBANKA_040140	0	0	0	0	0	0	0	0	0	0	0	0	0	0	0	0	0	0	0	0	0	0	0	0	0	2	0	0	0	0
PBANKA_112270	PBANKA_112270	0	0	0	0.63	0.4	0	0	0	0	0.92	0.51	0	0	0	0	0	0	2	0	0	0	5	0	0	0	5	8	0	0	0
PBANKA_094070	PBANKA_094070	1.03	0.82	0	1.79	1.21	0.21	2.54	1.49	0.48	2.28	1.4	0.48	1.32	0.99	0.09	1	0	4	0	7	0	7	0	3	0	2	1	0	0	0
PBANKA_122700	PBANKA_122700	1	0.8	0	0.96	0.77	0	0.96	0.77	0	1.36	0.99	0.09	1.29	0.96	0.09	1	0	1	0	1	0	3	0	3	0	0	3	0	0	0
PBANKA_123020	PBANKA_123020	0	0	0	1.75	1.58	0.34	0	0	0	1.62	1.5	0.34	1.84	1.64	0.46	0	0	2	0	0	0	2	0	3	0	0	0	0	0	0
PBANKA_061090	PBANKA_061090	2.2	1.56	0	1.21	0.95	0	0.74	0.55	0	1.1	0.78	0	0.95	0.71	0	10	7	9	4	4	4	6	11	7	10	10	6	4	11	2
PBANKA_060220	PBANKA_060220	0	0	0	0	0	0	0	0	0	1.31	1.27	0	0	0	0	0	0	0	0	0	0	1	0	0	0	0	0	0	0	0
PBANKA_135920	PBANKA_135920	0.92	0.54	0	0.85	0.51	0	0.83	0.51	0	1.12	0.78	0.01	0.85	0.51	0.01	3	0	3	0	3	0	4	1	4	0	2	3	4	0	0
PBANKA_141640	PBANKA_141640	0	0	0	0	0	0	0	0	0	0	0	0	1.28	1.25	0	0	0	0	0	0	0	0	0	1	0	0	0	0	0	0
PBANKA_100020	PBANKA_100020	0	0	0	0	0	0	1.19	1.06	0	1.15	1.03	0	0	0	0	0	0	0	0	1	0	1	0	0	0	0	1	0	0	0
PBANKA_061730	PBANKA_061730	0	0	0	2.41	1.95	0	0	0	0	1.31	1.27	0	0	0	0	0	0	0	1	0	0	1	0	0	0	0	0	0	0	0
PBANKA_130950	PBANKA_130950	0.91	0.38	0	1.04	0.41	0	1.39	0.47	0.04	0.9	0.37	0	0.83	0.36	0	8	0	11	0	16	0	11	0	11	0	11	6	8	0	0
PBANKA_122010	PBANKA_122010	0	0	0	0	0	0	1.36	1.31	0	1.62	1.5	0.34	0	0	0	0	0	0	0	1	0	2	0	0	0	0	0	0	0	0
PBANKA_121760	PBANKA_121760	1.94	1.29	0	1.47	0.9	0.01	0.93	0.41	0	1.28	0.83	0	1.11	0.46	0.07	8	2	10	1	8	0	5	5	13	0	6	4	9	0	0
PBANKA_083100	PBANKA_083100	0.88	0.51	0	0.73	0.51	0	0.62	0.45	0	0.86	0.62	0	0.95	0.67	0	25	1	20	2	16	3	27	7	35	8	47	25	10	6	2
PBANKA_052480	PBANKA_052480	1.25	0.8	0	0.53	0.36	0	0.87	0.6	0	0.94	0.63	0.02	0.87	0.58	0.02	1	1	1	0	1	1	1	2	1	2	1	0	1	0	2
PBANKA_051090	PBANKA_051090	0	0	0	0	0	0	0	0	0	3.57	2.99	0.49	1.28	1.25	0	0	0	0	0	0	0	1	4	1	0	0	0	0	0	0
PBANKA_040680	PBANKA_040680	0.68	0.43	0	0.64	0.41	0	0.9	0.51	0.01	0.59	0.39	0	0.78	0.46	0.01	2	0	2	0	4	0	2	0	4	0	1	4	5	0	0
PBANKA_123760	PBANKA_123760	0	0	0	0	0	0	2.45	1.98	0.49	0	0	0	0	0	0	0	0	0	0	4	0	0	0	0	0	0	0	0	0	0
PBANKA_090410	PBANKA_090410	0	0	0	0	0	0	0.72	0.52	0	1.12	0.72	0.03	0.93	0.7	0	0	0	0	0	1	0	0	2	1	1	1	1	0	0	1
PBANKA_135440	PBANKA_135440	0.78	0.61	0	0.81	0.46	0	0.98	0.78	0	1.13	0.91	0	0.88	0.7	0	31	4	50	2	42	12	45	29	51	19	41	38	43	6	9
PBANKA_082660	PBANKA_082660	0	0	0	0	0	0	0	0	0	0	0	0	1.56	1.46	0.34	0	0	0	0	0	0	0	0	2	0	0	0	0	0	0
PBANKA_103570	PBANKA_103570	0	0	0	0	0	0	0	0	0	0	0	0	1.67	1.24	0.36	0	0	0	0	0	0	0	0	4	0	1	1	0	0	0
PBANKA_080570	PBANKA_080570	1.51	1.17	0	0.92	0.73	0	0.89	0.74	0	0.71	0.61	0	1	0.86	0	6	4	4	3	5	4	8	3	10	7	12	7	4	6	2
PBANKA_132070	PBANKA_132070	0	0	0	0	0	0	1.38	1.1	0.07	0	0	0	0	0	0	0	0	0	0	2	0	0	0	0	0	2	0	0	0	0
PBANKA_061060	PBANKA_061060	1.23	0.88	0.02	1.4	0.96	0.06	0	0	0	1.68	1.09	0.17	1.58	1.04	0.17	2	0	3	0	0	0	5	0	5	0	3	1	0	0	0
PBANKA_135680	PBANKA_135680	0	0	0	0	0	0	0	0	0	1.05	0.9	0	0	0	0	0	0	0	0	0	0	1	0	0	0	2	0	0	0	0
PBANKA_121660	PBANKA_121660	0	0	0	0	0	0	1.21	1.09	0	1.44	1.24	0.2	1.39	1.2	0.2	0	0	0	0	1	0	2	0	2	0	1	0	0	0	0
PBANKA_110720	PBANKA_110720	1.13	0.94	0	1.08	0.91	0	1.07	0.91	0	1.28	1.04	0.06	1.23	1.01	0.06	1	0	1	0	1	0	2	0	2	0	1	1	0	0	0
PBANKA_132170	PBANKA_132170	1.25	1.1	0	1.2	1.07	0	1.19	1.06	0	1.15	1.03	0	0	0	0	1	0	1	0	1	0	1	0	0	0	0	1	0	0	0
PBANKA_080320	PBANKA_080320	0.42	0.26	0	1.04	0.4	0	0.46	0.26	0	0.61	0.38	0	1.29	0.61	0	11	4	8	20	9	11	30	15	23	66	31	22	4	80	0
PBANKA_120060	PBANKA_120060	1.33	0.63	0	0.83	0.41	0	0.51	0.34	0	1.5	0.56	0.5	0.48	0.27	0	16	25	12	20	21	13	14	98	13	30	14	23	14	33	35
PBANKA_124230	PBANKA_124230	0	0	0	0	0	0	0	0	0	0.85	0.67	0	0	0	0	0	0	0	0	0	0	1	0	0	0	2	2	0	0	0
PBANKA_142360	PBANKA_142360	0.85	0.67	0	0.78	0.62	0	1.24	0.92	0	1.13	0.83	0	0.86	0.68	0	22	6	24	7	26	23	27	34	31	25	30	24	25	9	15
PBANKA_122900	PBANKA_122900	0.9	0.27	0	0.7	0.19	0	0.71	0.26	0	1.14	0.26	0	0.83	0.24	0	8	34	5	35	12	52	7	145	10	118	20	15	13	110	56
PBANKA_101310	PBANKA_101310	1.21	1.01	0	1.3	1.08	0	0.86	0.69	0	1.22	0.95	0	0.98	0.82	0	17	4	20	6	18	4	15	18	21	12	17	16	16	4	5
PBANKA_050490	PBANKA_050490	0.75	0.39	0	1.2	0.51	0.01	1.17	0.51	0.01	1.04	0.48	0.01	1.27	0.53	0.08	4	0	9	0	9	0	9	0	13	0	11	3	4	0	0
PBANKA_112970	PBANKA_112970	0	0	0	0	0	0	0	0	0	1.15	1.03	0	0	0	0	0	0	0	0	0	0	1	0	0	0	0	1	0	0	0
PBANKA_082210	PBANKA_082210	0	0	0	0	0	0	0	0	0	0	0	0	1.28	1.25	0	0	0	0	0	0	0	0	0	1	0	0	0	0	0	0
PBANKA_051650	PBANKA_051650	1.69	1.04	0.15	0.85	0.65	0	0	0	0	1	0.74	0.02	1.14	0.81	0.06	4	0	1	0	0	0	2	0	3	0	1	2	1	0	0
PBANKA_103400	PBANKA_103400	1.63	1.34	0.2	0	0	0	1.83	1.44	0.45	0	0	0	0	0	0	2	0	0	0	3	0	0	0	0	0	0	1	0	0	0
PBANKA_136510	PBANKA_136510	0.72	0.35	0	0.63	0.43	0	0.78	0.36	0	1.05	0.53	0	0.55	0.34	0	6	0	2	1	8	0	1	7	1	3	15	7	4	1	0
PBANKA_120240	PBANKA_120240	0.85	0.72	0	1.2	1.04	0	1.03	0.87	0	1.06	0.91	0	0.86	0.74	0	19	3	27	7	29	7	27	16	27	13	28	21	23	7	5
PBANKA_062220	PBANKA_062220	0.93	0.72	0	0.89	0.7	0	1.12	0.82	0.03	1.46	0.98	0.21	1.01	0.77	0.03	1	0	1	0	2	0	4	0	2	0	1	0	2	0	0
PBANKA_093000	PBANKA_093000	0.54	0.37	0	0.51	0.35	0	0.77	0.58	0	0.8	0.6	0	1.45	0.91	0.28	2	0	2	0	2	1	2	2	2	7	1	2	1	2	2
PBANKA_144170	PBANKA_144170	0	0	0	0	0	0	0	0	0	0	0	0	0	0	0	0	0	0	0	0	0	0	0	0	0	1	0	0	0	0
PBANKA_041460	PBANKA_041460	0.84	0.78	0	0.96	0.87	0	1	0.91	0	0.79	0.73	0	0.82	0.76	0	16	3	23	4	16	10	21	9	22	12	19	20	14	13	5
PBANKA_061820	PBANKA_061820	0.98	0.29	0	0.6	0.22	0	0.93	0.28	0	0.7	0.24	0	0.78	0.26	0	17	0	11	0	19	0	16	0	20	0	21	27	5	0	0
PBANKA_071090	PBANKA_071090	0.77	0.48	0	0.72	0.46	0	0.83	0.5	0	0.65	0.43	0	0.69	0.52	0	3	0	3	0	4	0	3	0	2	1	5	6	1	1	0
PBANKA_093430	PBANKA_093430	1.13	0.94	0	1.08	0.91	0	1.07	0.91	0	1.03	0.88	0	0	0	0	1	0	1	0	1	0	1	0	0	0	1	1	0	0	0
PBANKA_112850	PBANKA_112850	0	0	0	0	0	0	0	0	0	0.54	0.37	0	0	0	0	0	0	0	0	0	0	1	0	0	0	0	0	7	0	0
PBANKA_140760	PBANKA_140760	0.94	0.75	0	1.29	1.04	0	1.15	0.94	0	1.45	1.16	0	0.89	0.74	0	8	1	13	2	11	3	10	10	9	5	11	10	7	3	1
PBANKA_113210	PBANKA_113210	1.03	0.7	0.01	0.97	0.67	0.01	0.95	0.67	0.01	1.21	0.93	0.01	0.86	0.62	0.01	2	0	2	0	2	0	2	1	2	0	2	1	2	0	0
PBANKA_020320	PBANKA_020320	0	0	0	1.14	0.83	0.02	1.12	0.83	0.02	1.06	0.79	0.02	0.83	0.66	0	0	0	2	0	2	0	2	0	1	0	2	2	0	0	0
PBANKA_050920	PBANKA_050920	0.89	0.41	0	0.71	0.36	0	0.97	0.43	0	0.56	0.31	0	0.67	0.35	0	6	0	5	0	8	0	4	0	6	0	10	11	1	0	0
PBANKA_113320	PBANKA_113320	2.84	2.16	0	0	0	0	0	0	0	0	0	0	0	0	0	0	1	0	0	0	0	0	0	0	0	0	0	0	0	0
PBANKA_114580	PBANKA_114580	0.98	0.87	0	1.11	0.97	0	0.76	0.6	0	1.16	1.03	0	1.41	1.24	0.01	3	1	6	1	1	2	7	3	7	6	6	4	2	3	1
PBANKA_040840	PBANKA_040840	0.87	0.21	0	0.79	0.2	0	0.87	0.21	0	0.69	0.26	0	1.26	0.35	0.01	27	0	28	0	32	0	27	1	60	1	35	25	27	0	0
PBANKA_010410	PBANKA_010410	0	0	0	1.61	0.94	0.09	0	0	0	1.08	0.73	0.02	1.03	0.71	0.02	0	0	5	0	0	0	3	0	3	0	4	2	0	0	0
PBANKA_121300	PBANKA_121300	0	0	0	0	0	0	1.19	1.06	0	1.15	1.03	0	0	0	0	0	0	0	0	1	0	1	0	0	0	0	1	0	0	0
PBANKA_103010	PBANKA_103010	0	0	0	0	0	0	0.65	0.51	0	0.93	0.66	0.02	0.75	0.57	0	0	0	0	0	1	0	3	0	2	0	2	1	2	1	0
PBANKA_100140	PBANKA_100140	0	0	0	0	0	0	1.36	1.31	0	0	0	0	1.56	1.46	0.34	0	0	0	0	1	0	0	0	2	0	0	0	0	0	0
PBANKA_102200	PBANKA_102200	0.94	0.67	0	0.98	0.67	0	0.89	0.62	0	0.79	0.57	0	0.92	0.66	0	5	2	5	3	5	4	8	4	8	7	9	6	6	11	0
PBANKA_094310	PBANKA_094310	0.31	0.14	0	0.4	0.26	0	0.43	0.17	0	0.51	0.34	0	1.29	0.82	0	6	0	6	1	11	0	7	5	17	19	32	8	4	17	0
PBANKA_083120	PBANKA_083120	0	0	0	1.37	1.32	0	0	0	0	0	0	0	0	0	0	0	0	1	0	0	0	0	0	0	0	0	0	0	0	0
PBANKA_021310	PBANKA_021310	0	0	0	0	0	0	0	0	0	0	0	0	1.28	1.25	0	0	0	0	0	0	0	0	0	1	0	0	0	0	0	0
PBANKA_102400	PBANKA_102400	0.89	0.68	0	1.09	0.79	0.02	1.08	0.78	0.02	0.82	0.64	0	0.8	0.62	0	1	0	2	0	2	0	1	0	1	0	2	1	1	0	0
PBANKA_070810	PBANKA_070810	0	0	0	0	0	0	0	0	0	1.31	1.27	0	1.28	1.25	0	0	0	0	0	0	0	1	0	1	0	0	0	0	0	0
PBANKA_101950	PBANKA_101950	0.83	0.49	0	1.16	0.7	0	0.89	0.32	0	1.22	0.85	0	0.87	0.5	0	31	2	50	4	48	1	46	20	52	7	38	45	33	3	3
PBANKA_120660	PBANKA_120660	1.75	0.76	0.02	0.9	0.51	0	0	0	0	0	0	0	0.74	0.45	0.02	0	2	0	1	0	0	0	0	0	2	1	0	0	1	2
PBANKA_143240	PBANKA_143240	0	0	0	0	0	0	0.76	0.56	0	1.42	0.87	0.09	1.95	1.05	0.34	0	0	0	0	1	0	5	0	9	0	3	3	0	0	0
PBANKA_136530	PBANKA_136530	0	0	0	0	0	0	0	0	0	1.15	1.03	0	0	0	0	0	0	0	0	0	0	1	0	0	0	0	1	0	0	0
PBANKA_083440	PBANKA_083440	0	0	0	0	0	0	1.73	1.57	0.34	0	0	0	0	0	0	0	0	0	0	2	0	0	0	0	0	0	0	0	0	0
PBANKA_031470	PBANKA_031470	1.34	1	0.03	1.79	1.21	0.21	0.98	0.79	0	1.39	1.02	0.09	1.32	0.99	0.09	2	0	4	0	1	0	3	0	3	0	2	1	0	0	0
PBANKA_040560	PBANKA_040560	0	0	0	1.69	1.27	0.14	1.09	0.92	0	1.05	0.9	0	1.69	1.27	0.24	0	0	3	0	1	0	1	0	4	0	2	0	0	0	0
PBANKA_010630	PBANKA_010630	0.46	0.27	0	0	0	0	0.33	0.21	0	0.4	0.24	0	0.38	0.24	0	2	0	0	0	1	0	2	0	2	0	7	0	0	8	0
PBANKA_090290	PBANKA_090290	0	0	0	0	0	0	0	0	0	0	0	0	0	0	0	0	0	0	0	0	0	0	0	0	0	1	0	0	2	0
PBANKA_131370	PBANKA_131370	1.34	1	0.03	1.25	0.95	0.03	0	0	0	1.16	0.9	0.03	0.92	0.75	0	2	0	2	0	0	0	2	0	1	0	2	1	0	0	0
PBANKA_144350	PBANKA_144350	0	0	0	0	0	0	0	0	0	3.02	1.45	0.5	0.78	0.61	0	0	0	0	0	0	0	0	7	1	0	0	0	0	0	1
PBANKA_145610	PBANKA_145610	1.25	1.07	0	1	0.89	0	1.03	0.91	0	1.04	0.92	0	0.89	0.79	0	30	12	41	9	36	17	43	28	43	26	38	36	27	15	13
PBANKA_120430	PBANKA_120430	1.12	0.94	0	1.08	0.91	0	0	0	0	0	0	0	1.44	1.12	0.45	1	0	1	0	0	0	0	0	3	0	0	0	0	1	0
PBANKA_070580	PBANKA_070580	0	0	0	0	0	0	0	0	0	0	0	0	1.14	1.03	0	0	0	0	0	0	0	0	0	1	0	1	0	0	0	0
PBANKA_123430	PBANKA_123430	1.35	1.01	0.05	0	0	0	0.99	0.8	0	1.18	0.92	0.05	0	0	0	2	0	0	0	1	0	2	0	0	0	3	0	0	0	0
PBANKA_142060	PBANKA_142060	1.11	0.89	0	1.13	0.9	0.01	0.82	0.65	0	0.68	0.53	0	0.82	0.66	0	4	1	6	1	4	1	4	1	5	2	3	4	3	1	2
PBANKA_102380	PBANKA_102380	0.75	0.27	0	0.44	0.2	0	0.97	0.31	0	1.3	0.91	0	0.83	0.54	0	15	0	9	0	24	0	24	8	19	4	28	20	6	5	0
PBANKA_111530	PBANKA_111530	0	0	0	1.08	0.91	0	1.07	0.91	0	1.28	1.04	0.06	1.01	0.86	0	0	0	1	0	1	0	2	0	1	0	1	1	0	0	0
PBANKA_071690	PBANKA_071690	0	0	0	0	0	0	0	0	0	0	0	0	0	0	0	0	0	0	0	0	0	0	0	0	0	1	0	0	0	0
PBANKA_061910	PBANKA_061910	0.77	0.49	0	0.84	0.47	0	0.48	0.19	0	0.98	0.77	0	0.68	0.52	0	20	1	27	1	17	0	20	13	20	7	30	26	16	11	0
PBANKA_041180	PBANKA_041180	0	0	0	0	0	0	0.56	0.42	0	0.64	0.46	0	0.64	0.46	0	0	0	0	0	1	0	0	1	2	0	2	1	1	3	0
PBANKA_123180	PBANKA_123180	0.78	0.57	0	1.01	0.76	0	1.2	0.97	0	0.86	0.72	0	1.12	0.86	0	15	1	22	2	24	5	17	7	32	7	21	21	11	4	3
PBANKA_093720	PBANKA_093720	0	0	0	2.29	1.28	0.02	0.71	0.49	0	2.74	1.58	0.49	0.52	0.39	0	0	0	1	3	2	0	2	9	1	0	2	1	2	0	1
PBANKA_100270	PBANKA_100270	0	0	0	1.08	0.91	0	0	0	0	1.03	0.88	0	1.23	1.01	0.06	0	0	1	0	0	0	1	0	2	0	1	1	0	0	0
PBANKA_146040	PBANKA_146040	0	0	0	0	0	0	0	0	0	0	0	0	0	0	0	0	0	0	0	0	0	0	0	0	0	0	1	0	0	0
PBANKA_091860	PBANKA_091860	0	0	0	0	0	0	0	0	0	0	0	0	1.12	1.01	0	0	0	0	0	0	0	0	0	1	0	0	1	0	0	0
PBANKA_052280	PBANKA_052280	0.73	0.59	0	1.28	1.01	0	0.97	0.78	0	1.12	0.78	0	1.04	0.83	0	8	2	13	6	12	6	8	16	15	13	12	7	11	8	5
PBANKA_080750	PBANKA_080750	0	0	0	0.7	0.51	0	0.3	0.22	0	0.35	0.24	0	0.79	0.53	0	0	0	2	1	1	0	0	1	2	4	4	3	3	7	0
PBANKA_070100	PBANKA_070100	0	0	0	0	0	0	0	0	0	1.31	1.27	0	0	0	0	0	0	0	0	0	0	1	0	0	0	0	0	0	0	0
PBANKA_140800	PBANKA_140800	0.75	0.43	0	0.82	0.45	0	1.04	0.52	0.01	1.04	0.52	0.02	0.88	0.47	0.01	3	0	4	0	6	0	7	0	6	0	3	6	4	0	0
PBANKA_062330	PBANKA_062330	0.59	0.23	0	0.7	0.28	0	0.65	0.23	0	1.45	0.33	0.41	0.54	0.24	0	4	11	6	17	4	25	4	96	8	36	13	9	8	42	34
PBANKA_010250	PBANKA_010250	0	0	0	0	0	0	0	0	0	0	0	0	1.28	1.25	0	0	0	0	0	0	0	0	0	1	0	0	0	0	0	0
PBANKA_110130	PBANKA_110130	0.73	0.53	0	1.42	1	0	0	0	0	0.67	0.49	0	1.16	0.83	0.02	1	0	1	1	0	0	1	0	1	2	1	0	0	3	0
PBANKA_031600	PBANKA_031600	1.27	1.13	0	0	0	0	0	0	0	0	0	0	1.14	1.03	0	1	0	0	0	0	0	0	0	1	0	1	0	0	0	0
PBANKA_120250	PBANKA_120250	1.1	0.76	0.02	0	0	0	1.02	0.72	0.02	0.96	0.69	0.02	1.08	0.76	0.06	2	0	0	0	2	0	2	0	3	0	0	2	2	0	0
PBANKA_091760	PBANKA_091760	84.97	71.38	1	0	0	0	0	0	0	0	0	0	1.63	1.35	0.45	62	37	0	0	0	0	0	0	3	0	1	0	0	0	0
PBANKA_146490	PBANKA_146490	0.69	0.33	0	1.11	0.43	0	0.69	0.33	0	1.98	0.59	0.3	1.44	0.5	0.15	5	0	11	0	6	0	26	0	20	0	13	8	4	0	0
PBANKA_011120	PBANKA_011120	0.73	0.38	0	0.96	0.45	0	1.14	0.49	0.01	0.93	0.44	0	1.01	0.46	0.02	4	0	7	0	9	0	8	0	10	0	8	5	5	0	0
PBANKA_110610	PBANKA_110610	0	0	0	0	0	0	0	0	0	0	0	0	1.49	1.41	0	0	0	0	0	0	0	0	0	0	1	0	0	0	0	0
PBANKA_124280	PBANKA_124280	0.84	0.54	0	1.12	0.66	0.03	1.27	0.71	0.07	1.43	0.76	0.18	0.83	0.54	0.01	2	0	4	0	5	0	7	0	3	0	2	1	4	0	0
PBANKA_110340	PBANKA_110340	0.91	0.65	0	1.14	0.87	0	0.69	0.56	0	0.72	0.59	0	0.72	0.58	0	5	4	10	6	9	4	11	7	12	8	11	9	9	8	6
PBANKA_100430	PBANKA_100430	0	0	0	0	0	0	0	0	0	1.37	1.18	0	1.73	1.39	0.2	0	0	0	0	0	0	0	1	0	2	0	1	0	0	0
PBANKA_101450	PBANKA_101450	0	0	0	1.4	1.11	0.07	0	0	0	0	0	0	1.25	1.02	0.07	0	0	2	0	0	0	0	0	2	0	2	0	0	0	0
PBANKA_031530	PBANKA_031530	0	0	0	0	0	0	0	0	0	0	0	0	0	0	0	0	0	0	0	0	0	0	0	0	0	1	1	0	0	0
PBANKA_102550	PBANKA_102550	0.46	0.26	0	0	0	0	0.64	0.32	0	0.7	0.34	0	0.43	0.25	0	3	0	0	0	6	0	8	0	4	0	8	2	1	9	0
PBANKA_132300	PBANKA_132300	0.62	0.35	0	0.68	0.36	0	1.06	0.48	0	0.69	0.37	0	0.58	0.33	0	3	0	4	0	8	0	5	0	4	0	8	6	4	0	0
PBANKA_134170	PBANKA_134170	0	0	0	0	0	0	0	0	0	1.15	1.03	0	1.12	1.01	0	0	0	0	0	0	0	1	0	1	0	0	1	0	0	0
PBANKA_093860	PBANKA_093860	1.56	1.08	0	1.64	1.19	0.01	0.73	0.48	0	0.81	0.51	0	0.98	0.7	0	2	1	4	1	2	0	3	0	3	1	2	5	2	0	0
PBANKA_010730	PBANKA_010730	0	0	0	0	0	0	0	0	0	0	0	0	1.77	1.76	0	0	0	0	0	0	0	0	0	1	1	0	0	0	0	0
PBANKA_030780	PBANKA_030780	0.81	0.43	0	0.85	0.44	0	0.62	0.36	0	1.51	0.98	0	1.05	0.5	0.02	4	0	5	0	3	0	4	5	9	0	11	1	4	0	0
PBANKA_081400	PBANKA_081400	1.45	1.12	0.07	1.07	0.9	0	1.63	1.21	0.14	1.02	0.87	0	1.22	0.99	0.07	2	0	1	0	3	0	1	0	2	0	0	2	0	0	0
PBANKA_144320	PBANKA_144320	1.43	1.37	0	0	0	0	0	0	0	0	0	0	0	0	0	1	0	0	0	0	0	0	0	0	0	0	0	0	0	0
PBANKA_000500	PBANKA_000500	0	0	0	0	0	0	0	0	0	1.56	1.46	0	0	0	0	0	0	0	0	0	0	0	1	0	0	0	0	0	0	0
PBANKA_031350	PBANKA_031350	0	0	0	0	0	0	1.26	0.9	0	0	0	0	1.81	1.33	0.06	0	0	0	0	0	1	0	0	1	3	3	1	0	0	0
PBANKA_080340	PBANKA_080340	0.85	0.55	0	0.93	0.58	0	0.78	0.51	0	0.91	0.66	0	1.15	0.89	0	3	0	4	0	3	0	1	2	4	2	4	3	1	2	0
PBANKA_135800	PBANKA_135800	1.04	0.57	0	1.66	0.75	0.15	0	0	0	1.45	0.69	0.15	1.23	0.63	0.09	4	0	9	0	0	0	9	0	8	0	4	5	2	0	0
PBANKA_082000	PBANKA_082000	0.93	0.43	0	1.03	0.46	0	1.19	0.5	0	0.82	0.4	0	1.42	0.55	0.11	6	0	8	0	10	0	7	0	16	0	11	9	1	0	0
PBANKA_103380	PBANKA_103380	0.82	0.67	0	0.99	0.68	0	0.82	0.63	0	0.71	0.57	0	1.22	0.89	0	153	37	97	90	117	100	144	127	193	298	186	193	100	251	36
PBANKA_133090	PBANKA_133090	0	0	0	0	0	0	0	0	0	1.31	1.27	0	0	0	0	0	0	0	0	0	0	1	0	0	0	0	0	0	0	0
PBANKA_070900	PBANKA_070900	0.89	0.68	0	0.86	0.66	0	0.85	0.66	0	0.82	0.64	0	1.11	0.88	0	1	0	1	0	1	0	1	0	1	1	2	1	1	0	0
PBANKA_092790	PBANKA_092790	1.61	1.11	0.09	0	0	0	0	0	0	1.36	0.99	0.09	0.9	0.73	0	3	0	0	0	0	0	3	0	1	0	0	3	0	0	0
PBANKA_072030	PBANKA_072030	0.69	0.43	0	0.79	0.47	0	1.04	0.56	0.02	1.64	0.73	0.31	1.1	0.58	0.08	2	0	3	0	5	0	11	0	7	0	3	2	5	0	0
PBANKA_071210	PBANKA_071210	0	0	0	0.9	0.71	0	0	0	0	1.27	0.91	0.06	1.21	0.88	0.06	0	0	1	0	0	0	3	0	3	0	3	1	0	0	0
PBANKA_102150	PBANKA_102150	0	0	0	0	0	0	1.36	1.31	0	0	0	0	1.28	1.25	0	0	0	0	0	1	0	0	0	1	0	0	0	0	0	0
PBANKA_091340	PBANKA_091340	0	0	0	1.07	0.77	0.02	0	0	0	0.8	0.62	0	0	0	0	0	0	2	0	0	0	1	0	0	0	5	0	0	0	0
PBANKA_121430	PBANKA_121430	0.68	0.62	0	0.52	0.48	0	0.76	0.7	0	0.78	0.73	0	0.68	0.63	0	12	2	10	2	15	5	19	8	18	8	18	19	16	10	4
PBANKA_135370	PBANKA_135370	1.13	0.79	0.02	1.29	0.87	0.04	1.05	0.75	0.02	1.36	0.9	0.08	1.12	0.79	0.04	2	0	3	0	2	0	4	0	3	0	4	1	0	0	0
PBANKA_092890	PBANKA_092890	0	0	0	0	0	0	1.07	0.91	0	1.28	1.04	0.06	1.23	1.01	0.06	0	0	0	0	1	0	2	0	2	0	1	1	0	0	0
PBANKA_050360	PBANKA_050360	0.69	0.26	0	1.04	0.33	0	1.01	0.33	0	1.42	0.81	0	0.93	0.31	0	9	0	17	0	17	0	22	4	20	0	13	14	12	0	0
PBANKA_142590	PBANKA_142590	0.79	0.16	0	1	0.18	0	0.88	0.41	0	1.51	0.92	0	1.02	0.48	0	40	0	59	0	46	3	71	21	68	7	55	50	35	3	0
PBANKA_120220	PBANKA_120220	0	0	0	1.17	0.87	0.03	1.16	0.86	0.03	0	0	0	0.86	0.69	0	0	0	2	0	2	0	0	0	1	0	0	2	1	0	0
PBANKA_030250	PBANKA_030250	1.03	0.82	0	0	0	0	1.5	1.08	0.09	0.94	0.77	0	1.12	0.88	0.03	1	0	0	0	3	0	1	0	2	0	2	1	0	0	0
PBANKA_103630	PBANKA_103630	0	0	0	1.24	0.94	0.03	2	1.28	0.36	1.15	0.89	0.03	1.31	0.97	0.09	0	0	2	0	5	0	2	0	3	0	1	2	0	0	0
PBANKA_110500	PBANKA_110500	0	0	0	0	0	0	0	0	0	0	0	0	0	0	0	0	0	0	0	0	0	0	0	0	0	1	0	0	0	0
PBANKA_102830	PBANKA_102830	0	0	0	0	0	0	1.21	1.09	0	1.16	1.05	0	1.14	1.03	0	0	0	0	0	1	0	1	0	1	0	1	0	0	0	0
PBANKA_140900	PBANKA_140900	1.03	0.82	0	0	0	0	0.98	0.79	0	0	0	0	1.12	0.88	0.03	1	0	0	0	1	0	0	0	2	0	2	1	0	0	0
PBANKA_070200	PBANKA_070200	0	0	0	0.93	0.64	0.01	0	0	0	0.86	0.6	0.01	1.12	0.73	0.08	0	0	2	0	0	0	2	0	4	0	1	1	3	0	0
PBANKA_132600	PBANKA_132600	0.49	0.23	0	0.5	0.23	0	0.49	0.23	0	0.25	0.15	0	0.29	0.16	0	5	0	6	0	6	0	2	0	3	0	22	10	6	0	0
PBANKA_031540	PBANKA_031540	0	0	0	1.2	1.07	0	1.51	1.27	0.2	0	0	0	1.12	1.01	0	0	0	1	0	2	0	0	0	1	0	0	1	0	0	0
PBANKA_052420	PBANKA_052420	0	0	0	1.03	0.85	0	0	0	0	0.98	0.82	0	0.96	0.8	0	0	0	1	0	0	0	1	0	1	0	1	0	1	0	0
PBANKA_071910	PBANKA_071910	0	0	0	0	0	0	0	0	0	0	0	0	0	0	0	0	0	0	0	0	0	0	0	0	0	0	1	0	0	0
PBANKA_051180	PBANKA_051180	0.37	0.28	0	0.41	0.3	0	0.96	0.88	0	0.36	0.28	0	0.78	0.64	0	3	0	4	0	6	3	4	0	3	6	6	7	5	4	2
PBANKA_124270	PBANKA_124270	0.49	0.22	0	0.21	0.13	0	0.55	0.32	0	1.03	0.68	0	1.05	0.7	0	7	0	2	0	2	3	13	6	13	8	14	14	2	11	0
PBANKA_145030	PBANKA_145030	0	0	0	0	0	0	0	0	0	0	0	0	0.94	0.7	0.02	0	0	0	0	0	0	0	0	2	0	3	0	0	1	0
PBANKA_080040	PBANKA_080040	0.7	0.5	0	0	0	0	0	0	0	1.04	0.66	0.03	0.87	0.64	0	1	0	0	0	0	0	0	2	1	1	1	0	0	1	1
PBANKA_102790	PBANKA_102790	0.97	0.76	0	0.93	0.74	0	0.92	0.73	0	0.89	0.71	0	0.87	0.7	0	1	0	1	0	1	0	1	0	1	0	1	1	1	0	0
PBANKA_113650	PBANKA_113650	0	0	0	0	0	0	0	0	0	1.56	1.46	0	0	0	0	0	0	0	0	0	0	0	1	0	0	0	0	0	0	0
PBANKA_111100	PBANKA_111100	0	0	0	0.89	0.7	0	0.89	0.69	0	1.42	1.15	0.02	0.83	0.66	0	0	0	1	0	1	0	2	1	1	0	2	2	0	0	0
PBANKA_041600	PBANKA_041600	0.72	0.37	0	0.74	0.38	0	0.73	0.38	0	1.31	0.93	0	1.33	0.9	0.02	5	0	6	0	6	0	8	4	12	3	13	2	3	3	0
PBANKA_141000	PBANKA_141000	0	0	0	0	0	0	0	0	0	0	0	0	0.83	0.52	0.03	0	0	0	0	0	0	0	0	0	2	1	0	0	0	2
PBANKA_124170	PBANKA_124170	0	0	0	0	0	0	0	0	0	0	0	0	1.14	1.03	0	0	0	0	0	0	0	0	0	1	0	1	0	0	0	0
PBANKA_135790	PBANKA_135790	0	0	0	1.77	0.88	0.01	0.63	0.45	0	2.29	1.02	0.37	2.31	1.39	0.38	0	0	0	2	1	0	0	7	2	7	3	1	0	0	1
PBANKA_082300	PBANKA_082300	0.55	0.32	0	0.42	0.27	0	0.41	0.27	0	0.83	0.42	0	0.5	0.31	0	3	0	2	0	2	0	8	0	4	0	6	8	5	1	0
PBANKA_081960	PBANKA_081960	0	0	0	0	0	0	0	0	0	1.31	1.27	0	0	0	0	0	0	0	0	0	0	1	0	0	0	0	0	0	0	0
PBANKA_135970	PBANKA_135970	0.79	0.46	0	0.6	0.38	0	0.72	0.43	0	0.56	0.36	0	0.93	0.5	0.01	3	0	2	0	3	0	2	0	6	0	6	8	0	0	0
PBANKA_122120	PBANKA_122120	0.58	0.35	0	0.98	0.71	0	1.08	0.78	0	0.77	0.56	0	0.71	0.51	0	3	0	4	1	4	2	3	2	3	2	3	2	5	0	2
PBANKA_061450	PBANKA_061450	0.48	0.24	0	0.84	0.33	0	0.94	0.35	0	0.98	0.57	0	0.72	0.3	0	4	0	10	0	12	0	11	2	11	0	9	6	13	0	0
PBANKA_071130	PBANKA_071130	1.32	0.98	0.03	1.24	0.94	0.03	0.97	0.78	0	0.93	0.76	0	1.31	0.97	0.09	2	0	2	0	1	0	1	0	3	0	1	2	0	0	0
PBANKA_135870	PBANKA_135870	0	0	0	1.23	0.92	0.05	1.21	0.92	0.05	1.79	1.19	0.21	1.1	0.85	0.05	0	0	2	0	2	0	5	0	2	0	0	3	0	0	0
PBANKA_142080	PBANKA_142080	0	0	0	0	0	0	0	0	0	0	0	0	0	0	0	0	0	0	0	0	0	0	0	0	0	2	1	0	0	0
PBANKA_112080	PBANKA_112080	1.22	0.52	0	0.99	0.46	0	1.37	0.56	0.03	1.05	0.48	0.01	1.51	0.58	0.22	8	0	7	0	11	0	9	0	16	0	7	8	3	0	0
PBANKA_120610	PBANKA_120610	0.41	0.27	0	0.4	0.26	0	0.92	0.45	0.01	1.37	0.57	0.16	0.86	0.43	0.02	1	0	1	0	6	0	12	0	7	0	2	1	10	0	0
PBANKA_133420	PBANKA_133420	0	0	0	1.1	0.93	0	0	0	0	0	0	0	1.92	1.37	0.34	0	0	1	0	0	0	0	0	5	0	2	0	0	0	0
PBANKA_123650	PBANKA_123650	0.88	0.52	0	0.93	0.54	0	0.67	0.44	0	0.62	0.42	0	1.3	0.86	0.12	4	0	5	0	3	0	3	0	9	1	5	4	3	1	0
PBANKA_135570	PBANKA_135570	0	0	0	0	0	0	0	0	0	1.02	0.77	0	1.02	0.77	0.02	0	0	0	0	0	0	0	1	2	0	2	2	0	0	0
PBANKA_041780	PBANKA_041780	0.68	0.42	0	1.54	0.87	0	1.3	0.58	0	1.13	0.74	0	2.07	0.97	0.02	17	2	17	14	7	21	30	17	18	62	22	30	5	31	0
PBANKA_130130	PBANKA_130130	0.82	0.27	0	0.56	0.22	0	0.67	0.24	0	2.34	1.41	0	1.24	0.8	0	15	0	11	0	14	0	20	25	21	9	18	29	7	1	0
PBANKA_071520	PBANKA_071520	0.4	0.26	0	1.02	0.48	0.01	0.9	0.44	0	1.31	0.84	0.02	0.84	0.42	0.01	1	0	7	0	6	0	8	2	7	0	3	5	7	0	0
PBANKA_103440	PBANKA_103440	0.56	0.41	0	0.68	0.47	0	0.89	0.66	0	0.73	0.55	0	1.1	0.84	0.01	1	0	2	0	1	1	1	1	3	2	3	1	1	3	0
PBANKA_130500	PBANKA_130500	0.82	0.41	0	1.06	0.78	0	0.65	0.36	0	0.76	0.39	0	0.83	0.61	0	8	0	9	1	7	0	10	0	9	2	7	10	5	4	0
PBANKA_141220	PBANKA_141220	0	0	0	0	0	0	0	0	0	0	0	0	0	0	0	0	0	0	0	0	0	0	0	0	0	2	1	0	0	0
PBANKA_090360	PBANKA_090360	0	0	0	0	0	0	0	0	0	0	0	0	0.71	0.53	0	0	0	0	0	0	0	0	0	1	0	2	2	0	1	0
PBANKA_052020	PBANKA_052020	0.99	0.67	0.01	1.13	0.73	0.02	1.11	0.72	0.02	1.29	0.93	0.01	0.98	0.66	0.02	2	0	3	0	3	0	1	2	3	0	2	3	1	0	0
PBANKA_092150	PBANKA_092150	1.25	1.1	0	1.2	1.07	0	1.19	1.06	0	0	0	0	0	0	0	1	0	1	0	1	0	0	0	0	0	0	1	0	0	0
PBANKA_145700	PBANKA_145700	1.34	0.76	0	1.87	1.01	0	0	0	0	0.84	0.39	0.01	1.22	0.76	0	2	2	3	4	0	0	8	0	4	6	4	5	0	7	0
PBANKA_113510	PBANKA_113510	0.74	0.57	0	0.93	0.75	0	0.79	0.63	0	1	0.8	0	0.8	0.64	0	25	3	25	8	28	8	30	23	28	20	31	35	23	6	11
PBANKA_134990	PBANKA_134990	0	0	0	0	0	0	0	0	0	0	0	0	0	0	0	0	0	0	0	0	0	0	0	0	0	0	1	1	0	0
PBANKA_093780	PBANKA_093780	0	0	0	0	0	0	0	0	0	0	0	0	1.28	1.25	0	0	0	0	0	0	0	0	0	1	0	0	0	0	0	0
PBANKA_143200	PBANKA_143200	1.16	0.82	0.02	1.09	0.79	0.02	1.08	0.78	0.02	1.01	0.75	0.02	1.28	1.02	0.02	2	0	2	0	2	0	2	0	2	1	2	1	1	0	0
PBANKA_031430	PBANKA_031430	0	0	0	0	0	0	0	0	0	0	0	0	0	0	0	0	0	0	0	0	0	0	0	0	0	1	0	1	0	0
PBANKA_122380	PBANKA_122380	0.82	0.34	0	0.39	0.22	0	0.79	0.33	0	1.16	0.41	0.01	0.65	0.29	0	8	0	3	0	9	0	17	0	9	0	16	11	4	0	0
PBANKA_142330	PBANKA_142330	0.72	0.38	0	0.69	0.42	0	0.85	0.65	0	1.01	0.81	0	0.93	0.72	0	40	1	41	2	42	8	49	21	57	18	39	52	30	7	10
PBANKA_120500	PBANKA_120500	0.78	0.38	0	0.98	0.43	0	1.05	0.45	0.01	1.64	1.07	0.02	0.8	0.38	0	5	0	8	0	9	0	11	4	8	0	5	7	7	0	0
PBANKA_082540	PBANKA_082540	0	0	0	0	0	0	0	0	0	1.05	0.9	0	0	0	0	0	0	0	0	0	0	1	0	0	0	2	0	0	0	0
PBANKA_090200	PBANKA_090200	0	0	0	0	0	0	0	0	0	0	0	0	1.56	1.46	0.34	0	0	0	0	0	0	0	0	2	0	0	0	0	0	0
PBANKA_130180	PBANKA_130180	0	0	0	0	0	0	0	0	0	0	0	0	1.12	1.01	0	0	0	0	0	0	0	0	0	1	0	0	1	0	0	0
PBANKA_030920	PBANKA_030920	0.81	0.52	0	0	0	0	0	0	0	0	0	0	0	0	0	2	0	0	0	0	0	0	0	0	0	3	5	1	0	0
PBANKA_134670	PBANKA_134670	1.01	0.82	0	0.87	0.72	0	1.01	0.78	0	1.12	0.89	0	0.85	0.68	0	9	3	10	3	8	7	12	12	10	10	11	9	8	4	6
PBANKA_121900	PBANKA_121900	0.96	0.75	0	0	0	0	1.16	0.86	0.03	0	0	0	0	0	0	1	0	0	0	2	0	0	0	0	0	0	2	1	0	0
PBANKA_136420	PBANKA_136420	0.69	0.43	0	1.01	0.63	0	0.99	0.71	0	1.55	1.22	0	0.87	0.58	0	22	1	38	2	33	5	49	20	41	6	31	32	21	3	5
PBANKA_120370	PBANKA_120370	0.58	0.4	0	0.71	0.46	0	0.85	0.52	0	1.04	0.59	0.03	1.43	0.72	0.2	1	0	2	0	3	0	5	0	9	0	1	5	3	0	0
PBANKA_121670	PBANKA_121670	0.33	0.23	0	0.56	0.33	0	0.53	0.38	0	0	0	0	0	0	0	1	0	0	1	1	1	0	0	0	0	3	4	2	7	0
PBANKA_132510	PBANKA_132510	0	0	0	0	0	0	0	0	0	0	0	0	0	0	0	0	0	0	0	0	0	0	0	0	0	0	0	0	1	0
PBANKA_120270	PBANKA_120270	0	0	0	0.97	0.78	0	0	0	0	0	0	0	0	0	0	0	0	1	0	0	0	0	0	0	0	0	0	2	0	0
PBANKA_060550	PBANKA_060550	0	0	0	0	0	0	0	0	0	0	0	0	0	0	0	0	0	0	0	0	0	0	0	0	0	0	0	0	0	1
PBANKA_113080	PBANKA_113080	0	0	0	0	0	0	1.18	0.89	0.03	0	0	0	0	0	0	0	0	0	0	2	0	0	0	0	0	2	0	1	0	0
PBANKA_123660	PBANKA_123660	0.56	0.22	0	1.15	0.33	0	0.62	0.24	0	0.44	0.19	0	0.7	0.39	0	8	0	22	0	11	0	8	0	13	2	18	16	12	0	0
PBANKA_104000	PBANKA_104000	0	0	0	0	0	0	1.19	1.06	0	0	0	0	0	0	0	0	0	0	0	1	0	0	0	0	0	0	1	0	0	0
PBANKA_020920	PBANKA_020920	0.89	0.44	0	0.92	0.45	0	1.1	0.5	0.01	0.72	0.39	0	0.92	0.45	0.01	5	0	6	0	8	0	5	0	8	0	9	4	4	0	0
PBANKA_142620	PBANKA_142620	0.45	0.27	0	0.42	0.25	0	0.59	0.32	0	0.62	0.33	0	0.58	0.31	0	2	0	2	0	4	0	5	0	5	0	4	3	0	8	0
PBANKA_122410	PBANKA_122410	1.18	0.66	0.01	1.08	0.63	0.01	1.06	0.62	0.01	1.51	0.77	0.13	1.16	0.66	0.06	4	0	4	0	4	0	8	0	6	0	2	6	1	0	0
PBANKA_112860	PBANKA_112860	0.95	0.54	0.01	0.74	0.46	0	0.48	0.34	0	0.79	0.48	0.01	0.55	0.37	0	4	0	3	0	1	0	4	0	2	0	1	2	3	3	0
PBANKA_071930	PBANKA_071930	0	0	0	0	0	0	0	0	0	0.97	0.81	0	0.95	0.79	0	0	0	0	0	0	0	1	0	1	0	0	1	1	0	0
PBANKA_143640	PBANKA_143640	0	0	0	0	0	0	0	0	0	0	0	0	1.14	1.03	0	0	0	0	0	0	0	0	0	1	0	1	0	0	0	0
PBANKA_050900	PBANKA_050900	0	0	0	0	0	0	1.36	1.31	0	0	0	0	0	0	0	0	0	0	0	1	0	0	0	0	0	0	0	0	0	0
PBANKA_071550	PBANKA_071550	0.63	0.37	0	0.66	0.39	0	1.15	0.88	0	0.85	0.65	0	0.55	0.35	0	4	0	5	0	6	2	5	2	5	0	5	5	7	2	0
PBANKA_131920	PBANKA_131920	0.81	0.57	0	0.55	0.34	0	0.25	0.18	0	0.82	0.62	0	0.9	0.68	0	7	4	3	4	2	2	14	11	17	14	16	14	3	19	5
PBANKA_083240	PBANKA_083240	0	0	0	1.37	1.32	0	0	0	0	0	0	0	0	0	0	0	0	1	0	0	0	0	0	0	0	0	0	0	0	0
PBANKA_122710	PBANKA_122710	0	0	0	0	0	0	0	0	0	1.2	0.95	0.06	0.95	0.79	0	0	0	0	0	0	0	2	0	1	0	0	1	1	0	0
PBANKA_102990	PBANKA_102990	0	0	0	1.55	1.31	0.2	1.53	1.29	0.2	1.99	1.54	0.5	1.39	1.2	0.2	0	0	2	0	2	0	4	0	2	0	1	0	0	0	0
PBANKA_010440	PBANKA_010440	0	0	0	0	0	0	1.92	1.68	0	1.31	1.27	0	2.26	2.15	0.34	0	0	0	0	0	1	1	0	1	2	0	0	0	0	0
PBANKA_136550	PBANKA_136550	0	0	0	0	0	0	0	0	0	0.8	0.56	0	0	0	0	0	0	0	0	0	0	0	1	0	0	1	0	0	3	0
PBANKA_120200	PBANKA_120200	0	0	0	0	0	0	0	0	0	1.56	1.46	0	0	0	0	0	0	0	0	0	0	0	1	0	0	0	0	0	0	0
PBANKA_094360	PBANKA_094360	0.98	0.48	0	1.18	0.26	0	1.12	0.52	0	1.19	0.58	0	1.12	0.61	0	27	1	44	0	38	2	46	4	45	6	40	26	19	4	0
PBANKA_041130	PBANKA_041130	0	0	0	0	0	0	0	0	0	0	0	0	0.91	0.75	0	0	0	0	0	0	0	0	0	1	0	1	0	0	1	0
PBANKA_092280	PBANKA_092280	0	0	0	1.37	1.32	0	1.36	1.31	0	1.31	1.27	0	0	0	0	0	0	1	0	1	0	1	0	0	0	0	0	0	0	0
PBANKA_090990	PBANKA_090990	1.43	1.37	0	0	0	0	2.09	1.78	0.46	0	0	0	1.84	1.64	0.46	1	0	0	0	3	0	0	0	3	0	0	0	0	0	0
PBANKA_114350	PBANKA_114350	1.13	0.54	0	1.26	0.57	0.03	1.23	0.57	0.03	1.1	0.53	0.03	1.29	0.58	0.16	6	0	8	0	8	0	8	0	11	0	5	5	4	0	0
PBANKA_110300	PBANKA_110300	0	0	0	1.54	0.98	0.14	1.74	1.06	0.21	1	0.74	0.05	1.31	0.88	0.14	0	0	4	0	5	0	2	0	4	0	0	0	3	0	0
PBANKA_131790	PBANKA_131790	0	0	0	0	0	0	1.92	1.68	0	0	0	0	0	0	0	0	0	0	0	0	1	0	0	0	0	0	0	0	0	0
PBANKA_110710	PBANKA_110710	1.27	1.13	0	1.22	1.09	0	1.85	1.47	0.45	1.16	1.05	0	1.39	1.2	0.2	1	0	1	0	3	0	1	0	2	0	1	0	0	0	0
PBANKA_131020	PBANKA_131020	1.03	0.82	0	0	0	0	0	0	0	0	0	0	0	0	0	1	0	0	0	0	0	0	0	0	0	2	1	0	0	0
PBANKA_040550	PBANKA_040550	0.82	0.5	0	0.88	0.42	0	0.97	0.49	0	1.05	0.66	0	0.85	0.44	0	38	3	56	2	62	4	66	14	69	7	53	52	46	1	5
PBANKA_080640	PBANKA_080640	0	0	0	0	0	0	0	0	0	0	0	0	1.14	1.03	0	0	0	0	0	0	0	0	0	1	0	1	0	0	0	0
PBANKA_121870	PBANKA_121870	2.84	2.16	0	0	0	0	0	0	0	0	0	0	0	0	0	0	1	0	0	0	0	0	0	0	0	0	0	0	0	0
PBANKA_100700	PBANKA_100700	1.27	1.13	0	1.22	1.09	0	1.85	1.47	0.45	1.44	1.24	0.2	1.14	1.03	0	1	0	1	0	3	0	2	0	1	0	1	0	0	0	0
PBANKA_102040	PBANKA_102040	0	0	0	0	0	0	1.07	0.91	0	1.03	0.88	0	1.01	0.86	0	0	0	0	0	1	0	1	0	1	0	1	1	0	0	0
PBANKA_144360	PBANKA_144360	0	0	0	0	0	0	1.02	0.84	0	0.98	0.82	0	0.96	0.8	0	0	0	0	0	1	0	1	0	1	0	1	0	1	0	0
PBANKA_142940	PBANKA_142940	0.92	0.71	0	1.12	0.82	0.03	0	0	0	1.04	0.78	0.03	1	0.75	0.03	1	0	2	0	0	0	2	0	2	0	0	2	0	1	0
PBANKA_093470	PBANKA_093470	0.75	0.48	0	1.16	0.63	0.02	0.85	0.52	0	1.03	0.59	0.02	0.75	0.47	0	2	0	5	0	3	0	5	0	3	0	5	3	2	0	0
PBANKA_093900	PBANKA_093900	0	0	0	0	0	0	0	0	0	0	0	0	1.02	0.88	0	0	0	0	0	0	0	0	0	1	0	2	0	0	0	0
PBANKA_120870	PBANKA_120870	0.97	0.76	0	0.93	0.74	0	0.92	0.73	0	0.89	0.71	0	0.87	0.7	0	1	0	1	0	1	0	1	0	1	0	1	1	1	0	0
PBANKA_112560	PBANKA_112560	0.77	0.49	0	1.52	1.05	0	3.33	1.69	0.08	1.81	1.4	0.02	3.21	2.24	0.31	3	0	2	2	2	9	7	4	8	13	7	3	2	1	0
PBANKA_011160	PBANKA_011160	0	0	0	1.75	1.58	0.34	0	0	0	1.62	1.5	0.34	0	0	0	0	0	2	0	0	0	2	0	0	0	0	0	0	0	0
PBANKA_144240	PBANKA_144240	1.29	0.83	0.03	0	0	0	1.18	0.78	0.03	0	0	0	1.04	0.72	0.03	3	0	0	0	3	0	0	0	3	0	5	1	0	0	0
PBANKA_083020	PBANKA_083020	0.49	0.24	0	0.53	0.25	0	0.39	0.21	0	0.71	0.47	0	0.84	0.32	0	7	0	9	0	6	0	12	2	21	0	21	8	10	5	0
PBANKA_050060	PBANKA_050060	0	0	0	0	0	0	0	0	0	0	0	0	0	0	0	0	0	0	0	0	0	0	0	0	0	1	0	0	3	0
PBANKA_142690	PBANKA_142690	0	0	0	0.53	0.36	0	0	0	0	2.29	1.55	0.02	1.47	0.7	0.13	0	0	1	0	0	0	5	6	10	0	7	5	0	0	0
PBANKA_121470	PBANKA_121470	0.79	0.41	0	0.44	0.28	0	0.7	0.39	0	0.79	0.42	0	1.3	0.55	0.17	5	0	2	0	5	0	7	0	15	0	5	9	4	1	0
PBANKA_061880	PBANKA_061880	1.1	0.56	0	1	0.53	0	1.1	0.56	0.01	1.32	0.62	0.12	1.03	0.54	0.03	5	0	5	0	6	0	9	0	7	0	5	3	4	0	0
PBANKA_071310	PBANKA_071310	1.08	0.82	0	0.99	0.72	0	0.64	0.34	0	1.16	0.86	0	0.76	0.45	0	47	9	60	8	51	3	80	26	76	9	72	44	56	7	8
PBANKA_062200	PBANKA_062200	0	0	0	0	0	0	0	0	0	1.31	1.27	0	2.12	1.8	0.49	0	0	0	0	0	0	1	0	4	0	0	0	0	0	0
PBANKA_091420	PBANKA_091420	0	0	0	1.31	1.02	0.06	1.02	0.84	0	1.45	1.09	0.18	1.38	1.05	0.18	0	0	2	0	1	0	3	0	3	0	1	0	1	0	0
PBANKA_136030	PBANKA_136030	0.63	0.17	0	0.7	0.18	0	0.77	0.19	0	0.97	0.63	0	0.88	0.39	0	27	0	35	0	40	0	42	10	55	3	36	41	31	9	0
PBANKA_134530	PBANKA_134530	1.43	1.37	0	0	0	0	0	0	0	0	0	0	0	0	0	1	0	0	0	0	0	0	0	0	0	0	0	0	0	0
PBANKA_112030	PBANKA_112030	0	0	0	0	0	0	1.19	1.06	0	0	0	0	1.37	1.18	0.2	0	0	0	0	1	0	0	0	2	0	0	1	0	0	0
PBANKA_070150	PBANKA_070150	0	0	0	0.94	0.75	0	1.18	0.89	0.03	0	0	0	1.07	0.82	0.03	0	0	1	0	2	0	0	0	2	0	2	0	1	0	0
PBANKA_132020	PBANKA_132020	2.3	1.9	0.46	0	0	0	0	0	0	0	0	0	0	0	0	3	0	0	0	0	0	0	0	0	0	0	0	0	0	0
PBANKA_061400	PBANKA_061400	1.22	0.77	0.02	0.93	0.64	0.01	1.3	0.8	0.05	1.03	0.68	0.02	0.83	0.59	0.01	3	0	2	0	4	0	3	0	2	0	2	3	1	0	0
PBANKA_110540	PBANKA_110540	0	0	0	0	0	0	0	0	0	4.95	2.98	0.5	0	0	0	0	0	0	0	0	0	0	7	0	0	0	0	0	0	0
PBANKA_091750	PBANKA_091750	151.13	116.93	1	0	0	0	0	0	0	1.05	0.9	0	2.14	1.47	0.41	113	76	0	0	0	0	1	0	6	0	2	0	0	0	0
PBANKA_132640	PBANKA_132640	1.02	0.7	0.01	0	0	0	0.95	0.66	0.01	0	0	0	1.51	1.05	0.03	2	0	0	0	2	0	0	0	1	3	1	2	2	0	0
PBANKA_030510	PBANKA_030510	0	0	0	0	0	0	0	0	0	1.56	1.46	0	0	0	0	0	0	0	0	0	0	0	1	0	0	0	0	0	0	0
PBANKA_030100	PBANKA_030100	0	0	0	0	0	0	0	0	0	0	0	0	0	0	0	0	0	0	0	0	0	0	0	0	0	1	0	0	0	0
PBANKA_112690	PBANKA_112690	1.25	1.1	0	0	0	0	1.51	1.27	0.2	1.42	1.21	0.2	1.37	1.18	0.2	1	0	0	0	2	0	2	0	2	0	0	1	0	0	0
PBANKA_143470	PBANKA_143470	0.91	0.66	0	0.97	0.63	0	1.06	0.69	0	0.76	0.55	0	0.82	0.6	0	455	200	388	322	435	541	527	540	633	675	567	585	283	676	342
PBANKA_090230	PBANKA_090230	0	0	0	0	0	0	0	0	0	0	0	0	1.21	0.83	0.2	0	0	0	0	0	0	0	0	0	2	0	0	0	0	1
PBANKA_111710	PBANKA_111710	0.41	0.29	0	0.5	0.33	0	0.75	0.56	0	1.03	0.75	0.01	1.02	0.76	0.02	1	0	2	0	2	1	3	3	4	3	0	2	2	2	2
PBANKA_144560	PBANKA_144560	0	0	0	0	0	0	0	0	0	1.62	1.5	0.34	1.28	1.25	0	0	0	0	0	0	0	2	0	1	0	0	0	0	0	0
PBANKA_020660	PBANKA_020660	1.19	0.74	0.01	0	0	0	1.46	0.84	0.07	1.32	0.8	0.07	1.39	0.82	0.11	3	0	0	0	5	0	5	0	6	0	4	3	0	0	0
PBANKA_124130	PBANKA_124130	0	0	0	0	0	0	1.36	1.31	0	1.31	1.27	0	1.28	1.25	0	0	0	0	0	1	0	1	0	1	0	0	0	0	0	0
PBANKA_093830	PBANKA_093830	0.69	0.43	0	1.2	0.61	0.02	0.91	0.52	0	0.83	0.49	0	1.1	0.58	0.06	2	0	6	0	4	0	4	0	7	0	4	4	3	0	0
PBANKA_094230	PBANKA_094230	0	0	0	0	0	0	0	0	0	1.36	0.99	0.09	0	0	0	0	0	0	0	0	0	3	0	0	0	0	3	0	0	0
PBANKA_031380	PBANKA_031380	0	0	0	0	0	0	0	0	0	0	0	0	0.96	0.71	0.02	0	0	0	0	0	0	0	0	2	0	5	0	0	0	0
PBANKA_100010	PBANKA_100010	1.94	1	0.44	2.35	1.84	0.44	0.84	0.6	0	0.57	0.45	0	3.03	2.45	0.82	8	0	8	1	0	1	1	0	9	7	2	2	1	2	0
PBANKA_100930	PBANKA_100930	1.15	0.61	0	1.83	0.57	0	1.54	0.58	0	0.78	0.39	0	1.48	0.63	0	45	45	24	110	32	137	36	103	52	240	42	51	17	144	52
PBANKA_092440	PBANKA_092440	0.92	0.54	0	0.85	0.51	0	1.12	0.61	0.02	1.02	0.58	0.02	0.96	0.56	0.02	3	0	3	0	5	0	5	0	5	0	3	5	2	0	0
PBANKA_070770	PBANKA_070770	0	0	0	0	0	0	0	0	0	0.68	0.5	0	0	0	0	0	0	0	0	0	0	1	0	0	0	3	2	0	1	0
PBANKA_091720	PBANKA_091720	1.02	0.81	0	0	0	0	0	0	0	0	0	0	1.31	0.97	0.09	1	0	0	0	0	0	0	0	3	0	1	2	0	0	0
PBANKA_050660	PBANKA_050660	0.78	0.45	0	1.1	0.55	0.04	1.33	0.62	0.11	1.06	0.7	0.02	1.01	0.52	0.07	3	0	6	0	8	0	5	1	7	0	0	3	6	1	0
PBANKA_140060	PBANKA_140060	0.61	0.32	0	0.74	0.36	0	0.48	0.28	0	1.22	0.47	0.04	1.01	0.57	0	6	0	9	0	5	0	20	0	16	1	14	9	5	3	0
PBANKA_131410	PBANKA_131410	1.19	1.01	0	0	0	0	2.03	1.47	0.5	1.6	1.26	0.45	1.53	1.22	0.45	1	0	0	0	4	0	3	0	3	0	0	0	1	0	0
PBANKA_072010	PBANKA_072010	0	0	0	2.33	1.41	0.45	0.98	0.79	0	2.28	1.4	0.48	2.33	1.41	0.49	0	0	6	0	1	0	7	0	8	0	2	1	0	0	0
PBANKA_120080	PBANKA_120080	0.82	0.43	0	1.09	0.51	0.01	1.06	0.51	0.01	1.03	0.65	0	0.81	0.43	0	4	0	7	0	7	0	6	1	6	0	4	7	4	0	0
PBANKA_112910	PBANKA_112910	0	0	0	1.53	1.28	0.2	0	0	0	0	0	0	0	0	0	0	0	2	0	0	0	0	0	0	0	0	1	0	0	0
PBANKA_080560	PBANKA_080560	1.13	0.94	0	1.08	0.91	0	0	0	0	1.03	0.88	0	1.23	1.01	0.06	1	0	1	0	0	0	1	0	2	0	1	1	0	0	0
PBANKA_031180	PBANKA_031180	0.8	0.51	0	1.56	0.78	0.07	0	0	0	1.77	0.84	0.17	0.64	0.44	0	2	0	7	0	0	0	10	0	0	1	6	4	0	0	0
PBANKA_050430	PBANKA_050430	0.99	0.67	0.01	0.93	0.64	0.01	0.72	0.53	0	0.86	0.61	0.01	1.42	0.84	0.22	2	0	2	0	1	0	2	0	6	0	2	3	1	0	0
PBANKA_143830	PBANKA_143830	0.85	0.45	0	0.66	0.39	0	0.65	0.38	0	0.61	0.36	0	1.1	0.53	0.02	4	0	3	0	3	0	3	0	9	0	9	6	1	0	0
PBANKA_141300	PBANKA_141300	0	0	0	0	0	0	0	0	0	0	0	0	1.28	1.25	0	0	0	0	0	0	0	0	0	1	0	0	0	0	0	0
PBANKA_140690	PBANKA_140690	0	0	0	0	0	0	1.19	1.06	0	3.4	2.85	0.69	0	0	0	0	0	0	0	1	0	2	4	0	0	0	1	0	0	0
PBANKA_131890	PBANKA_131890	0	0	0	0	0	0	0	0	0	1.39	1.21	0	1.14	1.03	0	0	0	0	0	0	0	0	1	1	0	1	0	0	0	0
PBANKA_110430	PBANKA_110430	0	0	0	0	0	0	0	0	0	0	0	0	1.28	1.25	0	0	0	0	0	0	0	0	0	1	0	0	0	0	0	0
PBANKA_143930	PBANKA_143930	0	0	0	0.89	0.54	0	1.03	0.6	0.01	0.94	0.56	0.01	0.89	0.54	0.01	0	0	3	0	4	0	4	0	4	0	1	6	2	0	0
PBANKA_102940	PBANKA_102940	0	0	0	3.62	2.5	0.5	0	0	0	0	0	0	0	0	0	0	0	7	0	0	0	0	0	0	0	0	0	0	0	0
PBANKA_134880	PBANKA_134880	0	0	0	0	0	0	0	0	0	0	0	0	1.37	1.18	0.2	0	0	0	0	0	0	0	0	2	0	0	1	0	0	0
PBANKA_020520	PBANKA_020520	0.35	0.16	0	0.65	0.23	0	0.87	0.27	0	1.02	0.54	0	0.51	0.2	0	5	0	13	0	19	0	21	3	13	0	29	12	13	0	0
PBANKA_142830	PBANKA_142830	0	0	0	1.68	0.72	0.19	0	0	0	1.35	0.64	0.12	0.95	0.52	0.01	0	0	10	0	0	0	9	0	6	0	5	4	3	0	0
PBANKA_145580	PBANKA_145580	0	0	0	1.37	1.32	0	0	0	0	0	0	0	1.84	1.64	0.46	0	0	1	0	0	0	0	0	3	0	0	0	0	0	0
PBANKA_040770	PBANKA_040770	0.75	0.21	0	1.47	1.03	0	1.07	0.59	0	1.02	0.67	0	0.93	0.49	0	25	0	33	7	36	3	34	8	42	4	33	32	20	7	0
PBANKA_132160	PBANKA_132160	0	0	0	0	0	0	0	0	0	0	0	0	1.28	1.25	0	0	0	0	0	0	0	0	0	1	0	0	0	0	0	0
PBANKA_140490	PBANKA_140490	0	0	0	0	0	0	0	0	0	0	0	0	0.78	0.48	0.02	0	0	0	0	0	0	0	0	0	2	1	1	0	0	2
PBANKA_041770	PBANKA_041770	0.53	0.36	0	0.89	0.67	0	1.01	0.74	0	0.72	0.44	0	0.94	0.71	0	2	0	2	1	2	2	5	0	3	3	3	5	3	3	0
PBANKA_030190	PBANKA_030190	0	0	0	1.1	0.8	0.02	0	0	0	0.83	0.64	0	1.34	0.91	0.1	0	0	2	0	0	0	1	0	4	0	3	0	1	0	0
PBANKA_060910	PBANKA_060910	1.11	0.38	0	1.61	0.46	0	0.8	0.32	0	2.39	0.57	0.32	2.1	0.53	0.32	0	3	0	6	0	4	0	23	0	23	0	0	0	13	2
PBANKA_110570	PBANKA_110570	0	0	0	0	0	0	1.01	0.83	0	1.43	1.07	0.18	1.16	0.92	0.06	0	0	0	0	1	0	3	0	2	0	0	1	1	0	0
PBANKA_101060	PBANKA_101060	0.81	0.45	0	0.74	0.42	0	0.63	0.38	0	0.5	0.33	0	0.8	0.6	0	5	0	5	0	4	0	3	0	4	2	3	6	4	3	0
PBANKA_050480	PBANKA_050480	1.27	1.13	0	1.55	1.31	0.2	0	0	0	1.44	1.24	0.2	1.63	1.35	0.45	1	0	2	0	0	0	2	0	3	0	1	0	0	0	0
PBANKA_140740	PBANKA_140740	0	0	0	0	0	0	1.67	1.25	0.14	0	0	0	0	0	0	0	0	0	0	3	0	0	0	0	0	2	0	0	0	0
PBANKA_100160	PBANKA_100160	0	0	0	2.41	1.95	0	3.75	2.55	0.46	0	0	0	67.55	53.44	1	0	0	0	1	0	3	0	0	45	110	0	0	0	0	0
PBANKA_050320	PBANKA_050320	0	0	0	0	0	0	0	0	0	0.55	0.32	0	0	0	0	0	0	0	0	0	0	3	0	0	0	7	0	0	6	0
PBANKA_142460	PBANKA_142460	0.94	0.51	0	0.73	0.43	0	0.59	0.38	0	0.67	0.41	0	0.63	0.39	0	4	0	3	0	2	0	3	0	3	0	4	4	4	0	0
PBANKA_123100	PBANKA_123100	0.91	0.83	0	1.13	1.03	0	0.89	0.81	0	1.18	1.07	0	0.99	0.91	0	22	4	23	9	18	11	28	24	29	21	28	21	20	13	7
PBANKA_101280	PBANKA_101280	0.95	0.74	0	0.91	0.72	0	1.15	0.85	0.03	0.87	0.69	0	1.22	0.89	0.07	1	0	1	0	2	0	1	0	3	0	4	0	0	0	0
PBANKA_090690	PBANKA_090690	0.51	0.13	0	0.62	0.14	0	0.86	0.17	0	0.83	0.56	0	0.36	0.11	0	31	0	44	0	64	0	44	15	32	0	58	44	49	12	0
PBANKA_144060	PBANKA_144060	0.57	0.28	0	0.18	0.13	0	0.5	0.26	0	1.26	0.54	0	0	0	0	8	0	1	0	8	0	1	15	0	0	7	14	7	2	3
PBANKA_070370	PBANKA_070370	0	0	0	0.97	0.6	0	1.28	0.72	0.03	1.45	0.77	0.09	1.09	0.65	0.03	0	0	3	0	5	0	7	0	5	0	5	4	0	0	0
PBANKA_040850	PBANKA_040850	0	0	0	0	0	0	0	0	0	1.31	1.27	0	0	0	0	0	0	0	0	0	0	1	0	0	0	0	0	0	0	0
PBANKA_080590	PBANKA_080590	0	0	0	0	0	0	0	0	0	0	0	0	1.28	1.25	0	0	0	0	0	0	0	0	0	1	0	0	0	0	0	0
PBANKA_103640	PBANKA_103640	0.92	0.55	0	1.61	0.76	0.14	1.72	0.79	0.21	1.78	0.81	0.35	0.97	0.56	0.02	3	0	8	0	9	0	11	0	5	0	4	4	2	0	0
PBANKA_114010	PBANKA_114010	0	0	0	0	0	0	0	0	0	0	0	0	0	0	0	0	0	0	0	0	0	0	0	0	0	1	2	0	0	0
PBANKA_143090	PBANKA_143090	0.68	0.48	0	1.37	0.77	0.05	1.17	0.7	0.02	1.22	0.71	0.05	1.28	0.74	0.08	1	0	5	0	4	0	5	0	6	0	2	6	0	0	0
PBANKA_121330	PBANKA_121330	8.82	3.16	0.3	9.41	3.75	0.43	3.45	2.1	0.18	0	0	0	12.54	4.52	0.57	1	8	2	11	2	5	0	0	3	43	0	0	4	0	0
PBANKA_070470	PBANKA_070470	0.89	0.56	0	0.82	0.59	0	0.39	0.18	0	0.9	0.69	0	0.87	0.67	0	18	1	16	2	10	0	15	9	18	9	15	31	12	1	3
PBANKA_144990	PBANKA_144990	1.13	0.94	0	1.67	1.25	0.18	1.93	1.37	0.36	2.26	1.5	0.49	1.23	1.01	0.06	1	0	3	0	4	0	6	0	2	0	1	1	0	0	0
PBANKA_040600	PBANKA_040600	0	0	0	0	0	0	0	0	0	2.13	1.8	0.34	1.49	1.41	0	0	0	0	0	0	0	0	2	0	1	0	0	0	0	0
PBANKA_132010	PBANKA_132010	0.93	0.75	0	1.4	1.16	0	1.04	0.78	0	0.44	0.36	0	1.4	0.97	0	62	26	124	47	64	65	40	40	87	179	94	90	52	111	22
PBANKA_143150	PBANKA_143150	0	0	0	0	0	0	0	0	0	0	0	0	1.25	0.91	0.1	0	0	0	0	0	0	0	0	3	0	1	1	1	0	0
PBANKA_090270	PBANKA_090270	0	0	0	0	0	0	0	0	0	1.31	1.27	0	1.28	1.25	0	0	0	0	0	0	0	1	0	1	0	0	0	0	0	0
PBANKA_060470	PBANKA_060470	0	0	0	0	0	0	0	0	0	0	0	0	0.92	0.75	0	0	0	0	0	0	0	0	0	1	0	2	1	0	0	0
PBANKA_120790	PBANKA_120790	0	0	0	1.37	1.32	0	0	0	0	0	0	0	1.28	1.25	0	0	0	1	0	0	0	0	0	1	0	0	0	0	0	0
PBANKA_136340	PBANKA_136340	0	0	0	2.12	1.8	0.46	2.09	1.78	0.46	2.25	1.87	0.49	1.84	1.64	0.46	0	0	3	0	3	0	4	0	3	0	0	0	0	0	0
PBANKA_093120	PBANKA_093120	0.86	0.14	0	1.33	0.56	0	0.88	0.44	0	1.45	0.48	0	1.03	0.56	0	68	0	107	4	67	6	150	6	94	18	59	87	64	4	0
PBANKA_101940	PBANKA_101940	0.55	0.16	0	0.78	0.45	0	0.75	0.48	0	1.06	0.86	0	0.81	0.59	0	35	0	51	2	48	4	53	24	60	12	48	45	41	6	9
PBANKA_143390	PBANKA_143390	0	0	0	0	0	0	1.19	1.06	0	1.15	1.03	0	1.12	1.01	0	0	0	0	0	1	0	1	0	1	0	0	1	0	0	0
PBANKA_123860	PBANKA_123860	2.84	2.16	0	0	0	0	0	0	0	0	0	0	0	0	0	0	1	0	0	0	0	0	0	0	0	0	0	0	0	0
PBANKA_136000	PBANKA_136000	0	0	0	0	0	0	0	0	0	1.31	1.27	0	0	0	0	0	0	0	0	0	0	1	0	0	0	0	0	0	0	0
PBANKA_API0060	PBANKA_API0060	0	0	0	0	0	0	1.36	1.31	0	1.62	1.5	0.34	0	0	0	0	0	0	0	1	0	2	0	0	0	0	0	0	0	0
PBANKA_030700	PBANKA_030700	0	0	0	0.83	0.5	0	0.95	0.55	0.01	0.75	0.47	0	0.83	0.5	0.01	0	0	3	0	4	0	3	0	4	0	3	4	3	0	0
PBANKA_120420	PBANKA_120420	0	0	0	1.1	0.93	0	0	0	0	1.05	0.9	0	0	0	0	0	0	1	0	0	0	1	0	0	0	2	0	0	0	0
PBANKA_132930	PBANKA_132930	0.91	0.8	0	1.1	0.97	0	1.12	0.97	0	1	0.86	0	0.77	0.68	0	34	8	43	14	38	25	41	35	40	28	43	39	28	18	17
PBANKA_102410	PBANKA_102410	0	0	0	1.37	1.32	0	0	0	0	0	0	0	0	0	0	0	0	1	0	0	0	0	0	0	0	0	0	0	0	0
PBANKA_124340	PBANKA_124340	1.13	0.94	0	1.08	0.91	0	1.36	1.08	0.06	1.53	1.17	0.18	1.67	1.24	0.36	1	0	1	0	2	0	3	0	4	0	1	1	0	0	0
PBANKA_121930	PBANKA_121930	0	0	0	0	0	0	0	0	0	1.03	0.87	0	0	0	0	0	0	0	0	0	0	1	0	0	0	0	0	0	1	0
PBANKA_040210	PBANKA_040210	0	0	0	1.31	1.02	0.06	1.57	1.15	0.18	0	0	0	1.17	0.94	0.06	0	0	2	0	3	0	0	0	2	0	1	0	1	0	0
PBANKA_133830	PBANKA_133830	0.56	0.17	0	0.66	0.18	0	0.74	0.4	0	1.25	0.95	0	0.68	0.31	0	26	0	36	0	37	2	49	20	46	2	41	36	31	4	5
PBANKA_120340	PBANKA_120340	0.46	0.3	0	1.39	0.61	0.03	1.71	0.68	0.13	1.51	0.64	0.13	1.21	0.56	0.06	1	0	9	0	12	0	12	0	10	0	8	5	2	0	0
PBANKA_123550	PBANKA_123550	1.12	0.94	0	1.08	0.91	0	1.35	1.07	0.2	1.03	0.87	0	1.55	1.18	0.2	1	0	1	0	2	0	1	0	0	2	0	0	0	1	0
PBANKA_070980	PBANKA_070980	0	0	0	0	0	0	0	0	0	0	0	0	0	0	0	0	0	0	0	0	0	0	0	0	0	2	0	0	0	0
PBANKA_144200	PBANKA_144200	0	0	0	0	0	0	0	0	0	1.62	1.5	0.34	0	0	0	0	0	0	0	0	0	2	0	0	0	0	0	0	0	0
PBANKA_100340	PBANKA_100340	0	0	0	0.83	0.55	0	0	0	0	0.77	0.52	0	1.27	0.73	0.09	0	0	2	0	0	0	2	0	6	0	1	7	0	0	0
PBANKA_133430	PBANKA_133430	0.99	0.67	0.01	1.13	0.73	0.02	0	0	0	1.19	0.76	0.05	1.13	0.73	0.05	2	0	3	0	0	0	4	0	4	0	2	3	1	0	0
PBANKA_100260	PBANKA_100260	1.28	0.94	0.03	0.94	0.75	0	0	0	0	0	0	0	0.88	0.71	0	2	0	1	0	0	0	0	0	1	0	2	0	1	0	0
PBANKA_113820	PBANKA_113820	0	0	0	0	0	0	0	0	0	1.62	1.5	0.34	1.56	1.46	0.34	0	0	0	0	0	0	2	0	2	0	0	0	0	0	0
PBANKA_113440	PBANKA_113440	0	0	0	0	0	0	1.47	0.85	0.09	0.85	0.59	0.01	1.25	0.77	0.09	0	0	0	0	5	0	2	0	5	0	0	5	1	0	0
PBANKA_144190	PBANKA_144190	0	0	0	0	0	0	0	0	0	1.31	1.27	0	0	0	0	0	0	0	0	0	0	1	0	0	0	0	0	0	0	0
PBANKA_143610	PBANKA_143610	1.47	1.14	0.06	1.67	1.25	0.18	0	0	0	1.28	1.04	0.06	1.23	1.01	0.06	2	0	3	0	0	0	2	0	2	0	1	1	0	0	0
PBANKA_113330	PBANKA_113330	1.4	0.74	0	0.93	0.62	0	0.94	0.62	0	0.9	0.59	0	0.81	0.55	0	7	12	10	9	10	14	11	22	12	22	17	15	8	17	11
PBANKA_130440	PBANKA_130440	0	0	0	1.43	0.89	0.1	0	0	0	0	0	0	1.22	0.8	0.1	0	0	4	0	0	0	0	0	4	0	2	2	1	0	0
PBANKA_070990	PBANKA_070990	0	0	0	0	0	0	0	0	0	0	0	0	0	0	0	0	0	0	0	0	0	0	0	0	0	1	0	0	0	0
PBANKA_020390	PBANKA_020390	0	0	0	0	0	0	0	0	0	0	0	0	1.28	1.25	0	0	0	0	0	0	0	0	0	1	0	0	0	0	0	0
PBANKA_091500	PBANKA_091500	0.61	0.42	0	0	0	0	0.58	0.4	0	1.03	0.7	0	0.54	0.38	0	1	0	0	0	1	0	1	2	1	0	2	2	4	0	0
PBANKA_021350	PBANKA_021350	0	0	0	0	0	0	0	0	0	1.31	1.27	0	0	0	0	0	0	0	0	0	0	1	0	0	0	0	0	0	0	0
PBANKA_083270	PBANKA_083270	0	0	0	1.07	0.9	0	0	0	0	1.51	1.15	0.14	1.22	0.99	0.07	0	0	1	0	0	0	3	0	2	0	0	2	0	0	0
PBANKA_010530	PBANKA_010530	0	0	0	0	0	0	1.01	0.83	0	1.2	0.95	0.06	0	0	0	0	0	0	0	1	0	2	0	0	0	0	1	1	0	0
PBANKA_092320	PBANKA_092320	0	0	0	0	0	0	0.99	0.8	0	0	0	0	1.34	1	0.09	0	0	0	0	1	0	0	0	3	0	3	0	0	0	0
PBANKA_140120	PBANKA_140120	0	0	0	0	0	0	0	0	0	0	0	0	1.49	1.41	0	0	0	0	0	0	0	0	0	0	1	0	0	0	0	0
PBANKA_121400	PBANKA_121400	0	0	0	0	0	0	1.21	1.09	0	1.44	1.24	0.2	1.14	1.03	0	0	0	0	0	1	0	2	0	1	0	1	0	0	0	0
PBANKA_132500	PBANKA_132500	0.3	0.2	0	0.65	0.44	0	0.47	0.32	0	1.09	0.55	0.15	0.57	0.36	0	1	0	2	1	1	1	1	7	1	3	1	1	1	3	4
PBANKA_050610	PBANKA_050610	0.69	0.17	0	0.77	0.17	0	0.87	0.19	0	0.72	0.17	0	0.76	0.17	0	27	0	35	0	41	0	39	0	46	0	29	38	40	0	0
PBANKA_052310	PBANKA_052310	1.25	1.1	0	1.53	1.28	0.2	1.83	1.44	0.45	2.24	1.64	0.5	1.61	1.32	0.45	1	0	2	0	3	0	5	0	3	0	0	1	0	0	0
PBANKA_146480	PBANKA_146480	0.96	0.75	0	0.92	0.73	0	0.91	0.72	0	0.88	0.7	0	0	0	0	1	0	1	0	1	0	1	0	0	0	0	2	1	0	0
PBANKA_145520	PBANKA_145520	0	0	0	0	0	0	0	0	0	1.31	1.27	0	1.28	1.25	0	0	0	0	0	0	0	1	0	1	0	0	0	0	0	0
PBANKA_052250	PBANKA_052250	0	0	0	0	0	0	0	0	0	1.05	0.9	0	1.02	0.88	0	0	0	0	0	0	0	1	0	1	0	2	0	0	0	0
PBANKA_102520	PBANKA_102520	1.05	0.38	0	0.87	0.35	0	1.18	0.41	0	1.37	0.62	0.04	1.31	0.43	0.11	11	0	10	0	15	0	19	1	22	0	7	15	7	0	0
PBANKA_111750	PBANKA_111750	0.85	0.49	0	1	0.63	0	1.12	0.86	0	1.02	0.81	0	0.91	0.62	0	28	1	37	2	34	7	31	13	41	7	30	27	24	3	5
PBANKA_122160	PBANKA_122160	0.44	0.32	0	0.42	0.31	0	0.53	0.37	0	0.57	0.44	0	0.78	0.59	0	1	0	1	0	2	0	1	1	2	2	3	1	1	1	2
PBANKA_060880	PBANKA_060880	0	0	0	0	0	0	0	0	0	0	0	0	0	0	0	0	0	0	0	0	0	0	0	0	0	0	1	0	0	0
PBANKA_133240	PBANKA_133240	1.43	1.37	0	1.37	1.32	0	1.36	1.31	0	1.31	1.27	0	1.56	1.46	0.34	1	0	1	0	1	0	1	0	2	0	0	0	0	0	0
PBANKA_130960	PBANKA_130960	0	0	0	2.41	1.95	0	0	0	0	0	0	0	0	0	0	0	0	0	1	0	0	0	0	0	0	0	0	0	0	0
PBANKA_121590	PBANKA_121590	0	0	0	2.22	1.65	0.5	0	0	0	1.16	1.05	0	1.14	1.03	0	0	0	4	0	0	0	1	0	1	0	1	0	0	0	0
PBANKA_031340	PBANKA_031340	1.25	1.1	0	0	0	0	0	0	0	0	0	0	0	0	0	1	0	0	0	0	0	0	0	0	0	0	1	0	0	0
PBANKA_144330	PBANKA_144330	0.7	0.49	0	0.67	0.48	0	0	0	0	1.37	0.99	0.02	0	0	0	1	0	1	0	0	0	4	1	0	0	5	3	0	0	0
PBANKA_146050	PBANKA_146050	0	0	0	0	0	0	0	0	0	0	0	0	1.49	1.41	0	0	0	0	0	0	0	0	0	0	1	0	0	0	0	0
PBANKA_020700	PBANKA_020700	0.68	0.38	0	0.52	0.32	0	0.95	0.47	0	0.76	0.41	0	0.97	0.48	0.01	3	0	2	0	6	0	5	0	8	0	17	0	1	0	0
PBANKA_050690	PBANKA_050690	0	0	0	1.08	0.91	0	1.36	1.08	0.06	1.28	1.04	0.06	1.01	0.86	0	0	0	1	0	2	0	2	0	1	0	1	1	0	0	0
PBANKA_145870	PBANKA_145870	0	0	0	0	0	0	0	0	0	0	0	0	0.88	0.71	0	0	0	0	0	0	0	0	0	1	0	2	0	1	0	0
PBANKA_081770	PBANKA_081770	0.96	0.64	0	1.28	0.77	0.07	0.88	0.61	0	1.15	0.72	0.07	1.95	0.99	0.5	2	0	4	0	2	0	4	0	10	0	2	2	2	0	0
PBANKA_113290	PBANKA_113290	0	0	0	0	0	0	0	0	0	0	0	0	0	0	0	0	0	0	0	0	0	0	0	0	0	1	0	0	0	0
PBANKA_092040	PBANKA_092040	0	0	0	0	0	0	1.36	1.31	0	0	0	0	1.28	1.25	0	0	0	0	0	1	0	0	0	1	0	0	0	0	0	0
PBANKA_130900	PBANKA_130900	0	0	0	0	0	0	0	0	0	1.31	1.27	0	0	0	0	0	0	0	0	0	0	1	0	0	0	0	0	0	0	0
PBANKA_050110	PBANKA_050110	0.82	0.53	0	0.93	0.57	0	0.91	0.57	0	1.07	0.73	0	0.81	0.52	0	2	0	3	0	3	0	1	2	3	0	3	2	3	0	0
PBANKA_144680	PBANKA_144680	0.79	0.34	0	0.86	0.36	0	1.26	0.44	0.02	1.85	0.54	0.29	0.69	0.31	0	7	0	9	0	15	0	27	0	9	0	2	14	9	0	0
PBANKA_071730	PBANKA_071730	2.84	2.16	0	0	0	0	0	0	0	0	0	0	0	0	0	0	1	0	0	0	0	0	0	0	0	0	0	0	0	0
PBANKA_062140	PBANKA_062140	0	0	0	0	0	0	0	0	0	0	0	0	1.56	1.46	0.34	0	0	0	0	0	0	0	0	2	0	0	0	0	0	0
PBANKA_091910	PBANKA_091910	0.84	0.55	0	0.96	0.6	0.01	0.95	0.59	0.01	1.64	1.18	0.01	0.71	0.48	0	2	0	3	0	3	0	3	3	2	0	4	3	0	1	0
PBANKA_091800	PBANKA_091800	0.82	0.16	0	1.16	0.65	0	0.97	0.46	0	1.08	0.57	0	1.06	0.59	0	52	0	68	5	64	4	78	10	82	13	65	57	43	7	1
PBANKA_092390	PBANKA_092390	0.91	0.6	0	0	0	0	1.19	0.72	0.02	0.79	0.54	0	1.03	0.65	0.02	2	0	0	0	4	0	2	0	4	0	5	3	0	0	0
PBANKA_040180	PBANKA_040180	0.94	0.25	0	0.96	0.26	0	0.7	0.22	0	1.71	0.5	0.14	0.95	0.26	0	21	0	25	0	18	0	54	1	33	0	25	32	10	0	0
PBANKA_010330	PBANKA_010330	0.96	0.31	0	0.94	0.31	0	1.33	0.37	0	1.98	0.8	0.27	0.88	0.3	0	15	0	17	0	26	0	43	2	21	0	27	9	9	1	0
PBANKA_110970	PBANKA_110970	1.01	0.53	0	0.73	0.34	0	0.61	0.34	0	0.45	0.28	0	0.87	0.32	0	9	8	5	8	22	3	10	8	4	30	24	4	10	46	0
PBANKA_103210	PBANKA_103210	0.64	0.21	0	0.75	0.23	0	0.52	0.19	0	0.96	0.62	0	0.74	0.23	0	16	0	22	0	15	0	24	6	29	0	37	16	16	4	0
PBANKA_134760	PBANKA_134760	0	0	0	1.2	1.07	0	1.19	1.06	0	0	0	0	0	0	0	0	0	1	0	1	0	0	0	0	0	0	1	0	0	0
PBANKA_130220	PBANKA_130220	0	0	0	0.61	0.43	0	0.76	0.5	0	1.27	0.7	0.05	0.94	0.58	0.01	0	0	1	0	2	0	6	0	4	0	10	0	0	0	0
PBANKA_082480	PBANKA_082480	0	0	0	0	0	0	0	0	0	1.31	1.27	0	1.28	1.25	0	0	0	0	0	0	0	1	0	1	0	0	0	0	0	0
PBANKA_091620	PBANKA_091620	0	0	0	0	0	0	0	0	0	0	0	0	1.49	1.41	0	0	0	0	0	0	0	0	0	0	1	0	0	0	0	0
PBANKA_133540	PBANKA_133540	1.81	0.34	0	1.41	0.3	0	0.87	0.23	0	2.11	0.37	0.33	1.26	0.28	0.2	0	11	0	11	0	10	0	42	0	28	0	0	0	25	6
PBANKA_142870	PBANKA_142870	0.34	0.14	0	0.82	0.23	0	0.76	0.22	0	0.87	0.4	0	0.61	0.19	0	7	0	23	0	22	0	26	2	22	0	12	17	33	0	0
PBANKA_070710	PBANKA_070710	0	0	0	0	0	0	0	0	0	0	0	0	0	0	0	0	0	0	0	0	0	0	0	0	0	1	0	0	0	0
PBANKA_123450	PBANKA_123450	1.02	0.48	0	0.92	0.45	0	1.47	0.89	0.02	1.28	0.84	0	1.26	0.85	0	6	0	6	0	9	1	4	4	7	3	5	6	5	0	0
PBANKA_145210	PBANKA_145210	0	0	0	1.22	1.09	0	0	0	0	0	0	0	0	0	0	0	0	1	0	0	0	0	0	0	0	1	0	0	0	0
PBANKA_102730	PBANKA_102730	0.53	0.29	0	0.75	0.36	0	0.99	0.42	0	0.52	0.29	0	0.75	0.36	0	3	0	6	0	9	0	4	0	8	0	12	4	6	0	0
PBANKA_131550	PBANKA_131550	0	0	0	0	0	0	1.25	0.96	0.05	0	0	0	0.93	0.77	0	0	0	0	0	2	0	0	0	1	0	3	0	0	0	0
PBANKA_111970	PBANKA_111970	0	0	0	0	0	0	0	0	0	1.31	1.27	0	0	0	0	0	0	0	0	0	0	1	0	0	0	0	0	0	0	0
PBANKA_102630	PBANKA_102630	1.03	0.82	0	0.99	0.8	0	0.98	0.79	0	1.16	0.9	0.03	1.72	1.18	0.36	1	0	1	0	1	0	2	0	5	0	2	1	0	0	0
PBANKA_110670	PBANKA_110670	0.73	0.48	0	0.95	0.6	0	0.91	0.6	0	1.29	0.98	0	0.96	0.69	0	70	5	107	8	103	13	116	60	123	35	89	105	81	8	14
PBANKA_082370	PBANKA_082370	1.13	0.94	0	1.38	1.09	0.06	0	0	0	1.03	0.88	0	1.01	0.86	0	1	0	2	0	0	0	1	0	1	0	1	1	0	0	0
PBANKA_100680	PBANKA_100680	0.92	0.71	0	0.89	0.69	0	2.3	1.76	0.13	0	0	0	2.77	2.07	0.48	1	0	1	0	2	2	0	0	3	5	0	0	0	2	0
PBANKA_041630	PBANKA_041630	0.68	0.35	0	0.44	0.26	0	0	0	0	0	0	0	0	0	0	4	0	2	0	0	0	0	0	0	0	10	8	3	0	0
PBANKA_112700	PBANKA_112700	0	0	0	0	0	0	0	0	0	0	0	0	0	0	0	0	0	0	0	0	0	0	0	0	0	1	0	0	0	0
PBANKA_000220	PBANKA_000220	0	0	0	0	0	0	0	0	0	0	0	0	1.28	1.25	0	0	0	0	0	0	0	0	0	1	0	0	0	0	0	0
PBANKA_020630	PBANKA_020630	0.96	0.69	0	1.43	0.96	0	0.94	0.66	0	0.65	0.47	0	1.25	0.75	0	13	7	18	15	14	14	12	15	15	41	17	14	11	28	8
PBANKA_140620	PBANKA_140620	0.72	0.52	0	0.69	0.5	0	0.87	0.59	0	0.98	0.64	0.01	0.79	0.55	0	1	0	1	0	2	0	3	0	2	0	5	1	1	0	0
PBANKA_135900	PBANKA_135900	0	0	0	0	0	0	0	0	0	0	0	0	1.04	0.79	0.03	0	0	0	0	0	0	0	0	2	0	4	0	0	0	0
PBANKA_092570	PBANKA_092570	0	0	0	1.64	1.07	0.1	0	0	0	0.86	0.68	0	2.5	1.38	0.46	0	0	4	0	0	0	1	0	10	0	3	1	0	0	0
PBANKA_061030	PBANKA_061030	0.3	0.19	0	0.29	0.19	0	1.52	0.77	0.05	2.69	0.71	0.5	1.5	0.63	0.49	1	0	1	0	2	6	0	21	1	12	2	1	0	3	4
PBANKA_113730	PBANKA_113730	0	0	0	1.37	1.32	0	1.36	1.31	0	1.31	1.27	0	1.28	1.25	0	0	0	1	0	1	0	1	0	1	0	0	0	0	0	0
PBANKA_082440	PBANKA_082440	0	0	0	1.22	1.09	0	0	0	0	0	0	0	0	0	0	0	0	1	0	0	0	0	0	0	0	1	0	0	0	0
PBANKA_090650	PBANKA_090650	1.04	0.81	0	1.06	0.85	0	0.99	0.8	0	0.81	0.64	0	0.92	0.74	0	40	5	42	8	39	12	42	13	50	19	39	43	38	10	6
PBANKA_041790	PBANKA_041790	0.95	0.56	0	0	0	0	0	0	0	0	0	0	0	0	0	3	0	0	0	0	0	0	0	0	0	9	2	0	0	0
PBANKA_080790	PBANKA_080790	0.67	0.38	0	0.84	0.44	0	0.83	0.43	0	0.39	0.25	0	0.87	0.44	0	3	0	5	0	5	0	1	0	7	0	14	3	1	0	0
PBANKA_123780	PBANKA_123780	1.22	0.3	0	0.61	0.21	0	0.85	0.25	0	0.74	0.23	0	0.7	0.22	0	30	0	16	0	24	0	24	0	25	0	32	35	3	3	0
PBANKA_080410	PBANKA_080410	0.63	0.39	0	0.97	0.51	0	2.17	0.81	0.4	1.07	0.54	0.02	1	0.52	0.02	2	0	5	0	15	0	7	0	7	0	5	5	3	0	0
PBANKA_050970	PBANKA_050970	0	0	0	0	0	0	0	0	0	0.93	0.76	0	0.91	0.74	0	0	0	0	0	0	0	1	0	1	0	1	2	0	0	0
PBANKA_130530	PBANKA_130530	0.58	0.27	0	0.8	0.33	0	0.45	0.23	0	0.7	0.3	0	0.54	0.26	0	5	0	9	0	4	0	9	0	7	0	11	10	8	0	0
PBANKA_103510	PBANKA_103510	0.77	0.4	0	0.98	0.45	0	0.95	0.45	0	1.14	0.49	0.03	1.05	0.47	0.03	7	0	11	0	11	0	16	0	16	0	11	7	5	3	0
PBANKA_110400	PBANKA_110400	0	0	0	0	0	0	0	0	0	1.31	1.27	0	0	0	0	0	0	0	0	0	0	1	0	0	0	0	0	0	0	0
PBANKA_120280	PBANKA_120280	0	0	0	0	0	0	0	0	0	0	0	0	0	0	0	0	0	0	0	0	0	0	0	0	0	1	0	0	0	0
PBANKA_145570	PBANKA_145570	1.43	1.37	0	0	0	0	1.36	1.31	0	0	0	0	0	0	0	1	0	0	0	1	0	0	0	0	0	0	0	0	0	0
PBANKA_141830	PBANKA_141830	0	0	0	0	0	0	0	0	0	0	0	0	0	0	0	0	0	0	0	0	0	0	0	0	0	3	0	0	0	0
PBANKA_070730	PBANKA_070730	0	0	0	0	0	0	0	0	0	0	0	0	1.28	1.25	0	0	0	0	0	0	0	0	0	1	0	0	0	0	0	0
PBANKA_145310	PBANKA_145310	0	0	0	0	0	0	0	0	0	0	0	0	1.32	1.16	0	0	0	0	0	0	0	0	0	0	1	1	0	0	0	0
PBANKA_072190	PBANKA_072190	0.78	0.41	0	0.82	0.42	0	1.12	0.51	0.02	1.24	0.81	0.01	1.05	0.7	0	4	0	5	0	8	0	7	2	6	2	2	7	6	0	0
PBANKA_101580	PBANKA_101580	0	0	0	21.33	18.51	1	0	0	0	0	0	0	0	0	0	0	0	13	11	0	0	0	0	0	0	0	0	0	0	0
PBANKA_092140	PBANKA_092140	0	0	0	0	0	0	0	0	0	0	0	0	0	0	0	0	0	0	0	0	0	0	0	0	0	2	0	0	0	0
PBANKA_060760	PBANKA_060760	0	0	0	0	0	0	1.19	1.06	0	1.15	1.03	0	1.12	1.01	0	0	0	0	0	1	0	1	0	1	0	0	1	0	0	0
PBANKA_113500	PBANKA_113500	0.93	0.72	0	0.89	0.69	0	0.88	0.69	0	0.85	0.67	0	0.83	0.66	0	1	0	1	0	1	0	1	0	1	0	1	1	0	1	0
PBANKA_030930	PBANKA_030930	0.94	0.73	0	0	0	0	0.9	0.7	0	0	0	0	0	0	0	1	0	0	0	1	0	0	0	0	0	3	1	0	0	0
PBANKA_135510	PBANKA_135510	1.03	0.7	0	1.11	0.72	0	0.92	0.58	0	1.11	0.8	0	0.98	0.69	0	54	6	73	7	64	8	66	29	74	24	61	62	54	4	7
PBANKA_123710	PBANKA_123710	0.73	0.22	0	1.81	1.12	0	0.86	0.46	0	0.58	0.27	0	2.16	1.28	0	16	0	23	7	5	7	15	1	27	30	38	19	11	0	0
PBANKA_113620	PBANKA_113620	0	0	0	0	0	0	0	0	0	0	0	0	0	0	0	0	0	0	0	0	0	0	0	0	0	1	0	0	0	0
PBANKA_101480	PBANKA_101480	0	0	0	1.53	1.28	0.2	0	0	0	1.97	1.51	0.5	1.61	1.32	0.45	0	0	2	0	0	0	4	0	3	0	0	1	0	0	0
PBANKA_051740	PBANKA_051740	0	0	0	0	0	0	1.36	1.31	0	0	0	0	0	0	0	0	0	0	0	1	0	0	0	0	0	0	0	0	0	0
PBANKA_133190	PBANKA_133190	1.53	0.67	0	1.56	0.67	0	0.65	0.42	0	0.79	0.47	0	0.78	0.47	0	8	18	9	24	11	12	12	26	14	29	14	12	11	18	20
PBANKA_051250	PBANKA_051250	0	0	0	1.14	0.74	0.02	0.93	0.65	0.01	0.88	0.62	0.01	1.14	0.74	0.05	0	0	3	0	2	0	2	0	4	0	4	1	1	0	0
PBANKA_080830	PBANKA_080830	0	0	0	0	0	0	0	0	0	0	0	0	0	0	0	0	0	0	0	0	0	0	0	0	0	0	1	0	0	0
PBANKA_050180	PBANKA_050180	0	0	0	0	0	0	0	0	0	0	0	0	0	0	0	0	0	0	0	0	0	0	0	0	0	1	0	0	0	0
PBANKA_145890	PBANKA_145890	1.25	1.1	0	0	0	0	1.51	1.27	0.2	1.42	1.21	0.2	1.37	1.18	0.2	1	0	0	0	2	0	2	0	2	0	0	1	0	0	0
PBANKA_052070	PBANKA_052070	0	0	0	1.51	1.07	0.09	0	0	0	1.15	0.89	0.03	1.31	0.97	0.09	0	0	3	0	0	0	2	0	3	0	1	2	0	0	0
PBANKA_102350	PBANKA_102350	0	0	0	0	0	0	0.67	0.48	0	0.95	0.62	0.05	0	0	0	0	0	0	0	1	0	3	0	0	0	0	0	5	0	0
PBANKA_144650	PBANKA_144650	0	0	0	0	0	0	0.61	0.43	0	1.24	0.89	0.01	0.58	0.41	0	0	0	0	0	1	0	2	2	1	0	2	1	0	3	0
PBANKA_144870	PBANKA_144870	0.9	0.59	0	0.84	0.57	0	1.18	0.71	0.03	0.63	0.46	0	1.16	0.7	0.09	2	0	2	0	4	0	1	0	5	0	3	2	2	0	0
PBANKA_051700	PBANKA_051700	0.75	0.59	0	0.71	0.56	0	0.75	0.59	0	0.74	0.57	0	0.58	0.45	0	6	2	8	2	7	4	7	7	6	6	8	7	7	5	6
PBANKA_071780	PBANKA_071780	1	0.77	0	0.93	0.63	0	0.95	0.61	0	0.88	0.66	0	0.77	0.58	0	32	4	41	3	45	4	41	10	40	10	34	38	30	5	6
PBANKA_134020	PBANKA_134020	1.43	1.37	0	0	0	0	0	0	0	1.31	1.27	0	0	0	0	1	0	0	0	0	0	1	0	0	0	0	0	0	0	0
PBANKA_133750	PBANKA_133750	0	0	0	0	0	0	0	0	0	0	0	0	0	0	0	0	0	0	0	0	0	0	0	0	0	0	1	0	0	0
PBANKA_011040	PBANKA_011040	0.72	0.51	0	0.87	0.59	0.01	1.77	0.92	0.21	2.21	1.05	0.43	0.78	0.55	0.01	1	0	2	0	7	0	11	0	2	0	3	0	3	0	0
PBANKA_122450	PBANKA_122450	1.43	1.37	0	0	0	0	0	0	0	0	0	0	1.56	1.46	0.34	1	0	0	0	0	0	0	0	2	0	0	0	0	0	0
PBANKA_140470	PBANKA_140470	0	0	0	0	0	0	0	0	0	0	0	0	0	0	0	0	0	0	0	0	0	0	0	0	0	0	0	0	1	0
PBANKA_061710	PBANKA_061710	0.37	0.23	0	0.64	0.52	0	0.72	0.6	0	1.23	1.03	0	0.89	0.75	0	5	0	8	1	9	2	12	10	11	7	10	11	6	3	4
PBANKA_130400	PBANKA_130400	30.37	26.59	1	0	0	0	0	0	0	0	0	0	0	0	0	17	12	0	0	0	0	0	0	0	0	0	0	0	0	0
PBANKA_143710	PBANKA_143710	1.13	0.94	0	1.08	0.91	0	1.65	1.23	0.18	1.28	1.04	0.06	0	0	0	1	0	1	0	3	0	2	0	0	0	1	1	0	0	0
PBANKA_146300	PBANKA_146300	0.74	0.26	0	0.66	0.24	0	0.34	0.16	0	0.76	0.26	0	1.8	0.41	0.36	12	0	12	0	5	0	17	0	50	0	22	16	11	0	0
PBANKA_040860	PBANKA_040860	0	0	0	0.98	0.62	0.01	0.8	0.53	0	1.04	0.64	0.03	0.72	0.5	0	0	0	3	0	2	0	4	0	2	0	2	2	3	0	0
PBANKA_101150	PBANKA_101150	0	0	0	0.66	0.47	0	0	0	0	0.93	0.61	0.01	1.16	0.7	0.09	0	0	1	0	0	0	3	0	5	0	3	2	2	0	0
PBANKA_010470	PBANKA_010470	0	0	0	0	0	0	0	0	0	0	0	0	0	0	0	0	0	0	0	0	0	0	0	0	0	2	0	0	0	0
PBANKA_136230	PBANKA_136230	0	0	0	0	0	0	0	0	0	0	0	0	1.28	1.25	0	0	0	0	0	0	0	0	0	1	0	0	0	0	0	0
PBANKA_102220	PBANKA_102220	0.92	0.53	0	0.81	0.5	0	1.15	0.64	0	0.6	0.38	0	1.19	0.68	0	13	1	6	3	6	8	9	3	9	15	8	16	1	17	0
PBANKA_094270	PBANKA_094270	0	0	0	0	0	0	0	0	0	103.79	93.87	1	1.39	1.2	0.2	0	0	0	0	0	0	142	127	2	0	1	0	0	0	0
PBANKA_102170	PBANKA_102170	0	0	0	0	0	0	1.73	1.57	0.34	1.31	1.27	0	0	0	0	0	0	0	0	2	0	1	0	0	0	0	0	0	0	0
PBANKA_113870	PBANKA_113870	0	0	0	0	0	0	1.87	1.17	0.15	1.08	0.81	0.03	1.41	0.98	0.11	0	0	0	0	5	0	2	0	4	0	4	0	0	0	0
PBANKA_132370	PBANKA_132370	0	0	0	0	0	0	0	0	0	0	0	0	0.85	0.68	0	0	0	0	0	0	0	0	0	1	0	4	0	0	0	0
PBANKA_124420	PBANKA_124420	0.62	0.31	0	0.71	0.34	0	0.83	0.37	0	0.32	0.2	0	0	0	0	5	0	7	0	9	0	2	0	0	0	11	13	3	1	0
PBANKA_040540	PBANKA_040540	1.83	1.33	0.14	1.4	1.11	0.07	1.09	0.92	0	0	0	0	1.69	1.27	0.24	3	0	2	0	1	0	0	0	4	0	2	0	0	0	0
PBANKA_API0030	PBANKA_API0030	1.12	0.93	0	1.07	0.9	0	1.34	1.06	0.07	1.26	1.02	0.07	1	0.85	0	1	0	1	0	2	0	2	0	1	0	0	2	0	0	0
PBANKA_030690	PBANKA_030690	0	0	0	0	0	0	0	0	0	0	0	0	0	0	0	0	0	0	0	0	0	0	0	0	0	3	0	0	0	0
PBANKA_124030	PBANKA_124030	1.43	1.37	0	0	0	0	0	0	0	0	0	0	0	0	0	1	0	0	0	0	0	0	0	0	0	0	0	0	0	0
PBANKA_121960	PBANKA_121960	0	0	0	0	0	0	0	0	0	0	0	0	0	0	0	0	0	0	0	0	0	0	0	0	0	1	0	0	0	0
PBANKA_093930	PBANKA_093930	0.76	0.56	0	1.73	0.95	0.2	0	0	0	1.03	0.69	0.03	1.58	0.9	0.28	1	0	6	0	0	0	3	0	7	0	2	0	3	0	0
PBANKA_040380	PBANKA_040380	0.88	0.4	0	0.61	0.32	0	1.13	0.47	0	1	0.44	0	0.65	0.34	0	6	0	4	0	10	0	10	0	6	0	10	11	0	1	0
PBANKA_093160	PBANKA_093160	0.87	0.66	0	0	0	0	1.05	0.75	0.02	0	0	0	0.78	0.6	0	1	0	0	0	2	0	0	0	1	0	4	1	0	0	0
PBANKA_100310	PBANKA_100310	0	0	0	0	0	0	1.02	0.72	0.02	0.96	0.69	0.02	1.08	0.76	0.06	0	0	0	0	2	0	2	0	3	0	0	2	2	0	0
PBANKA_111490	PBANKA_111490	0	0	0	0	0	0	0	0	0	0	0	0	0	0	0	0	0	0	0	0	0	0	0	0	0	0	1	0	0	0
PBANKA_050560	PBANKA_050560	0	0	0	0	0	0	0	0	0	0	0	0	1.28	1.25	0	0	0	0	0	0	0	0	0	1	0	0	0	0	0	0
PBANKA_146270	PBANKA_146270	0	0	0	0	0	0	0	0	0	0	0	0	0	0	0	0	0	0	0	0	0	0	0	0	0	1	0	0	0	0
PBANKA_092340	PBANKA_092340	1.08	0.88	0	1.06	0.86	0	0.81	0.65	0	0.64	0.52	0	0.8	0.65	0	7	2	10	2	8	2	6	3	8	5	5	9	7	3	3
PBANKA_092720	PBANKA_092720	1.45	1.12	0.07	0	0	0	0	0	0	0	0	0	0	0	0	2	0	0	0	0	0	0	0	0	0	0	2	0	0	0
PBANKA_071260	PBANKA_071260	0.86	0.61	0	0.78	0.53	0	0.77	0.56	0	1.24	0.99	0	0.79	0.55	0	13	1	14	1	13	2	18	10	19	3	17	17	11	5	1
PBANKA_141410	PBANKA_141410	0	0	0	0	0	0	0	0	0	1.31	1.27	0	1.28	1.25	0	0	0	0	0	0	0	1	0	1	0	0	0	0	0	0
PBANKA_092350	PBANKA_092350	0.97	0.76	0	1.44	1.01	0.1	1.66	1.1	0.24	1.1	0.84	0.03	1.44	1.01	0.24	1	0	3	0	4	0	2	0	4	0	1	1	1	0	0
PBANKA_092510	PBANKA_092510	0	0	0	0	0	0	0	0	0	0	0	0	1.31	1.14	0	0	0	0	0	0	0	0	0	0	1	0	1	0	0	0
PBANKA_092830	PBANKA_092830	0	0	0	0	0	0	0	0	0	0	0	0	0	0	0	0	0	0	0	0	0	0	0	0	0	1	0	0	0	0
PBANKA_103100	PBANKA_103100	0	0	0	0	0	0	0	0	0	0.98	0.82	0	0.96	0.8	0	0	0	0	0	0	0	1	0	1	0	1	0	1	0	0
PBANKA_120590	PBANKA_120590	0	0	0	0	0	0	0	0	0	1.56	1.46	0	0	0	0	0	0	0	0	0	0	0	1	0	0	0	0	0	0	0
PBANKA_010270	PBANKA_010270	0.5	0.33	0	0.87	0.49	0	0.6	0.38	0	0.87	0.6	0	0.84	0.47	0.01	1	0	4	0	2	0	3	1	5	0	6	2	4	0	0
PBANKA_121560	PBANKA_121560	0.84	0.69	0	0.96	0.8	0	0.87	0.72	0	0.96	0.81	0	0.88	0.73	0	60	8	75	13	70	18	74	41	92	34	84	64	62	18	17
PBANKA_114510	PBANKA_114510	0	0	0	1.53	1.28	0.2	1.51	1.27	0.2	1.42	1.21	0.2	0	0	0	0	0	2	0	2	0	2	0	0	0	0	1	0	0	0
PBANKA_130300	PBANKA_130300	0	0	0	1.57	1.14	0.18	1.01	0.83	0	1.67	1.18	0.36	1.99	1.32	0.49	0	0	3	0	1	0	4	0	6	0	0	1	1	0	0
PBANKA_011020	PBANKA_011020	1.47	1.14	0.06	1.08	0.91	0	1.36	1.08	0.06	1.28	1.04	0.06	1.45	1.13	0.18	2	0	1	0	2	0	2	0	3	0	1	1	0	0	0
PBANKA_131570	PBANKA_131570	1.01	0.7	0	1.27	0.86	0	0.74	0.36	0	1.42	0.98	0	0.85	0.49	0	57	9	90	13	72	4	108	43	98	14	96	57	71	9	5
PBANKA_072260	PBANKA_072260	0	0	0	0	0	0	0	0	0	0	0	0	0	0	0	0	0	0	0	0	0	0	0	0	0	0	0	0	2	0
PBANKA_091210	PBANKA_091210	0.94	0.73	0	0	0	0	0	0	0	1.07	0.8	0.02	1.03	0.78	0.02	1	0	0	0	0	0	2	0	2	0	3	1	0	0	0
PBANKA_132320	PBANKA_132320	0.85	0.68	0	0.96	0.67	0	1.13	0.78	0	0.84	0.65	0	1.38	0.97	0	69	17	46	37	55	67	74	66	94	150	92	80	37	114	16
PBANKA_071880	PBANKA_071880	1.2	0.86	0.03	0.88	0.68	0	1.11	0.81	0.03	1.04	0.78	0.03	1.63	1.3	0.07	2	0	1	0	2	0	2	0	2	2	0	2	0	1	0
PBANKA_093650	PBANKA_093650	1.43	1.37	0	0	0	0	0	0	0	0	0	0	0	0	0	1	0	0	0	0	0	0	0	0	0	0	0	0	0	0
PBANKA_131490	PBANKA_131490	2.84	2.16	0	0	0	0	0	0	0	0	0	0	0	0	0	0	1	0	0	0	0	0	0	0	0	0	0	0	0	0
PBANKA_113590	PBANKA_113590	0	0	0	0	0	0	0	0	0	0	0	0	1.28	1.25	0	0	0	0	0	0	0	0	0	1	0	0	0	0	0	0
PBANKA_094150	PBANKA_094150	0.64	0.47	0	0.88	0.67	0	0.69	0.5	0	0.94	0.81	0	0.92	0.66	0	31	2	49	4	41	4	52	17	72	10	61	37	28	13	8
PBANKA_090340	PBANKA_090340	0	0	0	0	0	0	1.81	1.12	0.17	0	0	0	1.37	0.94	0.1	0	0	0	0	5	0	0	0	4	0	1	3	0	0	0
PBANKA_131080	PBANKA_131080	0.94	0.64	0	0.96	0.6	0	0.97	0.6	0	1.04	0.74	0	0.74	0.43	0	44	4	57	4	60	6	61	18	61	7	52	52	42	8	5
PBANKA_060990	PBANKA_060990	1.53	1.07	0	1.14	0.84	0	0.66	0.32	0	0.86	0.63	0	0.76	0.52	0	6	3	8	2	8	0	6	4	9	2	9	5	11	3	0
PBANKA_092960	PBANKA_092960	1.19	0.37	0	1	0.34	0	1.51	0.42	0.03	1.04	0.34	0	1.12	0.36	0.01	16	0	15	0	25	0	19	0	23	0	17	13	8	0	0
PBANKA_124450	PBANKA_124450	0.96	0.64	0.01	0.9	0.62	0.01	0.89	0.61	0.01	0.84	0.58	0.01	0.66	0.49	0	2	0	2	0	2	0	2	0	1	0	3	2	0	1	0
PBANKA_123210	PBANKA_123210	0.6	0.37	0	1.04	0.6	0	1.1	0.54	0	1.01	0.71	0	0.67	0.41	0	14	1	31	2	37	2	25	11	25	4	8	36	24	3	3
PBANKA_031680	PBANKA_031680	1.43	1.37	0	0	0	0	0	0	0	0	0	0	0	0	0	1	0	0	0	0	0	0	0	0	0	0	0	0	0	0
PBANKA_081930	PBANKA_081930	0	0	0	0.78	0.52	0	1.1	0.64	0.03	1.14	0.66	0.07	0.7	0.48	0	0	0	2	0	4	0	5	0	2	0	1	2	4	0	0
PBANKA_133270	PBANKA_133270	0	0	0	0	0	0	0	0	0	1.31	1.27	0	0	0	0	0	0	0	0	0	0	1	0	0	0	0	0	0	0	0
PBANKA_071600	PBANKA_071600	80.76	49.87	1	0.74	0.48	0	0.73	0.48	0	0.95	0.57	0.01	1.37	0.71	0.1	106	79	2	0	2	0	4	0	8	0	7	2	1	0	0
PBANKA_093350	PBANKA_093350	0	0	0	1.37	1.32	0	0	0	0	0	0	0	0	0	0	0	0	1	0	0	0	0	0	0	0	0	0	0	0	0
PBANKA_130970	PBANKA_130970	0.97	0.76	0	1.69	1.12	0.24	1.42	0.99	0.1	0	0	0	1.63	1.09	0.39	1	0	4	0	3	0	0	0	5	0	1	1	1	0	0
PBANKA_145990	PBANKA_145990	0	0	0	0	0	0	0	0	0	1.31	1.27	0	1.28	1.25	0	0	0	0	0	0	0	1	0	1	0	0	0	0	0	0
PBANKA_135120	PBANKA_135120	1.25	1.1	0	1.53	1.28	0.2	1.51	1.27	0.2	1.15	1.03	0	1.12	1.01	0	1	0	2	0	2	0	1	0	1	0	0	1	0	0	0
PBANKA_131150	PBANKA_131150	0	0	0	0	0	0	0	0	0	0	0	0	0	0	0	0	0	0	0	0	0	0	0	0	0	3	0	0	0	0
PBANKA_062130	PBANKA_062130	0.89	0.67	0	0	0	0	0	0	0	0	0	0	0	0	0	1	0	0	0	0	0	0	0	0	0	1	2	1	0	0
PBANKA_061240	PBANKA_061240	0	0	0	2.41	1.95	0	0	0	0	1.56	1.46	0	1.98	1.72	0.34	0	0	0	1	0	0	0	1	0	2	0	0	0	0	0
PBANKA_141460	PBANKA_141460	0	0	0	0	0	0	0	0	0	1.31	1.27	0	0	0	0	0	0	0	0	0	0	1	0	0	0	0	0	0	0	0
PBANKA_121020	PBANKA_121020	0.75	0.29	0	1.34	0.39	0.02	1.43	0.41	0.06	1.32	0.55	0.06	1.2	0.37	0.11	12	0	27	0	30	0	30	1	32	0	17	7	16	3	0
PBANKA_080450	PBANKA_080450	3.27	2.95	0	2.41	1.95	0	0	0	0	0	0	0	0	0	0	1	1	0	1	0	0	0	0	0	0	0	0	0	0	0
PBANKA_122200	PBANKA_122200	1.06	0.86	0	1.02	0.84	0	1.28	0.99	0.06	0.97	0.81	0	0.95	0.79	0	1	0	1	0	2	0	1	0	1	0	0	1	1	0	0
PBANKA_050420	PBANKA_050420	0	0	0	0	0	0	0	0	0	0	0	0	0	0	0	0	0	0	0	0	0	0	0	0	0	1	0	0	0	0
PBANKA_122610	PBANKA_122610	0	0	0	0	0	0	0.86	0.48	0	1.12	0.57	0.03	1.04	0.54	0.03	0	0	0	0	4	0	7	0	7	0	3	6	3	0	0
PBANKA_134650	PBANKA_134650	0	0	0	1.22	1.09	0	1.21	1.09	0	1.16	1.05	0	1.14	1.03	0	0	0	1	0	1	0	1	0	1	0	1	0	0	0	0
PBANKA_083680	PBANKA_083680	0.73	0.53	0	0	0	0	0	0	0	0.67	0.49	0	0.66	0.48	0	1	0	0	0	0	0	1	0	1	0	2	3	0	1	0
PBANKA_142500	PBANKA_142500	0	0	0	0	0	0	0	0	0	1.26	1.02	0.07	1.22	0.99	0.07	0	0	0	0	0	0	2	0	2	0	0	2	0	0	0
PBANKA_103220	PBANKA_103220	0	0	0	0	0	0	0	0	0	1.15	1.03	0	0	0	0	0	0	0	0	0	0	1	0	0	0	0	1	0	0	0
PBANKA_060190	PBANKA_060190	0	0	0	2.19	0.93	0.05	0	0	0	0	0	0	1.45	0.74	0.12	0	0	0	3	0	0	0	0	0	5	0	0	0	5	0
PBANKA_110440	PBANKA_110440	0	0	0	0	0	0	0	0	0	0	0	0	1.12	1.01	0	0	0	0	0	0	0	0	0	1	0	0	1	0	0	0
PBANKA_140680	PBANKA_140680	1.13	0.97	0	1.4	1.11	0	1.48	1.24	0	1.11	0.97	0	1.31	1.08	0.02	2	1	2	2	3	3	3	3	3	5	3	2	2	2	1
PBANKA_130370	PBANKA_130370	1.05	0.47	0	0.65	0.35	0	0.64	0.35	0	0.67	0.36	0	0.78	0.39	0	7	0	4	0	4	0	5	0	7	0	9	6	4	0	0
PBANKA_143920	PBANKA_143920	0.86	0.37	0	0.61	0.31	0	1.76	0.55	0.13	1.28	0.46	0.04	0.93	0.39	0	7	0	5	0	20	0	16	0	12	0	17	5	0	3	0
PBANKA_102810	PBANKA_102810	0	0	0	0	0	0	0	0	0	0	0	0	0	0	0	0	0	0	0	0	0	0	0	0	0	2	0	0	0	0
PBANKA_113120	PBANKA_113120	0	0	0	0	0	0	1.21	1.09	0	0	0	0	1.39	1.2	0.2	0	0	0	0	1	0	0	0	2	0	1	0	0	0	0
PBANKA_142430	PBANKA_142430	0.95	0.33	0	0.79	0.3	0	0.77	0.29	0	0.87	0.32	0	0.8	0.3	0	12	0	11	0	11	0	15	0	15	0	7	15	12	0	0
PBANKA_090910	PBANKA_090910	0	0	0	0	0	0	0	0	0	1.31	1.27	0	0	0	0	0	0	0	0	0	0	1	0	0	0	0	0	0	0	0
PBANKA_010290	PBANKA_010290	0	0	0	0	0	0	0	0	0	0	0	0	0	0	0	0	0	0	0	0	0	0	0	0	0	2	0	0	0	0
PBANKA_080060	PBANKA_080060	0.89	0.67	0	0.85	0.65	0	0.84	0.65	0	0.81	0.63	0	0.97	0.72	0.02	1	0	1	0	1	0	1	0	2	0	1	2	1	0	0
PBANKA_123820	PBANKA_123820	0	0	0	0	0	0	0	0	0	0	0	0	0	0	0	0	0	0	0	0	0	0	0	0	0	0	0	2	0	0
PBANKA_145230	PBANKA_145230	1.03	0.82	0	0.99	0.8	0	0	0	0	0	0	0	0.92	0.75	0	1	0	1	0	0	0	0	0	1	0	2	1	0	0	0
PBANKA_122920	PBANKA_122920	0.84	0.64	0	0.82	0.52	0	1.04	0.82	0	1.12	0.89	0	0.94	0.74	0	26	3	36	2	35	9	31	23	41	15	30	32	30	4	7
PBANKA_122660	PBANKA_122660	0.89	0.41	0	0.71	0.36	0	0.69	0.35	0	0.94	0.42	0	0.92	0.54	0	6	0	5	0	5	0	9	0	8	1	7	8	5	0	0
PBANKA_146200	PBANKA_146200	0	0	0	0	0	0	0	0	0	1.31	1.27	0	1.84	1.64	0.46	0	0	0	0	0	0	1	0	3	0	0	0	0	0	0
PBANKA_081940	PBANKA_081940	0	0	0	0	0	0	0	0	0	0	0	0	1.28	1.25	0	0	0	0	0	0	0	0	0	1	0	0	0	0	0	0
PBANKA_103250	PBANKA_103250	0	0	0	0	0	0	0	0	0	0	0	0	0	0	0	0	0	0	0	0	0	0	0	0	0	1	0	0	0	0
PBANKA_060120	PBANKA_060120	0.75	0.34	0	2.79	0.69	0.35	0.28	0.18	0	1.31	0.47	0.03	2.38	0.64	0.39	6	0	33	0	1	0	17	0	37	0	11	14	2	0	0
PBANKA_030060	PBANKA_030060	0.82	0.61	0	0.79	0.59	0	0.78	0.59	0	0.93	0.67	0.01	0.73	0.56	0	1	0	1	0	1	0	2	0	1	0	2	2	1	0	0
PBANKA_131270	PBANKA_131270	0.82	0.67	0	0.78	0.65	0	0.78	0.64	0	0	0	0	0.89	0.71	0.02	1	0	1	0	1	0	0	0	2	0	1	1	1	1	0
PBANKA_060270	PBANKA_060270	0.65	0.35	0	0.71	0.36	0	0.75	0.38	0	0.75	0.58	0	0.69	0.53	0	7	0	9	0	10	0	8	2	8	2	11	8	7	2	1
PBANKA_041440	PBANKA_041440	0	0	0	0	0	0	1.36	1.31	0	0	0	0	0	0	0	0	0	0	0	1	0	0	0	0	0	0	0	0	0	0
PBANKA_111340	PBANKA_111340	0.77	0.49	0	1.03	0.59	0.01	0	0	0	0.93	0.55	0.01	1.45	0.73	0.35	2	0	4	0	0	0	4	0	9	0	3	3	3	0	0
PBANKA_122330	PBANKA_122330	0	0	0	0	0	0	0	0	0	0	0	0	1.32	1.16	0	0	0	0	0	0	0	0	0	0	1	1	0	0	0	0
PBANKA_122720	PBANKA_122720	1.31	0.97	0.05	0.96	0.77	0	1.72	1.16	0.14	1.36	0.99	0.09	1.29	0.96	0.09	2	0	1	0	4	0	3	0	3	0	0	3	0	0	0
PBANKA_135550	PBANKA_135550	0	0	0	0	0	0	0	0	0	1.62	1.5	0.34	0	0	0	0	0	0	0	0	0	2	0	0	0	0	0	0	0	0
PBANKA_142030	PBANKA_142030	1.43	1.37	0	0	0	0	0	0	0	0	0	0	0	0	0	1	0	0	0	0	0	0	0	0	0	0	0	0	0	0
PBANKA_051590	PBANKA_051590	1.03	0.7	0.01	0.76	0.56	0	1.15	0.76	0.03	1.07	0.72	0.03	0.86	0.62	0.01	2	0	1	0	3	0	3	0	2	0	2	2	0	1	0
PBANKA_130280	PBANKA_130280	0.81	0.6	0	0	0	0	0	0	0	0	0	0	0.73	0.55	0	1	0	0	0	0	0	0	0	1	0	1	3	1	0	0
PBANKA_020460	PBANKA_020460	0	0	0	1.2	1.07	0	0	0	0	0	0	0	0	0	0	0	0	1	0	0	0	0	0	0	0	0	1	0	0	0
PBANKA_101190	PBANKA_101190	1.07	0.74	0.01	0.79	0.59	0	0.99	0.7	0.01	0.93	0.67	0.01	0.9	0.65	0.01	2	0	1	0	2	0	2	0	2	0	2	2	1	0	0
PBANKA_143140	PBANKA_143140	0.81	0.32	0	1.53	0.44	0.02	0.47	0.23	0	0.63	0.27	0	0.93	0.53	0	9	0	22	0	5	0	9	0	13	2	16	14	5	0	0
PBANKA_145220	PBANKA_145220	1.12	0.78	0.01	0	0	0	1.47	0.94	0.08	0.98	0.71	0.01	1.28	0.86	0.08	2	0	0	0	4	0	2	0	4	0	3	2	0	0	0
PBANKA_143220	PBANKA_143220	0	0	0	1.03	0.65	0.01	1.02	0.65	0.01	0.79	0.54	0	0.9	0.59	0.01	0	0	3	0	3	0	2	0	3	0	5	3	0	0	0
PBANKA_102880	PBANKA_102880	0.8	0.59	0	1.4	0.86	0.05	0.76	0.57	0	0.91	0.65	0.01	1.03	0.71	0.02	1	0	4	0	1	0	2	0	3	0	4	2	0	0	0
PBANKA_031450	PBANKA_031450	1.14	0.72	0	1.15	0.61	0	0.55	0.4	0	0.92	0.58	0.01	0.93	0.58	0.03	2	2	1	3	2	1	2	5	2	6	2	2	1	2	4
PBANKA_101200	PBANKA_101200	0	0	0	0	0	0	0	0	0	1.42	1.21	0.2	0	0	0	0	0	0	0	0	0	2	0	0	0	0	1	0	0	0
PBANKA_101970	PBANKA_101970	0.78	0.2	0	0.91	0.22	0	1.37	0.27	0	1.09	0.62	0	1.03	0.52	0	25	0	34	0	54	0	37	7	43	5	44	21	24	2	0
PBANKA_120520	PBANKA_120520	1.14	0.96	0	0	0	0	2.25	1.51	0.34	0	0	0	1.25	1.02	0.07	1	0	0	0	5	0	0	0	2	0	2	0	0	0	0
PBANKA_041060	PBANKA_041060	1	0.83	0	1.08	0.89	0	0.93	0.75	0	1.2	0.97	0	0.86	0.71	0	16	5	28	5	26	6	23	22	30	11	24	26	24	7	4
PBANKA_060970	PBANKA_060970	0	0	0	0	0	0	0	0	0	0	0	0	0	0	0	0	0	0	0	0	0	0	0	0	0	2	0	0	0	0
PBANKA_143380	PBANKA_143380	0	0	0	2.41	1.95	0	0	0	0	0	0	0	0	0	0	0	0	0	1	0	0	0	0	0	0	0	0	0	0	0
PBANKA_132430	PBANKA_132430	0	0	0	0	0	0	0	0	0	1.31	1.27	0	0	0	0	0	0	0	0	0	0	1	0	0	0	0	0	0	0	0
PBANKA_111160	PBANKA_111160	0	0	0	0	0	0	0	0	0	1.31	1.27	0	0	0	0	0	0	0	0	0	0	1	0	0	0	0	0	0	0	0
PBANKA_136010	PBANKA_136010	1.47	1.14	0.06	1.08	0.91	0	1.07	0.91	0	0	0	0	0	0	0	2	0	1	0	1	0	0	0	0	0	1	1	0	0	0
PBANKA_114540	PBANKA_114540	0	0	0	0	0	0	0	0	0	0	0	0	0	0	0	0	0	0	0	0	0	0	0	0	0	2	1	0	0	0
PBANKA_136400	PBANKA_136400	1.03	0.7	0.01	0.76	0.56	0	1.15	0.76	0.03	1.07	0.72	0.03	1.17	0.77	0.1	2	0	1	0	3	0	3	0	4	0	2	1	2	0	0
PBANKA_132920	PBANKA_132920	0.46	0.23	0	1.73	0.48	0.09	0.41	0.21	0	0.58	0.26	0	1.2	0.39	0.03	4	0	25	0	4	0	8	0	22	0	15	13	6	0	0
PBANKA_120820	PBANKA_120820	1.45	1.12	0.07	1.07	0.9	0	1.06	0.89	0	1.75	1.27	0.24	1.22	0.99	0.07	2	0	1	0	1	0	4	0	2	0	0	2	0	0	0
PBANKA_123005	PBANKA_123005	0	0	0	0	0	0	1.73	1.57	0.34	0	0	0	2.12	1.8	0.49	0	0	0	0	2	0	0	0	4	0	0	0	0	0	0
PBANKA_144940	PBANKA_144940	0	0	0	1.11	0.71	0.02	1.28	0.78	0.05	0.85	0.59	0.01	0.96	0.65	0.02	0	0	3	0	4	0	2	0	3	0	4	0	2	0	0
PBANKA_120350	PBANKA_120350	0	0	0	0	0	0	0	0	0	0	0	0	0	0	0	0	0	0	0	0	0	0	0	0	0	0	0	0	0	1
PBANKA_145880	PBANKA_145880	0	0	0	0	0	0	0	0	0	0.8	0.61	0	1.12	0.79	0.04	0	0	0	0	0	0	1	0	3	0	4	1	0	0	0
PBANKA_092480	PBANKA_092480	0.83	0.54	0	1.11	0.65	0.01	0	0	0	1	0.61	0.01	1.07	0.63	0.03	2	0	4	0	0	0	4	0	5	0	6	2	1	0	0
PBANKA_146080	PBANKA_146080	0.89	0.67	0	1.31	0.89	0.06	1.52	0.97	0.15	1.2	0.84	0.06	1.31	0.89	0.15	1	0	3	0	4	0	3	0	4	0	1	2	1	0	0
PBANKA_071170	PBANKA_071170	0	0	0	0	0	0	0	0	0	0	0	0	1.56	1.46	0.34	0	0	0	0	0	0	0	0	2	0	0	0	0	0	0
PBANKA_113180	PBANKA_113180	0	0	0	0	0	0	0	0	0	1.44	1.24	0.2	1.14	1.03	0	0	0	0	0	0	0	2	0	1	0	1	0	0	0	0
PBANKA_061970	PBANKA_061970	1.55	1.14	0	0.78	0.57	0	0.66	0.32	0	0.93	0.7	0	0.5	0.27	0	8	3	7	1	9	0	7	5	8	0	11	9	9	1	1
PBANKA_072110	PBANKA_072110	0	0	0	1.55	1.31	0.2	0	0	0	0	0	0	1.63	1.35	0.45	0	0	2	0	0	0	0	0	3	0	1	0	0	0	0
PBANKA_130750	PBANKA_130750	0	0	0	0	0	0	0	0	0	1.31	1.27	0	0	0	0	0	0	0	0	0	0	1	0	0	0	0	0	0	0	0
PBANKA_050510	PBANKA_050510	0	0	0	0	0	0	0	0	0	0	0	0	0.92	0.75	0	0	0	0	0	0	0	0	0	1	0	2	1	0	0	0
PBANKA_070680	PBANKA_070680	0.97	0.28	0	0.78	0.25	0	1.07	0.29	0	0.78	0.25	0	1.04	0.29	0	21	0	19	0	28	0	23	0	35	0	25	17	16	2	0
PBANKA_083190	PBANKA_083190	0	0	0	0	0	0	1.36	1.31	0	0	0	0	1.28	1.25	0	0	0	0	0	1	0	0	0	1	0	0	0	0	0	0
PBANKA_091960	PBANKA_091960	0	0	0	0	0	0	0.73	0.48	0	0.82	0.52	0.01	2.77	1.73	0.5	0	0	0	0	2	0	3	0	4	9	2	2	0	3	0
PBANKA_111230	PBANKA_111230	0	0	0	0	0	0	0.72	0.52	0	1.12	0.72	0.03	0.93	0.7	0	0	0	0	0	1	0	0	2	1	1	1	1	0	0	1
PBANKA_123950	PBANKA_123950	0	0	0	0	0	0	1.36	1.31	0	0	0	0	0	0	0	0	0	0	0	1	0	0	0	0	0	0	0	0	0	0
PBANKA_123480	PBANKA_123480	0.98	0.81	0	1.25	1.04	0	0.98	0.83	0	1.09	0.91	0	0.89	0.75	0	20	7	29	12	29	12	32	25	34	20	36	27	26	9	9
PBANKA_021200	PBANKA_021200	0	0	0	0	0	0	0	0	0	1.93	1.69	0.46	0	0	0	0	0	0	0	0	0	3	0	0	0	0	0	0	0	0
PBANKA_041280	PBANKA_041280	0.74	0.39	0	0.78	0.4	0	0.96	0.45	0	0.95	0.45	0	0.88	0.43	0	4	0	5	0	7	0	8	0	8	0	8	6	4	0	0
PBANKA_123520	PBANKA_123520	1.23	0.77	0.02	0.94	0.65	0.01	0.92	0.64	0.01	0.87	0.61	0.01	0.98	0.67	0.02	3	0	2	0	2	0	2	0	3	0	3	2	1	0	0
PBANKA_094190	PBANKA_094190	1.08	0.88	0	1.02	0.8	0	0.65	0.43	0	0.98	0.82	0	0.9	0.7	0	29	4	35	4	27	2	34	13	41	10	29	25	21	6	8
PBANKA_112990	PBANKA_112990	0	0	0	0	0	0	0	0	0	1.3	0.93	0.09	1.05	0.8	0.03	0	0	0	0	0	0	3	0	2	0	0	2	1	0	0
PBANKA_010040	PBANKA_010040	0	0	0	1.1	0.93	0	0	0	0	3.59	3.09	0.48	0	0	0	0	0	1	0	0	0	4	4	0	0	2	0	0	0	0
PBANKA_100850	PBANKA_100850	0.95	0.62	0	0.72	0.52	0	0.56	0.43	0	0.8	0.56	0	0	0	0	3	0	2	0	1	0	3	0	0	0	3	4	1	1	0
PBANKA_144220	PBANKA_144220	0.53	0.36	0	1.35	0.65	0.03	0.78	0.47	0	1.41	0.67	0.09	0.79	0.47	0	1	0	7	0	3	0	9	0	4	0	5	6	1	0	0
PBANKA_103040	PBANKA_103040	0	0	0	0	0	0	1.36	1.31	0	0	0	0	0	0	0	0	0	0	0	1	0	0	0	0	0	0	0	0	0	0
PBANKA_030150	PBANKA_030150	0	0	0	1	0.71	0.01	1.2	0.8	0.03	0.75	0.57	0	0.9	0.65	0.01	0	0	2	0	3	0	1	0	2	0	2	2	1	0	0
PBANKA_010760	PBANKA_010760	0.85	0.32	0	0.34	0.19	0	0	0	0	0	0	0	0.21	0.13	0	10	0	3	0	0	0	0	0	1	0	18	15	4	0	0
PBANKA_010820	PBANKA_010820	0	0	0	0	0	0	1.88	1	0.14	0	0	0	1.13	0.73	0.05	0	0	0	0	7	0	0	0	4	0	7	0	0	0	0
PBANKA_121170	PBANKA_121170	0.89	0.47	0	0.94	0.49	0	1.27	0.59	0.01	0.73	0.42	0	1.42	0.63	0.1	4	0	5	0	8	0	4	0	12	0	13	3	0	0	0
PBANKA_112780	PBANKA_112780	0.75	0.47	0	0.7	0.45	0	0.84	0.51	0	1.28	0.66	0.07	1.19	0.64	0.07	2	0	2	0	3	0	7	0	7	0	4	5	0	1	0
PBANKA_123890	PBANKA_123890	1.25	1.1	0	0	0	0	0	0	0	0	0	0	0	0	0	1	0	0	0	0	0	0	0	0	0	0	1	0	0	0
PBANKA_123250	PBANKA_123250	0.59	0.3	0	1.03	0.42	0.01	1.01	0.41	0.01	1.75	0.93	0.22	0.89	0.38	0.02	4	0	10	0	10	0	19	2	11	0	2	6	12	0	0
PBANKA_040530	PBANKA_040530	1.18	0.96	0	0.89	0.75	0	1.03	0.87	0	1.71	1.38	0	1.12	0.95	0	7	3	9	2	10	4	14	15	13	9	11	11	8	2	3
PBANKA_121580	PBANKA_121580	0	0	0	0	0	0	0	0	0	1.31	1.27	0	0	0	0	0	0	0	0	0	0	1	0	0	0	0	0	0	0	0
PBANKA_132440	PBANKA_132440	0.76	0.53	0	0.78	0.53	0	0.79	0.54	0	0.83	0.62	0	0.7	0.51	0	44	4	53	5	55	8	56	20	56	17	45	49	53	6	15
PBANKA_093840	PBANKA_093840	0	0	0	0	0	0	0	0	0	0.59	0.42	0	0	0	0	0	0	0	0	0	0	1	0	0	0	2	1	0	3	0
PBANKA_143520	PBANKA_143520	0.84	0.31	0	0.93	0.33	0	0.96	0.34	0	0.7	0.28	0	0.82	0.31	0	10	0	13	0	14	0	11	0	15	0	10	14	10	0	0
PBANKA_144300	PBANKA_144300	1.04	0.63	0.01	0.79	0.53	0	1.44	0.77	0.1	0.74	0.5	0	1.34	0.74	0.17	3	0	2	0	6	0	2	0	7	0	4	2	2	0	0
PBANKA_093960	PBANKA_093960	0	0	0	0.98	0.68	0.01	1.57	0.93	0.09	1.43	0.88	0.09	1.03	0.71	0.02	0	0	2	0	5	0	5	0	3	0	4	2	0	0	0
PBANKA_120850	PBANKA_120850	0.65	0.48	0	0.83	0.55	0	0.72	0.54	0	0.83	0.56	0	1.01	0.59	0	9	4	9	8	12	9	11	20	10	31	16	16	9	24	8
PBANKA_136490	PBANKA_136490	0	0	0	0	0	0	0	0	0	0	0	0	1.28	1.25	0	0	0	0	0	0	0	0	0	1	0	0	0	0	0	0
PBANKA_083430	PBANKA_083430	0	0	0	0.93	0.74	0	1.17	0.87	0.03	0.89	0.71	0	0.87	0.7	0	0	0	1	0	2	0	1	0	1	0	1	1	1	0	0
PBANKA_092160	PBANKA_092160	1.12	0.62	0.01	1.48	0.73	0.13	1.15	0.63	0.03	0.92	0.55	0.01	0.75	0.48	0	4	0	7	0	5	0	4	0	3	0	2	4	3	0	0
PBANKA_092050	PBANKA_092050	0.4	0.26	0	1.17	0.64	0	0.54	0.32	0	1.15	0.51	0.07	0.92	0.61	0	1	0	1	2	0	1	10	0	3	3	5	6	0	4	0
PBANKA_052390	PBANKA_052390	1.27	1.13	0	0	0	0	0	0	0	1.16	1.05	0	1.14	1.03	0	1	0	0	0	0	0	1	0	1	0	1	0	0	0	0
PBANKA_123030	PBANKA_123030	0	0	0	0	0	0	0	0	0	0	0	0	0	0	0	0	0	0	0	0	0	0	0	0	0	0	1	0	0	0
PBANKA_011210	PBANKA_011210	0.56	0.34	0	0.52	0.32	0	20.17	10.16	1	0	0	0	0.63	0.37	0	2	0	2	0	29	61	0	0	4	0	7	3	5	0	0
PBANKA_020160	PBANKA_020160	1.1	0.77	0.03	0.81	0.61	0	0	0	0	0.77	0.59	0	0	0	0	2	0	1	0	0	0	1	0	0	0	0	1	0	2	0
PBANKA_091810	PBANKA_091810	1.08	0.86	0	1.43	1.06	0	1.73	1.13	0	0.58	0.47	0	1.09	0.75	0	42	14	47	29	39	62	38	20	37	69	35	42	30	41	20
PBANKA_131050	PBANKA_131050	0	0	0	0	0	0	0	0	0	0	0	0	0	0	0	0	0	0	0	0	0	0	0	0	0	1	1	1	0	0
PBANKA_091710	PBANKA_091710	0	0	0	0	0	0	0	0	0	0	0	0	1.14	1.03	0	0	0	0	0	0	0	0	0	1	0	1	0	0	0	0
PBANKA_113830	PBANKA_113830	1.03	0.82	0	0	0	0	0.98	0.79	0	0.94	0.77	0	0.92	0.75	0	1	0	0	0	1	0	1	0	1	0	2	1	0	0	0
PBANKA_040910	PBANKA_040910	0	0	0	1.37	1.32	0	0	0	0	1.31	1.27	0	0	0	0	0	0	1	0	0	0	1	0	0	0	0	0	0	0	0
PBANKA_110960	PBANKA_110960	0	0	0	0	0	0	0	0	0	1.62	1.5	0.34	1.84	1.64	0.46	0	0	0	0	0	0	2	0	3	0	0	0	0	0	0

## Sheet: Legend
Table S8. Related to Table 2 and Figure 3. Interaction validation through affinity purification coupled to mass spectrometry. The first sheet contains protein identifications from AP-MS experiments on selected candidates and controls. # Peptides, number of unique peptide sequences; # PSM, number of peptide spectrum matches. The second sheet contains the results of the SAINTexpress analysis. SP, S…
