# Supplementary material for: Landscape of the Plasmodium Interactome Reveals Both Conserved and Species-Specific Functionality
Source: Cell Rep. 2019 Aug 6;28(6):1635–1647.e5. doi: 10.1016/j.celrep.2019.07.019 (PMC6693557; doi:10.1016/j.celrep.2019.07.019)
Supplement: Table S9. Conserved Plasmodium Predicted Complexes, Related to Figure 4 — The conserved network was derived from the overall network by including only edges (protein pairs) present in at least one fractionation dataset from each of the three species. [file mmc10.xlsx]

## Sheet: TableS9CommonConservedClusters
Cluster#	Gene ID	Product Description	#TM domains	OrthID	GO_CC	GO_MF	GO_BP	Symbol	Phenotype
1	PF3D7_1325100	phosphoribosylpyrophosphate synthetase	0	OG5_126730	null	magnesium ion binding, ribose phosphate diphosphokinase activity	nucleotide biosynthetic process	PF13_0143
1	PF3D7_1421200	40S ribosomal protein S25	0	OG5_126998	null	null	null	RPS25
1	PF3D7_1465900	40S ribosomal protein S3	0	OG5_126820	small ribosomal subunit	RNA binding, structural constituent of ribosome	translation	PF14_0627
1	PF3D7_1309100	60S ribosomal protein L24, putative	0	OG5_127273	null	null	null	PF13_0049
1	PF3D7_1431700	60S ribosomal protein L14, putative	0	OG5_127132	ribosome	structural constituent of ribosome	translation	PF14_0296	Essential
1	PF3D7_1341300	60S ribosomal protein L18-2, putative	0	OG5_127236	null	null	null	MAL13P1.209
1	PF3D7_1142600	60S ribosomal protein L35ae, putative	0	OG5_127072	ribosome	structural constituent of ribosome	translation	PF11_0438	Essential
1	PF3D7_1109900	60S ribosomal protein L36	0	OG5_127134	ribosome	structural constituent of ribosome	translation	RPL36	Essential
1	PF3D7_1323100	60S ribosomal protein L6, putative	0	OG5_126993	ribosome	rRNA binding, structural constituent of ribosome	translation	PF13_0129	Essential
1	PF3D7_1338200	60S ribosomal protein L6-2, putative	0	OG5_127206	ribosome	structural constituent of ribosome	translation	PF13_0213	Essential
1	PF3D7_1368200	ABC transporter E family member 1, putative	0	OG5_127149	null	ATP binding, ATPase activity, iron-sulfur cluster binding	null	ABCE1	Essential
1	PF3D7_1126200	40S ribosomal protein S18, putative	0	OG5_126668	ribosome	RNA binding, structural constituent of ribosome	translation	RPS18
1	PF3D7_1003500	40S ribosomal protein S20e, putative	0	OG5_126760	small ribosomal subunit	structural constituent of ribosome	translation	PF10_0038
1	PF3D7_1445900	ATP-dependent RNA helicase DDX5, putative	0	OG5_126772	null	ATP binding, nucleic acid binding	null	DDX5	Slow
1	PF3D7_0520000	40S ribosomal protein S9, putative	0	OG5_126983	small ribosomal subunit	rRNA binding, structural constituent of ribosome	translation	RPS9
1	PF3D7_0614500	60S ribosomal protein L19	0	OG5_126940	ribosome	structural constituent of ribosome	translation	RPL19
1	PF3D7_0519700	conserved Plasmodium protein, unknown function	0	OG5_157217	null	null	null	MAL5P1.198
1	PF3D7_1452000	rhoptry neck protein 2	1	OG5_142870	membrane	null	null	RON2
1	PF3D7_1116000	rhoptry neck protein 4	0	OG5_156194	null	null	null	RON4	Essential
1	PF3D7_0817700	rhoptry neck protein 5	0	OG5_153587	null	null	null	RON5	Essential
1	PF3D7_0721600	40S ribosomal protein S5, putative	0	OG5_127064	small ribosomal subunit	RNA binding, structural constituent of ribosome	translation	PF07_0088	Essential
1	PF3D7_1317800	40S ribosomal protein S19	0	OG5_126687	small ribosomal subunit	RNA binding, structural constituent of ribosome	translation	RPS19
1	PF3D7_1407100	rRNA 2'-O-methyltransferase fibrillarin, putative	0	OG5_127191	null	RNA binding, methyltransferase activity	rRNA processing, tRNA processing	NOP1	Essential
1	PF3D7_1460700	60S ribosomal protein L27	0	OG5_127262	ribosome	structural constituent of ribosome	translation	RPL27
1	PF3D7_1424100	60S ribosomal protein L5, putative	0	OG5_127090	mitochondrion, ribosome	5S rRNA binding, structural constituent of ribosome	translation	PF14_0230
1	PF3D7_0719600	60S ribosomal protein L11a, putative	0	OG5_126688	ribosome	structural constituent of ribosome	translation	PF07_0079
1	PF3D7_1019400	60S ribosomal protein L30e, putative	0	OG5_127005	null	null	null	PF10_0187	Essential
1	PF3D7_1424400	60S ribosomal protein L7-3, putative	0	OG5_126938	null	null	null	PF14_0231
1	PF3D7_1105400	40S ribosomal protein S4, putative	0	OG5_126890	mitochondrion, ribosome	RNA binding, structural constituent of ribosome	translation	PF11_0065
1	PF3D7_1447000	40S ribosomal protein S5	0	OG5_126722	small ribosomal subunit	RNA binding, structural constituent of ribosome	translation	PF14_0448	Essential
1	PF3D7_1459400	conserved Plasmodium protein, unknown function	1	OG5_149154	MHC class I protein complex, extracellular region	null	antigen processing and presentation of peptide antigen via MHC class I, immune response	PF14_0567
1	PF3D7_1408600	40S ribosomal protein S8e, putative	0	OG5_127039	mitochondrion, ribosome	structural constituent of ribosome	translation	PF14_0083	Essential
1	PF3D7_1142500	60S ribosomal protein L28	0	OG5_127995	null	structural constituent of ribosome	translation	RPL28
1	PF3D7_0422400	40S ribosomal protein S19	0	OG5_127080	ribosome	structural constituent of ribosome	translation	RPS19
1	PF3D7_1342000	40S ribosomal protein S6	0	OG5_126964	ribosome	structural constituent of ribosome	translation	PF13_0228	Essential
1	PF3D7_1426000	60S ribosomal protein L21	0	OG5_126766	ribosome	structural constituent of ribosome	translation	RPL21
1	PF3D7_1323400	60S ribosomal protein L23	0	OG5_126659	ribosome	structural constituent of ribosome	translation	RPL23
1	PF3D7_1331800	60S ribosomal protein L23, putative	0	OG5_126678	ribosome	structural constituent of ribosome	translation	PF13_0171	Essential
1	PF3D7_1027800	60S ribosomal protein L3	0	OG5_126874	ribosome	structural constituent of ribosome	translation	RPL3
1	PF3D7_1414300	60S ribosomal protein L10, putative	0	OG5_126951	ribosome	structural constituent of ribosome	translation	PF14_0141
1	PF3D7_1124900	60S ribosomal protein L35, putative	0	OG5_127176	ribosome	structural constituent of ribosome	translation	RPL35
1	PF3D7_1108700	heat shock protein DnaJ homologue Pfj2	1	OG5_135569	mitochondrion	null	cell redox homeostasis	PF11_0099	Essential
1	PF3D7_1358800	40S ribosomal protein S15	0	OG5_127089	ribosome	structural constituent of ribosome	translation	RPS15	Essential
1	PF3D7_1351400	60S ribosomal protein L17, putative	0	OG5_126900	large ribosomal subunit	structural constituent of ribosome	translation	PF13_0268	Essential
1	PF3D7_1130100	60S ribosomal protein L38	0	OG5_127448	ribosome	structural constituent of ribosome	translation	RPL38
1	PF3D7_1341200	60S ribosomal protein L18, putative	0	OG5_127130	ribosome	structural constituent of ribosome	translation	PF13_0224	Essential
1	PF3D7_1242700	40S ribosomal protein S17, putative	0	OG5_126867	ribosome	structural constituent of ribosome	translation	2277.T00411
1	PF3D7_0710600	60S ribosomal protein L34	0	OG5_127025	ribosome	structural constituent of ribosome	translation	RPL34
1	PF3D7_0706400	60S ribosomal protein L37	0	OG5_126918	ribosome	structural constituent of ribosome	translation	RPL37	Essential
1	PF3D7_0316800	40S ribosomal protein S15A, putative	0	OG5_126878	ribosome	structural constituent of ribosome	translation	MAL3P6.30
1	PF3D7_0317600	40S ribosomal protein S11, putative	0	OG5_126986	ribosome	structural constituent of ribosome	translation	RPS11
1	PF3D7_0813900	40S ribosomal protein S16, putative	0	OG5_126930	ribosome	structural constituent of ribosome	translation	RPS16	Essential
1	PF3D7_0519400	40S ribosomal protein S24	0	OG5_126896	ribosome	structural constituent of ribosome	translation	RPS24	Essential
1	PF3D7_0705700	40S ribosomal protein S29, putative	0	OG5_127205	ribosome	structural constituent of ribosome	translation	MAL7P1.300
1	PF3D7_0322900	40S ribosomal protein S3A, putative	0	OG5_126852	ribosome	structural constituent of ribosome	translation	RPS3A
1	PF3D7_1004000	60S ribosomal protein L13, putative	0	OG5_126957	large ribosomal subunit	structural constituent of ribosome	translation	PF10_0043	Essential
1	PF3D7_0814000	60S ribosomal protein L13-2, putative	0	OG5_127128	ribosome	structural constituent of ribosome	translation	PF08_0075
1	PF3D7_0415900	60S ribosomal protein L15, putative	0	OG5_127033	ribosome	structural constituent of ribosome	translation	MAL4P1.149	Essential
1	PF3D7_0516900	60S ribosomal protein L2	0	OG5_126641	ribosome	structural constituent of ribosome	translation	RPL2
1	PF3D7_0821700	60S ribosomal protein L22, putative	0	OG5_127156	ribosome	structural constituent of ribosome	translation	PF08_0039	Essential
1	PF3D7_0618300	60S ribosomal protein L27a, putative	0	OG5_127016	null	null	null	2270.T00071
1	PF3D7_0503800	60S ribosomal protein L31	0	OG5_126907	ribosome	structural constituent of ribosome	translation	RPL31	Essential
1	PF3D7_0903900	60S ribosomal protein L32	0	OG5_126965	ribosome	structural constituent of ribosome	translation	RPL32	Essential
1	PF3D7_0507100	60S ribosomal protein L4	0	OG5_127050	ribosome	structural constituent of ribosome	translation	RPL4
1	PF3D7_1105600	translocon component PTEX88	0	OG5_167209	null	null	null	PTEX88	Slow
1	PF3D7_0306900	40S ribosomal protein S23, putative	0	OG5_127029	small ribosomal subunit	structural constituent of ribosome	translation	MAL3P2.27	Essential
1	PF3D7_0312800	60S ribosomal protein L26, putative	0	OG5_126931	large ribosomal subunit	structural constituent of ribosome	translation	MAL3P4.28
1	PF3D7_0307200	60S ribosomal protein L7, putative	0	OG5_126953	null	null	null	MAL3P2.29
1	PF3D7_0217800	40S ribosomal protein S26	0	OG5_127138	ribosome	structural constituent of ribosome	translation	RPS26
1	PF3D7_0304400	60S ribosomal protein L44	0	OG5_126988	ribosome	structural constituent of ribosome	translation	RPL44
1	PF3D7_0210100	60S ribosomal protein L37ae, putative	0	OG5_127166	mitochondrion, ribosome	structural constituent of ribosome	translation	PF3D7_0210100.1
1	PF3D7_0210900	conserved Plasmodium protein, unknown function	0	OG5_173790	null	null	null	PF02_0102	Slow
2	PF3D7_1212700	eukaryotic translation initiation factor 3 subunit A, putative	0	OG5_128741	null	protein binding	null	EIF3A
2	PF3D7_1206200	eukaryotic translation initiation factor 3 subunit C, putative	0	OG5_127970	eukaryotic translation initiation factor 3 complex	translation initiation factor activity, translation initiation factor binding	translational initiation	EIF3C	Essential
2	PF3D7_1008400	26S protease regulatory subunit 4, putative	0	OG5_127456	cytoplasm	ATP binding, hydrolase activity	protein catabolic process	RPT2	Essential
2	PF3D7_1311500	26S protease regulatory subunit 7, putative	0	OG5_128056	cytoplasm	ATP binding, hydrolase activity	protein catabolic process	RPT1	Essential
2	PF3D7_0815600	eukaryotic translation initiation factor 3 subunit G, putative	0	OG5_128530	eukaryotic translation initiation factor 3 complex	nucleotide binding, translation initiation factor activity	null	EIF3G
2	PF3D7_1130400	26S protease regulatory subunit 6A, putative	0	OG5_127786	cytoplasm	ATP binding, hydrolase activity	protein catabolic process	RPT5	Essential
2	PF3D7_1248900	26S protease regulatory subunit 8, putative	0	OG5_127606	cytoplasm	ATP binding, hydrolase activity	protein catabolic process	RPT6
2	PF3D7_1368100	26S proteasome regulatory subunit RPN11, putative	0	OG5_127757	null	protein binding	null	RPN11
2	PF3D7_0912900	26S proteasome regulatory subunit RPN8, putative	0	OG5_127933	null	protein binding	null	RPN8	Essential
2	PF3D7_1017900	26S proteasome regulatory subunit p55, putative	0	OG5_127889	null	protein binding	null	RPN5	Essential
2	PF3D7_1338100	26S proteasome regulatory subunit RPN3, putative	0	OG5_128135	proteasome complex	enzyme regulator activity, protein binding	regulation of protein catabolic process	RPN3	Essential
2	PF3D7_1402300	26S proteasome regulatory subunit RPN6	0	OG5_127922	null	protein binding	null	RPN6
2	PF3D7_0528200	eukaryotic translation initiation factor 3 subunit E, putative	2	OG5_128443	eukaryotic translation initiation factor 3 complex	protein binding, translation initiation factor activity	null	EIF3E
2	PF3D7_0918300	eukaryotic translation initiation factor 3 subunit F, putative	0	OG5_128941	null	protein binding	null	EIF3F
2	PF3D7_0418200	eukaryotic translation initiation factor 3 subunit M, putative	0	OG5_129237	null	protein binding	null	EIF3M
2	PF3D7_1466300	26S proteasome regulatory subunit RPN2, putative	0	OG5_127160	proteasome complex	binding, enzyme regulator activity	regulation of protein catabolic process	RPN2	Essential
2	PF3D7_1030500	26S proteasome regulatory subunit RPN9, putative	0	OG5_127891	null	protein binding	null	RPN9	Essential
2	PF3D7_0413600	26S protease regulatory subunit 6B, putative	0	OG5_127831	cytoplasm	ATP binding, hydrolase activity	protein catabolic process	RPT3	Slow
2	PF3D7_0205900	26S proteasome regulatory subunit RPN1, putative	0	OG5_127950	proteasome complex	binding, enzyme regulator activity	regulation of protein catabolic process	RPN1	Slow
3	PF3D7_1317100	DNA replication licensing factor MCM4	0	OG5_127631	MCM complex	ATP binding, DNA binding, DNA helicase activity	DNA replication	MCM4	Essential
3	PF3D7_1355100	DNA replication licensing factor MCM6	0	OG5_127960	MCM complex	ATP binding, DNA binding, DNA helicase activity	DNA replication	MCM6	Essential
3	PF3D7_0705400	DNA replication licensing factor MCM7	0	OG5_128241	MCM complex, nucleus	ATP binding, DNA binding, DNA helicase activity	DNA replication, DNA replication initiation	MCM7	Essential
3	PF3D7_1474800	proteasome subunit alpha type-1, putative	0	OG5_127884	proteasome core complex, alpha-subunit complex	threonine-type endopeptidase activity	ubiquitin-dependent protein catabolic process	PF14_0716	Essential
3	PF3D7_1353800	proteasome subunit alpha type-4, putative	0	OG5_127759	proteasome core complex, alpha-subunit complex	threonine-type endopeptidase activity	ubiquitin-dependent protein catabolic process	PF13_0282
3	PF3D7_0727400	proteasome subunit alpha type-5, putative	0	OG5_127593	proteasome core complex, alpha-subunit complex	threonine-type endopeptidase activity	ubiquitin-dependent protein catabolic process	PF07_0112	Essential
3	PF3D7_0807500	proteasome subunit alpha type-6, putative	0	OG5_127623	proteasome core complex, alpha-subunit complex	threonine-type endopeptidase activity	ubiquitin-dependent protein catabolic process	MAL8P1.128	Essential
3	PF3D7_1470900	proteasome subunit beta type-2, putative	0	OG5_127700	proteasome core complex	threonine-type endopeptidase activity	proteolysis involved in cellular protein catabolic process	PF14_0676	Essential
3	PF3D7_0803800	proteasome subunit beta type-4	0	OG5_127562	proteasome core complex	threonine-type endopeptidase activity	proteolysis involved in cellular protein catabolic process	MAL8P1.142	Slow
3	PF3D7_1011400	proteasome subunit beta type-5	0	OG5_127100	proteasome core complex	threonine-type endopeptidase activity	proteolysis involved in cellular protein catabolic process	PF10_0111	Essential
3	PF3D7_0931800	proteasome subunit beta type-6, putative	0	OG5_127762	proteasome core complex	threonine-type endopeptidase activity	proteolysis involved in cellular protein catabolic process	PFI1545C	Slow
3	PF3D7_1328100	proteasome subunit beta type-7, putative	0	OG5_127705	proteasome core complex	threonine-type endopeptidase activity	proteolysis involved in cellular protein catabolic process	PF13_0156
3	PF3D7_1353900	proteasome subunit alpha type-7, putative	0	OG5_127424	proteasome core complex, alpha-subunit complex	threonine-type endopeptidase activity	ubiquitin-dependent protein catabolic process	MAL13P1.270
3	PF3D7_0608500	proteasome subunit alpha type-2, putative	0	OG5_127791	proteasome core complex, alpha-subunit complex	threonine-type endopeptidase activity	ubiquitin-dependent protein catabolic process	2270.T00228
3	PF3D7_0317000	proteasome subunit alpha type-3, putative	0	OG5_127755	proteasome core complex, alpha-subunit complex	threonine-type endopeptidase activity	ubiquitin-dependent protein catabolic process	MAL3P6.31	Essential
3	PF3D7_0518300	proteasome subunit beta type-1, putative	0	OG5_127834	proteasome core complex	threonine-type endopeptidase activity	proteolysis involved in cellular protein catabolic process	MAL5P1.183	Essential
3	PF3D7_0108000	proteasome subunit beta type-3, putative	0	OG5_127761	proteasome core complex	threonine-type endopeptidase activity	proteolysis involved in cellular protein catabolic process	MAL1P2.08
4	PF3D7_1012300	cytochrome b-c1 complex subunit 7, putative	0	OG5_141155	mitochondrial respiratory chain complex III	null	mitochondrial electron transport, ubiquinol to cytochrome c	QCR7	Essential
4	PF3D7_1439400	cytochrome b-c1 complex subunit Rieske, putative	0	OG5_127574	null	2 iron, 2 sulfur cluster binding, ubiquinol-cytochrome-c reductase activity	oxidation-reduction process	PF14_0373
4	PF3D7_1462700	cytochrome c1 precursor, putative	1	OG5_128006	null	electron carrier activity, heme binding, iron ion binding	null	PF14_0597	Essential
4	PF3D7_0622600	cytochrome b-c1 complex subunit 9, putative	1	OG5_153610	mitochondrial respiratory chain complex III	null	mitochondrial electron transport, ubiquinol to cytochrome c	QCR9	Essential
4	PF3D7_0933600	mitochondrial-processing peptidase subunit beta, putative	0	OG5_127023	null	catalytic activity, metal ion binding	proteolysis	MAS1	Slow
4	PF3D7_0523100	mitochondrial-processing peptidase subunit alpha, putative	0	OG5_127941	null	catalytic activity, metal ion binding	null	MAL5P1.231
5	PF3D7_0318100	stomatin-like protein	0	OG5_126714	membrane	null	null	MAL3P6.19	Dispensable
5	PF3D7_0829200	prohibitin, putative	0	OG5_128051	membrane	null	null	PF08_0006	Essential
6	PF3D7_1215300	10 kDa chaperonin	0	OG5_126769	cytoplasm	ATP binding	protein folding	CPN10
6	PF3D7_1439900	triosephosphate isomerase	0	OG5_127002	null	triose-phosphate isomerase activity	metabolic process	TIM	Essential
7	PF3D7_0417500	memo-like protein	0	OG5_127479	null	null	null	MAL4P1.165	Dispensable
7	PF3D7_1441100	conserved Plasmodium protein, unknown function	0	OG5_133023	membrane, nucleus	null	transcription, DNA-templated	PF14_0390
8	PF3D7_1252100	rhoptry neck protein 3	3	OG5_166882	null	null	null	RON3
8	PF3D7_1475600	bromodomain protein, putative	0	OG5_146288	null	protein binding	null	PF14_0724
9	PF3D7_1123500	conserved Plasmodium protein, unknown function	2	OG5_156224	cytoplasm, membrane	nucleotide binding	null	PF11_0246
9	PF3D7_1320000	golgi protein 1	0	OG5_166877	null	null	null	GP1
10	PF3D7_0722200	rhoptry-associated leucine zipper-like protein 1	1	OG5_160791	null	null	null	RALP1	Essential
10	PF3D7_1014100	conserved Plasmodium protein, unknown function	0	OG5_156068	null	null	null	PF10_0138
11	PF3D7_0905900	coatomer subunit beta, putative	0	OG5_127760	membrane coat	protein binding, structural molecule activity	intracellular protein transport, vesicle-mediated transport	SEC27
11	PF3D7_1357800	T-complex protein 1 subunit delta	0	OG5_127832	null	ATP binding, unfolded protein binding	protein folding	CCT4	Essential
11	PF3D7_0608700	T-complex protein 1 subunit zeta	0	OG5_127428	null	ATP binding, unfolded protein binding	protein folding	CCT6	Slow
11	PF3D7_1132200	T-complex protein 1 subunit alpha	0	OG5_127998	null	ATP binding	cellular protein metabolic process	TCP1
11	PF3D7_1229500	T-complex protein 1 subunit gamma	0	OG5_127483	null	ATP binding, unfolded protein binding	protein folding	CCT3	Essential
11	PF3D7_0214000	T-complex protein 1 subunit theta	0	OG5_127923	null	ATP binding, unfolded protein binding	protein folding	CCT8
11	PF3D7_0308200	T-complex protein 1 subunit eta	0	OG5_127782	null	ATP binding, unfolded protein binding	protein folding	CCT7	Essential
12	PF3D7_0414000	structural maintenance of chromosomes protein 3, putative	0	OG5_127789	chromosome	ATP binding, protein binding	chromosome organization	SMC3	Dispensable
12	PF3D7_0517700	eukaryotic translation initiation factor 3 subunit B, putative	0	OG5_128215	eukaryotic translation initiation factor 3 complex	nucleotide binding, translation initiation factor activity, translation initiation factor binding	translational initiation	EIF3B	Essential
12	PF3D7_1130700	structural maintenance of chromosomes protein 1, putative	0	OG5_127449	chromosome	ATP binding, protein binding	chromosome organization	SMC1
13	PF3D7_1323700	glideosome associated protein with multiple membrane spans 1	6	OG5_140542	integral component of membrane, plasma membrane	null	null	GAPM1	Essential
13	PF3D7_1406800	glideosome associated protein with multiple membrane spans 3	6	OG5_143227	integral component of membrane	null	null	GAPM3	Essential
13	PF3D7_0423500	glideosome associated protein with multiple membrane spans 2	6	OG5_141755	integral component of membrane	metal ion binding	transport	GAPM2
14	PF3D7_1216900	DNA-binding chaperone, putative	0	OG5_128294	null	DNA binding, chromatin binding	null	2277.T00163	Essential
14	PF3D7_1104000	phenylalanine--tRNA ligase beta subunit	0	OG5_127490	cytoplasm	ATP binding, RNA binding, magnesium ion binding, phenylalanine-tRNA ligase activity	phenylalanyl-tRNA aminoacylation	PF11_0051	Essential
14	PF3D7_0109800	phenylalanine--tRNA ligase alpha subunit	0	OG5_127036	cytoplasm	ATP binding, phenylalanine-tRNA ligase activity, tRNA binding	phenylalanyl-tRNA aminoacylation	CPHERS	Essential
15	PF3D7_0813300	conserved Plasmodium protein, unknown function	0	OG5_130876	membrane, nucleus	ATP binding	null	MAL8P1.95
15	PF3D7_1349100	nucleoside diphosphate hydrolase, putative	0	OG5_131701	null	hydrolase activity	null	MAL13P1.248	Dispensable
15	PF3D7_1138100	ubiquitin-related modifier 1, putative	0	OG5_128383	cytoplasm	null	tRNA thio-modification	URM1
16	PF3D7_1117300	conserved Plasmodium protein, unknown function	3	OG5_156824	null	null	null	PF11_0179
16	PF3D7_1409400	conserved Plasmodium membrane protein, unknown function	4	OG5_143228	integral component of membrane	null	null	PF14_0091	Essential
16	PF3D7_1358700	YOP1-like protein, putative	3	OG5_144080	integral component of membrane	null	null	YOP1L
17	PF3D7_1332800	eukaryotic translation initiation factor 6, putative	0	OG5_127488	null	ribosome binding	mature ribosome assembly	PF13_0178
17	PF3D7_1351100	conserved protein, unknown function	0	OG5_128549	null	null	null	MAL13P1.257
17	PF3D7_1250500	AP-3 complex subunit sigma, putative	0	OG5_128281	AP-3 adaptor complex	protein transporter activity	protein transport, vesicle-mediated transport	2277.T00485	Slow
17	PF3D7_1446600	centrin-2	0	OG5_138807	null	calcium ion binding	null	CEN2	Essential
17	PF3D7_1367000	suppressor of kinetochore protein 1, putative	0	OG5_127430	null	null	ubiquitin-dependent protein catabolic process	SKP1
17	PF3D7_0511000	translationally-controlled tumor protein homolog	0	OG5_127617	null	null	null	TCTP	Slow
17	PF3D7_0828900	conserved Plasmodium protein, unknown function	0	OG5_146989	null	transferase activity	null	PF08_0007
17	PF3D7_0916600	methyltransferase, putative	0	OG5_129355	null	2-polyprenyl-6-methoxy-1,4-benzoquinone methyltransferase activity, 3-demethylubiquinone-9 3-O-methyltransferase activity	ubiquinone biosynthetic process	PFI0815C	Dispensable
18	PF3D7_1107800	transcription factor with AP2 domain(s)	0	OG5_167207	null	sequence-specific DNA binding transcription factor activity	regulation of transcription, DNA-templated	APIAP2	Essential
18	PF3D7_0613800	transcription factor with AP2 domain(s)	0	OG5_159961	null	sequence-specific DNA binding transcription factor activity	regulation of transcription, DNA-templated	APIAP2	Essential
19	PF3D7_0806800	vacuolar proton translocating ATPase subunit A, putative	6	OG5_126705	proton-transporting V-type ATPase, V0 domain	hydrogen ion transmembrane transporter activity	ATP hydrolysis coupled proton transport	PF08_0113
19	PF3D7_0519200	V-type proton ATPase 16 kDa proteolipid subunit	4	OG5_126803	proton-transporting V-type ATPase, V0 domain	hydrogen ion transmembrane transporter activity	ATP hydrolysis coupled proton transport	MAL5P1.193	Essential
20	PF3D7_1225200	conserved Plasmodium protein, unknown function	0	OG5_165204	nucleus	DNA binding, chromatin binding, protein binding, zinc ion binding	regulation of transcription, DNA-templated, transcription, DNA-templated	2277.T00243	Essential
20	PF3D7_0706500	conserved Plasmodium protein, unknown function	0	OG5_150034	cytoplasm	GTP binding, GTPase activity, translation initiation factor activity	translation	MAL7P1.204
21	PF3D7_0932300	M18 aspartyl aminopeptidase	0	OG5_128020	null	aminopeptidase activity, zinc ion binding	proteolysis	M18AAP	Dispensable
21	PF3D7_1436000	glucose-6-phosphate isomerase	0	OG5_126980	null	glucose-6-phosphate isomerase activity	gluconeogenesis, glycolytic process	GPI	Essential
22	PF3D7_1406200	conserved Plasmodium protein, unknown function	0	OG5_128378	nucleus	RNA binding, hydrolase activity, acting on ester bonds, transcription elongation regulator activity	regulation of transcription from RNA polymerase II promoter, transcription, DNA-templated	PF14_0059
22	PF3D7_0814900	superoxide dismutase [Fe]	0	OG5_126676	null	metal ion binding, superoxide dismutase activity	oxidation-reduction process, superoxide metabolic process	FESOD	Slow
23	PF3D7_1103600	actin-like protein, putative	0	OG5_141749	dynactin complex	null	null	ALP2A	Slow
23	PF3D7_0826100	E3 ubiquitin-protein ligase, putative	2	OG5_127551	null	ubiquitin-protein transferase activity	null	MAL8P1.23	Essential
24	PF3D7_1232200	dihydrolipoyl dehydrogenase, mitochondrial	0	OG5_126968	null	dihydrolipoyl dehydrogenase activity, flavin adenine dinucleotide binding	cell redox homeostasis, oxidation-reduction process	LPD1	Slow
24	PF3D7_0912400	alkaline phosphatase, putative	1	OG5_131537	null	null	null	PFI0605C
25	PF3D7_0315100	eukaryotic translation initiation factor 4E	0	OG5_130916	cytoplasm	translation initiation factor activity	translational initiation	EIF4E
25	PF3D7_0309500	asparagine synthetase [glutamine-hydrolyzing], putative	0	OG5_127204	null	asparagine synthase (glutamine-hydrolyzing) activity	asparagine biosynthetic process	AS	Slow
26	PF3D7_0703700	conserved Plasmodium protein, unknown function	0	OG5_154284	null	null	null	MAL7P1.14
26	PF3D7_0808300	ubiquitin regulatory protein, putative	0	OG5_127612	null	protein binding	null	MAL8P1.122
27	PF3D7_0515700	glideosome-associated protein 40, putative	10	OG5_141740	null	null	null	GAP40	Essential
27	PF3D7_0918000	glideosome-associated protein 50	2	OG5_129627	null	hydrolase activity	null	GAP50	Essential
28	PF3D7_1410400	rhoptry-associated protein 1	0	OG5_162087	null	null	null	RAP1	Slow
28	PF3D7_0528100	AP-1 complex subunit beta, putative	0	OG5_127081	clathrin adaptor complex	binding, protein transporter activity	intracellular protein transport, vesicle-mediated transport	MAL5P1.278	Essential
29	PF3D7_0909600	conserved Plasmodium protein, unknown function	0	OG5_167135	cytoplasm	null	null	PFI0465C
29	PF3D7_0413700	lysine decarboxylase-like protein, putative	1	OG5_131273	null	null	null	MAL4P1.129
30	PF3D7_0422500	pre-mRNA-splicing helicase BRR2, putative	0	OG5_126701	null	ATP binding, nucleic acid binding	null	BRR2	Essential
30	PF3D7_1218500	conserved Plasmodium protein, unknown function	0	OG5_143214	cytoplasm	GTP binding, GTPase activity	null	2277.T00179
31	PF3D7_1209200	U6 snRNA-associated Sm-like protein LSm7, putative	0	OG5_128343	null	RNA binding	null	LSM7
31	PF3D7_1443300	U6 snRNA-associated Sm-like protein LSm5, putative	0	OG5_129070	null	null	null	LSM5	Essential
32	PF3D7_1223100	cAMP-dependent protein kinase regulatory subunit	0	OG5_126950	cAMP-dependent protein kinase complex	cAMP-dependent protein kinase regulator activity	regulation of protein phosphorylation	PKAR
32	PF3D7_1304100	DNA ligase I	0	OG5_127375	null	ATP binding, DNA binding, DNA ligase (ATP) activity	DNA biosynthetic process, DNA ligation involved in DNA repair, DNA recombination, DNA repair	LIGI	Essential
33	PF3D7_0320900	histone H2A variant, putative	0	OG5_127916	nucleosome, nucleus	DNA binding, protein heterodimerization activity	null	H2A.Z	Essential
33	PF3D7_0501800	chromosome assembly factor 1	0	OG5_128392	nucleus	protein binding	chromatin modification, transcription, DNA-templated	CAF1
34	PF3D7_0826700	receptor for activated c kinase	0	OG5_127516	null	protein binding	null	RACK1
34	PF3D7_1129000	spermidine synthase	0	OG5_127074	null	catalytic activity	null	SPDSYN	Essential
35	PF3D7_0813300	conserved Plasmodium protein, unknown function	0	OG5_130876	membrane, nucleus	ATP binding	null	MAL8P1.95
35	PF3D7_1349100	nucleoside diphosphate hydrolase, putative	0	OG5_131701	null	hydrolase activity	null	MAL13P1.248	Dispensable
36	PF3D7_0904800	replication protein A1, small fragment	0	OG5_141760	null	nucleic acid binding	null	RPA1
36	PF3D7_1442100	replication factor A protein 3, putative	0	OG5_143364	cytoplasm, nucleus	DNA binding	DNA recombination, DNA repair, DNA replication	RPA3	Essential
37	PF3D7_1332800	eukaryotic translation initiation factor 6, putative	0	OG5_127488	null	ribosome binding	mature ribosome assembly	PF13_0178
37	PF3D7_1406000	RNA-binding protein 8A, putative	0	OG5_129496	cytoplasm, nucleus	nucleic acid binding, nucleotide binding	RNA processing	RBM8A	Slow
38	PF3D7_0823300	histone acetyltransferase GCN5	0	OG5_127781	null	N-acetyltransferase activity, protein binding	null	GCN5	Essential
38	PF3D7_1014600	transcriptional coactivator ADA2	1	OG5_127420	membrane	DNA binding, chromatin binding, zinc ion binding	histone acetylation, regulation of transcription from RNA polymerase II promoter	ADA2	Essential
39	PF3D7_0503400	actin-depolymerizing factor 1	0	OG5_156552	intracellular	actin binding	actin filament depolymerization	ADF1	Essential
39	PF3D7_1222700	glideosome-associated protein 45	0	OG5_147428	null	null	null	GAP45
40	PF3D7_1034900	methionine--tRNA ligase	0	OG5_127468	cytoplasm	ATP binding, methionine-tRNA ligase activity	methionyl-tRNA aminoacylation	MRSCYT
40	PF3D7_1349200	glutamate--tRNA ligase, putative	0	OG5_128638	cytoplasm	ATP binding, glutamate-tRNA ligase activity	glutamyl-tRNA aminoacylation	PF13_0257	Essential
41	PF3D7_0716800	eukaryotic translation initiation factor 3 subunit I, putative	0	OG5_127718	null	protein binding	null	EIF3I	Essential
41	PF3D7_0815600	eukaryotic translation initiation factor 3 subunit G, putative	0	OG5_128530	eukaryotic translation initiation factor 3 complex	nucleotide binding, translation initiation factor activity	null	EIF3G
42	PF3D7_0812100	conserved Plasmodium protein, unknown function	2	OG5_150592	membrane, nucleus	binding	null	PF08_0089	Dispensable
42	PF3D7_0617900	histone H3 variant	0	OG5_126569	nucleosome	DNA binding, protein heterodimerization activity	null	H3.3	Slow
43	PF3D7_0308600	pre-mRNA-processing factor 19, putative	0	OG5_128187	microtubule	beta-tubulin binding, ubiquitin-protein transferase activity, unfolded protein binding	post-chaperonin tubulin folding pathway, protein ubiquitination, tubulin complex assembly	PRPF19	Essential
43	PF3D7_1352700	P-loop containing nucleoside triphosphate hydrolase, putative	0	OG5_129398	cytoplasm	ATP binding, DNA binding, RNA binding, helicase activity, zinc ion binding	null	PF13_0273
44	PF3D7_0306300	glutaredoxin 1	0	OG5_126864	null	electron carrier activity, protein disulfide oxidoreductase activity	cell redox homeostasis	GRX1	Dispensable
44	PF3D7_1457200	thioredoxin 1	0	OG5_126613	null	protein disulfide oxidoreductase activity	cell redox homeostasis, glycerol ether metabolic process	TRX1	Slow
45	PF3D7_1312900	eukaryotic translation initation factor 4 gamma	0	OG5_135283	null	RNA binding, protein binding	null	EIF4G	Essential
45	PF3D7_1325100	phosphoribosylpyrophosphate synthetase	0	OG5_126730	null	magnesium ion binding, ribose phosphate diphosphokinase activity	nucleotide biosynthetic process	PF13_0143
46	PF3D7_1224300	polyadenylate-binding protein, putative	0	OG5_126795	null	RNA binding, nucleotide binding	null	PABP	Essential
46	PF3D7_1358900	GTP-binding protein, putative	0	OG5_128226	null	GTP binding	null	MAL13P1.294
47	PF3D7_1342400	casein kinase II beta chain	0	OG5_126846	protein kinase CK2 complex	protein kinase regulator activity	null	CK2BETA2
47	PF3D7_1219900	ribulose-phosphate 3-epimerase, putative	0	OG5_127027	null	ribulose-phosphate 3-epimerase activity	pentose-phosphate shunt	2277.T00192
47	PF3D7_0309500	asparagine synthetase [glutamine-hydrolyzing], putative	0	OG5_127204	null	asparagine synthase (glutamine-hydrolyzing) activity	asparagine biosynthetic process	AS	Slow
48	PF3D7_1015600	heat shock protein 60	0	OG5_126788	cytoplasm	ATP binding	protein refolding	HSP60	Essential
48	PF3D7_1441400	FACT complex subunit SSRP1, putative	0	OG5_127386	nucleus	null	null	FACT-S	Essential
48	PF3D7_0517400	FACT complex subunit SPT16, putative	0	OG5_128055	null	null	null	FACT-L	Essential
49	PF3D7_0608800	ornithine aminotransferase	0	OG5_126982	null	pyridoxal phosphate binding, transaminase activity	null	OAT	Dispensable
49	PF3D7_1108400	casein kinase 2, alpha subunit	0	OG5_126901	null	ATP binding, protein kinase activity	protein phosphorylation	CK2ALPHA	Essential
49	PF3D7_1230700	protein transport protein SEC13	0	OG5_127687	null	protein binding	null	SEC13	Essential
50	PF3D7_1361800	conserved Plasmodium protein, unknown function	0	OG5_141731	null	protein binding	null	GAC	Essential
50	PF3D7_0505500	DNA mismatch repair protein MSH6, putative	0	OG5_126895	null	ATP binding, mismatched DNA binding	mismatch repair	MSH6	Essential
50	PF3D7_0903400	ATP-dependent RNA helicase DDX60, putative	0	OG5_130134	null	ATP binding, nucleic acid binding	null	DDX60	Essential
51	PF3D7_1318100	ferredoxin, putative	0	OG5_131654	null	2 iron, 2 sulfur cluster binding, electron carrier activity	electron transport chain	MAL13P1.95	Essential
51	PF3D7_1214600	adrenodoxin-type ferredoxin, putative	0	OG5_126994	membrane	2 iron, 2 sulfur cluster binding, electron carrier activity, iron-sulfur cluster binding	null	2277.T00142	Essential
51	PF3D7_0932200	profilin, putative	0	OG5_141746	null	actin binding	actin cytoskeleton organization	PFN	Slow
52	PF3D7_1454400	aminopeptidase P	1	OG5_127189	null	hydrolase activity	null	APP	Essential
52	PF3D7_1366500	nucleoside diphosphate kinase	0	OG5_126708	null	ATP binding, nucleoside diphosphate kinase activity	CTP biosynthetic process, GTP biosynthetic process, UTP biosynthetic process, nucleoside diphosphate phosphorylation	NDK	Slow
52	PF3D7_0626800	pyruvate kinase	0	OG5_126685	null	magnesium ion binding, potassium ion binding, pyruvate kinase activity	glycolytic process	PYRK	Essential
53	PF3D7_1444800	fructose-bisphosphate aldolase	0	OG5_127143	null	fructose-bisphosphate aldolase activity	glycolytic process	FBPA	Essential
53	PF3D7_0613900	myosin E, putative	0	OG5_166989	myosin complex	ATP binding, motor activity	null	MYOE
53	PF3D7_0602100	ATP-dependent RNA helicase, putative	0	OG5_127259	null	ATP binding, hydrolase activity, acting on acid anhydrides, in phosphorus-containing anhydrides, nucleic acid binding	null	2270.T00294	Essential
54	PF3D7_0517400	FACT complex subunit SPT16, putative	0	OG5_128055	null	null	null	FACT-L	Essential
54	PF3D7_1145400	dynamin-like protein	0	OG5_126660	null	GTP binding, GTPase activity	null	DYN1
54	PF3D7_0714000	histone H2B variant	0	OG5_126572	nucleosome, nucleus	DNA binding, protein heterodimerization activity	null	H2B.Z	Essential
55	PF3D7_1242900	mitochondrial import inner membrane translocase subunit TIM13, putative	0	OG5_128624	null	null	null	TIM13
55	PF3D7_1455200	methyltransferase, putative, unspecified product	0	OG5_127173	null	methyltransferase activity	menaquinone biosynthetic process, metabolic process, ubiquinone biosynthetic process	PF3D7_1455200.1
55	PF3D7_0308500	activator of Hsp90 ATPase, putative	0	OG5_128037	null	null	response to stress	MAL3P3.21	Slow
56	PF3D7_0904000	GTPase-activating protein, putative	0	OG5_134579	null	Rab GTPase activator activity	regulation of Rab GTPase activity	PFI0195C	Slow
56	PF3D7_0919000	nucleosome assembly protein	0	OG5_129036	nucleus	null	nucleosome assembly	NAPS
56	PF3D7_0503300	serine/arginine-rich splicing factor 12	0	OG5_127418	null	nucleic acid binding, nucleotide binding	null	SRSF12	Essential
57	PF3D7_1012600	GMP synthase [glutamine-hydrolyzing]	0	OG5_127152	null	ATP binding, GMP synthase (glutamine-hydrolyzing) activity, pyrophosphatase activity	GMP biosynthetic process	GMPS	Slow
57	PF3D7_0305300	conserved Plasmodium membrane protein, unknown function	11	OG5_160609	extracellular region, membrane	null	null	MAL3P2.17
57	PF3D7_0524000	karyopherin beta	0	OG5_127537	null	binding	null	KASBETA	Dispensable
58	PF3D7_1141800	EELM2 domain-containing protein, putative	0	OG5_147482	null	DNA binding, protein binding, zinc ion binding	chromatin modification, regulation of transcription, DNA-templated	PF11_0429
58	PF3D7_1468100	conserved Plasmodium protein, unknown function	0	OG5_141603	cytoplasm, nucleus	null	null	PF14_0649	Essential
58	PF3D7_0925700	histone deacetylase 1	0	OG5_126742	null	histone deacetylase activity	histone deacetylation	HDAC1	Essential
59	PF3D7_1304100	DNA ligase I	0	OG5_127375	null	ATP binding, DNA binding, DNA ligase (ATP) activity	DNA biosynthetic process, DNA ligation involved in DNA repair, DNA recombination, DNA repair	LIGI	Essential
59	PF3D7_1409300	DNA damage-inducible protein 1, putative	0	OG5_128104	null	aspartic-type endopeptidase activity, ubiquitin binding	proteolysis	DDI1	Essential
59	PF3D7_1436600	cGMP-dependent protein kinase	0	OG5_127599	null	ATP binding, protein serine/threonine kinase activity	protein phosphorylation	PKG
59	PF3D7_1423300	serine/threonine protein phosphatase 7	0	OG5_134377	null	calcium ion binding, hydrolase activity, protein binding	null	PP7	Essential
59	PF3D7_1225800	ubiquitin-activating enzyme E1	0	OG5_127070	null	ATP binding, small protein activating enzyme activity	cellular protein modification process	UBA1	Dispensable
59	PF3D7_1012600	GMP synthase [glutamine-hydrolyzing]	0	OG5_127152	null	ATP binding, GMP synthase (glutamine-hydrolyzing) activity, pyrophosphatase activity	GMP biosynthetic process	GMPS	Slow
59	PF3D7_0934800	cAMP-dependent protein kinase catalytic subunit	0	OG5_126748	null	ATP binding, protein serine/threonine kinase activity	protein phosphorylation	PKAC	Essential
59	PF3D7_1017000	DNA polymerase delta catalytic subunit	0	OG5_127429	null	DNA binding, DNA-directed DNA polymerase activity, nucleotide binding	DNA replication	PF10_0165	Essential
60	PF3D7_1361100	protein transport protein Sec24A	0	OG5_127297	COPII vesicle coat	zinc ion binding	ER to Golgi vesicle-mediated transport, intracellular protein transport	SEC24A	Slow
60	PF3D7_0826500	ubiquitin conjugation factor E4 B, putative	0	OG5_128694	ubiquitin ligase complex	ubiquitin-ubiquitin ligase activity	protein ubiquitination, ubiquitin-dependent protein catabolic process	UBE4B	Slow
60	PF3D7_1213800	proline--tRNA ligase	0	OG5_127154	cytoplasm	ATP binding, aminoacyl-tRNA editing activity, proline-tRNA ligase activity	prolyl-tRNA aminoacylation	PRS	Essential
60	PF3D7_0822600	protein transport protein SEC23	0	OG5_127203	COPII vesicle coat	zinc ion binding	ER to Golgi vesicle-mediated transport, intracellular protein transport	SEC23	Essential
60	PF3D7_1011800	PRE-binding protein	0	OG5_141018	null	RNA binding	null	PREBP	Essential
60	PF3D7_0527500	Hsc70-interacting protein	0	OG5_129249	null	protein binding	null	HIP
60	PF3D7_0206700	adenylosuccinate lyase	0	OG5_130883	null	N6-(1,2-dicarboxyethyl)AMP AMP-lyase (fumarate-forming) activity	IMP biosynthetic process	ADSL	Essential
60	PF3D7_0624000	hexokinase	0	OG5_126743	null	ATP binding, glucose binding, phosphotransferase activity, alcohol group as acceptor	carbohydrate metabolic process, carbohydrate phosphorylation, cellular glucose homeostasis	HK	Essential
61	PF3D7_1238100	calcyclin binding protein, putative	0	OG5_130878	membrane	null	null	2277.T00369
61	PF3D7_1438100	secretory complex protein 62	3	OG5_134455	integral component of membrane	protein transporter activity	intracellular signal transduction, protein transport	SEC62	Essential
61	PF3D7_0316700	protein YOP1, putative	3	OG5_127473	null	null	null	YOP1	Slow
62	PF3D7_1245300	NEDD8-conjugating enzyme UBC12, putative	0	OG5_128611	null	acid-amino acid ligase activity	null	UBC12
62	PF3D7_1213700	DNA-directed RNA polymerases I, II, and III subunit RPABC3, putative	0	OG5_127936	null	null	transcription, DNA-templated	RPB8
62	PF3D7_1224500	histone chaperone ASF1, putative	0	OG5_127499	nucleus	histone binding	chromatin assembly or disassembly, histone acetylation, nucleosome assembly, nucleosome disassembly	ASF1
62	PF3D7_1332500	SAM-dependent RNA methyltransferase, putative	0	OG5_133333	cytoplasm	methyltransferase activity	null	PF13_0175
62	PF3D7_1460400	ubiquitin carboxyl-terminal hydrolase isozyme L3	0	OG5_127717	intracellular	ubiquitin-specific protease activity	ubiquitin-dependent protein catabolic process	UCHL3
62	PF3D7_1402500	ubiquitin-40S ribosomal protein S27a, putative	0	OG5_127221	ribosome	protein binding, structural constituent of ribosome	translation	PF14_0027	Essential
62	PF3D7_0810000	acyl-CoA binding protein, putative	0	OG5_127366	null	fatty-acyl-CoA binding	null	PF08_0099	Dispensable
62	PF3D7_0828900	conserved Plasmodium protein, unknown function	0	OG5_146989	null	transferase activity	null	PF08_0007
62	PF3D7_0307100	40S ribosomal protein S12, putative	0	OG5_127261	null	null	null	MAL3P2.28	Essential
62	PF3D7_0306300	glutaredoxin 1	0	OG5_126864	null	electron carrier activity, protein disulfide oxidoreductase activity	cell redox homeostasis	GRX1	Dispensable
62	PF3D7_1132900	glycine cleavage system H protein	0	OG5_127169	null	null	null	GCVH	Essential
62	PF3D7_0106400	pre-rRNA-processing protein TSR2, putative	0	OG5_129326	null	null	rRNA processing	MAL1P1.55	Essential
63	PF3D7_1357900	pyrroline-5-carboxylate reductase	0	OG5_126801	null	pyrroline-5-carboxylate reductase activity	oxidation-reduction process, proline biosynthetic process	MAL13P1.284	Dispensable
63	PF3D7_1361800	conserved Plasmodium protein, unknown function	0	OG5_141731	null	protein binding	null	GAC	Essential
63	PF3D7_1442300	tRNA import protein tRIP	0	OG5_127125	null	tRNA binding	null	TRIP	Slow
63	PF3D7_0903400	ATP-dependent RNA helicase DDX60, putative	0	OG5_130134	null	ATP binding, nucleic acid binding	null	DDX60	Essential
64	PF3D7_1364800	DNA-directed RNA polymerases I, II, and III subunit RPABC1, putative	0	OG5_127455	nucleus	DNA binding, DNA-directed RNA polymerase activity	transcription, DNA-templated	RPB5	Essential
64	PF3D7_0923000	DNA-directed RNA polymerase II subunit RPB3, putative	0	OG5_127622	null	DNA binding, DNA-directed RNA polymerase activity, protein dimerization activity	transcription, DNA-templated	RPB3
64	PF3D7_0215700	DNA-directed RNA polymerase II subunit RPB2, putative	0	OG5_126694	null	DNA binding, DNA-directed RNA polymerase activity, ribonucleoside binding	transcription, DNA-templated	RPB2	Slow
64	PF3D7_0110400	DNA-directed RNA polymerase II subunit RPB9, putative	0	OG5_128243	null	DNA binding, DNA-directed RNA polymerase activity, nucleic acid binding, zinc ion binding	transcription, DNA-templated	RPB9	Slow
65	PF3D7_0720400	ferrodoxin reductase-like protein	0	OG5_126784	null	2 iron, 2 sulfur cluster binding, flavin adenine dinucleotide binding, oxidoreductase activity	oxidation-reduction process	PF07_0085
65	PF3D7_0923800	thioredoxin reductase	0	OG5_126785	null	NADP binding, flavin adenine dinucleotide binding, thioredoxin-disulfide reductase activity	cell redox homeostasis, oxidation-reduction process	PF3D7_0923800.1
65	PF3D7_1352500	thioredoxin-related protein, putative	2	OG5_132104	null	null	cell redox homeostasis	PF13_0272
65	PF3D7_0306400	FAD-dependent glycerol-3-phosphate dehydrogenase, putative	1	OG5_127215	glycerol-3-phosphate dehydrogenase complex	oxidoreductase activity	glycerol-3-phosphate metabolic process, oxidation-reduction process	MAL3P2.24	Slow
66	PF3D7_1123400	translation elongation factor EF-1, subunit alpha, putative	0	OG5_127225	null	GTP binding, GTPase activity	null	PF11_0245	Essential
66	PF3D7_0621800	nascent polypeptide-associated complex subunit alpha, putative	0	OG5_127180	null	null	null	2270.T00108
66	PF3D7_0812400	karyopherin alpha	0	OG5_126761	cytoplasm, nucleus	protein binding, protein transporter activity	protein import into nucleus	KARALPHA	Essential
66	PF3D7_1355500	serine/threonine protein phosphatase 5	0	OG5_128254	null	hydrolase activity, protein binding, protein serine/threonine phosphatase activity	protein dephosphorylation	PP5	Dispensable
67	PF3D7_1144000	40S ribosomal protein S21	0	OG5_127484	ribosome	structural constituent of ribosome	translation	RPS21	Essential
67	PF3D7_0934500	V-type proton ATPase subunit E, putative	0	OG5_127015	proton-transporting two-sector ATPase complex, catalytic domain	proton-transporting ATPase activity, rotational mechanism	ATP hydrolysis coupled proton transport	PFI1670C	Essential
67	PF3D7_1132300	nucleic acid binding protein, putative	0	OG5_156634	null	ATP binding, nucleic acid binding, transferase activity	null	PF11_0332
67	PF3D7_0111500	UMP-CMP kinase, putative	1	OG5_126886	null	ATP binding	null	MAL1P2.40	Insufficient data
68	PF3D7_1209200	U6 snRNA-associated Sm-like protein LSm7, putative	0	OG5_128343	null	RNA binding	null	LSM7
68	PF3D7_1468700	eukaryotic initiation factor 4A	0	OG5_126984	null	ATP binding, nucleic acid binding	null	EIF4A
68	PF3D7_1325000	U6 snRNA-associated Sm-like protein LSm6, putative	0	OG5_128262	small nucleolar ribonucleoprotein complex	null	mRNA splicing, via spliceosome	LSM6	Slow
68	PF3D7_1205600	conserved Plasmodium protein, unknown function	0	OG5_140504	null	protein binding	null	2277.T00057	Essential
69	PF3D7_1236100	clustered-asparagine-rich protein	0	OG5_144714	null	nucleic acid binding, nucleotide binding, protein binding	null	CARP	Slow
69	PF3D7_0714500	transcription elongation factor s-II, putative	0	OG5_127402	nucleus	DNA binding, zinc ion binding	regulation of DNA-templated transcription, elongation, regulation of transcription from RNA polymerase II promoter, transcription, DNA-templated	PF07_0057	Essential
69	PF3D7_0527100	ubiquitin-conjugating enzyme E2 N, putative	0	OG5_127739	null	acid-amino acid ligase activity	null	UBC13	Essential
69	PF3D7_0512600	ras-related protein Rab-1B	0	OG5_127310	intracellular, membrane	GTP binding, GTPase activity	GTP catabolic process, intracellular protein transport, nucleocytoplasmic transport, small GTPase mediated signal transduction	RAB1B
70	PF3D7_0930300	merozoite surface protein 1	1	OG5_159573	membrane	null	pathogenesis	MSP1	Essential
70	PF3D7_0624600	SNF2 helicase, putative	0	OG5_141761	null	ATP binding, DNA binding, protein binding, zinc ion binding	null	ISWI	Essential
70	PF3D7_0905400	high molecular weight rhoptry protein 3	0	OG5_161429	null	null	null	RHOPH3	Essential
71	PF3D7_1441200	60S ribosomal protein L1, putative	0	OG5_127114	large ribosomal subunit	RNA binding, structural constituent of ribosome	translation	PF14_0391	Essential
71	PF3D7_1144000	40S ribosomal protein S21	0	OG5_127484	ribosome	structural constituent of ribosome	translation	RPS21	Essential
71	PF3D7_1204300	eukaryotic translation initiation factor 5A	0	OG5_126922	null	ribosome binding, translation elongation factor activity	peptidyl-lysine modification to peptidyl-hypusine, positive regulation of translational elongation, positive regulation of translational termination, translational frameshifting	EIF5A
71	PF3D7_1203900	ubiquitin-conjugating enzyme E2	0	OG5_126877	null	acid-amino acid ligase activity	null	UBC	Essential
71	PF3D7_1202900	high mobility group protein B1	0	OG5_126740	null	null	null	HMGB1
71	PF3D7_1033400	haloacid dehalogenase-like hydrolase	0	OG5_127435	null	hydrolase activity	metabolic process	HAD1	Dispensable
71	PF3D7_0721400	conserved Plasmodium protein, unknown function	0	OG5_143207	null	null	null	MAL7P1.114
71	PF3D7_1414400	serine/threonine protein phosphatase PP1	0	OG5_126821	null	hydrolase activity	null	PP1
71	PF3D7_0818200	14-3-3 protein	0	OG5_126706	null	protein domain specific binding	null	14-3-3I	Essential
71	PF3D7_1120100	phosphoglycerate mutase, putative	0	OG5_127491	null	phosphoglycerate mutase activity	glycolytic process	PGM1	Essential
71	PF3D7_1461300	40S ribosomal protein S28e, putative	0	OG5_127046	ribosome	structural constituent of ribosome	translation	PF14_0585
71	PF3D7_0618500	malate dehydrogenase	0	OG5_126911	null	oxidoreductase activity, acting on the CH-OH group of donors, NAD or NADP as acceptor	carbohydrate metabolic process, carboxylic acid metabolic process, cellular carbohydrate metabolic process, oxidation-reduction process	MDH	Slow
71	PF3D7_0934500	V-type proton ATPase subunit E, putative	0	OG5_127015	proton-transporting two-sector ATPase complex, catalytic domain	proton-transporting ATPase activity, rotational mechanism	ATP hydrolysis coupled proton transport	PFI1670C	Essential
71	PF3D7_1113700	glyoxalase I	0	OG5_127627	null	metal ion binding	null	GLOI	Dispensable
71	PF3D7_1116200	pyridoxine biosynthesis protein PDX2	0	OG5_129260	null	transferase activity	glutamine catabolic process, pyridoxal phosphate biosynthetic process	PF3D7_1116200.1
71	PF3D7_0915100	SUMO-conjugating enzyme UBC9	0	OG5_127729	null	SUMO ligase activity, acid-amino acid ligase activity	null	UBC9	Essential
71	PF3D7_0406400	cytosolic glyoxalase II	0	OG5_127291	null	hydroxyacylglutathione hydrolase activity, zinc ion binding	glutathione biosynthetic process, methylglyoxal catabolic process to D-lactate	CGLOII
71	PF3D7_0111500	UMP-CMP kinase, putative	1	OG5_126886	null	ATP binding	null	MAL1P2.40	Insufficient data
72	PF3D7_0602200	MYND finger protein, putative	0	OG5_134284	null	null	null	2270.T00293
72	PF3D7_1436900	histidine triad protein, putative	0	OG5_127985	null	catalytic activity	null	PF14_0349	Dispensable
73	PF3D7_1410600	eukaryotic translation initiation factor 2 subunit gamma, putative	0	OG5_127447	null	GTP binding, GTPase activity	null	EIF2GAMMA
73	PF3D7_0708800	heat shock protein 110	0	OG5_127167	null	null	null	HSP110C
73	PF3D7_1350100	lysine--tRNA ligase	0	OG5_126972	cytoplasm	ATP binding, lysine-tRNA ligase activity, nucleic acid binding	lysyl-tRNA aminoacylation	KRS1
73	PF3D7_1136300	tudor staphylococcal nuclease	0	OG5_128197	null	hydrolase activity, acting on ester bonds, nucleic acid binding, transcription cofactor activity	posttranscriptional gene silencing by RNA	TSN	Dispensable
73	PF3D7_1367700	alanine--tRNA ligase	0	OG5_126799	cytoplasm	ATP binding, alanine-tRNA ligase activity, nucleic acid binding	alanyl-tRNA aminoacylation	ALARS	Essential
73	PF3D7_0932800	importin alpha re-exporter, putative	0	OG5_128085	null	protein binding	null	CSE1
73	PF3D7_0627700	transportin	0	OG5_127643	null	Ran GTPase binding	intracellular protein transport	2270.T00164	Essential
73	PF3D7_1224300	polyadenylate-binding protein, putative	0	OG5_126795	null	RNA binding, nucleotide binding	null	PABP	Essential
73	PF3D7_1130200	60S ribosomal protein P0	0	OG5_127051	mitochondrion, ribosome	structural constituent of ribosome	ribosome biogenesis, translational elongation	PFP0
73	PF3D7_0717700	serine--tRNA ligase, putative	0	OG5_126677	apicoplast, cytoplasm	ATP binding, serine-tRNA ligase activity	seryl-tRNA aminoacylation	PF07_0073	Dispensable
73	PF3D7_0728000	eukaryotic translation initiation factor 2 subunit alpha, putative	0	OG5_127433	eukaryotic translation initiation factor 2 complex	translation initiation factor activity	null	PF07_0117
73	PF3D7_1103100	60S acidic ribosomal protein P1, putative	0	OG5_126872	ribosome	structural constituent of ribosome	translational elongation	RPP1	Essential
73	PF3D7_1315900	exportin-T, putative	0	OG5_164074	null	binding	null	MAL13P1.83	Slow
73	PF3D7_0309600	60S acidic ribosomal protein P2	0	OG5_126845	ribosome	structural constituent of ribosome	translational elongation	PFP2	Essential
73	PF3D7_0610800	transketolase	0	OG5_126720	null	transketolase activity	metabolic process	TK	Essential
73	PF3D7_0302900	exportin-1, putative	0	OG5_127698	null	Ran GTPase binding	intracellular protein transport	MAL3P1.9	Essential
73	PF3D7_0211800	asparagine--tRNA ligase	0	OG5_126756	cytoplasm	ATP binding, asparagine-tRNA ligase activity, nucleic acid binding	asparaginyl-tRNA aminoacylation	ASNRS	Slow
74	PF3D7_1245300	NEDD8-conjugating enzyme UBC12, putative	0	OG5_128611	null	acid-amino acid ligase activity	null	UBC12
74	PF3D7_1105800	conserved Apicomplexan protein, unknown function	1	OG5_143223	null	null	null	PF11_0069	Essential
74	PF3D7_1213700	DNA-directed RNA polymerases I, II, and III subunit RPABC3, putative	0	OG5_127936	null	null	transcription, DNA-templated	RPB8
74	PF3D7_1224500	histone chaperone ASF1, putative	0	OG5_127499	nucleus	histone binding	chromatin assembly or disassembly, histone acetylation, nucleosome assembly, nucleosome disassembly	ASF1
74	PF3D7_1332500	SAM-dependent RNA methyltransferase, putative	0	OG5_133333	cytoplasm	methyltransferase activity	null	PF13_0175
74	PF3D7_1460400	ubiquitin carboxyl-terminal hydrolase isozyme L3	0	OG5_127717	intracellular	ubiquitin-specific protease activity	ubiquitin-dependent protein catabolic process	UCHL3
74	PF3D7_1402500	ubiquitin-40S ribosomal protein S27a, putative	0	OG5_127221	ribosome	protein binding, structural constituent of ribosome	translation	PF14_0027	Essential
74	PF3D7_0810000	acyl-CoA binding protein, putative	0	OG5_127366	null	fatty-acyl-CoA binding	null	PF08_0099	Dispensable
74	PF3D7_0828900	conserved Plasmodium protein, unknown function	0	OG5_146989	null	transferase activity	null	PF08_0007
74	PF3D7_0106400	pre-rRNA-processing protein TSR2, putative	0	OG5_129326	null	null	rRNA processing	MAL1P1.55	Essential
75	PF3D7_0708800	heat shock protein 110	0	OG5_127167	null	null	null	HSP110C
75	PF3D7_1332900	isoleucine--tRNA ligase, putative	0	OG5_126684	cytoplasm	ATP binding, aminoacyl-tRNA editing activity, aminoacyl-tRNA ligase activity, isoleucine-tRNA ligase activity	isoleucyl-tRNA aminoacylation, tRNA aminoacylation for protein translation	PF13_0179
75	PF3D7_1350100	lysine--tRNA ligase	0	OG5_126972	cytoplasm	ATP binding, lysine-tRNA ligase activity, nucleic acid binding	lysyl-tRNA aminoacylation	KRS1
75	PF3D7_1136300	tudor staphylococcal nuclease	0	OG5_128197	null	hydrolase activity, acting on ester bonds, nucleic acid binding, transcription cofactor activity	posttranscriptional gene silencing by RNA	TSN	Dispensable
75	PF3D7_1367700	alanine--tRNA ligase	0	OG5_126799	cytoplasm	ATP binding, alanine-tRNA ligase activity, nucleic acid binding	alanyl-tRNA aminoacylation	ALARS	Essential
75	PF3D7_0932800	importin alpha re-exporter, putative	0	OG5_128085	null	protein binding	null	CSE1
75	PF3D7_0627700	transportin	0	OG5_127643	null	Ran GTPase binding	intracellular protein transport	2270.T00164	Essential
75	PF3D7_0926700	glutamine-dependent NAD(+) synthetase, putative	0	OG5_127076	null	null	null	NADSYN	Slow
75	PF3D7_0717700	serine--tRNA ligase, putative	0	OG5_126677	apicoplast, cytoplasm	ATP binding, serine-tRNA ligase activity	seryl-tRNA aminoacylation	PF07_0073	Dispensable
75	PF3D7_0622800	leucine--tRNA ligase, putative	0	OG5_127407	null	ATP binding, aminoacyl-tRNA editing activity, aminoacyl-tRNA ligase activity	tRNA aminoacylation for protein translation	2270.T00116	Essential
75	PF3D7_0629100	nicotinate phosphoribosyltransferase, putative	0	OG5_128563	null	nicotinate phosphoribosyltransferase activity, nicotinate-nucleotide diphosphorylase (carboxylating) activity	NAD biosynthetic process, nicotinate nucleotide salvage	NAPRT
75	PF3D7_1315900	exportin-T, putative	0	OG5_164074	null	binding	null	MAL13P1.83	Slow
75	PF3D7_0610800	transketolase	0	OG5_126720	null	transketolase activity	metabolic process	TK	Essential
75	PF3D7_0302900	exportin-1, putative	0	OG5_127698	null	Ran GTPase binding	intracellular protein transport	MAL3P1.9	Essential
75	PF3D7_0211800	asparagine--tRNA ligase	0	OG5_126756	cytoplasm	ATP binding, asparagine-tRNA ligase activity, nucleic acid binding	asparaginyl-tRNA aminoacylation	ASNRS	Slow
76	PF3D7_1118300	insulinase, putative	0	OG5_130601	null	catalytic activity, metal ion binding	null	PF11_0189	Dispensable
76	PF3D7_0801800	mannose-6-phosphate isomerase, putative	1	OG5_127555	null	mannose-6-phosphate isomerase activity, zinc ion binding	carbohydrate metabolic process	MAL8P1.156	Slow
76	PF3D7_1015200	cysteine--tRNA ligase, putative	0	OG5_126755	null	ATP binding, cysteine-tRNA ligase activity	cysteinyl-tRNA aminoacylation	PF3D7_1015200.1
76	PF3D7_1118200	heat shock protein 90, putative	0	OG5_129844	null	ATP binding, unfolded protein binding	protein folding, response to stress	PF11_0188
77	PF3D7_1416900	prefoldin subunit 2, putative	0	OG5_128303	prefoldin complex	unfolded protein binding	protein folding	PF14_0167
77	PF3D7_1363400	polyubiquitin binding protein, putative	0	OG5_128172	null	protein binding	null	DOA1
77	PF3D7_1345700	isocitrate dehydrogenase [NADP], mitochondrial	0	OG5_127057	null	NAD binding, isocitrate dehydrogenase (NADP+) activity, magnesium ion binding	isocitrate metabolic process, oxidation-reduction process	IDH	Slow
77	PF3D7_1225800	ubiquitin-activating enzyme E1	0	OG5_127070	null	ATP binding, small protein activating enzyme activity	cellular protein modification process	UBA1	Dispensable
77	PF3D7_1128100	prefoldin subunit 5, putative	0	OG5_127820	cytoplasm, prefoldin complex	unfolded protein binding	protein folding	PF11_0292	Slow
77	PF3D7_0512000	prefoldin subunit 6, putative	0	OG5_127549	prefoldin complex	unfolded protein binding	protein folding	MAL5P1.120
77	PF3D7_1012600	GMP synthase [glutamine-hydrolyzing]	0	OG5_127152	null	ATP binding, GMP synthase (glutamine-hydrolyzing) activity, pyrophosphatase activity	GMP biosynthetic process	GMPS	Slow
77	PF3D7_0718500	prefoldin subunit 3, putative	0	OG5_128207	prefoldin complex	unfolded protein binding	protein folding	MAL7P1.94	Slow
77	PF3D7_0505900	conserved Plasmodium protein, unknown function	0	OG5_184648	cytoplasm, prefoldin complex	unfolded protein binding	protein folding	MAL5P1.59
78	PF3D7_0915400	6-phosphofructokinase	0	OG5_131114	null	6-phosphofructokinase activity, ATP binding, diphosphate-fructose-6-phosphate 1-phosphotransferase activity	fructose 6-phosphate metabolic process, glycolytic process	PFK9	Essential
78	PF3D7_1417800	DNA replication licensing factor MCM2	0	OG5_127764	MCM complex, nucleus	ATP binding, DNA binding, DNA helicase activity	DNA replication initiation	MCM2	Essential
78	PF3D7_1453800	glucose-6-phosphate dehydrogenase-6-phosphogluconolactonase	0	OG5_127121	null	NADP binding, glucose-6-phosphate dehydrogenase activity	glucose metabolic process, oxidation-reduction process	GLUPHO	Slow
78	PF3D7_0624600	SNF2 helicase, putative	0	OG5_141761	null	ATP binding, DNA binding, protein binding, zinc ion binding	null	ISWI	Essential
78	PF3D7_0929400	high molecular weight rhoptry protein 2	0	OG5_162079	null	null	null	RHOPH2
78	PF3D7_0905400	high molecular weight rhoptry protein 3	0	OG5_161429	null	null	null	RHOPH3	Essential
79	PF3D7_1357800	T-complex protein 1 subunit delta	0	OG5_127832	null	ATP binding, unfolded protein binding	protein folding	CCT4	Essential
79	PF3D7_0606700	coatomer alpha subunit, putative	0	OG5_127808	COPI vesicle coat	protein binding, structural molecule activity	intracellular protein transport, vesicle-mediated transport	2270.T00249	Essential
79	PF3D7_0608700	T-complex protein 1 subunit zeta	0	OG5_127428	null	ATP binding, unfolded protein binding	protein folding	CCT6	Slow
79	PF3D7_0214000	T-complex protein 1 subunit theta	0	OG5_127923	null	ATP binding, unfolded protein binding	protein folding	CCT8
79	PF3D7_0306800	T-complex protein 1 subunit beta	0	OG5_127730	null	ATP binding, unfolded protein binding	protein folding	CCT2	Essential
80	PF3D7_1212700	eukaryotic translation initiation factor 3 subunit A, putative	0	OG5_128741	null	protein binding	null	EIF3A
80	PF3D7_1206200	eukaryotic translation initiation factor 3 subunit C, putative	0	OG5_127970	eukaryotic translation initiation factor 3 complex	translation initiation factor activity, translation initiation factor binding	translational initiation	EIF3C	Essential
80	PF3D7_1419700	conserved Plasmodium protein, unknown function	0	OG5_162906	cytoplasm, nucleus	null	null	PF14_0191
80	PF3D7_1232100	60 kDa chaperonin	1	OG5_135175	null	ATP binding	cellular protein metabolic process, protein refolding	CPN60	Essential
80	PF3D7_0517700	eukaryotic translation initiation factor 3 subunit B, putative	0	OG5_128215	eukaryotic translation initiation factor 3 complex	nucleotide binding, translation initiation factor activity, translation initiation factor binding	translational initiation	EIF3B	Essential
80	PF3D7_0528200	eukaryotic translation initiation factor 3 subunit E, putative	2	OG5_128443	eukaryotic translation initiation factor 3 complex	protein binding, translation initiation factor activity	null	EIF3E
80	PF3D7_0918300	eukaryotic translation initiation factor 3 subunit F, putative	0	OG5_128941	null	protein binding	null	EIF3F
80	PF3D7_0418200	eukaryotic translation initiation factor 3 subunit M, putative	0	OG5_129237	null	protein binding	null	EIF3M
81	PF3D7_0607000	translation initiation factor IF-2, putative	0	OG5_127312	null	GTP binding, GTPase activity	null	2270.T00246	Essential
81	PF3D7_1120500	tRNA nucleotidyltransferase, putative	0	OG5_126936	null	RNA binding, nucleotidyltransferase activity	RNA processing	PF11_0212	Essential
82	PF3D7_1134800	coatomer subunit delta	0	OG5_127690	clathrin adaptor complex	protein binding	intracellular protein transport, vesicle-mediated transport	PF11_0359	Slow
82	PF3D7_1145100	coatomer subunit gamma, putative	0	OG5_127608	COPI vesicle coat	binding, structural molecule activity	intracellular protein transport, vesicle-mediated transport	SEC21	Slow
83	PF3D7_1129900	major facilitator superfamily-related transporter, putative	12	OG5_146787	membrane	null	null	MFR5
83	PF3D7_0914700	major facilitator superfamily-related transporter, putative	11	OG5_139383	integral component of membrane	null	transmembrane transport	MFR4
84	PF3D7_1438100	secretory complex protein 62	3	OG5_134455	integral component of membrane	protein transporter activity	intracellular signal transduction, protein transport	SEC62	Essential
84	PF3D7_0316700	protein YOP1, putative	3	OG5_127473	null	null	null	YOP1	Slow
85	PF3D7_1108400	casein kinase 2, alpha subunit	0	OG5_126901	null	ATP binding, protein kinase activity	protein phosphorylation	CK2ALPHA	Essential
85	PF3D7_0315100	eukaryotic translation initiation factor 4E	0	OG5_130916	cytoplasm	translation initiation factor activity	translational initiation	EIF4E
86	PF3D7_1007900	eukaryotic translation initiation factor 3 subunit D, putative	0	OG5_128265	eukaryotic translation initiation factor 3 complex	translation initiation factor activity	null	EIF3D	Essential
86	PF3D7_1006200	DNA/RNA-binding protein Alba 3	0	OG5_154281	null	nucleic acid binding	null	ALBA3	Slow
87	PF3D7_0910100	exportin-7, putative	0	OG5_128385	null	binding	null	PFI0490C	Essential
87	PF3D7_0605100	RNA-binding protein, putative	0	OG5_155454	null	RNA binding	null	2270.T00262
88	PF3D7_0405400	pre-mRNA-processing-splicing factor 8, putative	0	OG5_127578	null	U5 snRNA binding, U6 snRNA binding	mRNA splicing, via spliceosome	PRPF8	Essential
88	PF3D7_0905900	coatomer subunit beta, putative	0	OG5_127760	membrane coat	protein binding, structural molecule activity	intracellular protein transport, vesicle-mediated transport	SEC27
89	PF3D7_0808400	coatomer subunit epsilon, putative	0	OG5_159697	null	structural molecule activity	retrograde vesicle-mediated transport, Golgi to ER	SEC28	Dispensable
89	PF3D7_0606700	coatomer alpha subunit, putative	0	OG5_127808	COPI vesicle coat	protein binding, structural molecule activity	intracellular protein transport, vesicle-mediated transport	2270.T00249	Essential
90	PF3D7_1454400	aminopeptidase P	1	OG5_127189	null	hydrolase activity	null	APP	Essential
90	PF3D7_0626800	pyruvate kinase	0	OG5_126685	null	magnesium ion binding, potassium ion binding, pyruvate kinase activity	glycolytic process	PYRK	Essential
91	PF3D7_1007900	eukaryotic translation initiation factor 3 subunit D, putative	0	OG5_128265	eukaryotic translation initiation factor 3 complex	translation initiation factor activity	null	EIF3D	Essential
91	PF3D7_0612100	eukaryotic translation initiation factor 3 subunit L, putative	2	OG5_128650	eukaryotic translation initiation factor 3 complex	translation initiation factor activity	null	EIF3L	Slow
92	PF3D7_1414000	26S proteasome regulatory subunit RPN13, putative	0	OG5_134946	cytoplasm, nucleus	null	null	RPN13
92	PF3D7_0513800	ras-related protein Rab-1A	0	OG5_138648	intracellular, membrane	GTP binding, GTPase activity	GTP catabolic process, intracellular protein transport, nucleocytoplasmic transport, small GTPase mediated signal transduction	RAB1A	Essential
93	PF3D7_0904000	GTPase-activating protein, putative	0	OG5_134579	null	Rab GTPase activator activity	regulation of Rab GTPase activity	PFI0195C	Slow
93	PF3D7_0503300	serine/arginine-rich splicing factor 12	0	OG5_127418	null	nucleic acid binding, nucleotide binding	null	SRSF12	Essential
94	PF3D7_0918000	glideosome-associated protein 50	2	OG5_129627	null	hydrolase activity	null	GAP50	Essential
94	PF3D7_1451800	sortilin	2	OG5_128036	integral component of membrane	null	null	PF14_0493
95	PF3D7_1355500	serine/threonine protein phosphatase 5	0	OG5_128254	null	hydrolase activity, protein binding, protein serine/threonine phosphatase activity	protein dephosphorylation	PP5	Dispensable
95	PF3D7_0306200	activator of Hsp90 ATPase	0	OG5_135612	null	ATPase activator activity, chaperone binding	null	AHA1	Dispensable
96	PF3D7_1206700	eukaryotic translation initiation factor 5, putative	0	OG5_127779	null	protein binding, translation initiation factor activity	translational initiation	EIF5	Essential
96	PF3D7_1414000	26S proteasome regulatory subunit RPN13, putative	0	OG5_134946	cytoplasm, nucleus	null	null	RPN13
97	PF3D7_0814200	DNA/RNA-binding protein Alba 1	0	OG5_129273	null	nucleic acid binding	null	ALBA1
97	PF3D7_1006200	DNA/RNA-binding protein Alba 3	0	OG5_154281	null	nucleic acid binding	null	ALBA3	Slow
98	PF3D7_1242800	rab specific GDP dissociation inhibitor	0	OG5_127353	null	oxidoreductase activity	oxidation-reduction process, protein transport, small GTPase mediated signal transduction	RABGDI
98	PF3D7_1342800	phosphoenolpyruvate carboxykinase	0	OG5_128435	null	ATP binding, phosphoenolpyruvate carboxykinase (ATP) activity	gluconeogenesis	PEPCK	Dispensable
99	PF3D7_1456800	V-type H(+)-translocating pyrophosphatase, putative	16	OG5_128905	membrane	hydrogen-translocating pyrophosphatase activity, inorganic diphosphatase activity	proton transport	VP1	Slow
99	PF3D7_0204700	hexose transporter	12	OG5_127135	integral component of membrane	substrate-specific transmembrane transporter activity	transmembrane transport	HT
100	PF3D7_1412500	actin II	0	OG5_126595	null	null	null	ACT2	Dispensable
100	PF3D7_0209400	conserved protein, unknown function	0	OG5_128461	nucleus	null	null	PF02_0090	Dispensable
101	PF3D7_1216900	DNA-binding chaperone, putative	0	OG5_128294	null	DNA binding, chromatin binding	null	2277.T00163	Essential
101	PF3D7_1311800	M1-family alanyl aminopeptidase	1	OG5_130542	null	metallopeptidase activity, zinc ion binding	null	M1AAP	Essential
102	PF3D7_0420300	transcription factor with AP2 domain(s)	0	OG5_156239	null	sequence-specific DNA binding transcription factor activity	regulation of transcription, DNA-templated	APIAP2	Essential
102	PF3D7_1007700	transcription factor with AP2 domain(s)	0	OG5_167323	null	sequence-specific DNA binding transcription factor activity	regulation of transcription, DNA-templated	APIAP2
103	PF3D7_1427900	conserved protein, unknown function	0	OG5_128510	null	null	null	PF14_0257
103	PF3D7_1345900	kinetochore protein SPC25, putative	0	OG5_160768	null	null	null	SPC25	Essential
104	PF3D7_1320600	ras-related protein Rab-11A	0	OG5_126971	intracellular, membrane	GTP binding, GTPase activity	GTP catabolic process, intracellular protein transport, nucleocytoplasmic transport, small GTPase mediated signal transduction	RAB11A
104	PF3D7_1134800	coatomer subunit delta	0	OG5_127690	clathrin adaptor complex	protein binding	intracellular protein transport, vesicle-mediated transport	PF11_0359	Slow
105	PF3D7_1436900	histidine triad protein, putative	0	OG5_127985	null	catalytic activity	null	PF14_0349	Dispensable
105	PF3D7_0406400	cytosolic glyoxalase II	0	OG5_127291	null	hydroxyacylglutathione hydrolase activity, zinc ion binding	glutathione biosynthetic process, methylglyoxal catabolic process to D-lactate	CGLOII
106	PF3D7_0704200	tRNA m5C-methyltransferase, putative	0	OG5_127434	null	methyltransferase activity	null	PF07_0015
106	PF3D7_1332900	isoleucine--tRNA ligase, putative	0	OG5_126684	cytoplasm	ATP binding, aminoacyl-tRNA editing activity, aminoacyl-tRNA ligase activity, isoleucine-tRNA ligase activity	isoleucyl-tRNA aminoacylation, tRNA aminoacylation for protein translation	PF13_0179
107	PF3D7_1457300	conserved Plasmodium protein, unknown function	0	OG5_129731	cytosol, nucleus	binding, translation initiation factor activity	RNA metabolic process, regulation of translational initiation, translation	PF14_0546	Dispensable
107	PF3D7_1206700	eukaryotic translation initiation factor 5, putative	0	OG5_127779	null	protein binding, translation initiation factor activity	translational initiation	EIF5	Essential
108	PF3D7_1462800	glyceraldehyde-3-phosphate dehydrogenase	0	OG5_126628	null	NAD binding, NADP binding, oxidoreductase activity, acting on the aldehyde or oxo group of donors, NAD or NADP as acceptor	glucose metabolic process, oxidation-reduction process	GAPDH	Essential
108	PF3D7_0520900	adenosylhomocysteinase	0	OG5_127233	null	adenosylhomocysteinase activity	one-carbon metabolic process	SAHH	Slow
109	PF3D7_1359400	CUGBP Elav-like family member 1	0	OG5_126974	null	nucleic acid binding, nucleotide binding, protein binding	null	CELF1
109	PF3D7_1017100	rhoptry neck protein 12	1	OG5_160582	null	null	null	RON12
110	PF3D7_1434300	Hsp70/Hsp90 organizing protein	0	OG5_128289	null	protein binding	null	HOP	Dispensable
110	PF3D7_1318800	translocation protein SEC63	3	OG5_128413	null	null	null	SEC63	Essential
111	PF3D7_0413500	phosphoglucomutase-2	1	OG5_130592	null	null	null	PGM2	Slow
111	PF3D7_0516200	40S ribosomal protein S11	0	OG5_126681	ribosome	structural constituent of ribosome	translation	RPS11	Essential
112	PF3D7_1203900	ubiquitin-conjugating enzyme E2	0	OG5_126877	null	acid-amino acid ligase activity	null	UBC	Essential
112	PF3D7_1402500	ubiquitin-40S ribosomal protein S27a, putative	0	OG5_127221	ribosome	protein binding, structural constituent of ribosome	translation	PF14_0027	Essential
112	PF3D7_0810000	acyl-CoA binding protein, putative	0	OG5_127366	null	fatty-acyl-CoA binding	null	PF08_0099	Dispensable
112	PF3D7_1020900	ADP-ribosylation factor	0	OG5_126696	intracellular	GTP binding	intracellular protein transport, small GTPase mediated signal transduction	ARF1	Essential
112	PF3D7_1461300	40S ribosomal protein S28e, putative	0	OG5_127046	ribosome	structural constituent of ribosome	translation	PF14_0585
112	PF3D7_0527100	ubiquitin-conjugating enzyme E2 N, putative	0	OG5_127739	null	acid-amino acid ligase activity	null	UBC13	Essential
112	PF3D7_1140100	V-type proton ATPase subunit F, putative	0	OG5_127904	proton-transporting V-type ATPase, V1 domain	proton-transporting ATPase activity, rotational mechanism	ATP hydrolysis coupled proton transport	PF11_0412
112	PF3D7_0921000	ubiquitin-conjugating enzyme, putative	0	OG5_127012	null	acid-amino acid ligase activity	null	PF3D7_0921000.1
112	PF3D7_1356300	ubiquitin-conjugating enzyme, putative	0	OG5_128826	null	acid-amino acid ligase activity, protein binding	null	PF13_0301
112	PF3D7_0307100	40S ribosomal protein S12, putative	0	OG5_127261	null	null	null	MAL3P2.28	Essential
112	PF3D7_0306300	glutaredoxin 1	0	OG5_126864	null	electron carrier activity, protein disulfide oxidoreductase activity	cell redox homeostasis	GRX1	Dispensable
112	PF3D7_0512600	ras-related protein Rab-1B	0	OG5_127310	intracellular, membrane	GTP binding, GTPase activity	GTP catabolic process, intracellular protein transport, nucleocytoplasmic transport, small GTPase mediated signal transduction	RAB1B
112	PF3D7_0416800	small GTP-binding protein sar1	0	OG5_127331	intracellular	GTP binding	intracellular protein transport, small GTPase mediated signal transduction	SAR1
112	PF3D7_0505800	small ubiquitin-related modifier	0	OG5_127053	null	protein binding	null	SUMO	Essential
112	PF3D7_0520600	bis(5'-nucleosyl)-tetraphosphatase [asymmetrical]	0	OG5_130658	null	hydrolase activity	null	AP4AH
112	PF3D7_0319900	conserved Plasmodium protein, unknown function	0	OG5_164990	integral component of membrane, plasma membrane light-harvesting complex	electron transporter, transferring electrons within the cyclic electron transport pathway of photosynthesis activity, iron ion binding	oxidation-reduction process, transport	MAL3P7.6
112	PF3D7_0606900	glutaredoxin-like protein	0	OG5_127633	null	electron carrier activity, protein disulfide oxidoreductase activity	cell redox homeostasis	GLP2	Slow
113	PF3D7_1123400	translation elongation factor EF-1, subunit alpha, putative	0	OG5_127225	null	GTP binding, GTPase activity	null	PF11_0245	Essential
113	PF3D7_0617200	conserved Plasmodium protein, unknown function	0	OG5_129983	cytoplasm, myosin complex	ATP binding, actin binding, calmodulin binding, motor activity	null	2270.T00061	Essential
113	PF3D7_1235600	serine hydroxymethyltransferase	0	OG5_126679	null	glycine hydroxymethyltransferase activity	L-serine metabolic process, glycine metabolic process	SHMT
113	PF3D7_0919000	nucleosome assembly protein	0	OG5_129036	nucleus	null	nucleosome assembly	NAPS
113	PF3D7_1037700	enhancer of rudimentary homolog, putative	0	OG5_130977	null	null	cell cycle, positive regulation of Notch signaling pathway, pyrimidine nucleotide biosynthetic process	ERH
113	PF3D7_0813400	conserved Plasmodium protein, unknown function	0	OG5_165422	nucleus	nucleotide binding	null	MAL8P1.94	Essential
113	PF3D7_1409800	CUGBP Elav-like family member 2, putative	0	OG5_163858	null	nucleic acid binding, nucleotide binding, protein binding	null	CELF2	Dispensable
113	PF3D7_1011700	DNA repair protein RAD23, putative	0	OG5_127320	nucleus	damaged DNA binding, protein binding	nucleotide-excision repair, proteasome-mediated ubiquitin-dependent protein catabolic process	RAD23	Slow
113	PF3D7_0415000	arsenical pump-driving ATPase, putative	0	OG5_127181	null	ATP binding, ATPase activity	null	MAL4P1.140	Slow
113	PF3D7_0517300	serine/arginine-rich splicing factor 1	0	OG5_128933	null	nucleic acid binding, nucleotide binding	null	SR1
113	PF3D7_0209800	ATP-dependent RNA helicase UAP56	0	OG5_127438	null	ATP binding, nucleic acid binding	null	UAP56	Essential
114	PF3D7_1409400	conserved Plasmodium membrane protein, unknown function	4	OG5_143228	integral component of membrane	null	null	PF14_0091	Essential
114	PF3D7_1133400	apical membrane antigen 1	1	OG5_147452	membrane	null	pathogenesis	AMA1
114	PF3D7_1330400	ER lumen protein retaining receptor 1, putative, unspecified product	8	OG5_133624	integral component of membrane	ER retention sequence binding	protein retention in ER lumen	PF3D7_1330400.1	Essential
115	PF3D7_1209200	U6 snRNA-associated Sm-like protein LSm7, putative	0	OG5_128343	null	RNA binding	null	LSM7
115	PF3D7_1107000	U6 snRNA-associated Sm-like protein LSm4, putative	0	OG5_128255	null	null	null	LSM4	Essential
115	PF3D7_0819900	U6 snRNA-associated Sm-like protein LSm3, putative	0	OG5_128346	null	null	null	LSM3
116	PF3D7_1357900	pyrroline-5-carboxylate reductase	0	OG5_126801	null	pyrroline-5-carboxylate reductase activity	oxidation-reduction process, proline biosynthetic process	MAL13P1.284	Dispensable
116	PF3D7_1361800	conserved Plasmodium protein, unknown function	0	OG5_141731	null	protein binding	null	GAC	Essential
116	PF3D7_1360800	falcilysin	0	OG5_127676	null	catalytic activity, metal ion binding	proteolysis	FLN	Essential
117	PF3D7_1434800	mitochondrial acidic protein MAM33, putative	0	OG5_129822	mitochondrial matrix	null	null	PF14_0329
117	PF3D7_1449800	conserved Plasmodium protein, unknown function	0	OG5_140537	cytoplasm	metal ion binding	null	PF14_0474	Essential
117	PF3D7_1406700	vacuolar protein sorting-associated protein 29	0	OG5_127553	null	null	null	VPS29	Essential
118	PF3D7_1015200	cysteine--tRNA ligase, putative	0	OG5_126755	null	ATP binding, cysteine-tRNA ligase activity	cysteinyl-tRNA aminoacylation	PF3D7_1015200.1
118	PF3D7_0413700	lysine decarboxylase-like protein, putative	1	OG5_131273	null	null	null	MAL4P1.129
118	PF3D7_0720400	ferrodoxin reductase-like protein	0	OG5_126784	null	2 iron, 2 sulfur cluster binding, flavin adenine dinucleotide binding, oxidoreductase activity	oxidation-reduction process	PF07_0085
119	PF3D7_0929200	RNA-binding protein, putative	0	OG5_154765	null	nucleic acid binding, nucleotide binding	null	PFI1435W
119	PF3D7_1136500	casein kinase 1	0	OG5_126780	null	ATP binding, protein kinase activity	protein phosphorylation	PF3D7_1136500.1	Essential
119	PF3D7_1242800	rab specific GDP dissociation inhibitor	0	OG5_127353	null	oxidoreductase activity	oxidation-reduction process, protein transport, small GTPase mediated signal transduction	RABGDI
120	PF3D7_1449800	conserved Plasmodium protein, unknown function	0	OG5_140537	cytoplasm	metal ion binding	null	PF14_0474	Essential
120	PF3D7_0916600	methyltransferase, putative	0	OG5_129355	null	2-polyprenyl-6-methoxy-1,4-benzoquinone methyltransferase activity, 3-demethylubiquinone-9 3-O-methyltransferase activity	ubiquinone biosynthetic process	PFI0815C	Dispensable
120	PF3D7_1406700	vacuolar protein sorting-associated protein 29	0	OG5_127553	null	null	null	VPS29	Essential
121	PF3D7_1349100	nucleoside diphosphate hydrolase, putative	0	OG5_131701	null	hydrolase activity	null	MAL13P1.248	Dispensable
121	PF3D7_0822800	U5 snrnp-specific protein, putative	0	OG5_129196	null	protein binding	null	MAL8P1.43
121	PF3D7_1116300	peptidyl-prolyl cis-trans isomerase	0	OG5_129069	null	peptidyl-prolyl cis-trans isomerase activity	protein folding, protein peptidyl-prolyl isomerization	CYP19C
122	PF3D7_0929200	RNA-binding protein, putative	0	OG5_154765	null	nucleic acid binding, nucleotide binding	null	PFI1435W
122	PF3D7_1116700	dipeptidyl aminopeptidase 1	1	OG5_130494	null	cysteine-type peptidase activity	proteolysis	DPAP1	Essential
122	PF3D7_0922200	S-adenosylmethionine synthetase	0	OG5_126734	null	ATP binding, methionine adenosyltransferase activity	S-adenosylmethionine biosynthetic process	SAMS
123	PF3D7_1317000	U4/U6.U5 tri-snRNP-associated protein 2, putative	0	OG5_128768	null	ubiquitinyl hydrolase activity, zinc ion binding	protein deubiquitination, ubiquitin-dependent protein catabolic process	USP39
123	PF3D7_1420400	glycine--tRNA ligase	0	OG5_127272	cytoplasm	ATP binding, glycine-tRNA ligase activity	glycyl-tRNA aminoacylation	GLYRS	Essential
123	PF3D7_1363400	polyubiquitin binding protein, putative	0	OG5_128172	null	protein binding	null	DOA1
124	PF3D7_1434600	methionine aminopeptidase 2	0	OG5_127231	null	aminopeptidase activity, metalloexopeptidase activity	proteolysis	METAP2	Essential
124	PF3D7_0923900	RNA-binding protein, putative	0	OG5_127457	null	nucleic acid binding, nucleotide binding	null	PFI1175C
124	PF3D7_0916700	RNA-binding protein musashi, putative	0	OG5_133793	null	nucleic acid binding, nucleotide binding	null	HOMU
125	PF3D7_1012500	phosphoglucomutase, putative	0	OG5_127613	null	intramolecular transferase activity, phosphotransferases, magnesium ion binding	carbohydrate metabolic process	PF10_0122	Dispensable
125	PF3D7_1108500	succinyl-CoA synthetase alpha subunit, putative	0	OG5_127106	membrane	catalytic activity, cofactor binding	metabolic process	PF11_0097	Slow
125	PF3D7_0322000	peptidyl-prolyl cis-trans isomerase	0	OG5_126792	null	peptidyl-prolyl cis-trans isomerase activity	protein folding, protein peptidyl-prolyl isomerization	CYP19A	Slow
126	PF3D7_1247400	peptidyl-prolyl cis-trans isomerase FKBP35	0	OG5_126727	null	protein binding	protein folding	FKBP35
126	PF3D7_0827900	protein disulfide isomerase	1	OG5_126843	endoplasmic reticulum	isomerase activity	cell redox homeostasis	PDI8	Essential
126	PF3D7_0703700	conserved Plasmodium protein, unknown function	0	OG5_154284	null	null	null	MAL7P1.14
127	PF3D7_1350100	lysine--tRNA ligase	0	OG5_126972	cytoplasm	ATP binding, lysine-tRNA ligase activity, nucleic acid binding	lysyl-tRNA aminoacylation	KRS1
127	PF3D7_0415500	nuclear cap-binding protein subunit 2, putative	0	OG5_127988	nuclear cap binding complex	RNA cap binding, nucleic acid binding, nucleotide binding	mRNA cis splicing, via spliceosome	CBP20	Dispensable
127	PF3D7_0816600	chaperone protein ClpB1	1	OG5_126636	null	ATP binding	protein metabolic process	CLPB1	Essential
128	PF3D7_0910100	exportin-7, putative	0	OG5_128385	null	binding	null	PFI0490C	Essential
128	PF3D7_0605100	RNA-binding protein, putative	0	OG5_155454	null	RNA binding	null	2270.T00262
128	PF3D7_0627700	transportin	0	OG5_127643	null	Ran GTPase binding	intracellular protein transport	2270.T00164	Essential
129	PF3D7_0627500	protein DJ-1	0	OG5_127669	null	null	null	DJ1	Dispensable
129	PF3D7_0802200	1-cys peroxiredoxin	0	OG5_126593	null	peroxiredoxin activity	oxidation-reduction process	1-CYSPXN
129	PF3D7_0322000	peptidyl-prolyl cis-trans isomerase	0	OG5_126792	null	peptidyl-prolyl cis-trans isomerase activity	protein folding, protein peptidyl-prolyl isomerization	CYP19A	Slow
130	PF3D7_1245300	NEDD8-conjugating enzyme UBC12, putative	0	OG5_128611	null	acid-amino acid ligase activity	null	UBC12
130	PF3D7_1332500	SAM-dependent RNA methyltransferase, putative	0	OG5_133333	cytoplasm	methyltransferase activity	null	PF13_0175
130	PF3D7_1402500	ubiquitin-40S ribosomal protein S27a, putative	0	OG5_127221	ribosome	protein binding, structural constituent of ribosome	translation	PF14_0027	Essential
130	PF3D7_0810000	acyl-CoA binding protein, putative	0	OG5_127366	null	fatty-acyl-CoA binding	null	PF08_0099	Dispensable
130	PF3D7_1020900	ADP-ribosylation factor	0	OG5_126696	intracellular	GTP binding	intracellular protein transport, small GTPase mediated signal transduction	ARF1	Essential
130	PF3D7_1455200	methyltransferase, putative, unspecified product	0	OG5_127173	null	methyltransferase activity	menaquinone biosynthetic process, metabolic process, ubiquinone biosynthetic process	PF3D7_1455200.1
130	PF3D7_0415400	coatomer subunit zeta, putative	0	OG5_127654	null	null	transport	MAL4P1.144	Essential
130	PF3D7_0921000	ubiquitin-conjugating enzyme, putative	0	OG5_127012	null	acid-amino acid ligase activity	null	PF3D7_0921000.1
130	PF3D7_0307100	40S ribosomal protein S12, putative	0	OG5_127261	null	null	null	MAL3P2.28	Essential
130	PF3D7_0306300	glutaredoxin 1	0	OG5_126864	null	electron carrier activity, protein disulfide oxidoreductase activity	cell redox homeostasis	GRX1	Dispensable
130	PF3D7_0319900	conserved Plasmodium protein, unknown function	0	OG5_164990	integral component of membrane, plasma membrane light-harvesting complex	electron transporter, transferring electrons within the cyclic electron transport pathway of photosynthesis activity, iron ion binding	oxidation-reduction process, transport	MAL3P7.6
130	PF3D7_0110900	adenylate kinase-like protein 1	0	OG5_127564	null	null	null	AKLP1
131	PF3D7_1105000	histone H4	0	OG5_126573	nucleosome, nucleus	DNA binding, protein heterodimerization activity	DNA-templated transcription, initiation, nucleosome assembly	H4	Essential
131	PF3D7_0714000	histone H2B variant	0	OG5_126572	nucleosome, nucleus	DNA binding, protein heterodimerization activity	null	H2B.Z	Essential
131	PF3D7_0610400	histone H3	0	OG5_126569	nucleosome	DNA binding, protein heterodimerization activity	null	H3	Essential
131	PF3D7_0617900	histone H3 variant	0	OG5_126569	nucleosome	DNA binding, protein heterodimerization activity	null	H3.3	Slow
131	PF3D7_0617800	histone H2A	0	OG5_126570	nucleosome, nucleus	DNA binding, protein heterodimerization activity	null	H2A	Slow
131	PF3D7_1105100	histone H2B	0	OG5_126572	nucleosome, nucleus	DNA binding, protein heterodimerization activity	null	H2B	Essential
131	PF3D7_0320900	histone H2A variant, putative	0	OG5_127916	nucleosome, nucleus	DNA binding, protein heterodimerization activity	null	H2A.Z	Essential
132	PF3D7_1357800	T-complex protein 1 subunit delta	0	OG5_127832	null	ATP binding, unfolded protein binding	protein folding	CCT4	Essential
132	PF3D7_0608700	T-complex protein 1 subunit zeta	0	OG5_127428	null	ATP binding, unfolded protein binding	protein folding	CCT6	Slow
132	PF3D7_0320300	T-complex protein 1 subunit epsilon	0	OG5_127343	null	ATP binding, unfolded protein binding	protein folding	CCT5	Essential
132	PF3D7_0306800	T-complex protein 1 subunit beta	0	OG5_127730	null	ATP binding, unfolded protein binding	protein folding	CCT2	Essential
133	PF3D7_1246200	actin I	0	OG5_126595	null	null	null	ACT1	Essential
133	PF3D7_0903700	alpha tubulin 1	0	OG5_126605	microtubule, protein complex	GTP binding, GTPase activity, structural constituent of cytoskeleton	GTP catabolic process, microtubule-based process, protein polymerization	PFI0180W	Dispensable
133	PF3D7_1008700	tubulin beta chain	0	OG5_126611	protein complex	GTP binding, GTPase activity	GTP catabolic process, protein polymerization	PF10_0084	Essential
133	PF3D7_0422300	alpha tubulin 2	0	OG5_126605	protein complex	GTP binding, GTPase activity, structural constituent of cytoskeleton	GTP catabolic process, protein polymerization	MAL4P1.205	Essential
134	PF3D7_1106000	RuvB-like helicase 2	0	OG5_127944	null	ATP binding, DNA helicase activity	null	RUVB2	Essential
134	PF3D7_1219100	clathrin heavy chain, putative	0	OG5_127480	clathrin coat of coated pit, clathrin coat of trans-Golgi network vesicle	binding, structural molecule activity	intracellular protein transport, vesicle-mediated transport	2277.T00186	Essential
134	PF3D7_1320800	dihydrolipoyllysine-residue succinyltransferase component of 2-oxoglutarate dehydrogenase complex	0	OG5_127362	oxoglutarate dehydrogenase complex	dihydrolipoyllysine-residue succinyltransferase activity	tricarboxylic acid cycle	PF13_0121	Dispensable
134	PF3D7_0925700	histone deacetylase 1	0	OG5_126742	null	histone deacetylase activity	histone deacetylation	HDAC1	Essential
135	PF3D7_1441200	60S ribosomal protein L1, putative	0	OG5_127114	large ribosomal subunit	RNA binding, structural constituent of ribosome	translation	PF14_0391	Essential
135	PF3D7_1246200	actin I	0	OG5_126595	null	null	null	ACT1	Essential
135	PF3D7_1117700	GTP-binding nuclear protein RAN/TC4	0	OG5_127514	intracellular, membrane	GTP binding, GTPase activity	GTP catabolic process, intracellular protein transport, nucleocytoplasmic transport, small GTPase mediated signal transduction	RAN	Essential
135	PF3D7_0517000	60S ribosomal protein L12, putative	0	OG5_127022	ribosome	structural constituent of ribosome	translation	PFE0850C	Essential
136	PF3D7_0617200	conserved Plasmodium protein, unknown function	0	OG5_129983	cytoplasm, myosin complex	ATP binding, actin binding, calmodulin binding, motor activity	null	2270.T00061	Essential
136	PF3D7_1347200	nucleoside transporter 1	9	OG5_146508	null	null	null	NT1
136	PF3D7_1404100	cytochrome c, putative	0	OG5_127365	null	electron carrier activity, heme binding, iron ion binding	null	PF14_0038	Essential
136	PF3D7_1104400	thioredoxin, putative	1	OG5_139311	null	null	cell redox homeostasis	PF11_0055	Essential
137	PF3D7_1332800	eukaryotic translation initiation factor 6, putative	0	OG5_127488	null	ribosome binding	mature ribosome assembly	PF13_0178
137	PF3D7_1332500	SAM-dependent RNA methyltransferase, putative	0	OG5_133333	cytoplasm	methyltransferase activity	null	PF13_0175
137	PF3D7_0916600	methyltransferase, putative	0	OG5_129355	null	2-polyprenyl-6-methoxy-1,4-benzoquinone methyltransferase activity, 3-demethylubiquinone-9 3-O-methyltransferase activity	ubiquinone biosynthetic process	PFI0815C	Dispensable
137	PF3D7_0925900	conserved Plasmodium protein, unknown function	0	OG5_166872	null	null	null	PFI1270W
138	PF3D7_1246200	actin I	0	OG5_126595	null	null	null	ACT1	Essential
138	PF3D7_1204300	eukaryotic translation initiation factor 5A	0	OG5_126922	null	ribosome binding, translation elongation factor activity	peptidyl-lysine modification to peptidyl-hypusine, positive regulation of translational elongation, positive regulation of translational termination, translational frameshifting	EIF5A
138	PF3D7_1226600	proliferating cell nuclear antigen 2	0	OG5_140126	null	DNA binding, DNA polymerase processivity factor activity	regulation of DNA replication	PCNA2	Dispensable
138	PF3D7_1123900	splicing factor, putative	0	OG5_127322	null	RNA binding	null	PF11_0250
139	PF3D7_1457300	conserved Plasmodium protein, unknown function	0	OG5_129731	cytosol, nucleus	binding, translation initiation factor activity	RNA metabolic process, regulation of translational initiation, translation	PF14_0546	Dispensable
139	PF3D7_1454700	6-phosphogluconate dehydrogenase, decarboxylating, putative	0	OG5_127175	null	NADP binding, phosphogluconate dehydrogenase (decarboxylating) activity	pentose-phosphate shunt	PF14_0520	Essential
139	PF3D7_1437200	ribonucleoside-diphosphate reductase large subunit, putative	0	OG5_126839	null	ATP binding, ribonucleoside-diphosphate reductase activity, thioredoxin disulfide as acceptor	DNA replication, oxidation-reduction process	PF14_0352	Essential
139	PF3D7_1347500	DNA/RNA-binding protein Alba 4	0	OG5_153563	null	nucleic acid binding	null	ALBA4	Slow
139	PF3D7_1434300	Hsp70/Hsp90 organizing protein	0	OG5_128289	null	protein binding	null	HOP	Dispensable
139	PF3D7_0917900	heat shock protein 70	0	OG5_126588	null	null	null	HSP70-2
139	PF3D7_1134000	heat shock protein 70	0	OG5_126744	null	ATP binding, unfolded protein binding	protein folding	HSP70-3
139	PF3D7_0525100	acyl-CoA synthetase	0	OG5_126601	null	catalytic activity	metabolic process	ACS10
139	PF3D7_1346300	DNA/RNA-binding protein Alba 2	0	OG5_167431	null	nucleic acid binding	null	ALBA2	Dispensable
139	PF3D7_1012400	hypoxanthine-guanine phosphoribosyltransferase	0	OG5_127374	cytoplasm	hypoxanthine phosphoribosyltransferase activity	purine ribonucleoside salvage	HGPRT	Slow
139	PF3D7_1203700	nucleosome assembly protein	0	OG5_127308	nucleus	null	nucleosome assembly	NAPL	Essential
140	PF3D7_1457300	conserved Plasmodium protein, unknown function	0	OG5_129731	cytosol, nucleus	binding, translation initiation factor activity	RNA metabolic process, regulation of translational initiation, translation	PF14_0546	Dispensable
140	PF3D7_1426100	basic transcription factor 3b, putative	0	OG5_127333	null	null	null	PF14_0241	Essential
140	PF3D7_1434300	Hsp70/Hsp90 organizing protein	0	OG5_128289	null	protein binding	null	HOP	Dispensable
140	PF3D7_0917900	heat shock protein 70	0	OG5_126588	null	null	null	HSP70-2
140	PF3D7_1123400	translation elongation factor EF-1, subunit alpha, putative	0	OG5_127225	null	GTP binding, GTPase activity	null	PF11_0245	Essential
140	PF3D7_1134000	heat shock protein 70	0	OG5_126744	null	ATP binding, unfolded protein binding	protein folding	HSP70-3
140	PF3D7_1346300	DNA/RNA-binding protein Alba 2	0	OG5_167431	null	nucleic acid binding	null	ALBA2	Dispensable
140	PF3D7_0621800	nascent polypeptide-associated complex subunit alpha, putative	0	OG5_127180	null	null	null	2270.T00108
140	PF3D7_1203700	nucleosome assembly protein	0	OG5_127308	nucleus	null	nucleosome assembly	NAPL	Essential
141	PF3D7_1244600	ADP-ribosylation factor GTPase-activating protein, putative	0	OG5_127813	null	ARF GTPase activator activity, zinc ion binding	regulation of ARF GTPase activity	ARFGAP
141	PF3D7_1428300	proliferation-associated protein 2g4, putative	0	OG5_128136	null	null	null	PF14_0261
141	PF3D7_1143400	translation initiation factor eIF-1A, putative	0	OG5_127127	null	translation initiation factor activity	translational initiation	PF11_0447
141	PF3D7_0922500	phosphoglycerate kinase	0	OG5_126776	null	phosphoglycerate kinase activity	glycolytic process	PGK	Essential
141	PF3D7_1127600	CRAL/TRIO domain-containing protein, putative	0	OG5_136768	cytoplasm, membrane	transporter activity	transport	PF11_0287
141	PF3D7_1336800	nuclear movement protein, putative	0	OG5_128369	null	null	null	NUDC	Essential
141	PF3D7_1218600	arginine--tRNA ligase	0	OG5_126752	cytoplasm	ATP binding, arginine-tRNA ligase activity	arginyl-tRNA aminoacylation	RRS	Essential
141	PF3D7_1104400	thioredoxin, putative	1	OG5_139311	null	null	cell redox homeostasis	PF11_0055	Essential
141	PF3D7_0406100	V-type proton ATPase subunit B	0	OG5_127061	proton-transporting V-type ATPase, V1 domain	ATP binding, hydrolase activity, acting on acid anhydrides, catalyzing transmembrane movement of substances	ATP hydrolysis coupled proton transport, ATP metabolic process	MAL4P1.60	Essential
142	PF3D7_1451100	elongation factor 2	0	OG5_126923	null	GTP binding, GTPase activity	null	EEF2	Essential
142	PF3D7_1124600	ethanolamine kinase	0	OG5_127649	null	transferase activity, transferring phosphorus-containing groups	null	EK	Slow
142	PF3D7_1437200	ribonucleoside-diphosphate reductase large subunit, putative	0	OG5_126839	null	ATP binding, ribonucleoside-diphosphate reductase activity, thioredoxin disulfide as acceptor	DNA replication, oxidation-reduction process	PF14_0352	Essential
142	PF3D7_1342100	aconitate hydratase	0	OG5_126691	null	null	metabolic process	IRP	Essential
142	PF3D7_1134000	heat shock protein 70	0	OG5_126744	null	ATP binding, unfolded protein binding	protein folding	HSP70-3
142	PF3D7_0525100	acyl-CoA synthetase	0	OG5_126601	null	catalytic activity	metabolic process	ACS10
142	PF3D7_1225800	ubiquitin-activating enzyme E1	0	OG5_127070	null	ATP binding, small protein activating enzyme activity	cellular protein modification process	UBA1	Dispensable
142	PF3D7_0818900	heat shock protein 70	0	OG5_126588	null	null	null	HSP70	Essential
142	PF3D7_0815200	importin beta, putative	0	OG5_127843	null	Ran GTPase binding	intracellular protein transport	PF08_0069	Essential
143	PF3D7_1434300	Hsp70/Hsp90 organizing protein	0	OG5_128289	null	protein binding	null	HOP	Dispensable
143	PF3D7_1123400	translation elongation factor EF-1, subunit alpha, putative	0	OG5_127225	null	GTP binding, GTPase activity	null	PF11_0245	Essential
143	PF3D7_0617200	conserved Plasmodium protein, unknown function	0	OG5_129983	cytoplasm, myosin complex	ATP binding, actin binding, calmodulin binding, motor activity	null	2270.T00061	Essential
143	PF3D7_1235600	serine hydroxymethyltransferase	0	OG5_126679	null	glycine hydroxymethyltransferase activity	L-serine metabolic process, glycine metabolic process	SHMT
143	PF3D7_0919000	nucleosome assembly protein	0	OG5_129036	nucleus	null	nucleosome assembly	NAPS
143	PF3D7_1037700	enhancer of rudimentary homolog, putative	0	OG5_130977	null	null	cell cycle, positive regulation of Notch signaling pathway, pyrimidine nucleotide biosynthetic process	ERH
143	PF3D7_1409800	CUGBP Elav-like family member 2, putative	0	OG5_163858	null	nucleic acid binding, nucleotide binding, protein binding	null	CELF2	Dispensable
143	PF3D7_0419600	ran-specific GTPase-activating protein 1, putative	0	OG5_127714	null	null	intracellular transport	RANBP1
143	PF3D7_0415000	arsenical pump-driving ATPase, putative	0	OG5_127181	null	ATP binding, ATPase activity	null	MAL4P1.140	Slow
143	PF3D7_0209800	ATP-dependent RNA helicase UAP56	0	OG5_127438	null	ATP binding, nucleic acid binding	null	UAP56	Essential
144	PF3D7_1311900	V-type proton ATPase catalytic subunit A	0	OG5_127237	proton-transporting V-type ATPase, V1 domain	ATP binding, proton-transporting ATPase activity, rotational mechanism	ATP hydrolysis coupled proton transport, ATP metabolic process	VAPA	Essential
144	PF3D7_0919000	nucleosome assembly protein	0	OG5_129036	nucleus	null	nucleosome assembly	NAPS
144	PF3D7_1218600	arginine--tRNA ligase	0	OG5_126752	cytoplasm	ATP binding, arginine-tRNA ligase activity	arginyl-tRNA aminoacylation	RRS	Essential
144	PF3D7_1306600	V-type proton ATPase subunit H, putative	0	OG5_127797	vacuolar proton-transporting V-type ATPase, V1 domain	binding, proton-transporting ATPase activity, rotational mechanism	ATP hydrolysis coupled proton transport	PF13_0034	Essential
144	PF3D7_0406100	V-type proton ATPase subunit B	0	OG5_127061	proton-transporting V-type ATPase, V1 domain	ATP binding, hydrolase activity, acting on acid anhydrides, catalyzing transmembrane movement of substances	ATP hydrolysis coupled proton transport, ATP metabolic process	MAL4P1.60	Essential
144	PF3D7_0626700	conserved protein, unknown function	0	OG5_127677	null	null	null	2270.T00154
145	PF3D7_1238100	calcyclin binding protein, putative	0	OG5_130878	membrane	null	null	2277.T00369
145	PF3D7_0919000	nucleosome assembly protein	0	OG5_129036	nucleus	null	nucleosome assembly	NAPS
145	PF3D7_0807900	tyrosine--tRNA ligase	0	OG5_127567	null	ATP binding, tyrosine-tRNA ligase activity	tRNA aminoacylation for protein translation	TYRRS
145	PF3D7_0904800	replication protein A1, small fragment	0	OG5_141760	null	nucleic acid binding	null	RPA1
145	PF3D7_0419600	ran-specific GTPase-activating protein 1, putative	0	OG5_127714	null	null	intracellular transport	RANBP1
145	PF3D7_0209800	ATP-dependent RNA helicase UAP56	0	OG5_127438	null	ATP binding, nucleic acid binding	null	UAP56	Essential
146	PF3D7_1428300	proliferation-associated protein 2g4, putative	0	OG5_128136	null	null	null	PF14_0261
146	PF3D7_1143400	translation initiation factor eIF-1A, putative	0	OG5_127127	null	translation initiation factor activity	translational initiation	PF11_0447
146	PF3D7_1404100	cytochrome c, putative	0	OG5_127365	null	electron carrier activity, heme binding, iron ion binding	null	PF14_0038	Essential
146	PF3D7_1336800	nuclear movement protein, putative	0	OG5_128369	null	null	null	NUDC	Essential
146	PF3D7_1104400	thioredoxin, putative	1	OG5_139311	null	null	cell redox homeostasis	PF11_0055	Essential
146	PF3D7_0322000	peptidyl-prolyl cis-trans isomerase	0	OG5_126792	null	peptidyl-prolyl cis-trans isomerase activity	protein folding, protein peptidyl-prolyl isomerization	CYP19A	Slow
146	PF3D7_0406100	V-type proton ATPase subunit B	0	OG5_127061	proton-transporting V-type ATPase, V1 domain	ATP binding, hydrolase activity, acting on acid anhydrides, catalyzing transmembrane movement of substances	ATP hydrolysis coupled proton transport, ATP metabolic process	MAL4P1.60	Essential
147	PF3D7_1236100	clustered-asparagine-rich protein	0	OG5_144714	null	nucleic acid binding, nucleotide binding, protein binding	null	CARP	Slow
147	PF3D7_1006800	single-strand telomeric DNA-binding protein GBP2, putative	0	OG5_128158	null	nucleic acid binding, nucleotide binding	null	GBP2	Slow
147	PF3D7_1144900	ras-related protein Rab-6	0	OG5_127256	intracellular, membrane	GTP binding, GTPase activity	GTP catabolic process, intracellular protein transport, nucleocytoplasmic transport, small GTPase mediated signal transduction	RAB6	Essential
147	PF3D7_0903200	ras-related protein RAB7	0	OG5_127616	intracellular, membrane	GTP binding, GTPase activity	GTP catabolic process, intracellular protein transport, nucleocytoplasmic transport, small GTPase mediated signal transduction	RAB7	Essential
147	PF3D7_0823200	RNA-binding protein, putative	0	OG5_146727	null	nucleic acid binding, nucleotide binding, protein binding	null	MAL8P1.40	Slow
147	PF3D7_0527100	ubiquitin-conjugating enzyme E2 N, putative	0	OG5_127739	null	acid-amino acid ligase activity	null	UBC13	Essential
147	PF3D7_0512600	ras-related protein Rab-1B	0	OG5_127310	intracellular, membrane	GTP binding, GTPase activity	GTP catabolic process, intracellular protein transport, nucleocytoplasmic transport, small GTPase mediated signal transduction	RAB1B
148	PF3D7_1441200	60S ribosomal protein L1, putative	0	OG5_127114	large ribosomal subunit	RNA binding, structural constituent of ribosome	translation	PF14_0391	Essential
148	PF3D7_1246200	actin I	0	OG5_126595	null	null	null	ACT1	Essential
148	PF3D7_1204300	eukaryotic translation initiation factor 5A	0	OG5_126922	null	ribosome binding, translation elongation factor activity	peptidyl-lysine modification to peptidyl-hypusine, positive regulation of translational elongation, positive regulation of translational termination, translational frameshifting	EIF5A
148	PF3D7_1468700	eukaryotic initiation factor 4A	0	OG5_126984	null	ATP binding, nucleic acid binding	null	EIF4A
148	PF3D7_1202900	high mobility group protein B1	0	OG5_126740	null	null	null	HMGB1
148	PF3D7_0517000	60S ribosomal protein L12, putative	0	OG5_127022	ribosome	structural constituent of ribosome	translation	PFE0850C	Essential
148	PF3D7_0922200	S-adenosylmethionine synthetase	0	OG5_126734	null	ATP binding, methionine adenosyltransferase activity	S-adenosylmethionine biosynthetic process	SAMS
149	PF3D7_1246200	actin I	0	OG5_126595	null	null	null	ACT1	Essential
149	PF3D7_1468700	eukaryotic initiation factor 4A	0	OG5_126984	null	ATP binding, nucleic acid binding	null	EIF4A
149	PF3D7_1143400	translation initiation factor eIF-1A, putative	0	OG5_127127	null	translation initiation factor activity	translational initiation	PF11_0447
149	PF3D7_0903700	alpha tubulin 1	0	OG5_126605	microtubule, protein complex	GTP binding, GTPase activity, structural constituent of cytoskeleton	GTP catabolic process, microtubule-based process, protein polymerization	PFI0180W	Dispensable
149	PF3D7_1006800	single-strand telomeric DNA-binding protein GBP2, putative	0	OG5_128158	null	nucleic acid binding, nucleotide binding	null	GBP2	Slow
149	PF3D7_1008700	tubulin beta chain	0	OG5_126611	protein complex	GTP binding, GTPase activity	GTP catabolic process, protein polymerization	PF10_0084	Essential
149	PF3D7_0618200	conserved Plasmodium protein, unknown function	0	OG5_140509	null	null	null	2270.T00463
150	PF3D7_1203900	ubiquitin-conjugating enzyme E2	0	OG5_126877	null	acid-amino acid ligase activity	null	UBC	Essential
150	PF3D7_1202900	high mobility group protein B1	0	OG5_126740	null	null	null	HMGB1
150	PF3D7_1236100	clustered-asparagine-rich protein	0	OG5_144714	null	nucleic acid binding, nucleotide binding, protein binding	null	CARP	Slow
150	PF3D7_1464700	ATP synthase (C/AC39) subunit, putative	0	OG5_127683	proton-transporting V-type ATPase, V0 domain	ATP binding, hydrogen ion transmembrane transporter activity, metal ion binding, proton-transporting ATP synthase activity, rotational mechanism, proton-transporting ATPase activity, rotational mechanism	ATP hydrolysis coupled proton transport, plasma membrane ATP synthesis coupled proton transport	PF14_0615	Essential
150	PF3D7_1033400	haloacid dehalogenase-like hydrolase	0	OG5_127435	null	hydrolase activity	metabolic process	HAD1	Dispensable
150	PF3D7_0721400	conserved Plasmodium protein, unknown function	0	OG5_143207	null	null	null	MAL7P1.114
150	PF3D7_1414400	serine/threonine protein phosphatase PP1	0	OG5_126821	null	hydrolase activity	null	PP1
150	PF3D7_1461300	40S ribosomal protein S28e, putative	0	OG5_127046	ribosome	structural constituent of ribosome	translation	PF14_0585
150	PF3D7_1458400	aminodeoxychorismate lyase	0	OG5_146648	null	catalytic activity	metabolic process	ADCL	Dispensable
150	PF3D7_0719700	40S ribosomal protein S10, putative	0	OG5_127137	null	null	null	RPS10	Essential
150	PF3D7_0823200	RNA-binding protein, putative	0	OG5_146727	null	nucleic acid binding, nucleotide binding, protein binding	null	MAL8P1.40	Slow
150	PF3D7_0527100	ubiquitin-conjugating enzyme E2 N, putative	0	OG5_127739	null	acid-amino acid ligase activity	null	UBC13	Essential
150	PF3D7_0934500	V-type proton ATPase subunit E, putative	0	OG5_127015	proton-transporting two-sector ATPase complex, catalytic domain	proton-transporting ATPase activity, rotational mechanism	ATP hydrolysis coupled proton transport	PFI1670C	Essential
150	PF3D7_0606900	glutaredoxin-like protein	0	OG5_127633	null	electron carrier activity, protein disulfide oxidoreductase activity	cell redox homeostasis	GLP2	Slow
150	PF3D7_0111500	UMP-CMP kinase, putative	1	OG5_126886	null	ATP binding	null	MAL1P2.40	Insufficient data
150	PF3D7_0414900	armadillo-domain containing rhoptry protein	0	OG5_143115	null	binding	null	ARO
150	PF3D7_0110700	chromatin assembly factor 1 protein WD40 domain, putative	0	OG5_127148	null	protein binding	null	MAL1P2.33	Slow
151	PF3D7_1454700	6-phosphogluconate dehydrogenase, decarboxylating, putative	0	OG5_127175	null	NADP binding, phosphogluconate dehydrogenase (decarboxylating) activity	pentose-phosphate shunt	PF14_0520	Essential
151	PF3D7_1451100	elongation factor 2	0	OG5_126923	null	GTP binding, GTPase activity	null	EEF2	Essential
151	PF3D7_1124600	ethanolamine kinase	0	OG5_127649	null	transferase activity, transferring phosphorus-containing groups	null	EK	Slow
151	PF3D7_1324900	L-lactate dehydrogenase	1	OG5_126911	null	oxidoreductase activity, acting on the CH-OH group of donors, NAD or NADP as acceptor	cellular carbohydrate metabolic process, oxidation-reduction process	LDH	Essential
151	PF3D7_1437200	ribonucleoside-diphosphate reductase large subunit, putative	0	OG5_126839	null	ATP binding, ribonucleoside-diphosphate reductase activity, thioredoxin disulfide as acceptor	DNA replication, oxidation-reduction process	PF14_0352	Essential
151	PF3D7_1238800	acyl-CoA synthetase	0	OG5_150506	null	catalytic activity	metabolic process	ACS11	Slow
151	PF3D7_1134000	heat shock protein 70	0	OG5_126744	null	ATP binding, unfolded protein binding	protein folding	HSP70-3
151	PF3D7_0525100	acyl-CoA synthetase	0	OG5_126601	null	catalytic activity	metabolic process	ACS10
151	PF3D7_1346300	DNA/RNA-binding protein Alba 2	0	OG5_167431	null	nucleic acid binding	null	ALBA2	Dispensable
151	PF3D7_0818900	heat shock protein 70	0	OG5_126588	null	null	null	HSP70	Essential
151	PF3D7_0815200	importin beta, putative	0	OG5_127843	null	Ran GTPase binding	intracellular protein transport	PF08_0069	Essential
152	PF3D7_1410600	eukaryotic translation initiation factor 2 subunit gamma, putative	0	OG5_127447	null	GTP binding, GTPase activity	null	EIF2GAMMA
152	PF3D7_0708800	heat shock protein 110	0	OG5_127167	null	null	null	HSP110C
152	PF3D7_0932800	importin alpha re-exporter, putative	0	OG5_128085	null	protein binding	null	CSE1
152	PF3D7_0627700	transportin	0	OG5_127643	null	Ran GTPase binding	intracellular protein transport	2270.T00164	Essential
152	PF3D7_1224300	polyadenylate-binding protein, putative	0	OG5_126795	null	RNA binding, nucleotide binding	null	PABP	Essential
152	PF3D7_1130200	60S ribosomal protein P0	0	OG5_127051	mitochondrion, ribosome	structural constituent of ribosome	ribosome biogenesis, translational elongation	PFP0
152	PF3D7_0717700	serine--tRNA ligase, putative	0	OG5_126677	apicoplast, cytoplasm	ATP binding, serine-tRNA ligase activity	seryl-tRNA aminoacylation	PF07_0073	Dispensable
152	PF3D7_0801800	mannose-6-phosphate isomerase, putative	1	OG5_127555	null	mannose-6-phosphate isomerase activity, zinc ion binding	carbohydrate metabolic process	MAL8P1.156	Slow
152	PF3D7_0728000	eukaryotic translation initiation factor 2 subunit alpha, putative	0	OG5_127433	eukaryotic translation initiation factor 2 complex	translation initiation factor activity	null	PF07_0117
152	PF3D7_1103100	60S acidic ribosomal protein P1, putative	0	OG5_126872	ribosome	structural constituent of ribosome	translational elongation	RPP1	Essential
152	PF3D7_1315900	exportin-T, putative	0	OG5_164074	null	binding	null	MAL13P1.83	Slow
152	PF3D7_0309600	60S acidic ribosomal protein P2	0	OG5_126845	ribosome	structural constituent of ribosome	translational elongation	PFP2	Essential
152	PF3D7_0302900	exportin-1, putative	0	OG5_127698	null	Ran GTPase binding	intracellular protein transport	MAL3P1.9	Essential
152	PF3D7_0211800	asparagine--tRNA ligase	0	OG5_126756	cytoplasm	ATP binding, asparagine-tRNA ligase activity, nucleic acid binding	asparaginyl-tRNA aminoacylation	ASNRS	Slow
153	PF3D7_1451100	elongation factor 2	0	OG5_126923	null	GTP binding, GTPase activity	null	EEF2	Essential
153	PF3D7_1410600	eukaryotic translation initiation factor 2 subunit gamma, putative	0	OG5_127447	null	GTP binding, GTPase activity	null	EIF2GAMMA
153	PF3D7_1345700	isocitrate dehydrogenase [NADP], mitochondrial	0	OG5_127057	null	NAD binding, isocitrate dehydrogenase (NADP+) activity, magnesium ion binding	isocitrate metabolic process, oxidation-reduction process	IDH	Slow
153	PF3D7_1344200	heat shock protein 110, putative	0	OG5_128359	null	null	null	HSP110	Essential
153	PF3D7_1012600	GMP synthase [glutamine-hydrolyzing]	0	OG5_127152	null	ATP binding, GMP synthase (glutamine-hydrolyzing) activity, pyrophosphatase activity	GMP biosynthetic process	GMPS	Slow
153	PF3D7_0504600	2-oxoisovalerate dehydrogenase subunit beta, mitochondrial, putative	0	OG5_128323	null	catalytic activity	metabolic process	BCKDHB	Slow
153	PF3D7_1461900	valine--tRNA ligase, putative	0	OG5_126723	null	ATP binding, aminoacyl-tRNA editing activity, valine-tRNA ligase activity	valyl-tRNA aminoacylation	PF14_0589	Essential
153	PF3D7_0728000	eukaryotic translation initiation factor 2 subunit alpha, putative	0	OG5_127433	eukaryotic translation initiation factor 2 complex	translation initiation factor activity	null	PF07_0117
153	PF3D7_0934800	cAMP-dependent protein kinase catalytic subunit	0	OG5_126748	null	ATP binding, protein serine/threonine kinase activity	protein phosphorylation	PKAC	Essential
153	PF3D7_0524000	karyopherin beta	0	OG5_127537	null	binding	null	KASBETA	Dispensable
153	PF3D7_0417200	bifunctional dihydrofolate reductase-thymidylate synthase	0	OG5_127385	null	dihydrofolate reductase activity, thymidylate synthase activity	dTMP biosynthetic process, glycine biosynthetic process, one-carbon metabolic process, oxidation-reduction process	DHFR-TS
153	PF3D7_0217900	conserved Plasmodium protein, unknown function	0	OG5_164154	null	carboxylic ester hydrolase activity	null	PF02_0170
154	PF3D7_1451100	elongation factor 2	0	OG5_126923	null	GTP binding, GTPase activity	null	EEF2	Essential
154	PF3D7_1436600	cGMP-dependent protein kinase	0	OG5_127599	null	ATP binding, protein serine/threonine kinase activity	protein phosphorylation	PKG
154	PF3D7_1410600	eukaryotic translation initiation factor 2 subunit gamma, putative	0	OG5_127447	null	GTP binding, GTPase activity	null	EIF2GAMMA
154	PF3D7_1010600	eukaryotic translation initiation factor 2 subunit beta	0	OG5_127339	null	translation initiation factor activity	translational initiation	EIF2BETA
154	PF3D7_1225800	ubiquitin-activating enzyme E1	0	OG5_127070	null	ATP binding, small protein activating enzyme activity	cellular protein modification process	UBA1	Dispensable
154	PF3D7_0718500	prefoldin subunit 3, putative	0	OG5_128207	prefoldin complex	unfolded protein binding	protein folding	MAL7P1.94	Slow
154	PF3D7_0708400	heat shock protein 90	0	OG5_126623	null	ATP binding, unfolded protein binding	protein folding, response to stress	HSP90	Slow
154	PF3D7_0728000	eukaryotic translation initiation factor 2 subunit alpha, putative	0	OG5_127433	eukaryotic translation initiation factor 2 complex	translation initiation factor activity	null	PF07_0117
154	PF3D7_0818900	heat shock protein 70	0	OG5_126588	null	null	null	HSP70	Essential
154	PF3D7_0217900	conserved Plasmodium protein, unknown function	0	OG5_164154	null	carboxylic ester hydrolase activity	null	PF02_0170
155	PF3D7_1203900	ubiquitin-conjugating enzyme E2	0	OG5_126877	null	acid-amino acid ligase activity	null	UBC	Essential
155	PF3D7_1464700	ATP synthase (C/AC39) subunit, putative	0	OG5_127683	proton-transporting V-type ATPase, V0 domain	ATP binding, hydrogen ion transmembrane transporter activity, metal ion binding, proton-transporting ATP synthase activity, rotational mechanism, proton-transporting ATPase activity, rotational mechanism	ATP hydrolysis coupled proton transport, plasma membrane ATP synthesis coupled proton transport	PF14_0615	Essential
155	PF3D7_1033400	haloacid dehalogenase-like hydrolase	0	OG5_127435	null	hydrolase activity	metabolic process	HAD1	Dispensable
155	PF3D7_0721400	conserved Plasmodium protein, unknown function	0	OG5_143207	null	null	null	MAL7P1.114
155	PF3D7_1414400	serine/threonine protein phosphatase PP1	0	OG5_126821	null	hydrolase activity	null	PP1
155	PF3D7_1369700	U2 small nuclear ribonucleoprotein A', putative	0	OG5_128407	null	protein binding	null	PF13.0362
155	PF3D7_1020900	ADP-ribosylation factor	0	OG5_126696	intracellular	GTP binding	intracellular protein transport, small GTPase mediated signal transduction	ARF1	Essential
155	PF3D7_1461300	40S ribosomal protein S28e, putative	0	OG5_127046	ribosome	structural constituent of ribosome	translation	PF14_0585
155	PF3D7_0719700	40S ribosomal protein S10, putative	0	OG5_127137	null	null	null	RPS10	Essential
155	PF3D7_0527100	ubiquitin-conjugating enzyme E2 N, putative	0	OG5_127739	null	acid-amino acid ligase activity	null	UBC13	Essential
155	PF3D7_1231100	ras-related protein Rab-2	0	OG5_128031	intracellular, membrane	GTP binding, GTPase activity	GTP catabolic process, intracellular protein transport, nucleocytoplasmic transport, small GTPase mediated signal transduction	RAB2	Essential
155	PF3D7_0307100	40S ribosomal protein S12, putative	0	OG5_127261	null	null	null	MAL3P2.28	Essential
155	PF3D7_0416800	small GTP-binding protein sar1	0	OG5_127331	intracellular	GTP binding	intracellular protein transport, small GTPase mediated signal transduction	SAR1
155	PF3D7_0606900	glutaredoxin-like protein	0	OG5_127633	null	electron carrier activity, protein disulfide oxidoreductase activity	cell redox homeostasis	GLP2	Slow
155	PF3D7_0111500	UMP-CMP kinase, putative	1	OG5_126886	null	ATP binding	null	MAL1P2.40	Insufficient data
155	PF3D7_0414900	armadillo-domain containing rhoptry protein	0	OG5_143115	null	binding	null	ARO
156	PF3D7_0708800	heat shock protein 110	0	OG5_127167	null	null	null	HSP110C
156	PF3D7_0932800	importin alpha re-exporter, putative	0	OG5_128085	null	protein binding	null	CSE1
156	PF3D7_1010600	eukaryotic translation initiation factor 2 subunit beta	0	OG5_127339	null	translation initiation factor activity	translational initiation	EIF2BETA
156	PF3D7_1130200	60S ribosomal protein P0	0	OG5_127051	mitochondrion, ribosome	structural constituent of ribosome	ribosome biogenesis, translational elongation	PFP0
156	PF3D7_0801800	mannose-6-phosphate isomerase, putative	1	OG5_127555	null	mannose-6-phosphate isomerase activity, zinc ion binding	carbohydrate metabolic process	MAL8P1.156	Slow
156	PF3D7_1118200	heat shock protein 90, putative	0	OG5_129844	null	ATP binding, unfolded protein binding	protein folding, response to stress	PF11_0188
156	PF3D7_0811400	conserved protein, unknown function	0	OG5_131912	null	null	null	MAL8P1.103	Dispensable
156	PF3D7_1103100	60S acidic ribosomal protein P1, putative	0	OG5_126872	ribosome	structural constituent of ribosome	translational elongation	RPP1	Essential
156	PF3D7_0309600	60S acidic ribosomal protein P2	0	OG5_126845	ribosome	structural constituent of ribosome	translational elongation	PFP2	Essential
156	PF3D7_0211800	asparagine--tRNA ligase	0	OG5_126756	cytoplasm	ATP binding, asparagine-tRNA ligase activity, nucleic acid binding	asparaginyl-tRNA aminoacylation	ASNRS	Slow
157	PF3D7_1441200	60S ribosomal protein L1, putative	0	OG5_127114	large ribosomal subunit	RNA binding, structural constituent of ribosome	translation	PF14_0391	Essential
157	PF3D7_1203900	ubiquitin-conjugating enzyme E2	0	OG5_126877	null	acid-amino acid ligase activity	null	UBC	Essential
157	PF3D7_1202900	high mobility group protein B1	0	OG5_126740	null	null	null	HMGB1
157	PF3D7_1033400	haloacid dehalogenase-like hydrolase	0	OG5_127435	null	hydrolase activity	metabolic process	HAD1	Dispensable
157	PF3D7_1414400	serine/threonine protein phosphatase PP1	0	OG5_126821	null	hydrolase activity	null	PP1
157	PF3D7_0818200	14-3-3 protein	0	OG5_126706	null	protein domain specific binding	null	14-3-3I	Essential
157	PF3D7_1120100	phosphoglycerate mutase, putative	0	OG5_127491	null	phosphoglycerate mutase activity	glycolytic process	PGM1	Essential
157	PF3D7_0618500	malate dehydrogenase	0	OG5_126911	null	oxidoreductase activity, acting on the CH-OH group of donors, NAD or NADP as acceptor	carbohydrate metabolic process, carboxylic acid metabolic process, cellular carbohydrate metabolic process, oxidation-reduction process	MDH	Slow
157	PF3D7_1113700	glyoxalase I	0	OG5_127627	null	metal ion binding	null	GLOI	Dispensable
157	PF3D7_1116200	pyridoxine biosynthesis protein PDX2	0	OG5_129260	null	transferase activity	glutamine catabolic process, pyridoxal phosphate biosynthetic process	PF3D7_1116200.1
157	PF3D7_0915100	SUMO-conjugating enzyme UBC9	0	OG5_127729	null	SUMO ligase activity, acid-amino acid ligase activity	null	UBC9	Essential
157	PF3D7_0406400	cytosolic glyoxalase II	0	OG5_127291	null	hydroxyacylglutathione hydrolase activity, zinc ion binding	glutathione biosynthetic process, methylglyoxal catabolic process to D-lactate	CGLOII
158	PF3D7_1203900	ubiquitin-conjugating enzyme E2	0	OG5_126877	null	acid-amino acid ligase activity	null	UBC	Essential
158	PF3D7_1202900	high mobility group protein B1	0	OG5_126740	null	null	null	HMGB1
158	PF3D7_1033400	haloacid dehalogenase-like hydrolase	0	OG5_127435	null	hydrolase activity	metabolic process	HAD1	Dispensable
158	PF3D7_0721400	conserved Plasmodium protein, unknown function	0	OG5_143207	null	null	null	MAL7P1.114
158	PF3D7_1414400	serine/threonine protein phosphatase PP1	0	OG5_126821	null	hydrolase activity	null	PP1
158	PF3D7_1369700	U2 small nuclear ribonucleoprotein A', putative	0	OG5_128407	null	protein binding	null	PF13.0362
158	PF3D7_1461300	40S ribosomal protein S28e, putative	0	OG5_127046	ribosome	structural constituent of ribosome	translation	PF14_0585
158	PF3D7_0719700	40S ribosomal protein S10, putative	0	OG5_127137	null	null	null	RPS10	Essential
158	PF3D7_0823200	RNA-binding protein, putative	0	OG5_146727	null	nucleic acid binding, nucleotide binding, protein binding	null	MAL8P1.40	Slow
158	PF3D7_0527100	ubiquitin-conjugating enzyme E2 N, putative	0	OG5_127739	null	acid-amino acid ligase activity	null	UBC13	Essential
158	PF3D7_0416800	small GTP-binding protein sar1	0	OG5_127331	intracellular	GTP binding	intracellular protein transport, small GTPase mediated signal transduction	SAR1
158	PF3D7_0606900	glutaredoxin-like protein	0	OG5_127633	null	electron carrier activity, protein disulfide oxidoreductase activity	cell redox homeostasis	GLP2	Slow
158	PF3D7_0111500	UMP-CMP kinase, putative	1	OG5_126886	null	ATP binding	null	MAL1P2.40	Insufficient data
158	PF3D7_0414900	armadillo-domain containing rhoptry protein	0	OG5_143115	null	binding	null	ARO

## Sheet: Legend
Table S9. Related to Figure 4. Conserved Plasmodium predicted complexes. The conserved network was derived from the overall network by including only edges (protein pairs) present in at least one fractionation dataset from each of the three species.
Cluster#	Cluster ID
Gene ID	P. falciparum accession number (PlasmoDB)
Product Description	Protein description (PlasmoDB)
#TM domains	Number of transmembrane domains
OrthID	Orthology group
GO_CC	GO term Cellular component
GO_MF	GO term Molecular function
GO_BP	GO term Biological process
Symbol	Gene name
Phenotype	Sourced from Bushell et al., 2017
